# Supplementary material for: Epigenetic regulation limits competence of pluripotent stem cell‐derived oocytes
Source: EMBO J. 2023 Oct 18;42(23):e113955. doi: 10.15252/embj.2023113955 (PMC10690455; doi:10.15252/embj.2023113955)
Supplement: Supplementary file 3 — Table EV1 [file EMBJ-42-e113955-s008.xlsx]

## Sheet: Sheet1
	Table EV1. Summary of preimplantation development of in vitro- and in vivo-derived oocytes
	Reference	Source of oocytes	IVF or PA	No. of experiments	No. of rOvaries	No. of all oocytes	No. of MII oocytes (% of all oocytes)	No. of 2-cell embryo (% of all oocytes)	No. of 4-cell embryo	No. of 8-cell embryo / morula	No. of blastocysts (% of all oocytes)
	This study	BVSC-ESC	-	3	24	235	52 (22.1%)	-	-	-	-
		BVSC-iPSC	IVF	3	72	838	Not counted	208 (24.8%)	85	49	14 (1.7%)
			PA	18	416	5701	722 (12.7%)	483 (8.5%)	43	6	0 (0%)
		E12.5 gonad	IVF	2	26	584	Not counted	121 (20.7%)	31	24	5 (0.9%)
		6 dpp follicle	IVF	2	-	739	Not counted	447 (60.5%)	297	249	111 (15.0%)
		In vivo	IVF	3	-	151	Not counted	115 (76.2%)	104	97	84 (55.6%)
			PA	2	-	194	187	101 (52.1%)	64	50	27 (13.9%)
	Hikabe et al., 2016	BVSCH18	-	3	58	3198	923 (28.9%)	-	-	-	-
		BVSCH14 and 4 iPS cell lines	IVF	10	299	24801	8,713 (35.1%)	2661 (10.7%)	-	-	-
	Yoshino et al., 2021 (*)	ESC lines	-	3	-	116	33 (28.4%)	-	-	-	-
			IVF	3	-	996	-	301 (30.2%)	-	-	-
			IVF	3	-	-	-	93	-	-	24
	* Fetal ovarian somatic cell-like cells (FOSLCs) were used to form rOvaries.
