# Supplementary material for: Epigenetic regulation limits competence of pluripotent stem cell‐derived oocytes
Source: EMBO J. 2023 Oct 18;42(23):e113955. doi: 10.15252/embj.2023113955 (PMC10690455; doi:10.15252/embj.2023113955)
Supplement: Supplementary file 4 — Table EV2 [file EMBJ-42-e113955-s007.xlsx]

## Sheet: Sheet1
	Table EV2. Summary of non-follicle development in rOvaries
	Cell line	Cells sorted	All rOvary	rOvary with only follicle development (% of all rOvary)	rOvary with non-follicle development (% of all rOvary)
	GFP-ESC	SSEA1 + Integrin-β3 +	42	0 (0%)	42 (100%)
	BVSC-ESC	SSEA1 + Integrin-β3 +	7	0 (0%)	7 (100%)
	BVSC-ESC	Blimp1-Venus + Stella-ECFP +	24	20 (83.3%)	4 (16.7%)
	BVSC-iPSC	Blimp1-Venus + Stella-ECFP +	980	818 (83.5%)	162 (16.5%)
