# Supplementary material for: Epigenetic regulation limits competence of pluripotent stem cell‐derived oocytes
Source: EMBO J. 2023 Oct 18;42(23):e113955. doi: 10.15252/embj.2023113955 (PMC10690455; doi:10.15252/embj.2023113955)
Supplement: Supplementary file 5 — Dataset EV1 [file EMBJ-42-e113955-s018.xlsx]

## Sheet: Legend
Dataset EV1
Expression differences between in vitro d6 PGCLCs and E12.5 PGCs as determined by bulk RNA-seq experiment in this study and previously by RNA-seq experiments in Ohta et al, 2017 and Sasaki et al, 2015.

## Sheet: PGCLC vs. PGC
GENE ANNOTATION									d6 PGCLC vs. E12.5 PGC this study				d6 PGCLC vs. E12.5 PGC Ohta2017,Sasaki2015
ENTREZID	SYMBOL	GENENAME	tx_name	Chr	promoterID	prom. CpG class	In Vivo expression group (Fig.5D)	Effect cluster (Fig. 6B)	logFC	Pvalue	FDR	sigType	logFC	Pvalue	FDR	sigType
18826	Lcp1	lymphocyte cytosolic protein 1	uc007uqn.2	chr14	chr14_75134925_75137924	CGI	DN		4.14081	1.21022e-219	2.65643e-215	sigUP	4.84616	2.46499e-84	1.35266e-80	sigUP
13206	Ddx4	DEAD (Asp-Glu-Ala-Asp) box polypeptide 4	uc007rwn.2	chr13	chr13_112650811_112653810	CGI	DN		-4.42254	1.58743e-185	1.7422e-181	sigDOWN	-3.66921	1.37328e-100	1.50718e-96	sigDOWN
22422	Wnt7b	wingless-type MMTV integration site family, member 7B	uc007xdg.2	chr15	chr15_85580322_85583321	CGI	LS	LS2	6.48641	7.80349e-178	5.70955e-174	sigUP	5.23367	9.80132e-19	1.15666e-16	sigUP
14955	H19	H19, imprinted maternally expressed transcript	uc057aka.1	chr7	chr7_142576647_142579646	CGI	LS		2.98721	1.66089e-167	9.11414e-164	sigUP	1.23111	7.31488e-11	2.91502e-09	n.s.
16828	Ldha	lactate dehydrogenase A	uc009gzm.2	chr7	chr7_46844304_46847303	CGI	UP	UP2	3.7024	2.03365e-159	8.92772e-156	sigUP	0.168852	0.798218	1	n.s.
12395	Runx1t1	RUNX1 translocation partner 1	uc008saw.3	chr4	chr4_13749797_13752796	CGI	HS		-3.63533	1.06867e-145	3.90956e-142	sigDOWN	-3.61694	3.37394e-34	1.29926e-31	sigDOWN
21667	Tdgf1	teratocarcinoma-derived growth factor 1	uc012hbn.1	chr9	chr9_110944659_110947658	CGI	LS		4.35209	8.33017e-135	2.6121e-131	sigUP	4.73604	7.90343e-72	2.1685e-68	sigUP
625054	Gm6548	eukaryotic translation elongation factor 1 alpha 1 pseudogene	uc008dpg.1	chr17	chr17_78851045_78854044	non-CGI	HS		3.17081	1.49292e-126	4.09619e-123	sigUP	-1.29557	0.000500832	0.00438677	n.s.
11820	App	amyloid beta (A4) precursor protein	uc007zto.2	chr16	chr16_85172208_85175207	CGI	LS		3.2024	2.87255e-124	7.00583e-121	sigUP	4.46503	2.06387e-51	2.83138e-48	sigUP
94280	Sfxn3	sideroflexin 3	uc012bml.1	chr19	chr19_45046076_45049075	CGI	LS		4.25213	2.7978e-122	6.14117e-119	sigUP	3.02826	1.61327e-05	0.000217216	sigUP
14786	Grb7	growth factor receptor bound protein 7	uc011yeb.1	chr11	chr11_98445334_98448333	CGI	LS	LS1	5.00937	1.33752e-110	2.66896e-107	sigUP	2.38798	1.67233e-08	4.29832e-07	sigUP
100303645	D7Ertd143e	DNA segment, Chr 7, ERATO Doi 143, expressed	uc012ewd.1	chr7	chr7_3217284_3220283	CGI	LS	LS6	3.00575	7.50673e-108	1.37311e-104	sigUP	1.96804	2.09523e-12	1.08724e-10	n.s.
239559	A4galt	alpha 1,4-galactosyltransferase	uc007xae.2	chr15	chr15_83250275_83253274	CGI	DN		3.11181	1.85568e-105	3.13324e-102	sigUP	4.94924	0.00300865	0.0203262	sigUP
67981	Hormad1	HORMA domain containing 1	uc008qkb.2	chr3	chr3_95558177_95561176	CGI	LS	LS2	-4.00926	6.88973e-100	1.08021e-96	sigDOWN	-4.1902	4.25408e-40	2.07505e-37	sigDOWN
20527	Slc2a3	solute carrier family 2 (facilitated glucose transporter), member 3	uc012esg.1	chr6	chr6_122741246_122744245	CGI	LS		2.2276	1.39163e-98	2.03642e-95	sigUP	2.14739	6.52778e-49	7.16424e-46	sigUP
170676	Peg10	paternally expressed 10	uc009avv.1	chr6	chr6_4745806_4748805	CGI	DN		5.57973	4.76743e-97	6.54032e-94	sigUP	2.57888	0.186994	0.494147	n.s.
18755	Prkch	protein kinase C, eta	uc011ynt.1	chr12	chr12_73583541_73586540	CGI	LS		3.15817	5.15294e-96	6.65335e-93	sigUP	4.53015	2.48027e-55	3.8887e-52	sigUP
98845	Eps8l2	EPS8-like 2	uc009kkt.1	chr7	chr7_141337502_141340501	non-CGI	HS		3.26002	7.17369e-95	8.74792e-92	sigUP	3.74494	2.34271e-26	5.41289e-24	sigUP
207592	Tbc1d16	TBC1 domain family, member 16	uc007mqa.2	chr11	chr11_119227000_119229999	CGI	LS		3.86996	2.16256e-92	2.49833e-89	sigUP	1.96986	0.00058929	0.00507252	n.s.
230972	Arhgef16	Rho guanine nucleotide exchange factor (GEF) 16	uc008wbr.2	chr4	chr4_154298396_154301395	CGI	HS		3.5772	2.15475e-90	2.36484e-87	sigUP	2.44318	5.13747e-11	2.11571e-09	sigUP
100017	Ldlrap1	low density lipoprotein receptor adaptor protein 1	uc012dmx.1	chr4	chr4_134766505_134769504	CGI	DN		3.09108	6.31626e-90	6.602e-87	sigUP	1.97172	1.03491e-07	2.29923e-06	n.s.
66667	Hspbap1	Hspb associated protein 1	uc012afa.1	chr16	chr16_35768886_35771885	CGI	HS		2.8542	6.29325e-88	6.27895e-85	sigUP	3.71012	6.47981e-36	2.78886e-33	sigUP
12151	Bmi1	Bmi1 polycomb ring finger oncogene	uc008ily.1	chr2	chr2_18675518_18678517	CGI	HS		-2.97354	1.61539e-83	1.54164e-80	sigDOWN	-2.12194	4.15328e-19	5.33125e-17	sigDOWN
68655	Fndc1	fibronectin type III domain containing 1	uc008aio.1	chr17	chr17_7803475_7806474	CGI	LS		-3.18541	2.7681e-83	2.53166e-80	sigDOWN	-1.70403	9.46312e-05	0.00102982	n.s.
16592	Fabp5	fatty acid binding protein 5, epidermal	uc008opg.2	chr3	chr3_10011085_10014084	CGI	HS		4.18863	3.62934e-83	3.18656e-80	sigUP	1.71519	0.113965	0.36407	n.s.
80879	Slc16a3	solute carrier family 16 (monocarboxylic acid transporters), member 3	uc007muy.1	chr11	chr11_120947567_120950566	CGI	DN		3.46447	1.96377e-82	1.65788e-79	sigUP	1.09398	0.00308086	0.0207439	n.s.
19128	Pros1	protein S (alpha)	uc007zpx.1	chr16	chr16_62852834_62855833	CGI	DN		4.37964	3.67294e-82	2.98597e-79	sigUP	7.92421	4.65152e-49	5.37373e-46	sigUP
623131	Prr19	proline rich 19	uc009fsh.1	chr7	chr7_25299859_25302858	non-CGI	DN		-4.16669	5.83457e-80	4.57389e-77	sigDOWN	-7.21355	8.24211e-09	2.23627e-07	sigDOWN
245128	AU018091	expressed sequence AU018091	uc009euk.1	chr7	chr7_3167704_3170703	non-CGI	UP		2.15596	9.8795e-80	7.47776e-77	sigUP	2.72052	2.74332e-47	2.73708e-44	sigUP
22339	Vegfa	vascular endothelial growth factor A	uc012auj.2	chr17	chr17_46023664_46026663	non-CGI	LS		2.31999	4.6191e-78	3.37964e-75	sigUP	2.12063	6.15069e-09	1.70464e-07	sigUP
66961	Neat1	nuclear paraspeckle assembly transcript 1 (non-protein coding)	uc012bhe.2	chr19	chr19_5843981_5846980	CGI	LS	LS5	3.6636	1.81936e-77	1.28823e-74	sigUP	5.28037	8.10836e-46	6.59179e-43	sigUP
12583	Cdo1	cysteine dioxygenase 1, cytosolic	uc008evt.1	chr18	chr18_46726843_46729842	CGI	DN		-3.38326	3.64179e-76	2.49804e-73	sigDOWN	-1.86357	1.71216e-10	6.3057e-09	n.s.
67776	Vwa5a	von Willebrand factor A domain containing 5A	uc012grc.1	chr9	chr9_38716768_38719767	non-CGI	UP	UP5	4.50787	1.33612e-75	8.88721e-73	sigUP	6.61106	1.96206e-21	3.01169e-19	sigUP
21991	Tpi1	triosephosphate isomerase 1	uc012esp.1	chr6	chr6_124812797_124815796	CGI	HS		2.15173	3.69037e-75	2.38246e-72	sigUP	1.02802	1.3954e-07	3.01764e-06	n.s.
224792	Adgrf5	adhesion G protein-coupled receptor F5	uc008cpa.1	chr17	chr17_43387966_43390965	CGI	UP	UP5	3.26493	1.72637e-74	1.08268e-71	sigUP	3.53789	1.76026e-14	1.2305e-12	sigUP
433182	Eno1b	enolase 1B, retrotransposed	uc008ewh.1	chr18	chr18_48043835_48046834	non-CGI	LS	LS1	2.62522	2.56298e-74	1.56271e-71	sigUP	0.165512	0.74992	1	n.s.
225724	Mapk4	mitogen-activated protein kinase 4	uc008fpb.2	chr18	chr18_74063450_74066449	CGI	LS		-3.24321	2.90963e-74	1.72612e-71	sigDOWN	-1.78605	0.000457353	0.00407588	n.s.
12740	Cldn4	claudin 4	uc008zxd.3	chr5	chr5_134945435_134948434	CGI	DN		4.13956	5.71599e-74	3.30174e-71	sigUP	4.6186	2.00689e-09	6.05098e-08	sigUP
53868	Rab25	RAB25, member RAS oncogene family	uc008pvn.1	chr3	chr3_88546780_88549779	non-CGI	HS		3.64217	2.96634e-73	1.66952e-70	sigUP	0.587386	0.235789	0.590615	n.s.
54135	Lsr	lipolysis stimulated lipoprotein receptor	uc009ghk.2	chr7	chr7_30971970_30974969	CGI	HS		2.88184	1.88749e-72	1.03576e-69	sigUP	1.14644	0.00158192	0.0118934	n.s.
18796	Plcb2	phospholipase C, beta 2	uc008lsi.1	chr2	chr2_118726939_118729938	non-CGI	LS		-4.25395	5.43225e-72	2.90824e-69	sigDOWN	-1.35693	0.036128	0.152854	n.s.
382074	Foxr1	forkhead box R1	uc009pdr.1	chr9	chr9_44439369_44442368	CGI	HS		-2.26475	5.406e-71	2.82528e-68	sigDOWN	-1.95349	9.42975e-13	5.21368e-11	n.s.
18830	Pltp	phospholipid transfer protein	uc008nwn.1	chr2	chr2_164856209_164859208	CGI	DN		2.46935	6.87884e-71	3.51141e-68	sigUP	1.49029	2.52675e-09	7.49488e-08	n.s.
14972	H2-K1	histocompatibility 2, K1, K region	uc008cap.1	chr17	chr17_33998834_34001833	CGI	DN		3.1863	8.6211e-71	4.30075e-68	sigUP	0.999358	0.0011913	0.00927933	n.s.
67155	Smarca2	SWI/SNF related, matrix associated, actin dependent regulator of chromatin, subfamily a, member 2	uc012bjw.1	chr19	chr19_26603660_26606659	CGI	HS		-2.92592	4.91946e-70	2.3996e-67	sigDOWN	-2.03715	1.82386e-18	2.09601e-16	sigDOWN
12159	Bmp4	bone morphogenetic protein 4	uc011zjm.2	chr14	chr14_46389100_46392099	CGI	LS		3.60108	1.11047e-69	5.29885e-67	sigUP	3.36538	2.95418e-23	5.22938e-21	sigUP
75690	Vsig10l	V-set and immunoglobulin domain containing 10 like	uc009gmu.2	chr7	chr7_43461733_43464732	non-CGI	HS		2.71775	1.38293e-69	6.4586e-67	sigUP	2.51067	6.32696e-14	4.15798e-12	sigUP
29811	Ndrg2	N-myc downstream regulated gene 2	uc007tnk.2	chr14	chr14_51911989_51914988	CGI	DN	DN5	4.43067	2.16086e-69	9.88144e-67	sigUP	0.125145	0.916697	1	n.s.
11768	Ap1m2	adaptor protein complex AP-1, mu 2 subunit	uc009oky.2	chr9	chr9_21310834_21313833	CGI	HS		3.8362	3.71427e-69	1.66384e-66	sigUP	3.72678	6.85926e-17	6.7516e-15	sigUP
17921	Myo7a	myosin VIIA	uc009ika.2	chr7	chr7_98107749_98110748	non-CGI	HS		-2.39612	8.61233e-67	3.78081e-64	sigDOWN	-1.717	1.65273e-07	3.52209e-06	n.s.
26559	Hunk	hormonally upregulated Neu-associated kinase	uc007zwi.1	chr16	chr16_90384897_90387896	CGI	LS		3.35063	2.41569e-66	1.03969e-63	sigUP	2.21733	8.89524e-09	2.40161e-07	sigUP
20689	Sall3	spalt like transcription factor 3	uc008ftn.1	chr18	chr18_80985079_80988078	CGI	LS	LS2	-5.324	3.53361e-66	1.49159e-63	sigDOWN	-5.01088	3.53486e-09	1.02092e-07	sigDOWN
73333	Slc25a31	solute carrier family 25 (mitochondrial carrier; adenine nucleotide translocator), member 31	uc008pbi.2	chr3	chr3_40707371_40710370	CGI	HS		-3.89007	3.56939e-65	1.47827e-62	sigDOWN	-3.93874	3.12127e-68	6.85118e-65	sigDOWN
328417	Parp4	poly (ADP-ribose) polymerase family, member 4	uc007ucd.2	chr14	chr14_56574119_56577118	CGI	DN		3.15818	7.25307e-65	2.94824e-62	sigUP	0.346776	0.506355	1	n.s.
18641	Pfkl	phosphofructokinase, liver, B-type	uc007fwo.2	chr10	chr10_78008297_78011296	CGI	DN		2.28589	1.64046e-64	6.54692e-62	sigUP	-0.586744	0.0733428	0.261513	n.s.
216850	Kdm6b	KDM1 lysine (K)-specific demethylase 6B	uc007jqd.1	chr11	chr11_69404674_69407673	CGI	HS		3.87325	2.57293e-63	1.0085e-60	sigUP	1.27134	0.22009	0.558558	n.s.
110958	M1ap	meiosis 1 associated protein	uc009clp.2	chr6	chr6_82945422_82948421	CGI	DN		-2.09298	4.08976e-63	1.57491e-60	sigDOWN	-2.08439	6.19785e-19	7.7297e-17	sigDOWN
13429	Dnm1	dynamin 1	uc008jfd.3	chr2	chr2_32351830_32354829	CGI	LS		2.59594	4.93093e-62	1.8661e-59	sigUP	2.60407	0.000193221	0.00193662	sigUP
21887	Tle3	transducin-like enhancer of split 3	uc009pzp.1	chr9	chr9_61370866_61373865	CGI	LS		2.93982	5.50938e-62	2.04967e-59	sigUP	2.16921	1.10056e-07	2.42786e-06	sigUP
242819	Rundc3b	RUN domain containing 3B	uc008wkk.1	chr5	chr5_8621453_8624452	CGI	HS		-3.1983	1.40489e-61	5.13956e-59	sigDOWN	-3.24412	1.08349e-23	2.01547e-21	sigDOWN
13039	Ctsl	cathepsin L	uc007qyw.1	chr13	chr13_64368807_64371806	CGI	DN		2.21021	3.59541e-61	1.29376e-58	sigUP	2.23782	3.71124e-40	1.8514e-37	sigUP
22145	Tuba4a	tubulin, alpha 4A	uc007bok.1	chr1	chr1_75217754_75220753	CGI	HS		1.74342	3.99161e-61	1.41316e-58	n.s.	1.91649	2.33647e-19	3.08949e-17	n.s.
67916	Plpp3	phospholipid phosphatase 3	uc008tye.1	chr4	chr4_105155847_105158846	CGI	HS		2.93437	1.27248e-60	4.43348e-58	sigUP	1.69108	2.85605e-05	0.000360703	n.s.
224129	Adcy5	adenylate cyclase 5	uc007zbj.1	chr16	chr16_35154136_35157135	CGI	HS		-4.08895	4.05377e-59	1.39032e-56	sigDOWN	-2.9834	0.00111738	0.00878459	sigDOWN
20525	Slc2a1	solute carrier family 2 (facilitated glucose transporter), member 1	uc008ule.2	chr4	chr4_119107245_119110244	CGI	HS		1.75544	3.34204e-58	1.12858e-55	n.s.	1.39693	6.52221e-15	4.86948e-13	n.s.
223453	Dap	death-associated protein	uc007vkc.2	chr15	chr15_31222885_31225884	CGI	DN		1.79226	5.2897e-58	1.75923e-55	n.s.	2.07741	3.19292e-27	8.0557e-25	sigUP
223650	Eppk1	epiplakin 1	uc007wio.1	chr15	chr15_76118696_76121695	non-CGI	LS		4.2816	8.40959e-58	2.75508e-55	sigUP	6.56869	8.63761e-07	1.56303e-05	sigUP
12576	Cdkn1b	cyclin-dependent kinase inhibitor 1B	uc009elb.2	chr6	chr6_134918901_134921900	CGI	DN		2.26197	1.16039e-57	3.74566e-55	sigUP	2.67874	2.35573e-10	8.51865e-09	sigUP
11766	Ap1g2	adaptor protein complex AP-1, gamma 2 subunit	uc007tye.3	chr14	chr14_55105094_55108093	CGI	DN		3.35433	3.11081e-57	9.89598e-55	sigUP	2.7089	2.72207e-06	4.39657e-05	sigUP
140577	Ankrd6	ankyrin repeat domain 6	uc008sfj.1	chr4	chr4_32949327_32952326	CGI	HS		1.66682	3.81013e-57	1.19475e-54	n.s.	1.47502	5.64069e-09	1.57123e-07	n.s.
26415	Mapk13	mitogen-activated protein kinase 13	uc008bro.2	chr17	chr17_28767817_28770816	CGI	HS		1.95838	1.24798e-56	3.85819e-54	n.s.	1.31783	7.1282e-14	4.64285e-12	n.s.
76901	Jade2	jade family PHD finger 2	uc007iuq.1	chr11	chr11_51855982_51858981	CGI	DN		-3.96933	2.68289e-56	8.1791e-54	sigDOWN	-3.93764	3.71983e-07	7.34926e-06	sigDOWN
18754	Prkce	protein kinase C, epsilon	uc008dug.2	chr17	chr17_86166285_86169284	CGI	LS	LS4	3.50783	2.25964e-55	6.79438e-53	sigUP	3.23533	1.36043e-10	5.1362e-09	sigUP
65972	Ifi30	interferon gamma inducible protein 30	uc009mbm.1	chr8	chr8_70765164_70768163	CGI	DN		2.00196	3.39086e-55	1.0058e-52	sigUP	1.16157	5.09249e-09	1.42941e-07	n.s.
65945	Clstn1	calsyntenin 1	uc008vwp.2	chr4	chr4_149584968_149587967	CGI	DN		2.30142	3.55221e-55	1.03961e-52	sigUP	-0.680276	0.0965289	0.318426	n.s.
13867	Erbb3	erb-b2 receptor tyrosine kinase 3	uc007hnm.1	chr10	chr10_128588002_128591001	CGI	LS		1.77923	3.78444e-55	1.09301e-52	n.s.	-2.67921	0.0337426	0.145511	n.s.
19088	Prkar2b	protein kinase, cAMP dependent regulatory, type II beta	uc007nhy.1	chr12	chr12_32059780_32062779	CGI	UP		-2.35564	6.33283e-55	1.80527e-52	sigDOWN	-1.72052	3.32636e-10	1.17009e-08	n.s.
73683	Atg16l2	autophagy related 16-like 2 (S. cerevisiae)	uc009iof.2	chr7	chr7_101300589_101303588	CGI	DN		1.9519	8.55529e-55	2.40755e-52	n.s.	2.57129	2.6734e-32	9.02787e-30	sigUP
18759	Prkci	protein kinase C, iota	uc008ovs.1	chr3	chr3_30994271_30997270	CGI	HS		1.56484	1.54444e-54	4.29119e-52	n.s.	1.74515	9.70665e-24	1.8527e-21	n.s.
140570	Plxnb2	plexin B2	uc011zxs.2	chr15	chr15_89172452_89175451	CGI	DN		1.87017	2.66339e-54	7.30768e-52	n.s.	1.47936	1.5907e-08	4.12231e-07	n.s.
14365	Fzd3	frizzled class receptor 3	uc007ujb.2	chr14	chr14_65260964_65263963	CGI	HS		-2.17216	3.15988e-54	8.54523e-52	sigDOWN	-2.3563	8.03061e-17	7.73122e-15	sigDOWN
18606	Enpp2	ectonucleotide pyrophosphatase/phosphodiesterase 2	uc007vrr.2	chr15	chr15_54918647_54921646	CGI	UP		3.90445	3.19229e-54	8.54523e-52	sigUP	-0.877321	0.561527	1	n.s.
170833	Hook2	hook microtubule tethering protein 2	uc009mor.2	chr8	chr8_84989095_84992094	CGI	DN		2.08429	7.18125e-54	1.89914e-51	sigUP	3.26119	7.70424e-48	8.05276e-45	sigUP
66752	4933404O12Rik	RIKEN cDNA 4933404O12 gene	uc009abd.2	chr5	chr5_136917646_136920645	CGI	LS		2.56597	7.72712e-54	2.01917e-51	sigUP	1.52275	0.001672	0.0124072	n.s.
109900	Asl	argininosuccinate lyase	uc008zty.1	chr5	chr5_130022832_130025831	CGI	DN		2.13033	1.67103e-53	4.31518e-51	sigUP	1.63558	1.52736e-07	3.27717e-06	n.s.
108897	Aif1l	allograft inflammatory factor 1-like	uc008jeg.1	chr2	chr2_31948803_31951802	CGI	LS	LS6	1.47183	3.03445e-53	7.7449e-51	n.s.	0.38613	0.0153395	0.0774208	n.s.
53624	Cldn7	claudin 7	uc007jtb.2	chr11	chr11_69963921_69966920	CGI	DN		2.18535	4.25953e-53	1.07467e-50	sigUP	2.00101	5.4159e-20	7.47666e-18	sigUP
54670	Atp8b1	ATPase, class I, type 8B, member 1	uc008fem.1	chr18	chr18_64659501_64662500	CGI	UP		5.55876	5.02459e-53	1.25329e-50	sigUP	5.65104	0.000259468	0.00251671	sigUP
207818	Smagp	small cell adhesion glycoprotein	uc007xru.2	chr15	chr15_100635441_100638440	CGI	HS		4.18384	1.82358e-52	4.49749e-50	sigUP	3.9555	6.15541e-06	9.21632e-05	sigUP
226849	Ppp2r5a	protein phosphatase 2, regulatory subunit B', alpha	uc007eci.1	chr1	chr1_191395542_191398541	CGI	HS		2.19842	2.98601e-52	7.28254e-50	sigUP	1.78534	2.95927e-13	1.78942e-11	n.s.
12408	Cbr1	carbonyl reductase 1	uc007zzr.1	chr16	chr16_93606337_93609336	CGI	HS		1.93393	5.46686e-52	1.31866e-49	n.s.	1.11572	1.45267e-10	5.42283e-09	n.s.
105559	Mbnl2	muscleblind like splicing factor 2	uc007uzu.1	chr14	chr14_120296174_120299173	CGI	DN		4.31591	6.75817e-52	1.61241e-49	sigUP	3.4375	3.60363e-14	2.41895e-12	sigUP
22051	Trip6	thyroid hormone receptor interactor 6	uc009acd.1	chr5	chr5_137312742_137315741	CGI	DN		2.89076	7.01994e-52	1.65686e-49	sigUP	2.92366	4.90472e-13	2.84811e-11	sigUP
104271	Tex15	testis expressed gene 15	uc009lka.1	chr8	chr8_33515824_33518823	CGI	DN		-2.29654	1.1969e-51	2.79489e-49	sigDOWN	-1.26041	1.14993e-08	3.04109e-07	n.s.
545554	Ankrd34a	ankyrin repeat domain 34A	uc008qng.1	chr3	chr3_96595136_96598135	CGI	LS		-4.98294	1.41011e-51	3.25809e-49	sigDOWN	-5.11151	8.55387e-10	2.81918e-08	sigDOWN
78908	Igsf3	immunoglobulin superfamily, member 3	uc008qrg.2	chr3	chr3_101375625_101378624	CGI	HS		1.68527	1.98328e-51	4.5347e-49	n.s.	1.30841	1.12407e-07	2.46734e-06	n.s.
17475	Mpdz	multiple PDZ domain protein	uc008tjw.3	chr4	chr4_81441316_81444315	CGI	HS		-2.62018	2.74149e-51	6.20369e-49	sigDOWN	-2.4007	2.89718e-17	3.01389e-15	sigDOWN
208795	Tmem63a	transmembrane protein 63a	uc007dwx.1	chr1	chr1_180941018_180944017	CGI	UP		2.63751	4.04601e-51	9.06224e-49	sigUP	2.94691	2.98123e-15	2.37095e-13	sigUP
101540	Prkd2	protein kinase D2	uc009fig.2	chr7	chr7_16841402_16844401	CGI	HS		3.43673	5.02128e-51	1.1133e-48	sigUP	2.97952	2.64689e-05	0.000336808	sigUP
29856	Smtn	smoothelin	uc007hti.2	chr11	chr11_3537793_3540792	CGI	LS		1.8896	5.38843e-51	1.18276e-48	n.s.	1.20148	0.0374182	0.156832	n.s.
20852	Stat6	signal transducer and activator of transcription 6	uc007hka.1	chr10	chr10_127641486_127644485	CGI	HS		3.08056	1.98323e-50	4.31009e-48	sigUP	2.52969	2.05394e-05	0.000268357	sigUP
69354	Slc38a4	solute carrier family 38, member 4	uc007xkp.1	chr15	chr15_97018839_97021838	CGI	DN	DN2	1.63348	2.03598e-50	4.38134e-48	n.s.	1.64488	1.19387e-27	3.15729e-25	n.s.
12332	Capg	capping protein (actin filament), gelsolin-like	uc033ism.1	chr6	chr6_72548147_72551146	non-CGI	UP		1.96998	2.16669e-50	4.61735e-48	n.s.	2.0771	2.27442e-26	5.31101e-24	sigUP
381983	Lmtk3	lemur tyrosine kinase 3	uc009gxd.2	chr7	chr7_45782447_45785446	CGI	LS		3.64434	7.23293e-50	1.52657e-47	sigUP	0	1	1	n.s.
12509	Cd59a	CD59a antigen	uc008ljo.3	chr2	chr2_104094301_104097300	non-CGI	UP	UP4	3.21001	7.85979e-50	1.64307e-47	sigUP	2.75971	4.21841e-24	8.26734e-22	sigUP
52850	Sgsm1	small G protein signaling modulator 1	uc008yuc.2	chr5	chr5_113279102_113282101	CGI	HS		3.918	9.62861e-50	1.99385e-47	sigUP	6.20995	1.4472e-05	0.000196816	sigUP
71003	Prss41	protease, serine 41	uc008atw.1	chr17	chr17_23842657_23845656	CGI	LS		6.01347	2.53742e-49	5.20526e-47	sigUP	4.92093	0.0031911	0.0213616	sigUP
223658	Mroh1	maestro heat-like repeat family member 1	uc007wkb.2	chr15	chr15_76379013_76382012	CGI	DN		2.79001	2.66622e-49	5.41885e-47	sigUP	0	1	1	n.s.
74617	Scpep1	serine carboxypeptidase 1	uc007kvx.2	chr11	chr11_88953943_88956942	CGI	UP		1.6137	5.94025e-49	1.19622e-46	n.s.	1.06474	3.42099e-11	1.46091e-09	n.s.
55948	Sfn	stratifin	uc008vdc.1	chr4	chr4_133600669_133603668	CGI	DN		2.26787	2.14611e-48	4.28246e-46	sigUP	3.03565	1.35833e-12	7.34368e-11	sigUP
77632	Pramef12	PRAME family member 12	uc008vrd.1	chr4	chr4_144406965_144409964	non-CGI	HS		1.97046	3.1613e-48	6.25139e-46	n.s.	1.27538	2.41084e-05	0.000310188	n.s.
109246	Tspan9	tetraspanin 9	uc009ecq.1	chr6	chr6_128142079_128145078	CGI	HS		1.85231	7.40031e-48	1.45033e-45	n.s.	2.75172	1.2862e-25	2.79527e-23	sigUP
170750	Xpnpep1	X-prolyl aminopeptidase (aminopeptidase P) 1, soluble	uc008hwf.2	chr19	chr19_53037155_53040154	CGI	DN		1.64268	9.30004e-48	1.80651e-45	n.s.	1.51686	0.000539153	0.00468133	n.s.
14862	Gstm1	glutathione S-transferase, mu 1	uc008qxx.2	chr3	chr3_108016474_108019473	CGI	DN	DN5	1.56673	1.06664e-47	2.05375e-45	n.s.	0.624009	4.06907e-05	0.000492915	n.s.
20660	Sorl1	sortilin-related receptor, LDLR class A repeats-containing	uc009pap.1	chr9	chr9_42122790_42125789	CGI	HS		2.67542	1.28886e-47	2.46005e-45	sigUP	1.65714	2.14672e-06	3.56434e-05	n.s.
13642	Efnb2	ephrin B2	uc009kue.1	chr8	chr8_8659274_8662273	CGI	DN		-2.9319	2.0426e-47	3.86508e-45	sigDOWN	-1.53073	0.000348022	0.00323827	n.s.
80794	Cblc	Casitas B-lineage lymphoma c	uc012fbj.1	chr7	chr7_19795310_19798309	CGI	LS		4.89079	2.86482e-47	5.37459e-45	sigUP	4.27773	5.97367e-05	0.000685784	sigUP
83560	Tex14	testis expressed gene 14	uc011yby.1	chr11	chr11_87426091_87429090	CGI	HS		-1.99939	3.6667e-47	6.82068e-45	n.s.	-2.66116	1.01477e-37	4.64046e-35	sigDOWN
14085	Fah	fumarylacetoacetate hydrolase	uc009iej.3	chr7	chr7_84604443_84607442	CGI	LS		3.23058	6.34212e-47	1.16983e-44	sigUP	4.86765	3.81598e-11	1.60461e-09	sigUP
13617	Ednra	endothelin receptor type A	uc009mhv.1	chr8	chr8_77722953_77725952	CGI	LS		2.77316	8.48191e-47	1.55148e-44	sigUP	2.76989	1.27705e-06	2.23356e-05	sigUP
17701	Msx1	msh homeobox 1	uc008xfw.1	chr5	chr5_37823086_37826085	CGI	DN	DN1	-3.35367	9.65459e-47	1.75139e-44	sigDOWN	-5.15612	2.60976e-27	6.66096e-25	sigDOWN
68682	Slc44a2	solute carrier family 44, member 2	uc012gpf.1	chr9	chr9_21319219_21322218	CGI	HS		1.90122	1.00936e-46	1.81602e-44	n.s.	2.85014	2.43493e-24	4.81502e-22	sigUP
12051	Bcl3	B cell leukemia/lymphoma 3	uc009fnj.1	chr7	chr7_19809635_19812634	CGI	LS		5.91024	1.04366e-46	1.86246e-44	sigUP	9.77389	2.10117e-43	1.31773e-40	sigUP
11639	Ak4	adenylate kinase 4	uc008tvp.2	chr4	chr4_101417812_101420811	CGI	DN		3.4764	2.25932e-46	3.99937e-44	sigUP	0.586791	0.0716557	0.25633	n.s.
94244	Fkbp6	FK506 binding protein 6	uc008zye.2	chr5	chr5_135348545_135351544	CGI	DN		-3.18601	3.86439e-46	6.78587e-44	sigDOWN	-3.36167	3.62063e-51	4.67488e-48	sigDOWN
20200	S100a6	S100 calcium binding protein A6 (calcyclin)	uc008qdb.1	chr3	chr3_90611394_90614393	non-CGI	LS		2.76079	7.92586e-46	1.38074e-43	sigUP	2.36654	4.95302e-42	2.93835e-39	sigUP
326618	Tpm4	tropomyosin 4	uc009mfi.1	chr8	chr8_72133792_72136791	CGI	DN		3.05611	9.55673e-46	1.65173e-43	sigUP	4.533	3.97544e-57	6.71238e-54	sigUP
15901	Id1	inhibitor of DNA binding 1	uc008ngf.2	chr2	chr2_152734751_152737750	CGI	DN		-2.29831	1.25857e-45	2.15825e-43	sigDOWN	-4.4706	1.84896e-82	6.76411e-79	sigDOWN
54418	Fmn2	formin 2	uc011wxb.1	chr1	chr1_174606882_174609881	non-CGI	DN		-2.64388	1.39748e-45	2.37789e-43	sigDOWN	0.432504	0.236002	0.590947	n.s.
269060	Dagla	diacylglycerol lipase, alpha	uc008gpm.1	chr19	chr19_10303378_10306377	CGI	LS		-3.15089	1.5409e-45	2.60175e-43	sigDOWN	0.68805	0.300492	0.706964	n.s.
114584	Clic1	chloride intracellular channel 1	uc008cfg.1	chr17	chr17_35048743_35051742	CGI	DN	DN5	2.05437	2.46281e-45	4.12662e-43	sigUP	0.759747	0.0326098	0.141711	n.s.
56370	Tagln3	transgelin 3	uc007ziw.1	chr16	chr16_45723032_45726031	CGI	LS		3.55147	3.72013e-45	6.18612e-43	sigUP	1.60272	0.00674748	0.039548	n.s.
15107	Hadh	hydroxyacyl-Coenzyme A dehydrogenase	uc008rjl.2	chr3	chr3_131270602_131273601	CGI	HS		1.9083	6.72656e-45	1.11014e-42	n.s.	1.81366	3.56873e-21	5.43983e-19	n.s.
12036	Bcat2	branched chain aminotransferase 2, mitochondrial	uc029wfk.1	chr7	chr7_45569779_45572778	CGI	UP		2.56366	9.99656e-45	1.6375e-42	sigUP	2.59949	2.92781e-09	8.62623e-08	sigUP
15507	Hspb1	heat shock protein 1	uc012eeq.1	chr5	chr5_135886419_135889418	CGI	DN		3.00893	1.10725e-44	1.8003e-42	sigUP	2.83782	7.44707e-36	3.14352e-33	sigUP
434903	Mageb4	melanoma antigen, family B, 4	uc009tse.1	chrX	chrX_86254720_86257719	CGI	LS		-4.45954	1.22384e-44	1.97524e-42	sigDOWN	-1.44979	0.0126895	0.0666669	n.s.
192216	Tmem47	transmembrane protein 47	uc009tre.2	chrX	chrX_81069144_81072143	CGI	UP		1.97019	1.71687e-44	2.75076e-42	n.s.	0.806647	0.0075316	0.0434135	n.s.
74075	Syce1	synaptonemal complex central element protein 1	uc009kid.2	chr7	chr7_140786355_140789354	CGI	DN		-2.34333	1.92917e-44	3.0685e-42	sigDOWN	-3.25875	1.01445e-31	3.27457e-29	sigDOWN
234796	Klhl36	kelch-like 36	uc009nqm.1	chr8	chr8_119860805_119863804	CGI	HS		2.82066	2.36398e-44	3.73305e-42	sigUP	1.43759	0.00415225	0.0266108	n.s.
65970	Lima1	LIM domain and actin binding 1	uc007xqh.3	chr15	chr15_99818650_99821649	CGI	HS		1.45703	4.61013e-44	7.22802e-42	n.s.	1.38577	2.33682e-17	2.44253e-15	n.s.
67455	Klhl13	kelch-like 13	uc009sut.1	chrX	chrX_23283929_23286928	CGI	UP		1.75183	9.51643e-44	1.48146e-41	n.s.	1.98318	2.7069e-37	1.21258e-34	n.s.
12798	Cnn2	calponin 2	uc007gaz.1	chr10	chr10_79987100_79990099	CGI	DN		1.66558	1.8054e-43	2.79074e-41	n.s.	2.39454	9.52244e-33	3.31774e-30	sigUP
64297	Gprc5b	G protein-coupled receptor, family C, group 5, member B	uc009jkx.2	chr7	chr7_118993712_118996711	CGI	LS		2.86418	4.94241e-43	7.58643e-41	sigUP	-0.796731	0.240031	0.599736	n.s.
66168	Grina	glutamate receptor, ionotropic, N-methyl D-aspartate-associated protein 1 (glutamate binding)	uc007wjl.1	chr15	chr15_76245307_76248306	CGI	HS		2.16695	5.6809e-43	8.65943e-41	sigUP	0.558726	0.0618579	0.232346	n.s.
12338	Capn6	calpain 6	uc009umk.2	chrX	chrX_143825913_143828912	non-CGI	LS		3.52914	6.59635e-43	9.98552e-41	sigUP	6.96331	7.23482e-27	1.78432e-24	sigUP
12492	Scarb2	scavenger receptor class B, member 2	uc008ydm.1	chr5	chr5_92504109_92507108	CGI	UP		1.94976	1.21439e-42	1.82574e-40	n.s.	2.07479	3.24235e-13	1.94985e-11	sigUP
13593	Ebf3	early B cell factor 3	uc012fvm.1	chr7	chr7_137312946_137315945	CGI	LS		-4.84449	1.25214e-42	1.8697e-40	sigDOWN	-4.2825	9.33814e-06	0.000133185	sigDOWN
230861	Eif4g3	eukaryotic translation initiation factor 4 gamma, 3	uc008vkb.2	chr4	chr4_137991956_137994955	CGI	HS		1.58977	1.32676e-42	1.96774e-40	n.s.	1.04896	3.27533e-07	6.53577e-06	n.s.
74182	Gpcpd1	glycerophosphocholine phosphodiesterase 1	uc008mmx.2	chr2	chr2_132576749_132579748	CGI	HS		-1.62538	1.6222e-42	2.38974e-40	n.s.	-1.0952	4.75458e-05	0.000563211	n.s.
18761	Prkcq	protein kinase C, theta	uc008iic.1	chr2	chr2_11170882_11173881	CGI	LS		-4.88718	5.00077e-42	7.31779e-40	sigDOWN	-7.12041	2.30536e-08	5.74378e-07	sigDOWN
107815	Scml2	Scm polycomb group protein like 2	uc009uty.2	chrX	chrX_161161250_161164249	non-CGI	HS		-3.24938	5.43727e-42	7.90385e-40	sigDOWN	-4.28018	3.34891e-46	2.94035e-43	sigDOWN
234915	Cep126	centrosomal protein 126	uc009odj.1	chr9	chr9_8132795_8135794	CGI	LS	LS2	2.15213	6.26035e-42	9.04044e-40	sigUP	0.984498	0.0748338	0.265733	n.s.
12173	Bnc1	basonuclin 1	uc009icu.1	chr7	chr7_81990800_81993799	CGI	DN		-4.13892	6.44265e-42	9.24289e-40	sigDOWN	-3.29609	1.04637e-10	4.03652e-09	sigDOWN
21415	Tcf7l1	transcription factor 7 like 1 (T cell specific, HMG box)	uc009cja.2	chr6	chr6_72787546_72790545	CGI	LS		-2.23123	1.61605e-41	2.30339e-39	sigDOWN	-1.14013	1.74135e-07	3.68944e-06	n.s.
14348	Fut9	fucosyltransferase 9	uc008sei.1	chr4	chr4_25798504_25801503	CGI	LS		2.48765	2.69594e-41	3.8178e-39	sigUP	3.11223	1.23765e-22	2.08973e-20	sigUP
66599	Rdm1	RAD52 motif 1	uc007lpp.1	chr11	chr11_101626449_101629448	CGI	DN		1.70492	2.89151e-41	4.06851e-39	n.s.	0.773082	5.88866e-05	0.00067851	n.s.
12336	Capns1	calpain, small subunit 1	uc009gdq.1	chr7	chr7_30191413_30194412	CGI	DN		1.924	2.91713e-41	4.07841e-39	n.s.	1.45914	4.77082e-18	5.26229e-16	n.s.
11520	Plin2	perilipin 2	uc008tlz.1	chr4	chr4_86668560_86671559	non-CGI	HS		2.22917	3.14948e-41	4.37538e-39	sigUP	1.14377	0.000543114	0.004712	n.s.
94242	Tinagl1	tubulointerstitial nephritis antigen-like 1	uc029uzp.1	chr4	chr4_130173303_130176302	CGI	LS		5.0977	3.68682e-41	5.08966e-39	sigUP	0	1	1	n.s.
15015	H2-Q4	histocompatibility 2, Q region locus 4	uc008chm.2	chr17	chr17_35378117_35381116	CGI	LS	LS4	5.8352	5.38041e-41	7.38124e-39	sigUP	0	1	1	n.s.
52715	Ccdc43	coiled-coil domain containing 43	uc007lsg.1	chr11	chr11_102696226_102699225	CGI	DN		1.76853	6.33244e-41	8.63335e-39	n.s.	2.53287	1.31151e-15	1.08633e-13	sigUP
50799	Slc25a13	solute carrier family 25 (mitochondrial carrier, adenine nucleotide translocator), member 13	uc009awq.2	chr6	chr6_6215674_6218673	CGI	UP		1.26651	9.29308e-41	1.25915e-38	n.s.	1.51155	9.18899e-23	1.57577e-20	n.s.
27403	Abca7	ATP-binding cassette, sub-family A (ABC1), member 7	uc007gba.1	chr10	chr10_79996115_79999114	CGI	DN		2.24178	1.15317e-40	1.55289e-38	sigUP	1.26293	0.000221836	0.00218944	n.s.
269642	Nat8l	N-acetyltransferase 8-like	uc008xbs.1	chr5	chr5_33994484_33997483	CGI	DN	DN5	-2.12193	1.60538e-40	2.14867e-38	sigDOWN	-2.74349	2.20092e-09	6.59076e-08	sigDOWN
67131	Acbd4	acyl-Coenzyme A binding domain containing 4	uc007lth.1	chr11	chr11_103100188_103103187	CGI	LS		2.47751	1.7122e-40	2.27774e-38	sigUP	-0.543185	0.306523	0.706964	n.s.
19024	Ppfibp2	PTPRF interacting protein, binding protein 2 (liprin beta 2)	uc009jbh.2	chr7	chr7_107690343_107693342	non-CGI	HS		1.73785	2.41751e-40	3.19665e-38	n.s.	2.11278	8.25614e-19	1.00679e-16	sigUP
13008	Csrp2	cysteine and glycine-rich protein 2	uc007gzs.2	chr10	chr10_110918676_110921675	CGI	HS		1.76646	5.15083e-40	6.7701e-38	n.s.	2.22374	2.48943e-35	1.01191e-32	sigUP
75146	Mfsd13a	major facilitator superfamily domain containing 13a	uc008htl.1	chr19	chr19_46355380_46358379	CGI	HS		1.57591	5.57706e-40	7.28669e-38	n.s.	0.984492	3.44481e-05	0.000425993	n.s.
56048	Lgals8	lectin, galactose binding, soluble 8	uc007pln.3	chr13	chr13_12460239_12463238	CGI	HS		2.52553	7.24816e-40	9.41403e-38	sigUP	1.66405	0.0162369	0.0811475	n.s.
20514	Slc1a5	solute carrier family 1 (neutral amino acid transporter), member 5	uc009fib.1	chr7	chr7_16779846_16782845	CGI	LS		2.53437	7.70359e-40	9.94669e-38	sigUP	2.40344	1.17145e-19	1.56789e-17	sigUP
381678	Zcwpw1	zinc finger, CW type with PWWP domain 1	uc009adz.2	chr5	chr5_137786302_137789301	CGI	HS		-1.6621	1.1437e-39	1.46808e-37	n.s.	-1.8494	5.64952e-19	7.08611e-17	n.s.
15976	Ifnar2	interferon (alpha and beta) receptor 2	uc007zxh.2	chr16	chr16_91371283_91374282	CGI	LS		4.1262	1.2198e-39	1.55667e-37	sigUP	3.4786	8.23574e-09	2.23627e-07	sigUP
70040	2610037D02Rik	RIKEN cDNA 2610037D02 gene	uc007xjz.1	chr15	chr15_96282109_96285108	CGI	UP		2.78219	1.45717e-39	1.84883e-37	sigUP	3.31003	5.71208e-12	2.76777e-10	sigUP
320508	Cachd1	cache domain containing 1	uc008tvh.1	chr4	chr4_100775179_100778178	CGI	DN		-1.81786	1.52396e-39	1.92246e-37	n.s.	-2.96799	2.01278e-07	4.2278e-06	sigDOWN
353499	Tmc4	transmembrane channel-like gene family 4	uc009evo.1	chr7	chr7_3676054_3679053	non-CGI	HS		3.98555	1.98138e-39	2.48521e-37	sigUP	3.70284	5.04254e-05	0.000592843	sigUP
18008	Nes	nestin	uc008ptm.1	chr3	chr3_87969593_87972592	CGI	DN		-1.87004	2.35216e-39	2.8898e-37	n.s.	-1.34162	0.000420732	0.00380827	n.s.
226250	Afap1l2	actin filament associated protein 1-like 2	uc008hzn.2	chr19	chr19_57007076_57010075	CGI	HS		2.6275	2.33258e-39	2.8898e-37	sigUP	2.45035	3.83386e-06	6.01095e-05	sigUP
380684	Nefh	neurofilament, heavy polypeptide	uc007hvm.1	chr11	chr11_4946565_4949564	CGI	DN		-2.89115	2.32178e-39	2.8898e-37	sigDOWN	-4.2964	4.43942e-12	2.19967e-10	sigDOWN
59095	Fxyd6	FXYD domain-containing ion transport regulator 6	uc009pfs.1	chr9	chr9_45368685_45371684	CGI	UP	UP4	2.48085	2.3566e-39	2.8898e-37	sigUP	0.221189	0.318979	0.708519	n.s.
66970	Ssbp2	single-stranded DNA binding protein 2	uc007rjv.2	chr13	chr13_91459597_91462596	CGI	HS		-2.27834	2.7863e-39	3.39774e-37	sigDOWN	-0.973821	0.000142098	0.00147195	n.s.
79565	Mettl27	methyltransferase like 27	uc008zxc.1	chr5	chr5_134930873_134933872	CGI	DN		2.22257	4.56214e-39	5.53254e-37	sigUP	2.33552	1.99408e-10	7.27077e-09	sigUP
53310	Dlg3	discs large MAGUK scaffold protein 3	uc009twn.3	chrX	chrX_100766222_100769221	CGI	DN		-1.72802	5.72426e-39	6.90371e-37	n.s.	-1.45985	1.23989e-11	5.72962e-10	n.s.
218820	Zfp503	zinc finger protein 503	uc007slv.1	chr14	chr14_21988102_21991101	CGI	DN		-4.76072	5.80707e-39	6.96531e-37	sigDOWN	-8.18178	4.06951e-15	3.16758e-13	sigDOWN
14567	Gdi1	guanosine diphosphate (GDP) dissociation inhibitor 1	uc009tom.2	chrX	chrX_74303512_74306511	non-CGI	HS		1.46617	6.91747e-39	8.2521e-37	n.s.	0.933161	2.02021e-07	4.23934e-06	n.s.
21788	Tfpi	tissue factor pathway inhibitor	uc008kim.1	chr2	chr2_84456634_84459633	non-CGI	UP		1.76306	8.50025e-39	1.00854e-36	n.s.	3.22122	9.36502e-19	1.11719e-16	sigUP
68339	Ccdc88c	coiled-coil domain containing 88C	uc007ote.1	chr12	chr12_101027484_101030483	CGI	DN		-2.69386	1.13275e-38	1.33677e-36	sigDOWN	-3.8548	0.055341	0.213786	n.s.
93895	Msx1os	msh homeobox 1 opposite strand	uc012dvm.1	chr5	chr5_37819064_37822063	CGI	DN		-3.36412	1.16267e-38	1.36474e-36	sigDOWN	-5.1304	7.9686e-27	1.94345e-24	sigDOWN
244608	Ccdc113	coiled-coil domain containing 113	uc009myn.1	chr8	chr8_95532600_95535599	CGI	UP		3.28465	1.25776e-38	1.4685e-36	sigUP	1.73791	0.0109343	0.0591736	n.s.
243725	Ppp1r9a	protein phosphatase 1, regulatory subunit 9A	uc009avx.1	chr6	chr6_4901474_4904473	CGI	UP		1.66135	1.51671e-38	1.76147e-36	n.s.	0.899025	0.0764089	0.270469	n.s.
280411	Lix1l	Lix1-like	uc008qnh.1	chr3	chr3_96599633_96602632	CGI	LS		-2.23529	2.13045e-38	2.46122e-36	sigDOWN	-1.55926	0.00025071	0.00244472	n.s.
75773	Adad2	adenosine deaminase domain containing 2	uc009nqa.2	chr8	chr8_119611247_119614246	CGI	DN		-2.17018	2.42811e-38	2.79042e-36	sigDOWN	-2.71821	2.01996e-11	8.92113e-10	sigDOWN
23886	Gdf15	growth differentiation factor 15	uc009mba.2	chr8	chr8_70630136_70633135	CGI	HS		3.41664	2.67931e-38	3.06306e-36	sigUP	1.17089	0.306643	0.706964	n.s.
243300	Nyap1	neuronal tyrosine-phosphorylated phosphoinositide 3-kinase adaptor 1	uc012efc.1	chr5	chr5_137738499_137741498	CGI	DN		3.62826	5.50508e-38	6.26096e-36	sigUP	4.00363	0.0275016	0.125163	n.s.
171580	Mical1	microtubule associated monooxygenase, calponin and LIM domain containing 1	uc007exp.2	chr10	chr10_41474814_41477813	CGI	LS		-3.05588	6.60001e-38	7.46754e-36	sigDOWN	-3.07139	1.21856e-11	5.64291e-10	sigDOWN
16796	Lasp1	LIM and SH3 protein 1	uc007lew.1	chr11	chr11_97798172_97801171	CGI	DN		1.28866	7.7196e-38	8.6895e-36	n.s.	1.90302	5.00789e-33	1.83205e-30	n.s.
64138	Ctsz	cathepsin Z	uc008ofd.1	chr2	chr2_174437493_174440492	CGI	DN		1.83573	8.08477e-38	9.05412e-36	n.s.	2.17367	1.57826e-30	4.68147e-28	sigUP
319930	Ceacam19	carcinoembryonic antigen-related cell adhesion molecule 19	uc009fnn.1	chr7	chr7_19886466_19889465	non-CGI	LS	LS2	7.3971	8.28261e-38	9.2286e-36	sigUP	-2.11298	0.318182	0.706964	n.s.
18655	Pgk1	phosphoglycerate kinase 1	uc009ubo.2	chrX	chrX_106185600_106188599	CGI	HS		1.97343	1.17335e-37	1.30075e-35	n.s.	-0.0331299	0.967286	1	n.s.
77975	Tmem50b	transmembrane protein 50B	uc007zxr.1	chr16	chr16_91596181_91599180	CGI	HS		1.9224	1.33069e-37	1.46777e-35	n.s.	3.41749	9.77336e-44	6.50076e-41	sigUP
19294	Nectin2	nectin cell adhesion molecule 2	uc009fnd.2	chr7	chr7_19748074_19751073	CGI	HS		1.41316	1.68044e-37	1.84428e-35	n.s.	1.9581	2.73334e-25	5.60717e-23	n.s.
76257	Slc38a3	solute carrier family 38, member 3	uc009rmn.1	chr9	chr9_107658029_107661028	non-CGI	LS		2.58778	1.78927e-37	1.95395e-35	sigUP	2.45942	3.41566e-07	6.7911e-06	sigUP
320871	B230206H07Rik	RIKEN cDNA B230206H07 gene	uc009kku.1	chr7	chr7_141363611_141366610	non-CGI	LS		3.32583	1.86513e-37	2.02671e-35	sigUP	3.99158	0.0279219	0.126316	n.s.
381511	Pdp1	pyruvate dehyrogenase phosphatase catalytic subunit 1	uc056zvd.1	chr4	chr4_11964482_11967481	CGI	HS		-1.91563	2.20182e-37	2.38079e-35	n.s.	-3.20999	3.01593e-26	6.82471e-24	sigDOWN
272009	Srsf12	serine/arginine-rich splicing factor 12	uc008sft.1	chr4	chr4_33207491_33210490	CGI	LS		-2.25943	3.47739e-37	3.7416e-35	sigDOWN	-3.06807	2.2687e-17	2.38268e-15	sigDOWN
20670	Sox15	SRY (sex determining region Y)-box 15	uc007jqu.2	chr11	chr11_69653537_69656536	CGI	DN		1.32579	4.55235e-37	4.87434e-35	n.s.	0.447763	0.00795314	0.0455206	n.s.
19330	Rab18	RAB18, member RAS oncogene family	uc008dzo.2	chr18	chr18_6763667_6766666	CGI	HS		1.21884	4.69184e-37	4.99932e-35	n.s.	1.58941	4.80562e-27	1.19867e-24	n.s.
22271	Upp1	uridine phosphorylase 1	uc007hzx.2	chr11	chr11_9116508_9119507	CGI	HS		4.12647	4.79677e-37	5.08643e-35	sigUP	0.936622	0.323853	0.716999	n.s.
18585	Pde9a	phosphodiesterase 9A	uc008bva.2	chr17	chr17_31384734_31387733	CGI	UP		2.22449	4.91359e-37	5.18525e-35	sigUP	3.09683	2.36998e-07	4.88921e-06	sigUP
15446	Hpgd	hydroxyprostaglandin dehydrogenase 15 (NAD)	uc009lso.1	chr8	chr8_56293052_56296051	CGI	DN	DN3	2.49296	5.55035e-37	5.82919e-35	sigUP	2.40737	8.3537e-10	2.7615e-08	sigUP
70652	Tmem144	transmembrane protein 144	uc008pnx.1	chr3	chr3_79841163_79844162	CGI	LS		3.69082	1.71995e-36	1.79776e-34	sigUP	6.91134	3.608e-08	8.62697e-07	sigUP
56421	Pfkp	phosphofructokinase, platelet	uc007pjz.2	chr13	chr13_6647272_6650271	CGI	HS		1.56809	2.06609e-36	2.14932e-34	n.s.	1.07401	1.05734e-13	6.68838e-12	n.s.
245026	Col6a6	collagen, type VI, alpha 6	uc009rit.1	chr9	chr9_105808149_105811148	CGI	HS		-4.47092	2.20723e-36	2.28531e-34	sigDOWN	0	1	1	n.s.
94275	Maged1	melanoma antigen, family D, 1	uc012hmf.1	chrX	chrX_94536566_94539565	non-CGI	DN		-1.24359	2.67644e-36	2.75811e-34	n.s.	-1.75846	1.1131e-32	3.8176e-30	n.s.
434203	Slc28a1	solute carrier family 28 (sodium-coupled nucleoside transporter), member 1	uc009ibs.1	chr7	chr7_81113299_81116298	non-CGI	DN		1.79224	3.1482e-36	3.22911e-34	n.s.	1.2005	2.03455e-05	0.000266141	n.s.
18712	Pim1	proviral integration site 1	uc008bsz.1	chr17	chr17_29489545_29492544	CGI	DN	DN2	1.23097	3.2114e-36	3.27861e-34	n.s.	-3.75132	2.68104e-08	6.56795e-07	sigDOWN
17913	Myo1c	myosin IC	uc007kep.1	chr11	chr11_75654515_75657514	CGI	HS		2.17453	3.39116e-36	3.44611e-34	sigUP	1.91731	1.4443e-06	2.49822e-05	n.s.
70292	Afap1	actin filament associated protein 1	uc008xej.1	chr5	chr5_35891819_35894818	CGI	DN		1.45263	3.67705e-36	3.71941e-34	n.s.	1.59922	9.42113e-15	6.89313e-13	n.s.
22038	Plscr1	phospholipid scramblase 1	uc009ram.2	chr9	chr9_92248694_92251693	CGI	DN		1.95534	3.79532e-36	3.82144e-34	n.s.	2.50663	0.000158819	0.0016313	sigUP
73608	Marveld3	MARVEL (membrane-associating) domain containing 3	uc009njq.2	chr8	chr8_109960706_109963705	CGI	LS		2.29611	5.1083e-36	5.11996e-34	sigUP	1.42886	0.000202929	0.00202008	n.s.
98660	Atp1a2	ATPase, Na+/K+ transporting, alpha 2 polypeptide	uc007dqc.1	chr1	chr1_172296565_172299564	non-CGI	LS		7.78173	5.67961e-36	5.6667e-34	sigUP	2.56453	0.188451	0.494147	n.s.
58996	Arhgap23	Rho GTPase activating protein 23	uc007led.1	chr11	chr11_97488572_97491571	non-CGI	LS		2.57514	6.43903e-36	6.39532e-34	sigUP	1.78008	3.55496e-05	0.000438285	n.s.
229706	Slc6a17	solute carrier family 6 (neurotransmitter transporter), member 17	uc008qxc.1	chr3	chr3_107516519_107519518	CGI	LS		-3.42195	9.14122e-36	9.03828e-34	sigDOWN	-2.12104	0.0166794	0.0830375	n.s.
14645	Glul	glutamate-ammonia ligase (glutamine synthetase)	uc007daq.2	chr1	chr1_153898429_153901428	CGI	DN		-1.20871	1.09259e-35	1.07544e-33	n.s.	-0.554367	0.00362454	0.0237844	n.s.
66654	Tex12	testis expressed 12	uc009pjs.1	chr9	chr9_50559769_50562768	CGI	UP		-4.64062	1.12015e-35	1.09764e-33	sigDOWN	-5.50429	1.59764e-12	8.53241e-11	sigDOWN
192192	Shkbp1	Sh3kbp1 binding protein 1	uc009fvy.1	chr7	chr7_27354509_27357508	CGI	HS		1.6785	1.17736e-35	1.14858e-33	n.s.	1.90756	1.75163e-10	6.44023e-09	n.s.
78801	Ak7	adenylate kinase 7	uc007oyt.1	chr12	chr12_105704482_105707481	CGI	UP		4.10935	1.20081e-35	1.16628e-33	sigUP	2.80109	0.00932401	0.0520769	n.s.
22433	Xbp1	X-box binding protein 1	uc007hwm.2	chr11	chr11_5519141_5522140	CGI	DN		1.55316	1.29467e-35	1.25189e-33	n.s.	0.921976	6.66324e-05	0.000755018	n.s.
57279	Slc25a20	solute carrier family 25 (mitochondrial carnitine/acylcarnitine translocase), member 20	uc009rqs.1	chr9	chr9_108660598_108663597	CGI	DN		1.89214	1.37392e-35	1.3227e-33	n.s.	2.32424	2.70524e-22	4.46467e-20	sigUP
18034	Nfkb2	nuclear factor of kappa light polypeptide gene enhancer in B cells 2, p49/p100	uc008hsu.2	chr19	chr19_46303237_46306236	CGI	DN		2.84853	1.7588e-35	1.68583e-33	sigUP	2.09975	0.00357272	0.0235146	sigUP
99031	Osbpl6	oxysterol binding protein-like 6	uc008kfc.2	chr2	chr2_76405008_76408007	CGI	LS		-3.88633	1.81286e-35	1.7301e-33	sigDOWN	-8.14285	8.83675e-15	6.50895e-13	sigDOWN
78283	Map7d2	MAP7 domain containing 2	uc009usp.1	chrX	chrX_159457644_159460643	non-CGI	DN		-2.33896	2.06668e-35	1.96379e-33	sigDOWN	-4.48676	1.31267e-06	2.29128e-05	sigDOWN
97998	Deptor	DEP domain containing MTOR-interacting protein	uc007vsa.2	chr15	chr15_55131936_55134935	non-CGI	HS		1.48657	2.24494e-35	2.12398e-33	n.s.	0.67067	0.000867026	0.00706167	n.s.
735288	Mir692-2	microRNA 692-2	uc033iei.1	chr4	chr4_125503249_125506248	CGI	LS		7.11054	2.38939e-35	2.25095e-33	sigUP	0	1	1	n.s.
224860	Plcl2	phospholipase C-like 2	uc012avf.1	chr17	chr17_50508047_50511046	CGI	UP		-1.87029	2.40414e-35	2.25517e-33	n.s.	-1.92312	1.96573e-11	8.73436e-10	n.s.
18426	Ovol1	ovo like zinc finger 1	uc008gdu.1	chr19	chr19_5559076_5562075	CGI	DN		2.37346	3.18869e-35	2.97837e-33	sigUP	1.73614	1.69681e-06	2.87605e-05	n.s.
83924	Gpr137b	G protein-coupled receptor 137B	uc007pmd.2	chr13	chr13_13392125_13395124	CGI	HS		1.85321	3.52404e-35	3.27766e-33	n.s.	1.61156	2.52758e-05	0.000323313	n.s.
16886	Limk2	LIM motif-containing protein kinase 2	uc007hsu.2	chr11	chr11_3407739_3410738	CGI	HS		1.33534	3.66481e-35	3.3942e-33	n.s.	1.63875	1.14035e-18	1.33142e-16	n.s.
15114	Hap1	huntingtin-associated protein 1	uc007lkx.2	chr11	chr11_100354642_100357641	CGI	LS		3.62739	3.77142e-35	3.47826e-33	sigUP	1.77167	0.146921	0.448092	n.s.
77485	Stk31	serine threonine kinase 31	uc012els.1	chr6	chr6_49437599_49440598	non-CGI	HS		-2.57218	4.33924e-35	3.9852e-33	sigDOWN	-3.38005	2.2285e-63	4.44686e-60	sigDOWN
381338	Lonrf2	LON peptidase N-terminal domain and ring finger 2	uc007asx.1	chr1	chr1_38819716_38822715	non-CGI	HS		-4.65223	5.05452e-35	4.62278e-33	sigDOWN	-3.83173	0.000233433	0.00228743	sigDOWN
14718	Got1	glutamic-oxaloacetic transaminase 1, soluble	uc012bmb.1	chr19	chr19_43523106_43526105	CGI	UP		1.40603	7.44455e-35	6.78041e-33	n.s.	1.70111	9.05253e-27	2.18355e-24	n.s.
83558	Tex11	testis expressed gene 11	uc009tws.2	chrX	chrX_101058140_101061139	CGI	UP		-2.72665	7.9666e-35	7.22591e-33	sigDOWN	-3.87127	0.00019429	0.00194556	sigDOWN
22414	Wnt2b	wingless-type MMTV integration site family, member 2B	uc008qut.1	chr3	chr3_104960210_104963209	CGI	UP		-3.29754	8.46988e-35	7.65078e-33	sigDOWN	-5.83843	0.00029475	0.00279766	sigDOWN
228608	Smox	spermine oxidase	uc008mlp.2	chr2	chr2_131490362_131493361	CGI	DN		-1.6601	8.90861e-35	8.0141e-33	n.s.	-1.3144	3.17869e-07	6.35448e-06	n.s.
105501	Abhd4	abhydrolase domain containing 4	uc007tvq.2	chr14	chr14_54257732_54260731	CGI	HS		1.58187	1.4161e-34	1.26871e-32	n.s.	1.80507	2.89261e-12	1.46634e-10	n.s.
170707	Usp48	ubiquitin specific peptidase 48	uc008vjh.1	chr4	chr4_137592252_137595251	CGI	HS		1.10745	1.63395e-34	1.45794e-32	n.s.	1.23237	7.18103e-17	7.0055e-15	n.s.
269608	Plekhg5	pleckstrin homology domain containing, family G (with RhoGef domain) member 5	uc008vzi.3	chr4	chr4_152095219_152098218	non-CGI	DN		1.32612	1.7221e-34	1.53037e-32	n.s.	0.558554	0.0749059	0.26592	n.s.
105732	Fam83h	family with sequence similarity 83, member H	uc007wid.2	chr15	chr15_76012837_76015836	non-CGI	LS		4.67266	1.89033e-34	1.67309e-32	sigUP	4.00731	0.000385766	0.00353848	sigUP
75472	Cfap126	cilia and flagella associated protein 126	uc007dna.1	chr1	chr1_171120161_171123160	non-CGI	LS		3.6753	2.01085e-34	1.77262e-32	sigUP	2.28157	0.00209521	0.0150389	sigUP
14701	Gng12	guanine nucleotide binding protein (G protein), gamma 12	uc009cew.2	chr6	chr6_66894897_66897896	CGI	HS		1.2024	2.03869e-34	1.78997e-32	n.s.	1.45705	2.59422e-20	3.67375e-18	n.s.
57278	Bcam	basal cell adhesion molecule	uc009fnf.1	chr7	chr7_19769033_19772032	CGI	LS	LS2	3.24479	2.60597e-34	2.27893e-32	sigUP	0.836164	0.446131	0.913657	n.s.
72205	Eml2	echinoderm microtubule associated protein like 2	uc009fkz.2	chr7	chr7_19179670_19182669	CGI	LS		2.08355	2.73642e-34	2.38351e-32	sigUP	1.5835	0.000150951	0.00155411	n.s.
72844	Kctd17	potassium channel tetramerisation domain containing 17	uc007wph.2	chr15	chr15_78427064_78430063	CGI	DN		1.53363	3.09722e-34	2.68712e-32	n.s.	1.68794	2.80972e-07	5.7105e-06	n.s.
66451	2610528J11Rik	RIKEN cDNA 2610528J11 gene	uc008ukj.1	chr4	chr4_118525775_118528774	non-CGI	DN		3.66096	3.40677e-34	2.94404e-32	sigUP	3.70666	4.09123e-22	6.60313e-20	sigUP
18508	Pax6	paired box 6	uc008lky.2	chr2	chr2_105672464_105675463	CGI	DN		-2.98111	3.75419e-34	3.23154e-32	sigDOWN	-1.27052	3.84394e-05	0.000468227	n.s.
545030	Wdfy4	WD repeat and FYVE domain containing 4	uc007szk.2	chr14	chr14_33183567_33186566	non-CGI	LS		-2.96817	1.15521e-33	9.905e-32	sigDOWN	-2.15566	0.0406418	0.168065	n.s.
57436	Gabarapl1	gamma-aminobutyric acid (GABA) A receptor-associated protein-like 1	uc009ega.1	chr6	chr6_129531856_129534855	CGI	LS	LS2	1.78369	1.24683e-33	1.0649e-31	n.s.	2.49184	3.973e-26	8.80882e-24	sigUP
627049	Zfp800	zinc finger protein 800	uc029vtu.1	chr6	chr6_28260412_28263411	CGI	DN		-1.76338	2.66567e-33	2.26788e-31	n.s.	-0.646011	0.0667988	0.246791	n.s.
20522	Slc23a1	solute carrier family 23 (nucleobase transporters), member 1	uc008eml.2	chr18	chr18_35625728_35628727	CGI	LS		3.43615	3.76366e-33	3.18966e-31	sigUP	-2.26804	0.0858903	0.298826	n.s.
27984	Efhd2	EF hand domain containing 2	uc008vpl.1	chr4	chr4_141873421_141876420	CGI	LS		1.52614	3.95633e-33	3.34005e-31	n.s.	0.910617	0.0001729	0.0017548	n.s.
79235	Lrat	lecithin-retinol acyltransferase (phosphatidylcholine-retinol-O-acyltransferase)	uc012cqv.1	chr3	chr3_82902475_82905474	CGI	LS		2.66343	5.11864e-33	4.30476e-31	sigUP	-1.31419	0.0344901	0.147754	n.s.
81535	Sgpp1	sphingosine-1-phosphate phosphatase 1	uc007nxk.2	chr12	chr12_75734230_75737229	CGI	DN		-1.37646	7.14495e-33	5.98594e-31	n.s.	-0.881228	7.56636e-07	1.38864e-05	n.s.
69894	Fam241b	family with sequence similarity 241, member B	uc007fgs.1	chr10	chr10_62109514_62112513	CGI	DN		1.97835	7.2407e-33	6.04309e-31	n.s.	0.92123	0.00720923	0.0417968	n.s.
76809	Bri3bp	Bri3 binding protein	uc008zrr.1	chr5	chr5_125440068_125443067	CGI	LS		1.16776	9.46784e-33	7.87194e-31	n.s.	0.391666	0.0104467	0.0569139	n.s.
15110	Hand1	heart and neural crest derivatives expressed 1	uc007jaf.1	chr11	chr11_57830648_57833647	CGI	LS		-3.92304	1.0355e-32	8.5771e-31	sigDOWN	-2.70631	1.16066e-06	2.03975e-05	sigDOWN
98733	Obsl1	obscurin-like 1	uc007bpo.2	chr1	chr1_75504953_75507952	CGI	LS	LS3	1.45837	1.65659e-32	1.367e-30	n.s.	1.95475	8.35598e-06	0.000121386	n.s.
56812	Dnajb2	DnaJ heat shock protein family (Hsp40) member B2	uc007bom.2	chr1	chr1_75234923_75237922	CGI	DN		2.18321	1.70016e-32	1.39769e-30	sigUP	1.94832	6.16487e-06	9.22411e-05	n.s.
101497	Plekhg2	pleckstrin homology domain containing, family G (with RhoGef domain) member 2	uc009fyr.1	chr7	chr7_28371163_28374162	CGI	DN		2.27939	1.82853e-32	1.49762e-30	sigUP	0	1	1	n.s.
241520	Fam171b	family with sequence similarity 171, member B	uc008kie.1	chr2	chr2_83811228_83814227	CGI	DN		-2.89172	1.99576e-32	1.62851e-30	sigDOWN	-2.45074	0.00352654	0.0232679	sigDOWN
277396	Klhl23	kelch-like 23	uc008jys.2	chr2	chr2_69820870_69823869	CGI	LS		-3.33798	2.03798e-32	1.6568e-30	sigDOWN	-1.85504	0.0234247	0.109632	n.s.
104718	Ttc7b	tetratricopeptide repeat domain 7B	uc007oss.2	chr12	chr12_100519323_100522322	CGI	DN		1.38164	2.26433e-32	1.82728e-30	n.s.	1.17347	7.07763e-09	1.9395e-07	n.s.
71904	Paqr7	progestin and adipoQ receptor family member VII	uc008vfe.2	chr4	chr4_134495261_134498260	CGI	LS	LS5	3.30317	2.26037e-32	1.82728e-30	sigUP	-0.897436	0.553288	1	n.s.
74129	Dmgdh	dimethylglycine dehydrogenase precursor	uc007rll.1	chr13	chr13_93672936_93675935	CGI	UP		-3.40884	3.51953e-32	2.8298e-30	sigDOWN	-4.15563	2.49732e-05	0.00031988	sigDOWN
104886	Rab15	RAB15, member RAS oncogene family	uc007nyt.2	chr12	chr12_76821025_76824024	CGI	LS		2.42268	4.23421e-32	3.39201e-30	sigUP	4.31986	1.11976e-07	2.46281e-06	sigUP
231858	Radil	Ras association and DIL domains	uc009aiu.2	chr5	chr5_142549599_142552598	CGI	LS		2.50391	4.3268e-32	3.45358e-30	sigUP	-2.11298	0.318182	0.706964	n.s.
216161	Sbno2	strawberry notch 2	uc007gbm.1	chr10	chr10_80099688_80102687	CGI	DN		1.46162	5.7648e-32	4.58468e-30	n.s.	1.12461	3.96924e-05	0.000481619	n.s.
19300	Abcd4	ATP-binding cassette, sub-family D (ALD), member 4	uc007ofo.2	chr12	chr12_84615967_84618966	CGI	DN		1.34958	6.16998e-32	4.88921e-30	n.s.	0.842328	0.0109272	0.0591644	n.s.
64143	Ralb	v-ral simian leukemia viral oncogene B	uc007cis.2	chr1	chr1_119503283_119506282	CGI	LS		1.26693	8.89245e-32	7.02119e-30	n.s.	1.36767	4.97087e-09	1.39706e-07	n.s.
14472	Gbx2	gastrulation brain homeobox 2	uc007bzb.1	chr1	chr1_89929677_89932676	CGI	DN		-2.25053	9.07352e-32	7.13848e-30	sigDOWN	-2.37428	9.57041e-09	2.56496e-07	sigDOWN
14635	Galk1	galactokinase 1	uc007mjn.1	chr11	chr11_116011220_116014219	CGI	DN		1.26037	9.13246e-32	7.1592e-30	n.s.	0.630484	0.000257481	0.00250297	n.s.
116904	Alpk3	alpha-kinase 3	uc009ibr.1	chr7	chr7_81056100_81059099	CGI	UP		2.35406	1.0141e-31	7.92157e-30	sigUP	-0.722339	0.211552	0.54094	n.s.
16647	Kpna2	karyopherin (importin) alpha 2	uc007lzz.1	chr11	chr11_106998026_107001025	CGI	HS		-1.42064	1.09756e-31	8.54305e-30	n.s.	0.625047	0.26651	0.650865	n.s.
319370	Ubald2	UBA-like domain containing 2	uc007mlb.1	chr11	chr11_116432594_116435593	CGI	HS		1.50328	1.11552e-31	8.65221e-30	n.s.	2.33597	1.3675e-21	2.12884e-19	sigUP
11496	Adam22	a disintegrin and metallopeptidase domain 22	uc008wjl.1	chr5	chr5_8115160_8118159	non-CGI	LS		-2.26375	1.13171e-31	8.74681e-30	sigDOWN	-3.46654	3.44642e-08	8.28576e-07	sigDOWN
22147	Tuba3b	tubulin, alpha 3B	uc009erq.1	chr6	chr6_145614463_145617462	CGI	UP	UP3	-3.79937	1.14721e-31	8.83553e-30	sigDOWN	-4.5432	7.2635e-07	1.33866e-05	sigDOWN
22241	Ulk1	unc-51 like kinase 1	uc008yrs.1	chr5	chr5_110808582_110811581	CGI	DN		1.11916	1.21719e-31	9.34171e-30	n.s.	0.703315	6.02085e-06	9.03951e-05	n.s.
54637	Praf2	PRA1 domain family 2	uc009sme.1	chrX	chrX_7727071_7730070	CGI	HS		1.83589	1.3943e-31	1.06637e-29	n.s.	1.59623	6.18557e-07	1.15847e-05	n.s.
16776	Lama5	laminin, alpha 5	uc012clx.1	chr2	chr2_180188744_180191743	CGI	DN		2.51213	1.77507e-31	1.35287e-29	sigUP	2.31988	4.29314e-08	1.01765e-06	sigUP
106347	Ildr1	immunoglobulin-like domain containing receptor 1	uc007zct.2	chr16	chr16_36692478_36695477	CGI	UP		2.28465	1.95886e-31	1.48779e-29	sigUP	3.00988	6.07151e-18	6.63034e-16	sigUP
268935	Scube3	signal peptide, CUB domain, EGF-like 3	uc008bqd.1	chr17	chr17_28141026_28144025	CGI	LS		-2.1005	2.19768e-31	1.66342e-29	sigDOWN	-3.34662	9.08767e-09	2.44754e-07	sigDOWN
21366	Slc6a6	solute carrier family 6 (neurotransmitter transporter, taurine), member 6	uc009cyg.2	chr6	chr6_91682567_91685566	CGI	HS		1.90125	2.31367e-31	1.74519e-29	n.s.	-0.402266	0.669282	1	n.s.
22378	Wbp2	WW domain binding protein 2	uc007mjv.1	chr11	chr11_116085465_116088464	CGI	HS		1.15646	2.93221e-31	2.20418e-29	n.s.	1.26166	3.38688e-13	2.02567e-11	n.s.
108075	Ltbp4	latent transforming growth factor beta binding protein 4	uc009fvt.2	chr7	chr7_27336113_27339112	CGI	LS		2.94552	3.15032e-31	2.36005e-29	sigUP	3.53147	4.90842e-07	9.43432e-06	sigUP
104943	Fam110c	family with sequence similarity 110, member C	uc007nhb.1	chr12	chr12_31072468_31075467	CGI	HS		2.10406	3.21854e-31	2.40296e-29	sigUP	2.78598	1.28211e-09	3.98616e-08	sigUP
69193	Platr10	pluripotency associated transcript 10	uc029umq.1	chr3	chr3_75654232_75657231	non-CGI	LS		2.18938	3.61931e-31	2.69301e-29	sigUP	2.09306	4.14388e-13	2.44393e-11	sigUP
383619	Aim2	absent in melanoma 2	uc011wws.1	chr1	chr1_173419104_173422103	non-CGI	LS		-3.00127	4.38181e-31	3.24935e-29	sigDOWN	-0.409523	0.751188	1	n.s.
14077	Fabp3	fatty acid binding protein 3, muscle and heart	uc008uzd.1	chr4	chr4_130307278_130310277	CGI	UP		4.19184	4.42629e-31	3.27128e-29	sigUP	5.25583	4.02236e-41	2.10216e-38	sigUP
102502	Pls1	plastin 1 (I-isoform)	uc009rbk.2	chr9	chr9_95843780_95846779	CGI	HS		-1.88834	6.2477e-31	4.60191e-29	n.s.	-1.36484	5.86936e-08	1.36475e-06	n.s.
67701	Wfdc2	WAP four-disulfide core domain 2	uc008nve.1	chr2	chr2_164561216_164564215	CGI	LS		-2.6783	6.37915e-31	4.68302e-29	sigDOWN	-2.50908	6.29947e-20	8.58841e-18	sigDOWN
11674	Aldoa	aldolase A, fructose-bisphosphate	uc009jsu.2	chr7	chr7_126797755_126800754	CGI	DN		1.64009	7.89407e-31	5.77583e-29	n.s.	0.642153	2.15244e-06	3.57113e-05	n.s.
14963	H2-Bl	histocompatibility 2, blastocyst	uc012asd.1	chr17	chr17_36082750_36085749	CGI	LS		3.9834	9.29621e-31	6.77397e-29	sigUP	1.33866	0.197136	0.51239	n.s.
21813	Tgfbr2	transforming growth factor, beta receptor II	uc009rys.2	chr9	chr9_116173864_116176863	CGI	LS		3.18006	9.31999e-31	6.77397e-29	sigUP	2.97298	0.00489558	0.0304932	sigUP
70266	Kyat1	kynurenine aminotransferase 1	uc008jbq.1	chr2	chr2_30196860_30199859	non-CGI	HS		1.56943	1.02729e-30	7.4419e-29	n.s.	0.549761	0.0420952	0.172708	n.s.
54200	Sult2b1	sulfotransferase family, cytosolic, 2B, member 1	uc009gxa.1	chr7	chr7_45740984_45743983	CGI	UP	UP3	3.15651	1.17709e-30	8.49903e-29	sigUP	0.22442	0.801679	1	n.s.
18010	Neu1	neuraminidase 1	uc008cei.2	chr17	chr17_34929753_34932752	CGI	DN		2.68451	1.22997e-30	8.85175e-29	sigUP	3.12777	5.99859e-11	2.44284e-09	sigUP
268709	Fam107a	family with sequence similarity 107, member A	uc007sfc.2	chr14	chr14_8316066_8319065	CGI	LS		-5.42514	1.44159e-30	1.03408e-28	sigDOWN	-5.99211	0.00013069	0.00136602	sigDOWN
104086	Cyp27a1	cytochrome P450, family 27, subfamily a, polypeptide 1	uc007bna.1	chr1	chr1_74712074_74715073	CGI	UP		4.42339	1.79544e-30	1.28371e-28	sigUP	2.16551	0.0164124	0.0819128	n.s.
53945	Slc40a1	solute carrier family 40 (iron-regulated transporter), member 1	uc011wki.1	chr1	chr1_45925020_45928019	CGI	LS	LS5	3.14418	1.91134e-30	1.36214e-28	sigUP	-2.11298	0.318182	0.706964	n.s.
333639	Mamld1	mastermind-like domain containing 1	uc012hjn.2	chrX	chrX_71048756_71051755	CGI	UP		-8.42451	2.08099e-30	1.47824e-28	sigDOWN	0	1	1	n.s.
110351	Rap1gap	Rap1 GTPase-activating protein	uc008vjm.2	chr4	chr4_137663226_137666225	CGI	DN		1.5116	3.00408e-30	2.12708e-28	n.s.	0.671828	0.168248	0.478389	n.s.
667766	Gm8801	protein phosphatase 1, regulatory subunit 10 pseudogene	uc012ary.1	chr17	chr17_35945654_35948653	non-CGI	UP		5.37976	3.27628e-30	2.31236e-28	sigUP	-2.13711	0.31499	0.706964	n.s.
65112	Pmepa1	prostate transmembrane protein, androgen induced 1	uc008odq.1	chr2	chr2_173275034_173278033	CGI	LS		2.63045	3.7904e-30	2.66664e-28	sigUP	3.16371	0.000201916	0.00201092	sigUP
81879	Tfcp2l1	transcription factor CP2-like 1	uc007cil.1	chr1	chr1_118626445_118629444	CGI	DN		1.29286	3.98731e-30	2.79621e-28	n.s.	1.48423	1.19163e-15	1.00601e-13	n.s.
83813	Tnk1	tyrosine kinase, non-receptor, 1	uc007jsc.2	chr11	chr11_69857231_69860230	CGI	LS		2.49242	4.59612e-30	3.21289e-28	sigUP	2.55755	0.0582167	0.220701	n.s.
27140	Tlx3	T cell leukemia, homeobox 3	uc007ikg.2	chr11	chr11_33202089_33205088	CGI	DN		-3.15495	5.17504e-30	3.6061e-28	sigDOWN	-4.37505	0.0229706	0.107736	n.s.
353156	Egfl7	EGF-like domain 7	uc008ivq.2	chr2	chr2_26582364_26585363	non-CGI	LS		2.0328	5.312e-30	3.68983e-28	sigUP	1.73727	2.90234e-09	8.56267e-08	n.s.
13650	Rhbdf1	rhomboid 5 homolog 1	uc011xsx.1	chr11	chr11_32220794_32223793	CGI	HS		2.03044	5.91877e-30	4.09833e-28	sigUP	1.74133	0.000400653	0.00365365	n.s.
18208	Ntn1	netrin 1	uc007jnm.1	chr11	chr11_68385327_68388326	CGI	UP		-1.38577	6.21894e-30	4.29263e-28	n.s.	-0.469242	0.166968	0.475536	n.s.
231805	Pilra	paired immunoglobin-like type 2 receptor alpha	uc009aeb.2	chr5	chr5_137834752_137837751	non-CGI	HS		-1.69808	7.44262e-30	5.12117e-28	n.s.	-1.86818	1.12838e-17	1.2201e-15	n.s.
54354	Rassf5	Ras association (RalGDS/AF-6) domain family member 5	uc007cnd.1	chr1	chr1_131243679_131246678	CGI	HS		2.45062	8.538e-30	5.85653e-28	sigUP	0.515376	0.310359	0.706964	n.s.
269713	Clip2	CAP-GLY domain containing linker protein 2	uc008zwi.2	chr5	chr5_134550935_134553934	CGI	LS		2.17773	1.57492e-29	1.07693e-27	sigUP	0	1	1	n.s.
16878	Lif	leukemia inhibitory factor	uc007huu.2	chr11	chr11_4265296_4268295	CGI	LS		3.14336	1.77319e-29	1.20874e-27	sigUP	3.46323	1.89196e-05	0.000249721	sigUP
55980	Impa1	inositol (myo)-1(or 4)-monophosphatase 1	uc008opp.2	chr3	chr3_10329940_10332939	CGI	DN		1.56426	1.83953e-29	1.25008e-27	n.s.	2.18884	1.25092e-21	1.96127e-19	sigUP
29820	Tnfrsf19	tumor necrosis factor receptor superfamily, member 19	uc007ufn.2	chr14	chr14_61045356_61048355	CGI	LS		-2.33352	2.01435e-29	1.36466e-27	sigDOWN	-3.32791	1.0015e-21	1.58151e-19	sigDOWN
13171	Dbt	dihydrolipoamide branched chain transacylase E2	uc008rcg.2	chr3	chr3_116511579_116514578	CGI	UP		1.70577	2.30028e-29	1.55358e-27	n.s.	1.48272	3.04163e-05	0.00038129	n.s.
80904	Dtx3	deltex 3, E3 ubiquitin ligase	uc007hil.1	chr10	chr10_127194210_127197209	CGI	DN		2.38148	2.312e-29	1.5567e-27	sigUP	2.42433	0.00199746	0.0144748	sigUP
70458	2610318N02Rik	RIKEN cDNA 2610318N02 gene	uc007ykb.1	chr16	chr16_17123607_17126606	CGI	LS		1.83056	2.80255e-29	1.88122e-27	n.s.	2.70112	2.03789e-23	3.69683e-21	sigUP
67547	Slc39a8	solute carrier family 39 (metal ion transporter), member 8	uc012cyh.1	chr3	chr3_135824157_135827156	CGI	LS	LS4	4.68941	2.99029e-29	2.00112e-27	sigUP	6.644	4.4652e-07	8.64295e-06	sigUP
56380	Arid3b	AT rich interactive domain 3B (BRIGHT-like)	uc012gua.2	chr9	chr9_57832733_57835732	non-CGI	DN		-1.05519	3.0452e-29	2.03168e-27	n.s.	-0.685253	9.5313e-05	0.0010357	n.s.
26395	Map2k1	mitogen-activated protein kinase kinase 1	uc009qbp.1	chr9	chr9_64252106_64255105	CGI	HS		1.07353	3.22736e-29	2.14668e-27	n.s.	1.29656	3.19954e-18	3.54697e-16	n.s.
11899	Astn1	astrotactin 1	uc007ddt.3	chr1	chr1_158360804_158363803	CGI	UP	UP3	-5.26799	3.35011e-29	2.2216e-27	sigDOWN	-4.16584	0.0340927	0.146417	n.s.
18081	Ninj1	ninjurin 1	uc007qiw.1	chr13	chr13_49186047_49189046	CGI	HS		1.54348	3.81563e-29	2.52268e-27	n.s.	-0.70046	0.0182223	0.0894809	n.s.
13057	Cyba	cytochrome b-245, alpha polypeptide	uc009nsq.2	chr8	chr8_122431441_122434440	CGI	DN		2.1539	4.64941e-29	3.0647e-27	sigUP	2.03058	1.46268e-13	9.06946e-12	sigUP
65255	Asb4	ankyrin repeat and SOCS box-containing 4	uc009awi.1	chr6	chr6_5381886_5384885	CGI	UP		-2.09154	4.68379e-29	3.07812e-27	sigDOWN	-4.16849	3.80453e-16	3.39469e-14	sigDOWN
56746	Tex101	testis expressed gene 101	uc009fqi.1	chr7	chr7_24675176_24678175	non-CGI	LS		-2.83448	4.8709e-29	3.19153e-27	sigDOWN	-4.62146	4.03593e-15	3.15262e-13	sigDOWN
224833	AI661453	expressed sequence AI661453	uc008cvg.2	chr17	chr17_47435139_47438138	CGI	DN		2.81495	5.29769e-29	3.46084e-27	sigUP	4.27773	5.97367e-05	0.000685784	sigUP
100041433	Zfp981	zinc finger protein 981	uc029var.1	chr4	chr4_146500500_146503499	non-CGI	LS	LS2	-1.9745	6.88944e-29	4.48734e-27	n.s.	-0.145886	0.72846	1	n.s.
110826	Etfb	electron transferring flavoprotein, beta polypeptide	uc009gmt.2	chr7	chr7_43442572_43445571	CGI	HS		1.37429	8.70071e-29	5.65031e-27	n.s.	1.97627	1.49161e-38	6.96613e-36	n.s.
12142	Prdm1	PR domain containing 1, with ZNF domain	uc007ezu.3	chr10	chr10_44457249_44460248	CGI	UP		1.20576	8.84892e-29	5.72961e-27	n.s.	0.653909	0.000117182	0.00124379	n.s.
234593	Ndrg4	N-myc downstream regulated gene 4	uc009mys.2	chr8	chr8_95676585_95679584	CGI	DN		2.2233	9.14343e-29	5.88558e-27	sigUP	0.635009	0.279514	0.675622	n.s.
244418	Prag1	PEAK1 related kinase activating pseudokinase 1	uc009lle.2	chr8	chr8_36093328_36096327	CGI	LS		1.6921	9.13192e-29	5.88558e-27	n.s.	0	1	1	n.s.
108037	Shmt2	serine hydroxymethyltransferase 2 (mitochondrial)	uc007hju.2	chr10	chr10_127520945_127523944	CGI	HS		1.33607	9.33287e-29	5.98996e-27	n.s.	0.71169	0.000392533	0.00359004	n.s.
12512	Cd63	CD63 antigen	uc007hov.1	chr10	chr10_128908366_128911365	CGI	DN	DN5	2.47824	1.01242e-28	6.47887e-27	sigUP	2.2491	5.16135e-16	4.54987e-14	sigUP
11615	Gm4737	predicted gene 4737	uc056zce.1	chr16	chr16_46153578_46156577	CGI	DN		1.2712	1.12826e-28	7.1992e-27	n.s.	0.169987	0.719851	1	n.s.
11750	Anxa7	annexin A7	uc007sjt.2	chr14	chr14_20478634_20481633	CGI	HS		1.17012	1.13247e-28	7.20517e-27	n.s.	1.18867	7.47064e-14	4.83718e-12	n.s.
214968	Sema6d	sema domain, transmembrane domain (TM), and cytoplasmic domain, (semaphorin) 6D	uc008mbp.2	chr2	chr2_124608796_124611795	CGI	HS		-2.88006	1.18671e-28	7.52841e-27	sigDOWN	-2.53951	0.0471767	0.189762	n.s.
228536	Bahd1	bromo adjacent homology domain containing 1	uc008lsw.1	chr2	chr2_118900115_118903114	CGI	DN		-1.18703	1.25247e-28	7.9227e-27	n.s.	-0.859115	3.83185e-06	6.01095e-05	n.s.
27401	Skp2	S-phase kinase-associated protein 2 (p45)	uc007vfh.2	chr15	chr15_9153926_9156925	non-CGI	UP		1.47885	1.26509e-28	7.97951e-27	n.s.	1.91765	6.3962e-28	1.71215e-25	n.s.
74513	Neto2	neuropilin (NRP) and tolloid (TLL)-like 2	uc012ghs.1	chr8	chr8_85689510_85692509	non-CGI	DN		-1.78728	2.09462e-28	1.31739e-26	n.s.	-1.21628	4.67717e-05	0.00055494	n.s.
50876	Tmod2	tropomodulin 2	uc009qsn.1	chr9	chr9_75609826_75612825	CGI	HS		-2.15831	2.30024e-28	1.44258e-26	sigDOWN	-2.65139	6.78939e-07	1.25977e-05	sigDOWN
19703	Renbp	renin binding protein	uc012hkm.1	chrX	chrX_73929351_73932350	non-CGI	DN	DN5	1.95546	2.62167e-28	1.63947e-26	n.s.	1.79082	6.83795e-08	1.5651e-06	n.s.
74691	Tdrd9	tudor domain containing 9	uc007pei.1	chr12	chr12_111992176_111995175	non-CGI	DN		-3.32504	2.75395e-28	1.71731e-26	sigDOWN	-6.10384	7.45437e-05	0.000838234	sigDOWN
14860	Gsta4	glutathione S-transferase, alpha 4	uc009qty.2	chr9	chr9_78190466_78193465	CGI	DN		1.7757	2.88236e-28	1.79229e-26	n.s.	0.569559	0.00159554	0.0119706	n.s.
108760	Galnt16	polypeptide N-acetylgalactosaminyltransferase 16	uc007oay.1	chr12	chr12_80517490_80520489	CGI	HS		-4.92586	3.32872e-28	2.064e-26	sigDOWN	-4.95595	8.07114e-09	2.20076e-07	sigDOWN
71950	Nanog	Nanog homeobox	uc009dpo.2	chr6	chr6_122706065_122709064	CGI	LS		1.24666	3.38131e-28	2.0907e-26	n.s.	1.49882	8.66569e-23	1.49773e-20	n.s.
20410	Sorbs3	sorbin and SH3 domain containing 3	uc033grw.1	chr14	chr14_70203124_70206123	CGI	LS		3.49581	3.46131e-28	2.13415e-26	sigUP	4.36677	0.0129815	0.0676023	n.s.
12333	Capn1	calpain 1	uc008ggj.2	chr19	chr19_6012977_6015976	CGI	DN	DN3	-1.20957	3.68068e-28	2.26305e-26	n.s.	-1.4727	4.92337e-05	0.000580698	n.s.
264134	Ttc26	tetratricopeptide repeat domain 26	uc009bkc.1	chr6	chr6_38380024_38383023	CGI	LS		1.55355	4.29132e-28	2.63113e-26	n.s.	1.4594	3.86266e-05	0.000470246	n.s.
15356	Hmgcl	3-hydroxy-3-methylglutaryl-Coenzyme A lyase	uc012dnc.1	chr4	chr4_135944953_135947952	CGI	DN		1.49245	5.78111e-28	3.53469e-26	n.s.	1.46929	1.33023e-16	1.23201e-14	n.s.
76482	Rmc1	regulator of MON1-CCZ1	uc008eca.1	chr18	chr18_12167230_12170229	CGI	DN		1.05124	5.84976e-28	3.56673e-26	n.s.	-0.363774	0.0232815	0.109054	n.s.
219140	Spata13	spermatogenesis associated 13	uc007ufc.2	chr14	chr14_60632743_60635742	CGI	DN		-1.25881	6.09821e-28	3.70791e-26	n.s.	-1.55352	2.61894e-10	9.3931e-09	n.s.
18553	Pcsk6	proprotein convertase subtilisin/kexin type 6	uc009hgw.2	chr7	chr7_65860636_65863635	CGI	UP	UP2	1.52214	6.48511e-28	3.93227e-26	n.s.	0.231115	0.312088	0.706964	n.s.
22003	Tpm1	tropomyosin 1, alpha	uc012gvu.1	chr9	chr9_67047714_67050713	CGI	DN		1.33105	6.8854e-28	4.16348e-26	n.s.	2.37309	9.52104e-34	3.60322e-31	sigUP
233016	Blvrb	biliverdin reductase B (flavin reductase (NADPH))	uc057agp.1	chr7	chr7_27450918_27453917	non-CGI	DN		2.77255	6.95324e-28	4.19296e-26	sigUP	1.60424	3.65344e-05	0.000448506	n.s.
68401	G6pc3	glucose 6 phosphatase, catalytic, 3	uc007lqt.2	chr11	chr11_102188199_102191198	CGI	HS		1.62621	7.12546e-28	4.28504e-26	n.s.	0.329448	0.346153	0.75693	n.s.
223646	Naprt	nicotinate phosphoribosyltransferase	uc007whi.1	chr15	chr15_75892982_75895981	CGI	DN		3.44973	7.2325e-28	4.33752e-26	sigUP	4.08064	1.61327e-15	1.32627e-13	sigUP
15370	Nr4a1	nuclear receptor subfamily 4, group A, member 1	uc007xsv.2	chr15	chr15_101265346_101268345	CGI	LS		1.60203	7.28982e-28	4.35999e-26	n.s.	2.14848	1.61493e-07	3.44487e-06	sigUP
218215	Rnf144b	ring finger protein 144B	uc007qhz.2	chr13	chr13_47192503_47195502	CGI	UP		-2.35077	7.47004e-28	4.45563e-26	sigDOWN	-1.2218	0.0418786	0.17198	n.s.
106757	Catsperd	cation channel sperm associated auxiliary subunit delta	uc012avw.1	chr17	chr17_56630036_56633035	non-CGI	UP		3.73147	8.38944e-28	4.99047e-26	sigUP	0.427426	0.803188	1	n.s.
240505	Cdc42bpg	CDC42 binding protein kinase gamma (DMPK-like)	uc008gia.2	chr19	chr19_6304957_6307956	CGI	LS		1.52741	1.01585e-27	6.02649e-26	n.s.	1.67338	9.80989e-06	0.0001391	n.s.
12018	Bak1	BCL2-antagonist/killer 1	uc008bfg.1	chr17	chr17_27027127_27030126	non-CGI	LS		2.3912	1.14253e-27	6.75974e-26	sigUP	2.32665	0.0206446	0.0994906	n.s.
211896	Depdc7	DEP domain containing 7	uc008lke.1	chr2	chr2_104741302_104744301	CGI	UP		-2.28572	1.78822e-27	1.05515e-25	sigDOWN	-2.27318	6.54421e-10	2.20993e-08	sigDOWN
11931	Atp1b1	ATPase, Na+/K+ transporting, beta 1 polypeptide	uc007dip.2	chr1	chr1_164456856_164459855	CGI	DN		1.12184	1.93553e-27	1.13901e-25	n.s.	1.57466	2.22529e-25	4.69664e-23	n.s.
94222	Olig3	oligodendrocyte transcription factor 3	uc007ene.1	chr10	chr10_19355039_19358038	CGI	LS		-3.08604	2.22128e-27	1.30367e-25	sigDOWN	-6.78067	6.78933e-07	1.25977e-05	sigDOWN
15505	Hsph1	heat shock 105kDa/110kDa protein 1	uc009aqa.1	chr5	chr5_149634816_149637815	CGI	DN		-1.23953	2.24651e-27	1.31496e-25	n.s.	-4.99297	1.98649e-14	1.36688e-12	sigDOWN
26364	Adgre5	adhesion G protein-coupled receptor E5	uc009mld.2	chr8	chr8_83739812_83742811	CGI	HS		1.5287	2.34486e-27	1.36887e-25	n.s.	0.205956	0.525182	1	n.s.
14634	Gli3	GLI-Kruppel family member GLI3	uc007pns.1	chr13	chr13_15462223_15465222	CGI	DN		-1.48929	2.57852e-27	1.50129e-25	n.s.	-1.29529	6.69346e-10	2.24994e-08	n.s.
14864	Gstm3	glutathione S-transferase, mu 3	uc008qxv.2	chr3	chr3_107967675_107970674	non-CGI	LS		1.48444	2.68201e-27	1.55741e-25	n.s.	-0.214362	0.176713	0.494147	n.s.
27399	Ip6k1	inositol hexaphosphate kinase 1	uc012haq.1	chr9	chr9_108043225_108046224	non-CGI	DN		1.09401	2.80167e-27	1.6226e-25	n.s.	0.185936	0.405254	0.850738	n.s.
20359	Sema6b	sema domain, transmembrane domain (TM), and cytoplasmic domain, (semaphorin) 6B	uc008dbd.2	chr17	chr17_56132353_56135352	CGI	LS		-2.14457	2.97612e-27	1.7191e-25	sigDOWN	-2.90606	0.00166274	0.012351	sigDOWN
80287	Apobec3	apolipoprotein B mRNA editing enzyme, catalytic polypeptide 3	uc007wuu.2	chr15	chr15_79893523_79896522	CGI	LS		2.80209	3.33451e-27	1.92106e-25	sigUP	0.295374	0.574953	1	n.s.
74105	Gga2	golgi associated, gamma adaptin ear containing, ARF binding protein 2	uc009joa.1	chr7	chr7_122019699_122022698	CGI	DN		1.11767	3.37128e-27	1.93716e-25	n.s.	1.50868	5.98012e-20	8.20397e-18	n.s.
207781	C2cd2	C2 calcium-dependent domain containing 2	uc008adt.2	chr16	chr16_97921134_97924133	CGI	DN		-2.41796	3.50192e-27	2.00697e-25	sigDOWN	-3.10766	0.000553163	0.00478594	sigDOWN
17122	Mxd4	Max dimerization protein 4	uc008xby.1	chr5	chr5_34186211_34189210	CGI	DN		-3.99666	4.00208e-27	2.28765e-25	sigDOWN	-6.93591	1.51556e-07	3.25504e-06	sigDOWN
20972	Syngr1	synaptogyrin 1	uc007wvd.1	chr15	chr15_80089834_80092833	CGI	LS		3.38751	4.13325e-27	2.35649e-25	sigUP	-1.27174	0.118671	0.376203	n.s.
229658	Vangl1	VANGL planar cell polarity 1	uc008qrt.1	chr3	chr3_102195477_102198476	non-CGI	DN	DN4	1.46705	4.16249e-27	2.36701e-25	n.s.	-2.01888	0.0245125	0.113728	n.s.
15902	Id2	inhibitor of DNA binding 2	uc007nfe.2	chr12	chr12_25094593_25097592	CGI	DN		-1.65394	4.4695e-27	2.53503e-25	n.s.	-0.307166	0.17088	0.484476	n.s.
72535	Aldh1b1	aldehyde dehydrogenase 1 family, member B1	uc008ssx.1	chr4	chr4_45797522_45800521	CGI	LS	LS5	1.75348	4.57213e-27	2.58655e-25	n.s.	1.95033	8.62125e-12	4.08718e-10	n.s.
30939	Pttg1	pituitary tumor-transforming gene 1	uc007imn.2	chr11	chr11_43424482_43427481	CGI	HS		1.22358	4.63693e-27	2.61647e-25	n.s.	0.101689	0.498149	0.994666	n.s.
12404	Cbln1	cerebellin 1 precursor protein	uc009mqr.1	chr8	chr8_87471093_87474092	CGI	DN		-2.70856	4.70732e-27	2.64938e-25	sigDOWN	-2.43111	1.00897e-05	0.000142424	sigDOWN
71877	Efhc1	EF-hand domain (C-terminal) containing 1	uc007alf.2	chr1	chr1_20950126_20953125	CGI	UP		3.67962	6.3603e-27	3.57055e-25	sigUP	3.66126	0.00214267	0.0152849	sigUP
14467	Nipsnap2	nipsnap homolog 2	uc008ztf.2	chr5	chr5_129723575_129726574	CGI	HS		1.27958	6.86846e-27	3.84598e-25	n.s.	1.02691	9.08275e-07	1.63683e-05	n.s.
54601	Foxo4	forkhead box O4	uc009twz.2	chrX	chrX_101253028_101256027	CGI	LS		1.1999	7.54837e-27	4.21595e-25	n.s.	1.10701	0.165548	0.472378	n.s.
21453	Tcof1	treacle ribosome biogenesis factor 1	uc012bdn.1	chr18	chr18_60847465_60850464	CGI	DN		1.06655	7.95171e-27	4.42995e-25	n.s.	0.225095	0.548675	1	n.s.
218865	Chdh	choline dehydrogenase	uc007suq.2	chr14	chr14_30019803_30022802	non-CGI	HS		1.69312	8.20951e-27	4.56199e-25	n.s.	1.34286	3.33503e-06	5.28623e-05	n.s.
230678	Tmem125	transmembrane protein 125	uc012dkb.1	chr4	chr4_118542227_118545226	CGI	DN		5.50593	8.78659e-27	4.87035e-25	sigUP	5.49028	0.000480554	0.00423621	sigUP
101744	Acp7	acid phosphatase 7, tartrate resistant	uc009fzi.1	chr7	chr7_28629516_28632515	CGI	UP		2.25951	9.60602e-27	5.31114e-25	sigUP	2.04263	0.02696	0.12326	n.s.
15980	Ifngr2	interferon gamma receptor 2	uc007zxq.1	chr16	chr16_91545594_91548593	CGI	DN		2.42201	1.0212e-26	5.632e-25	sigUP	2.30582	0.000359725	0.00332322	sigUP
14470	Rabac1	Rab acceptor 1 (prenylated)	uc009frc.1	chr7	chr7_24970913_24973912	CGI	HS		1.15407	1.0511e-26	5.78235e-25	n.s.	-0.0952232	0.581441	1	n.s.
18810	Plec	plectin	uc007wjc.2	chr15	chr15_76204822_76207821	CGI	DN		1.86024	1.41374e-26	7.7579e-25	n.s.	1.02394	0.0333113	0.143906	n.s.
217946	Cdca7l	cell division cycle associated 7 like	uc007pid.1	chr12	chr12_117842361_117845360	CGI	HS		-1.3261	1.52295e-26	8.33632e-25	n.s.	-2.15583	2.69724e-20	3.79515e-18	sigDOWN
16525	Kcnk1	potassium channel, subfamily K, member 1	uc009nyr.3	chr8	chr8_125993602_125996601	CGI	DN		1.6868	1.65728e-26	9.04905e-25	n.s.	0.54497	0.0244308	0.113393	n.s.
382236	Brwd3	bromodomain and WD repeat domain containing 3	uc009ucm.1	chrX	chrX_108832856_108835855	CGI	DN		1.72869	1.68804e-26	9.17141e-25	n.s.	1.2821	0.0688931	0.24774	n.s.
76560	Prss8	protease, serine 8 (prostasin)	uc009jxi.2	chr7	chr7_127928614_127931613	CGI	HS		2.31317	1.68463e-26	9.17141e-25	sigUP	0.862298	0.0633313	0.237222	n.s.
22228	Ucp2	uncoupling protein 2 (mitochondrial, proton carrier)	uc009inb.3	chr7	chr7_100491858_100494857	CGI	UP		1.04154	1.81475e-26	9.8355e-25	n.s.	0.337678	0.0404764	0.167539	n.s.
268481	Krt222	keratin 222	uc007lil.1	chr11	chr11_99242586_99245585	CGI	UP		-2.92131	1.83694e-26	9.93122e-25	sigDOWN	-1.27573	0.0212863	0.10199	n.s.
68659	Fam198b	family with sequence similarity 198, member B	uc008pny.2	chr3	chr3_79884430_79887429	CGI	LS		3.05195	1.93639e-26	1.04432e-24	sigUP	1.66593	0.00449692	0.0284541	n.s.
16477	Junb	jun B proto-oncogene	uc012ghn.2	chr8	chr8_84977249_84980248	CGI	DN		1.8274	1.94504e-26	1.04641e-24	n.s.	2.33495	4.25266e-09	1.20758e-07	sigUP
12295	Cacnb1	calcium channel, voltage-dependent, beta 1 subunit	uc007lfg.1	chr11	chr11_98016873_98019872	non-CGI	LS		2.99462	2.17429e-26	1.16688e-24	sigUP	0.154506	0.898274	1	n.s.
56318	Acpp	acid phosphatase, prostate	uc009rhl.1	chr9	chr9_104336223_104339222	CGI	HS		2.4654	2.2872e-26	1.22449e-24	sigUP	2.25978	5.49849e-06	8.32932e-05	sigUP
29861	Dpf1	D4, zinc and double PHD fingers family 1	uc009gbo.1	chr7	chr7_29302505_29305504	CGI	DN		-1.7195	3.02783e-26	1.61705e-24	n.s.	-2.50481	0.000641821	0.00547106	sigDOWN
67951	Tubb6	tubulin, beta 6 class V	uc008fme.1	chr18	chr18_67391101_67394100	CGI	HS		2.33425	4.90818e-26	2.60858e-24	sigUP	1.16732	0.00911436	0.0510793	n.s.
19141	Lgmn	legumain	uc007ouf.1	chr12	chr12_102438198_102441197	CGI	HS		1.18137	5.0266e-26	2.66507e-24	n.s.	1.31281	1.73443e-14	1.22021e-12	n.s.
68428	Steap3	STEAP family member 3	uc007cji.1	chr1	chr1_120263781_120266780	CGI	LS		2.54229	5.0716e-26	2.68245e-24	sigUP	3.92232	1.14441e-07	2.50795e-06	sigUP
103551	Epop	elongin BC and polycomb repressive complex 2 associated protein	uc007leg.1	chr11	chr11_97628217_97631216	CGI	LS		1.45364	5.71845e-26	3.01731e-24	n.s.	1.63467	9.34855e-11	3.63831e-09	n.s.
14872	Gstt2	glutathione S-transferase, theta 2	uc011xgs.1	chr10	chr10_75833382_75836381	CGI	DN		3.18856	6.27545e-26	3.30326e-24	sigUP	4.10557	1.09844e-08	2.91545e-07	sigUP
14057	Sfxn1	sideroflexin 1	uc007qoa.2	chr13	chr13_54070345_54073344	CGI	DN		1.31187	6.61376e-26	3.47302e-24	n.s.	0.75914	0.00250267	0.0174282	n.s.
29869	Ulk2	unc-51 like kinase 2	uc007jih.2	chr11	chr11_61853593_61856592	CGI	DN		-2.08989	6.89437e-26	3.61173e-24	sigDOWN	-3.54395	4.25907e-21	6.44735e-19	sigDOWN
67260	Cers4	ceramide synthase 4	uc009ktx.2	chr8	chr8_4491905_4494904	CGI	DN		2.06575	7.00428e-26	3.66057e-24	sigUP	0.945002	0.0763562	0.270361	n.s.
20965	Syn2	synapsin II	uc009dio.3	chr6	chr6_115237555_115240554	non-CGI	LS		-2.74832	8.02234e-26	4.18267e-24	sigDOWN	-1.60856	0.00459861	0.0289806	n.s.
243853	Fkrp	fukutin related protein	uc009fid.1	chr7	chr7_16815233_16818232	CGI	HS		2.2058	8.1375e-26	4.23266e-24	sigUP	1.3974	0.000106444	0.00114247	n.s.
16480	Jup	junction plakoglobin	uc011yez.2	chr11	chr11_100396291_100399290	CGI	DN		2.35219	9.00245e-26	4.67148e-24	sigUP	0	1	1	n.s.
22352	Vim	vimentin	uc008ikb.2	chr2	chr2_13572811_13575810	CGI	DN	DN5	-1.19937	9.13443e-26	4.72879e-24	n.s.	-0.0736548	0.652807	1	n.s.
11307	Abcg1	ATP binding cassette subfamily G member 1	uc008buj.2	chr17	chr17_31056194_31059193	CGI	UP		-1.16363	9.81004e-26	5.0666e-24	n.s.	-1.35598	2.46226e-09	7.33332e-08	n.s.
26971	Pla2g2f	phospholipase A2, group IIF	uc008vlf.2	chr4	chr4_138756099_138759098	non-CGI	LS		3.23084	1.0345e-25	5.33037e-24	sigUP	4.38897	0.0125426	0.0661327	n.s.
11754	Aoc3	amine oxidase, copper containing 3	uc007lop.2	chr11	chr11_101329106_101332105	non-CGI	LS		3.06125	1.14034e-25	5.86193e-24	sigUP	2.80765	0.0322645	0.140937	n.s.
228993	Slc17a9	solute carrier family 17, member 9	uc012cme.1	chr2	chr2_180734918_180737917	non-CGI	DN		2.46486	1.35152e-25	6.93127e-24	sigUP	2.31306	2.08059e-09	6.26461e-08	sigUP
19729	Slc50a1	solute carrier family 50 (sugar transporter), member 1	uc008pyn.2	chr3	chr3_89269071_89272070	CGI	HS		2.10549	1.38249e-25	7.07358e-24	sigUP	1.91168	7.11319e-10	2.3801e-08	n.s.
20733	Spint2	serine protease inhibitor, Kunitz type 2	uc009gbk.1	chr7	chr7_29280478_29283477	CGI	DN		1.32857	1.43811e-25	7.34106e-24	n.s.	1.01571	2.47734e-08	6.1305e-07	n.s.
54484	Mkrn1	makorin, ring finger protein, 1	uc009blt.1	chr6	chr6_39418870_39421869	CGI	HS		1.0086	1.82128e-25	9.27545e-24	n.s.	0.670611	2.99638e-05	0.000376261	n.s.
16909	Lmo2	LIM domain only 2	uc012caj.1	chr2	chr2_103956495_103959494	non-CGI	LS		-4.20748	2.17539e-25	1.10532e-23	sigDOWN	-5.69368	0.000628455	0.00537591	sigDOWN
13426	Dync1i1	dynein cytoplasmic 1 intermediate chain 1	uc012ehw.1	chr6	chr6_5724139_5727138	CGI	UP		-3.37832	2.22666e-25	1.12876e-23	sigDOWN	-2.03795	1.95537e-05	0.000257163	sigDOWN
72536	Tagap	T cell activation Rho GTPase activating protein	uc008air.2	chr17	chr17_7924500_7927499	CGI	UP		4.63088	2.39682e-25	1.21222e-23	sigUP	0	1	1	n.s.
79560	Ublcp1	ubiquitin-like domain containing CTD phosphatase 1	uc007ind.1	chr11	chr11_44459874_44462873	non-CGI	DN		-1.2355	2.58746e-25	1.30562e-23	n.s.	0.0903341	0.880008	1	n.s.
70693	Adgra3	adhesion G protein-coupled receptor A3	uc008xjz.2	chr5	chr5_50057497_50060496	CGI	UP		-2.57841	2.62546e-25	1.32176e-23	sigDOWN	-3.52091	2.10999e-15	1.6903e-13	sigDOWN
223649	Nrbp2	nuclear receptor binding protein 2	uc007wil.1	chr15	chr15_76088514_76091513	CGI	LS		2.71835	2.66535e-25	1.33877e-23	sigUP	3.10664	1.57605e-09	4.83161e-08	sigUP
18799	Plcd1	phospholipase C, delta 1	uc009saf.2	chr9	chr9_119092003_119095002	CGI	LS		0.922874	2.73065e-25	1.36565e-23	n.s.	0.311167	0.0327472	0.142168	n.s.
56264	Cpxm1	carboxypeptidase X 1 (M14 family)	uc008mir.2	chr2	chr2_130396130_130399129	CGI	UP	UP5	-1.34354	2.7313e-25	1.36565e-23	n.s.	-1.90377	1.48032e-09	4.54447e-08	n.s.
27373	Csnk1e	casein kinase 1, epsilon	uc007wtm.1	chr15	chr15_79440319_79443318	CGI	HS		1.63822	3.00887e-25	1.50101e-23	n.s.	0.705293	0.0464392	0.187482	n.s.
52028	Bbs1	Bardet-Biedl syndrome 1 (human)	uc008gbj.2	chr19	chr19_4896218_4899217	non-CGI	LS		2.41292	3.19157e-25	1.58855e-23	sigUP	2.6333	1.6585e-05	0.000221976	sigUP
57746	Piwil2	piwi-like RNA-mediated gene silencing 2	uc007unx.1	chr14	chr14_70427595_70430594	CGI	DN	DN3	-2.16932	4.1367e-25	2.05431e-23	sigDOWN	-1.37264	2.36141e-13	1.43581e-11	n.s.
226591	Tiprl	TIP41, TOR signalling pathway regulator-like (S. cerevisiae)	uc007diz.2	chr1	chr1_165235459_165238458	CGI	DN		1.07798	4.21679e-25	2.08936e-23	n.s.	1.30015	3.47485e-13	2.06702e-11	n.s.
11302	Aatk	apoptosis-associated tyrosine kinase	uc007mrl.3	chr11	chr11_120040282_120043281	non-CGI	LS		2.16479	4.35484e-25	2.1529e-23	sigUP	-1.68745	0.0264491	0.121227	n.s.
100043272	Inafm2	InaF motif containing 2	uc012cbk.2	chr2	chr2_118744258_118747257	CGI	LS		-2.66727	4.56552e-25	2.25198e-23	sigDOWN	-2.85877	8.3472e-07	1.51799e-05	sigDOWN
69551	2310022B05Rik	RIKEN cDNA 2310022B05 gene	uc009nxg.1	chr8	chr8_124661870_124664869	CGI	DN		2.13986	5.07572e-25	2.49803e-23	sigUP	2.22769	5.65929e-05	0.000655868	sigUP
269878	Megf8	multiple EGF-like-domains 8	uc009fsk.2	chr7	chr7_25344481_25347480	non-CGI	DN		1.2164	5.33189e-25	2.61823e-23	n.s.	0.976705	0.00328368	0.0218812	n.s.
77582	Mboat7	membrane bound O-acyltransferase domain containing 7	uc009evr.1	chr7	chr7_3691155_3694154	CGI	DN		1.38651	5.37177e-25	2.63193e-23	n.s.	-0.00455981	0.995699	1	n.s.
21380	Tbx1	T-box 1	uc007yog.2	chr16	chr16_18585470_18588469	CGI	LS		-3.08913	5.43174e-25	2.65538e-23	sigDOWN	2.56453	0.188451	0.494147	n.s.
75475	Oplah	5-oxoprolinase (ATP-hydrolysing)	uc007wjo.1	chr15	chr15_76305746_76308745	non-CGI	DN		1.68261	5.52683e-25	2.69587e-23	n.s.	0.648072	0.231839	0.583339	n.s.
15212	Hexb	hexosaminidase B	uc007roc.2	chr13	chr13_97196858_97199857	CGI	HS		1.10231	5.54411e-25	2.6983e-23	n.s.	0.212517	0.196385	0.510983	n.s.
51793	Ddah2	dimethylarginine dimethylaminohydrolase 2	uc008cfh.2	chr17	chr17_35057535_35060534	CGI	DN	DN5	2.28314	5.57213e-25	2.70593e-23	sigUP	0.172186	0.478093	0.962588	n.s.
12483	Cd22	CD22 antigen	uc012fhy.1	chr7	chr7_30878770_30881769	non-CGI	LS		-4.58664	6.17126e-25	2.99027e-23	sigDOWN	0	1	1	n.s.
17933	Myt1l	myelin transcription factor 1-like	uc007ngh.1	chr12	chr12_29825369_29828368	non-CGI	HS		-2.95429	6.74003e-25	3.25867e-23	sigDOWN	-3.61545	9.7297e-06	0.000138142	sigDOWN
67071	Rps6ka6	ribosomal protein S6 kinase polypeptide 6	uc009uda.2	chrX	chrX_111536460_111539459	CGI	UP		1.06867	6.88601e-25	3.32193e-23	n.s.	2.22989	1.58521e-40	8.09194e-38	sigUP
78894	Aacs	acetoacetyl-CoA synthetase	uc008zrs.1	chr5	chr5_125474373_125477372	CGI	DN		1.08195	9.12375e-25	4.3918e-23	n.s.	0.111404	0.615696	1	n.s.
242406	Rgp1	RAB6A GEF compex partner 1	uc033ibr.1	chr4	chr4_43577235_43580234	CGI	HS		1.54446	9.17981e-25	4.40912e-23	n.s.	0.880022	0.044566	0.181119	n.s.
15201	Hells	helicase, lymphoid specific	uc008hjt.1	chr19	chr19_38929490_38932489	CGI	HS		-1.23516	9.23944e-25	4.42807e-23	n.s.	-1.42737	7.81691e-21	1.15933e-18	n.s.
18475	Pafah1b2	platelet-activating factor acetylhydrolase, isoform 1b, subunit 2	uc009pgx.1	chr9	chr9_45983372_45986371	CGI	DN		-1.02285	9.51059e-25	4.54809e-23	n.s.	-0.285853	0.0767536	0.27147	n.s.
14025	Bcl11a	B cell CLL/lymphoma 11A (zinc finger protein)	uc007ifu.2	chr11	chr11_24076556_24079555	CGI	LS	LS5	-5.75319	1.10281e-24	5.2623e-23	sigDOWN	-5.38481	0.00197488	0.0143348	sigDOWN
109284	R3hdm4	R3H domain containing 4	uc007gan.1	chr10	chr10_79915431_79918430	CGI	DN		1.07577	1.32137e-24	6.27795e-23	n.s.	-0.5248	0.0142102	0.0727919	n.s.
11676	Aldoc	aldolase C, fructose-bisphosphate	uc007kix.2	chr11	chr11_78322698_78325697	non-CGI	DN		2.40718	1.31992e-24	6.27795e-23	sigUP	0.0464824	0.887624	1	n.s.
277154	Nynrin	NYN domain and retroviral integrase containing	uc007uaz.2	chr14	chr14_55852615_55855614	CGI	LS		1.9359	1.4329e-24	6.7931e-23	n.s.	0.541875	0.373413	0.804676	n.s.
231876	Lmtk2	lemur tyrosine kinase 2	uc009alg.1	chr5	chr5_144098936_144101935	CGI	DN		1.07947	1.57121e-24	7.43277e-23	n.s.	1.11367	2.77171e-07	5.64893e-06	n.s.
20377	Sfrp1	secreted frizzled-related protein 1	uc009lev.2	chr8	chr8_23410002_23413001	CGI	LS		-2.17874	1.63041e-24	7.69621e-23	sigDOWN	0.122211	0.62153	1	n.s.
50878	Stag3	stromal antigen 3	uc009afn.2	chr5	chr5_138279009_138282008	CGI	HS		-1.25115	1.95681e-24	9.21716e-23	n.s.	-1.88762	2.96123e-25	6.01843e-23	n.s.
108679	Cops8	COP9 signalosome subunit 8	uc007bzi.1	chr1	chr1_90601925_90604924	CGI	HS		-0.994959	2.10646e-24	9.90083e-23	n.s.	-0.301945	0.0484804	0.193904	n.s.
235283	Gramd1b	GRAM domain containing 1B	uc009ozo.1	chr9	chr9_40344791_40347790	non-CGI	LS		2.33551	2.14635e-24	1.00667e-22	sigUP	1.72112	0.158381	0.472378	n.s.
12877	Cpeb1	cytoplasmic polyadenylation element binding protein 1	uc012fnv.2	chr7	chr7_81453259_81456258	CGI	HS		-1.20692	2.27942e-24	1.06681e-22	n.s.	-1.78367	3.57282e-19	4.64043e-17	n.s.
66950	Tmem206	transmembrane protein 206	uc007ech.1	chr1	chr1_191324465_191327464	CGI	DN		1.54025	2.29846e-24	1.07343e-22	n.s.	0.999869	1.37152e-05	0.000188156	n.s.
14866	Gstm5	glutathione S-transferase, mu 5	uc008qxs.1	chr3	chr3_107894354_107897353	CGI	HS		2.01917	2.3618e-24	1.10067e-22	sigUP	0.299274	0.357638	0.776859	n.s.
13849	Ephx1	epoxide hydrolase 1, microsomal	uc011wxq.1	chr1	chr1_181015996_181018995	CGI	LS		2.18944	2.45436e-24	1.14138e-22	sigUP	2.38336	4.23786e-05	0.000510264	sigUP
233067	Lrfn3	leucine rich repeat and fibronectin type III domain containing 3	uc009gee.1	chr7	chr7_30361273_30364272	CGI	LS		2.9729	2.61936e-24	1.21554e-22	sigUP	0.484714	0.669743	1	n.s.
272347	Zfp398	zinc finger protein 398	uc009btj.2	chr6	chr6_47834161_47837160	CGI	HS		-2.08326	2.68679e-24	1.2442e-22	sigDOWN	-3.15686	1.83691e-06	3.08258e-05	sigDOWN
114874	Ddhd1	DDHD domain containing 1	uc007tgw.2	chr14	chr14_45621691_45624690	non-CGI	DN		-1.32154	2.80668e-24	1.29698e-22	n.s.	-2.32451	3.75915e-17	3.82006e-15	sigDOWN
219249	Tdrd3	tudor domain containing 3	uc007uuf.3	chr14	chr14_87415083_87418082	CGI	HS		-1.24518	2.85636e-24	1.31717e-22	n.s.	-0.368588	0.299786	0.706964	n.s.
20957	Sycp1	synaptonemal complex protein 1	uc008qrz.2	chr3	chr3_102934601_102937600	CGI	DN		-2.57341	3.09157e-24	1.42264e-22	sigDOWN	-3.41546	1.57478e-16	1.44027e-14	sigDOWN
22350	Ezr	ezrin	uc008ahv.1	chr17	chr17_6781281_6784280	CGI	DN		1.01456	3.60586e-24	1.65583e-22	n.s.	1.70813	3.51435e-28	9.76455e-26	n.s.
230824	Grhl3	grainyhead like transcription factor 3	uc008vgr.1	chr4	chr4_135572121_135575120	CGI	DN	DN5	1.33284	3.70628e-24	1.69839e-22	n.s.	2.31431	8.4896e-19	1.02954e-16	sigUP
286940	Flnb	filamin, beta	uc007sek.1	chr14	chr14_7816457_7819456	CGI	DN		1.54793	3.81991e-24	1.74681e-22	n.s.	1.42488	2.17494e-12	1.12065e-10	n.s.
26972	Spo11	SPO11 meiotic protein covalently bound to DSB	uc008odd.1	chr2	chr2_172978342_172981341	CGI	LS		-2.86853	4.33774e-24	1.97949e-22	sigDOWN	-1.75395	0.000605836	0.00520473	n.s.
22634	Plagl1	pleiomorphic adenoma gene-like 1	uc011xaf.1	chr10	chr10_13059004_13062003	CGI	HS		-2.80053	4.65202e-24	2.1185e-22	sigDOWN	-2.11298	0.318182	0.706964	n.s.
235106	Ntm	neurotrimin	uc009oqt.1	chr9	chr9_29410444_29413443	CGI	UP		-5.45946	4.69396e-24	2.13318e-22	sigDOWN	-5.25713	0.00288235	0.0196179	sigDOWN
23943	Esyt1	extended synaptotagmin-like protein 1	uc007hng.1	chr10	chr10_128524360_128527359	CGI	HS		1.82906	5.36672e-24	2.43387e-22	n.s.	1.61082	0.00030871	0.00290325	n.s.
268567	Tmem229b	transmembrane protein 229B	uc007nzp.2	chr12	chr12_79005778_79008777	CGI	UP	UP5	-1.35511	5.57372e-24	2.52254e-22	n.s.	-0.451142	0.144476	0.441986	n.s.
50764	Fbxo15	F-box protein 15	uc008fux.1	chr18	chr18_84933525_84936524	non-CGI	UP		1.16417	5.94134e-24	2.68338e-22	n.s.	-0.38795	0.023376	0.109427	n.s.
74440	Cmip	c-Maf inducing protein	uc009noz.2	chr8	chr8_117255519_117258518	CGI	LS		2.04992	6.24488e-24	2.81468e-22	sigUP	-4.13104	0.0357131	0.151432	n.s.
74341	G630025P09Rik	RIKEN cDNA G630025P09 gene	uc007jrt.2	chr11	chr11_69802169_69805168	CGI	DN		2.44023	6.41234e-24	2.88424e-22	sigUP	-0.371214	0.815481	1	n.s.
53626	Insm1	insulinoma-associated 1	uc008msh.2	chr2	chr2_146220497_146223496	CGI	DN		-3.96195	7.43728e-24	3.33841e-22	sigDOWN	-4.86428	2.36199e-08	5.87154e-07	sigDOWN
217154	Stac2	SH3 and cysteine rich domain 2	uc007lfl.1	chr11	chr11_98051963_98054962	CGI	LS		1.41357	7.5296e-24	3.37295e-22	n.s.	-0.56605	0.473239	0.955181	n.s.
66054	Cndp2	CNDP dipeptidase 2 (metallopeptidase M20 family)	uc008fuu.2	chr18	chr18_84684203_84687202	CGI	DN		1.01956	7.96903e-24	3.56253e-22	n.s.	1.50044	4.36861e-17	4.37858e-15	n.s.
16597	Klf12	Kruppel-like factor 12	uc007uvh.2	chr14	chr14_100148296_100151295	non-CGI	LS	LS3	-2.79035	8.27259e-24	3.69072e-22	sigDOWN	-2.69057	0.0329427	0.142819	n.s.
97541	Qars	glutaminyl-tRNA synthetase	uc009rpz.2	chr9	chr9_108506505_108509504	CGI	HS		0.917862	8.8337e-24	3.93306e-22	n.s.	0.989544	1.83916e-10	6.73951e-09	n.s.
19891	Rpa2	replication protein A2	uc008vbt.1	chr4	chr4_132766860_132769859	CGI	HS		-1.17019	1.0781e-23	4.79033e-22	n.s.	-2.27459	6.38921e-10	2.16091e-08	sigDOWN
51798	Ech1	enoyl coenzyme A hydratase 1, peroxisomal	uc009gab.1	chr7	chr7_28823838_28826837	CGI	DN		1.70085	1.08262e-23	4.80072e-22	n.s.	1.15451	2.01981e-05	0.000264685	n.s.
18163	Ctnnd2	catenin (cadherin associated protein), delta 2	uc011zrs.1	chr15	chr15_30171093_30174092	CGI	DN		-3.84319	1.19374e-23	5.28277e-22	sigDOWN	-5.21124	0.00320661	0.0214503	sigDOWN
69368	Wdfy1	WD repeat and FYVE domain containing 1	uc007bqv.1	chr1	chr1_79720761_79723760	CGI	UP		4.16797	1.20604e-23	5.32648e-22	sigUP	3.44522	0.0677802	0.246878	n.s.
15904	Id4	inhibitor of DNA binding 4	uc007qid.1	chr13	chr13_48259927_48262926	CGI	DN		-2.19283	1.23777e-23	5.45565e-22	sigDOWN	-2.66695	2.21429e-09	6.62176e-08	sigDOWN
75645	Ccdc172	coiled-coil domain containing 172	uc012bnz.1	chr19	chr19_58510493_58513492	CGI	HS		-3.99047	1.33446e-23	5.87002e-22	sigDOWN	-5.12622	7.25135e-10	2.41895e-08	sigDOWN
319352	Pianp	PILR alpha associated neural protein	uc009dst.3	chr6	chr6_124995220_124998219	CGI	LS		2.38215	1.43864e-23	6.31564e-22	sigUP	4.31125	1.70544e-30	4.99125e-28	sigUP
83553	Tktl1	transketolase-like 1	uc009tnx.1	chrX	chrX_74175759_74178758	CGI	DN	DN5	-3.34646	1.65368e-23	7.24515e-22	sigDOWN	-3.43989	4.25656e-05	0.000512234	sigDOWN
77057	Ston1	stonin 1	uc008dvs.2	chr17	chr17_88625055_88628054	non-CGI	UP		3.30535	1.68943e-23	7.38705e-22	sigUP	0	1	1	n.s.
68073	Fam173b	family with sequence similarity 173, member B	uc007vkk.1	chr15	chr15_31600616_31603615	CGI	HS		-1.50951	1.91123e-23	8.34026e-22	n.s.	-0.761329	0.000356966	0.00329912	n.s.
16562	Kif1c	kinesin family member 1C	uc007jwm.1	chr11	chr11_70699048_70702047	CGI	DN		1.21355	2.23191e-23	9.72033e-22	n.s.	1.40669	0.00379708	0.0246877	n.s.
15481	Hspa8	heat shock protein 8	uc009ozz.1	chr9	chr9_40799773_40802772	CGI	HS		-1.03147	2.44462e-23	1.06256e-21	n.s.	-1.08145	5.5731e-15	4.24755e-13	n.s.
66514	Asrgl1	asparaginase like 1	uc008gon.1	chr19	chr19_9134067_9137066	CGI	UP		1.41814	2.69305e-23	1.16823e-21	n.s.	0.824629	0.00102849	0.00815875	n.s.
19015	Ppard	peroxisome proliferator activator receptor delta	uc008bqk.1	chr17	chr17_28231254_28234253	CGI	DN		1.43158	2.87632e-23	1.24527e-21	n.s.	0.983306	0.014441	0.073682	n.s.
56788	Scube2	signal peptide, CUB domain, EGF-like 2	uc009jej.2	chr7	chr7_109864180_109867179	CGI	LS		-3.11468	3.67309e-23	1.58709e-21	sigDOWN	-5.8544	0.000278775	0.00267093	sigDOWN
18710	Pik3r3	phosphoinositide-3-kinase regulatory subunit 3	uc008ugm.1	chr4	chr4_116220414_116223413	CGI	HS		-2.06888	3.75156e-23	1.61781e-21	sigDOWN	-1.04366	0.0048941	0.0304926	n.s.
72042	Cotl1	coactosin-like 1 (Dictyostelium)	uc012glt.1	chr8	chr8_119839080_119842079	CGI	HS		1.11976	3.77003e-23	1.62259e-21	n.s.	1.48245	7.70354e-18	8.37092e-16	n.s.
59036	Dact1	dishevelled-binding antagonist of beta-catenin 1	uc007nup.2	chr12	chr12_71308384_71311383	CGI	LS		1.15346	4.54148e-23	1.95079e-21	n.s.	0.908729	2.32115e-06	3.81643e-05	n.s.
57874	Hacd3	3-hydroxyacyl-CoA dehydratase 3	uc009qcp.2	chr9	chr9_65020218_65023217	CGI	DN		-1.07017	4.67513e-23	2.00428e-21	n.s.	-1.23137	3.07696e-11	1.3269e-09	n.s.
52535	Mettl17	methyltransferase like 17	uc007tnh.1	chr14	chr14_51883342_51886341	CGI	HS		1.5989	5.32519e-23	2.27852e-21	n.s.	0.584323	0.0603342	0.227432	n.s.
399568	BC052040	cDNA sequence BC052040	uc012cbe.1	chr2	chr2_115580216_115583215	CGI	HS		1.18381	5.37137e-23	2.29381e-21	n.s.	1.37425	7.24757e-09	1.98112e-07	n.s.
74419	Tktl2	transketolase-like 2	uc012gei.1	chr8	chr8_66510240_66513239	CGI	UP		-2.97962	5.55547e-23	2.36781e-21	sigDOWN	-5.45065	0.00156424	0.0117828	sigDOWN
13654	Egr2	early growth response 2	uc007fly.1	chr10	chr10_67536378_67539377	CGI	DN		-3.52866	5.64366e-23	2.40074e-21	sigDOWN	-0.845123	0.382879	0.819603	n.s.
12527	Cd9	CD9 antigen	uc009dun.1	chr6	chr6_125493256_125496255	CGI	DN		1.52728	5.66481e-23	2.40508e-21	n.s.	1.63104	1.21753e-25	2.67249e-23	n.s.
70564	Fam213a	family with sequence similarity 213, member A	uc007tcj.1	chr14	chr14_41012276_41015275	CGI	UP	UP3	1.59492	5.77743e-23	2.44816e-21	n.s.	3.01271	4.09553e-25	8.24743e-23	sigUP
12739	Cldn3	claudin 3	uc008zxe.2	chr5	chr5_134984714_134987713	CGI	LS		1.87089	5.85745e-23	2.47728e-21	n.s.	0.567099	0.107139	0.346602	n.s.
12895	Cpt1b	carnitine palmitoyltransferase 1b, muscle	uc007xgr.1	chr15	chr15_89424363_89427362	CGI	LS		3.80443	6.41089e-23	2.70613e-21	sigUP	3.97957	0.0283452	0.127054	n.s.
11433	Acp5	acid phosphatase 5, tartrate resistant	uc009oob.1	chr9	chr9_22134247_22137246	non-CGI	DN		2.84635	6.95769e-23	2.93131e-21	sigUP	2.27444	0.000493223	0.00432877	sigUP
232560	Caprin2	caprin family member 2	uc009eto.2	chr6	chr6_148894738_148897737	CGI	HS		-1.19825	7.03718e-23	2.95912e-21	n.s.	-1.38781	4.50147e-10	1.56094e-08	n.s.
12817	Col13a1	collagen, type XIII, alpha 1	uc007fgn.2	chr10	chr10_61977609_61980608	CGI	UP		-2.6291	7.45412e-23	3.12845e-21	sigDOWN	-1.74452	0.0365414	0.153582	n.s.
20708	Serpinb6b	serine (or cysteine) peptidase inhibitor, clade B, member 6b	uc011yyc.1	chr13	chr13_32964013_32967012	non-CGI	UP		2.97687	7.70058e-23	3.22572e-21	sigUP	2.32247	0.00345599	0.0228697	sigUP
240084	Cchcr1	coiled-coil alpha-helical rod protein 1	uc008chy.2	chr17	chr17_35515616_35518615	CGI	DN		1.22054	7.92082e-23	3.31166e-21	n.s.	0.147054	0.701313	1	n.s.
16005	Igfals	insulin-like growth factor binding protein, acid labile subunit	uc008ayn.1	chr17	chr17_24877270_24880269	non-CGI	DN		4.35132	8.33558e-23	3.47844e-21	sigUP	1.03143	0.438189	0.90236	n.s.
227733	Pip5kl1	phosphatidylinositol-4-phosphate 5-kinase-like 1	uc008jfv.1	chr2	chr2_32574319_32577318	CGI	HS		3.82491	9.32455e-23	3.88376e-21	sigUP	1.22003	0.17074	0.484268	n.s.
230868	Igsf21	immunoglobulin superfamily, member 21	uc008vmu.2	chr4	chr4_140245312_140248311	CGI	UP	UP2	1.89765	9.86745e-23	4.10209e-21	n.s.	0.683309	0.0450918	0.182883	n.s.
214162	Kmt2a	lysine (K)-specific methyltransferase 2A	uc009pep.1	chr9	chr9_44879775_44882774	CGI	DN	DN5	-1.44623	9.99858e-23	4.14875e-21	n.s.	-0.73047	0.000775971	0.0064371	n.s.
67800	Dgat2	diacylglycerol O-acyltransferase 2	uc009ile.1	chr7	chr7_99181214_99184213	CGI	HS		-1.82228	1.00219e-22	4.15056e-21	n.s.	-2.62473	1.39086e-10	5.21871e-09	sigDOWN
69539	Trnp1	TMF1-regulated nuclear protein 1	uc008vcu.1	chr4	chr4_133497051_133500050	CGI	DN		-1.66326	1.03325e-22	4.27115e-21	n.s.	-0.984551	0.00230324	0.0162299	n.s.
114664	Hsd17b11	hydroxysteroid (17-beta) dehydrogenase 11	uc008yjy.1	chr5	chr5_104020297_104023296	CGI	LS		-1.59505	1.09604e-22	4.52218e-21	n.s.	-0.0815874	0.689089	1	n.s.
12263	C2	complement component 2 (within H-2S)	uc008cdz.2	chr17	chr17_34880601_34883600	non-CGI	LS		1.88095	1.1178e-22	4.5947e-21	n.s.	0.703972	0.106261	0.34422	n.s.
233549	Mogat2	monoacylglycerol O-acyltransferase 2	uc009ilf.2	chr7	chr7_99237112_99240111	non-CGI	LS		-1.45545	1.11653e-22	4.5947e-21	n.s.	-3.04221	1.73303e-30	5.00527e-28	sigDOWN
246104	Rhbdl3	rhomboid like 3	uc007klt.2	chr11	chr11_80299412_80302411	CGI	LS		-2.92115	1.33991e-22	5.49739e-21	sigDOWN	-3.12384	2.47369e-06	4.04602e-05	sigDOWN
68026	Pclaf	PCNA clamp associated factor	uc009qeb.1	chr9	chr9_65888823_65891822	CGI	DN		1.36131	1.35294e-22	5.5405e-21	n.s.	-0.0570265	0.87292	1	n.s.
353169	Slc2a12	solute carrier family 2 (facilitated glucose transporter), member 12	uc007epo.2	chr10	chr10_22643511_22646510	CGI	UP		2.08631	1.44697e-22	5.91452e-21	sigUP	2.37012	1.13156e-05	0.000157801	sigUP
16764	Aff3	AF4/FMR2 family, member 3	uc056ycp.1	chr1	chr1_38663456_38666455	non-CGI	UP		-1.85473	1.54975e-22	6.32284e-21	n.s.	-3.44186	0.0950317	0.314717	n.s.
14675	Gna14	guanine nucleotide binding protein, alpha 14	uc008gwu.2	chr19	chr19_16434167_16437166	CGI	UP		-1.19012	1.55967e-22	6.35153e-21	n.s.	-0.78865	0.00026658	0.00257093	n.s.
12560	Cdh3	cadherin 3	uc009ngh.2	chr8	chr8_106509352_106512351	CGI	DN		0.884633	1.66449e-22	6.76584e-21	n.s.	-0.451015	0.11316	0.361869	n.s.
76952	Nt5c2	5'-nucleotidase, cytosolic II	uc012bna.1	chr19	chr19_46968068_46971067	CGI	HS		-1.13304	1.826e-22	7.40864e-21	n.s.	-1.17392	3.00953e-09	8.84327e-08	n.s.
19122	Prnp	prion protein	uc008mlz.3	chr2	chr2_131908428_131911427	CGI	DN		3.27847	1.8862e-22	7.63878e-21	sigUP	1.02705	0.305826	0.706964	n.s.
14345	Fut4	fucosyltransferase 4	uc009oew.1	chr9	chr9_14750623_14753622	CGI	LS		-3.47951	2.0745e-22	8.38587e-21	sigDOWN	-4.74953	2.79827e-12	1.42511e-10	sigDOWN
72147	Zbtb46	zinc finger and BTB domain containing 46	uc008omh.2	chr2	chr2_181457927_181460926	CGI	HS		-1.96145	2.26276e-22	9.13005e-21	n.s.	-1.57117	0.00297351	0.0201446	n.s.
14151	Fech	ferrochelatase	uc008feh.1	chr18	chr18_64487567_64490566	CGI	HS		1.07192	2.50957e-22	1.01073e-20	n.s.	0.466833	0.0420421	0.172543	n.s.
19039	Lgals3bp	lectin, galactoside-binding, soluble, 3 binding protein	uc007moz.1	chr11	chr11_118400432_118403431	non-CGI	LS		2.15543	2.74518e-22	1.1036e-20	sigUP	4.60709	1.5509e-20	2.23962e-18	sigUP
11610	Agtrap	angiotensin II, type I receptor-associated protein	uc008vtz.1	chr4	chr4_148086565_148089564	CGI	DN		1.05488	2.89265e-22	1.16057e-20	n.s.	0.699236	0.000450324	0.00401977	n.s.
192120	Bspry	B-box and SPRY domain containing	uc008tex.1	chr4	chr4_62478567_62481566	CGI	HS		1.44121	2.89746e-22	1.16057e-20	n.s.	1.4443	1.46359e-06	2.52381e-05	n.s.
53357	Pla2g6	phospholipase A2, group VI	uc007wtd.2	chr15	chr15_79326872_79329871	CGI	HS		1.42427	2.94181e-22	1.17619e-20	n.s.	-0.212191	0.528038	1	n.s.
117160	Ttyh2	tweety family member 2	uc011yhf.1	chr11	chr11_114673968_114676967	CGI	DN		1.20409	2.96816e-22	1.18242e-20	n.s.	0.521842	0.0553617	0.213818	n.s.
236900	Pdk3	pyruvate dehydrogenase kinase, isoenzyme 3	uc009tsx.1	chrX	chrX_93830596_93833595	CGI	HS		-1.15415	2.9677e-22	1.18242e-20	n.s.	-1.6557	2.94982e-23	5.22938e-21	n.s.
98415	Nucks1	nuclear casein kinase and cyclin-dependent kinase substrate 1	uc007cnx.2	chr1	chr1_131908958_131911957	CGI	DN		0.908065	3.16969e-22	1.26041e-20	n.s.	1.03609	2.08825e-12	1.08619e-10	n.s.
27057	Ncoa4	nuclear receptor coactivator 4	uc007sym.2	chr14	chr14_32164289_32167288	CGI	UP		-1.53872	3.36814e-22	1.3369e-20	n.s.	-1.35259	0.0367831	0.154465	n.s.
67512	Agpat2	1-acylglycerol-3-phosphate O-acyltransferase 2 (lysophosphatidic acid acyltransferase, beta)	uc008ivt.2	chr2	chr2_26602918_26605917	CGI	HS		2.02412	3.45302e-22	1.36812e-20	sigUP	1.11623	0.00926537	0.0518152	n.s.
108114	Slc22a7	solute carrier family 22 (organic anion transporter), member 7	uc008csw.2	chr17	chr17_46436978_46439977	CGI	LS		3.17936	3.77064e-22	1.49127e-20	sigUP	1.50465	0.176496	0.494147	n.s.
98388	Chst10	carbohydrate sulfotransferase 10	uc011wjt.1	chr1	chr1_38896661_38899660	CGI	UP	UP5	1.1844	4.18892e-22	1.65372e-20	n.s.	0.196776	0.528902	1	n.s.
27878	Tada1	transcriptional adaptor 1	uc007dkm.2	chr1	chr1_166377667_166380666	CGI	HS		-1.267	4.45956e-22	1.7574e-20	n.s.	-1.27227	1.29733e-08	3.40627e-07	n.s.
19303	Pxn	paxillin	uc008zeb.2	chr5	chr5_115505176_115508175	CGI	HS		1.70071	5.45865e-22	2.14727e-20	n.s.	0.154899	0.851438	1	n.s.
114128	Laptm4b	lysosomal-associated protein transmembrane 4B	uc007vlj.1	chr15	chr15_34236526_34239525	CGI	HS		1.11673	5.5277e-22	2.17054e-20	n.s.	1.60547	1.04501e-23	1.97742e-21	n.s.
277973	Slc9a5	solute carrier family 9 (sodium/hydrogen exchanger), member 5	uc009ncu.1	chr8	chr8_105346758_105349757	CGI	LS		1.81432	5.91603e-22	2.31887e-20	n.s.	2.0281	0.00910372	0.0510674	n.s.
20496	Slc12a2	solute carrier family 12, member 2	uc008ezm.2	chr18	chr18_57877178_57880177	CGI	DN		-1.18807	6.06578e-22	2.37333e-20	n.s.	-1.13936	2.27679e-09	6.79939e-08	n.s.
60455	Tmem8	transmembrane protein 8	uc008bdk.1	chr17	chr17_26115131_26118130	non-CGI	HS		1.35017	6.08963e-22	2.37842e-20	n.s.	0.651294	0.0108655	0.0588881	n.s.
66277	Klf15	Kruppel-like factor 15	uc009cxk.1	chr6	chr6_90464912_90467911	non-CGI	DN	DN5	2.13681	6.11926e-22	2.38575e-20	sigUP	2.1556	0.000115719	0.00122944	sigUP
71934	Car13	carbonic anhydrase 13	uc008oqo.2	chr3	chr3_14640227_14643226	CGI	LS		2.96566	6.53074e-22	2.54166e-20	sigUP	4.57389	3.6855e-09	1.05886e-07	sigUP
20322	Sord	sorbitol dehydrogenase	uc008maj.1	chr2	chr2_122233339_122236338	CGI	DN		1.79203	6.91096e-22	2.68488e-20	n.s.	0.848729	0.0249743	0.115505	n.s.
19143	St14	suppression of tumorigenicity 14 (colon carcinoma)	uc009ori.1	chr9	chr9_31130300_31133299	CGI	DN		1.3711	7.68751e-22	2.98129e-20	n.s.	1.15409	1.59113e-06	2.72004e-05	n.s.
235044	Plppr2	phospholipid phosphatase related 2	uc009ona.2	chr9	chr9_21935510_21938509	CGI	DN		4.63988	7.79499e-22	3.01764e-20	sigUP	-2.97221	0.160718	0.472378	n.s.
13078	Cyp1b1	cytochrome P450, family 1, subfamily b, polypeptide 1	uc008dqc.1	chr17	chr17_79713542_79716541	CGI	UP		1.97273	8.05181e-22	3.11157e-20	n.s.	1.28544	2.80428e-08	6.84694e-07	n.s.
22022	Tpst2	protein-tyrosine sulfotransferase 2	uc008ysx.2	chr5	chr5_112275207_112278206	CGI	DN		-1.23668	9.51097e-22	3.66899e-20	n.s.	0.102934	0.607426	1	n.s.
57080	Gtf2ird1	general transcription factor II I repeat domain-containing 1	uc008zvt.1	chr5	chr5_134454763_134457762	CGI	UP		1.18152	9.64767e-22	3.7152e-20	n.s.	1.14178	0.00235387	0.0165178	n.s.
73246	Rassf6	Ras association (RalGDS/AF-6) domain family member 6	uc008ybe.1	chr5	chr5_90638988_90641987	CGI	UP		3.57498	1.09942e-21	4.22632e-20	sigUP	2.26485	0.105803	0.343192	n.s.
14734	Gpc3	glypican 3	uc009teg.2	chrX	chrX_52612475_52615474	CGI	UP		1.25413	1.11343e-21	4.27271e-20	n.s.	-0.558434	0.0775109	0.273884	n.s.
74716	Wbp2nl	WBP2 N-terminal like	uc007wyv.1	chr15	chr15_82297484_82300483	CGI	UP		-2.21104	1.19435e-21	4.5752e-20	sigDOWN	-4.88224	1.87343e-08	4.77605e-07	sigDOWN
17388	Mmp15	matrix metallopeptidase 15	uc009myh.1	chr8	chr8_95350837_95353836	CGI	DN		-1.54212	1.21312e-21	4.63903e-20	n.s.	-1.70365	2.61345e-11	1.14046e-09	n.s.
18760	Prkd1	protein kinase D1	uc007nmj.1	chr12	chr12_50647724_50650723	CGI	DN		-2.11419	1.27246e-21	4.85749e-20	sigDOWN	-2.53662	8.87685e-09	2.40084e-07	sigDOWN
231832	Tmem184a	transmembrane protein 184a	uc009ahf.2	chr5	chr5_139812784_139815783	non-CGI	LS		2.3249	1.28502e-21	4.8969e-20	sigUP	0.717876	0.378401	0.81218	n.s.
21407	Tcf15	transcription factor 15	uc008nex.1	chr2	chr2_152142109_152145108	CGI	DN		2.53269	1.37093e-21	5.21523e-20	sigUP	2.56907	2.20289e-06	3.64931e-05	sigUP
100163	Pafah2	platelet-activating factor acetylhydrolase 2	uc008vfb.2	chr4	chr4_134401412_134404411	CGI	UP		2.12891	1.39755e-21	5.3073e-20	sigUP	2.103	4.14755e-05	0.000501314	sigUP
54139	Irf6	interferon regulatory factor 6	uc007edy.1	chr1	chr1_193151612_193154611	CGI	LS		1.68242	1.43641e-21	5.44544e-20	n.s.	1.81511	3.03421e-10	1.07595e-08	n.s.
22144	Tuba3a	tubulin, alpha 3A	uc009dui.1	chr6	chr6_125284543_125287542	CGI	UP		-2.88455	1.55287e-21	5.87681e-20	sigDOWN	-4.52197	8.01466e-36	3.31928e-33	sigDOWN
24056	Sh3bp5	SH3-domain binding protein 5 (BTK-associated)	uc007sxo.1	chr14	chr14_31434534_31437533	CGI	DN		2.4606	1.6019e-21	6.05192e-20	sigUP	-2.13711	0.31499	0.706964	n.s.
12445	Ccnd3	cyclin D3	uc008cvo.1	chr17	chr17_47591967_47594966	CGI	DN		1.02157	1.60762e-21	6.0631e-20	n.s.	-0.663147	0.153741	0.464694	n.s.
64706	Scube1	signal peptide, CUB domain, EGF-like 1	uc007xbj.2	chr15	chr15_83723540_83726539	CGI	LS	LS4	-2.02498	1.77121e-21	6.66863e-20	sigDOWN	-1.64894	0.145002	0.443118	n.s.
226123	Morn4	MORN repeat containing 4	uc008hnd.1	chr19	chr19_42077634_42080633	CGI	UP		1.27584	1.81642e-21	6.82714e-20	n.s.	0.83868	0.00591267	0.0357135	n.s.
12801	Cnr1	cannabinoid receptor 1 (brain)	uc012dbm.1	chr4	chr4_33923132_33926131	CGI	LS		-2.3364	1.85455e-21	6.94665e-20	sigDOWN	-3.46311	3.39497e-05	0.000421379	sigDOWN
385658	Nxpe3	neurexophilin and PC-esterase domain family, member 3	uc007zlq.3	chr16	chr16_55893780_55896779	CGI	LS		2.53179	1.85349e-21	6.94665e-20	sigUP	3.15611	3.36855e-09	9.76746e-08	sigUP
229534	Pbxip1	pre B cell leukemia transcription factor interacting protein 1	uc008pzr.2	chr3	chr3_89435204_89438203	non-CGI	LS		2.30538	1.87357e-21	7.00594e-20	sigUP	0.861159	0.16848	0.478972	n.s.
20747	Spop	speckle-type POZ protein	uc007laj.1	chr11	chr11_95412583_95415582	CGI	HS		-1.27733	2.06405e-21	7.70509e-20	n.s.	-1.26719	1.54254e-07	3.30329e-06	n.s.
233046	Rasgrp4	RAS guanyl releasing protein 4	uc012fha.1	chr7	chr7_29133433_29136432	non-CGI	DN		1.44998	2.12601e-21	7.92291e-20	n.s.	0.155125	0.602682	1	n.s.
12672	Chrm4	cholinergic receptor, muscarinic 4	uc008kwv.2	chr2	chr2_91920689_91923688	CGI	UP		-2.05475	2.33673e-21	8.69341e-20	sigDOWN	-4.39099	0.0224237	0.105645	n.s.
72634	Tdrkh	tudor and KH domain containing protein	uc008qgf.1	chr3	chr3_94411818_94414817	CGI	HS		-1.18786	2.73959e-21	1.01749e-19	n.s.	-0.904754	7.96538e-05	0.000888867	n.s.
245945	Rbm47	RNA binding motif protein 47	uc008xom.3	chr5	chr5_66149479_66152478	CGI	UP		1.167	2.74548e-21	1.01796e-19	n.s.	0.411642	0.0421443	0.172828	n.s.
170756	Slc8b1	solute carrier family 8 (sodium/lithium/calcium exchanger), member B1	uc008zhj.2	chr5	chr5_120509692_120512691	CGI	LS		1.9459	2.75611e-21	1.02018e-19	n.s.	1.81677	0.0233279	0.109225	n.s.
107586	Ovol2	ovo like zinc finger 2	uc008mqv.1	chr2	chr2_144329863_144332862	CGI	DN		-2.71324	3.01899e-21	1.1156e-19	sigDOWN	-3.12019	3.08263e-09	9.0355e-08	sigDOWN
23829	C1ql1	complement component 1, q subcomponent-like 1	uc007lsz.2	chr11	chr11_102944962_102947961	CGI	DN		-2.27694	3.44002e-21	1.26905e-19	sigDOWN	-8.22915	1.73512e-15	1.41583e-13	sigDOWN
66141	Ifitm3	interferon induced transmembrane protein 3	uc009kjc.1	chr7	chr7_141009245_141012244	non-CGI	UP		1.15773	4.08577e-21	1.50474e-19	n.s.	1.86245	1.95738e-41	1.10165e-38	n.s.
14863	Gstm2	glutathione S-transferase, mu 2	uc008qxw.1	chr3	chr3_107984937_107987936	non-CGI	DN	DN4	1.14805	4.74692e-21	1.74531e-19	n.s.	0.641696	0.00507594	0.0314027	n.s.
71069	Stox2	storkhead box 2	uc009lqx.2	chr8	chr8_47287903_47290902	CGI	UP		-1.28821	5.00624e-21	1.83758e-19	n.s.	-1.43913	0.000424324	0.00383131	n.s.
14560	Gdf10	growth differentiation factor 10	uc007tab.1	chr14	chr14_33922087_33925086	CGI	LS		-6.37528	5.35808e-21	1.96344e-19	sigDOWN	-6.807	5.74258e-07	1.0857e-05	sigDOWN
69146	Gsdmd	gasdermin D	uc007whh.1	chr15	chr15_75860839_75863838	CGI	DN		3.52617	6.10241e-21	2.23247e-19	sigUP	2.59252	4.18261e-06	6.50662e-05	sigUP
20167	Rtn2	reticulon 2 (Z-band associated protein)	uc009flj.2	chr7	chr7_19289569_19292568	CGI	LS		1.75199	6.14784e-21	2.24534e-19	n.s.	-0.0408619	0.952969	1	n.s.
100121	Tdrd7	tudor domain containing 7	uc008stc.2	chr4	chr4_45970797_45973796	CGI	DN		-2.21635	6.1711e-21	2.2501e-19	sigDOWN	-3.61435	6.33082e-21	9.45316e-19	sigDOWN
12301	Cacybp	calcyclin binding protein	uc007deg.2	chr1	chr1_160211393_160214392	CGI	DN		-0.924283	6.72768e-21	2.44897e-19	n.s.	-0.589897	1.73123e-05	0.000231006	n.s.
26564	Ror2	receptor tyrosine kinase-like orphan receptor 2	uc007qnj.1	chr13	chr13_53284610_53287609	CGI	UP		0.88735	7.15791e-21	2.60126e-19	n.s.	1.05391	1.26647e-08	3.33722e-07	n.s.
320808	Dcaf5	DDB1 and CUL4 associated factor 5	uc007oar.2	chr12	chr12_80435102_80438101	CGI	DN		-1.27926	7.38346e-21	2.67879e-19	n.s.	-0.875801	0.00118465	0.00923729	n.s.
11816	Apoe	apolipoprotein E	uc009fmy.3	chr7	chr7_19697689_19700688	CGI	HS		1.40097	7.6641e-21	2.77602e-19	n.s.	2.17538	1.76807e-43	1.14145e-40	sigUP
13164	Dazl	deleted in azoospermia-like	uc008cyv.3	chr17	chr17_50292121_50295120	CGI	HS		-5.06408	8.1541e-21	2.94864e-19	sigDOWN	-6.575	3.11594e-249	6.83949e-245	sigDOWN
68852	Lrrn4cl	LRRN4 C-terminal like	uc008gnn.1	chr19	chr19_8849285_8852284	non-CGI	LS		2.5693	9.66818e-21	3.4904e-19	sigUP	2.57888	0.186994	0.494147	n.s.
66878	Riok3	RIO kinase 3	uc008eby.1	chr18	chr18_12127350_12130349	CGI	HS		0.95152	1.15281e-20	4.15503e-19	n.s.	0.7461	3.31729e-05	0.000412313	n.s.
64931	Izumo1r	IZUMO1 receptor, JUNO	uc009ofh.2	chr9	chr9_14902452_14905451	non-CGI	HS		-4.90214	1.21431e-20	4.36954e-19	sigDOWN	-0.977602	0.301116	0.706964	n.s.
14870	Gstp1	glutathione S-transferase, pi 1	uc008fyf.1	chr19	chr19_4036413_4039412	CGI	HS		1.383	1.46531e-20	5.26409e-19	n.s.	1.27335	0.000124004	0.00130671	n.s.
56485	Slc2a5	solute carrier family 2 (facilitated glucose transporter), member 5	uc008vxk.1	chr4	chr4_150117844_150120843	CGI	UP		3.43327	1.53849e-20	5.51793e-19	sigUP	2.56453	0.188451	0.494147	n.s.
12406	Serpinh1	serine (or cysteine) peptidase inhibitor, clade H, member 1	uc009ill.2	chr7	chr7_99351740_99354739	CGI	DN	DN5	-1.26475	1.63093e-20	5.83995e-19	n.s.	-1.06092	9.38801e-10	3.07562e-08	n.s.
627821	Epp13	epididymal protein 13	uc033iwm.1	chr7	chr7_6251210_6254209	CGI	UP		1.19927	1.68194e-20	6.01279e-19	n.s.	0.124265	0.553624	1	n.s.
231986	Jazf1	JAZF zinc finger 1	uc009bza.2	chr6	chr6_52908121_52911120	non-CGI	HS		-3.31014	1.696e-20	6.0532e-19	sigDOWN	-2.34383	0.000200091	0.00199909	sigDOWN
231147	Sh3tc1	SH3 domain and tetratricopeptide repeats 1	uc012dvd.1	chr5	chr5_35722645_35725644	non-CGI	DN		1.25853	1.78979e-20	6.37757e-19	n.s.	0.969136	0.00552824	0.0337256	n.s.
112407	Egln3	egl-9 family hypoxia-inducible factor 3	uc007nns.2	chr12	chr12_54202375_54205374	CGI	LS		1.00341	1.98213e-20	7.05149e-19	n.s.	0.740399	0.00206195	0.0148594	n.s.
320560	Dennd5b	DENN/MADD domain containing 5B	uc012evx.1	chr6	chr6_149100181_149103180	CGI	HS		-1.28732	2.14021e-20	7.60156e-19	n.s.	-1.15547	0.331586	0.731047	n.s.
67724	Pop1	processing of precursor 1, ribonuclease P/MRP family, (S. cerevisiae)	uc007vlu.2	chr15	chr15_34493811_34496810	CGI	HS		-0.980744	2.165e-20	7.67717e-19	n.s.	-0.923247	1.5614e-05	0.000211169	n.s.
15277	Hk2	hexokinase 2	uc009cll.2	chr6	chr6_82772955_82775954	CGI	LS		1.81739	2.30612e-20	8.15219e-19	n.s.	1.47453	3.89422e-10	1.35895e-08	n.s.
170439	Elovl6	ELOVL family member 6, elongation of long chain fatty acids (yeast)	uc008rie.1	chr3	chr3_129530886_129533885	CGI	LS		0.923877	2.30638e-20	8.15219e-19	n.s.	0.822821	6.50513e-08	1.4983e-06	n.s.
17133	Maff	v-maf musculoaponeurotic fibrosarcoma oncogene family, protein F (avian)	uc056yzn.1	chr15	chr15_79346561_79349560	CGI	HS		2.01133	2.38393e-20	8.41274e-19	sigUP	2.30711	0.000177763	0.00179729	sigUP
18952	Sept4	septin 4	uc007kts.2	chr11	chr11_87576889_87579888	non-CGI	LS		2.40801	2.40739e-20	8.48188e-19	sigUP	3.68866	0.00197326	0.0143348	sigUP
22041	Trf	transferrin	uc009rgj.1	chr9	chr9_103228787_103231786	CGI	UP		2.00223	2.52243e-20	8.87296e-19	sigUP	3.47732	5.74522e-11	2.34401e-09	sigUP
11928	Atp1a1	ATPase, Na+/K+ transporting, alpha 1 polypeptide	uc008qrj.2	chr3	chr3_101603208_101606207	CGI	HS		0.81063	2.54932e-20	8.9532e-19	n.s.	0.138272	0.33741	0.74091	n.s.
240025	Dact2	dishevelled-binding antagonist of beta-catenin 2	uc008amv.2	chr17	chr17_14202332_14205331	CGI	LS	LS5	-1.4414	2.64454e-20	9.27279e-19	n.s.	-1.88602	0.0869557	0.301719	n.s.
100039913	Rhox2b	reproductive homeobox 2B	uc009syq.1	chrX	chrX_37410605_37413604	non-CGI	LS		-2.98526	2.72042e-20	9.52363e-19	sigDOWN	-4.37505	0.0229706	0.107736	n.s.
268996	Ss18	SS18, nBAF chromatin remodeling complex subunit	uc008edg.1	chr18	chr18_14681415_14684414	CGI	HS		0.892872	2.76032e-20	9.64793e-19	n.s.	0.971264	1.30533e-10	4.95711e-09	n.s.
22693	Zfp30	zinc finger protein 30	uc009gcb.1	chr7	chr7_29783290_29786289	CGI	LS		2.65816	2.95649e-20	1.03172e-18	sigUP	-2.27097	0.00278785	0.0191229	sigDOWN
70355	Gprc5c	G protein-coupled receptor, family C, group 5, member C	uc007mfw.2	chr11	chr11_114850032_114853031	CGI	HS		1.9849	2.98567e-20	1.04025e-18	n.s.	3.43218	0.0685971	0.246878	n.s.
72709	C1qtnf6	C1q and tumor necrosis factor related protein 6	uc007wpn.2	chr15	chr15_78528152_78531151	non-CGI	LS		2.21009	3.0157e-20	1.04904e-18	sigUP	0.451556	0.794324	1	n.s.
216991	Adap2	ArfGAP with dual PH domains 2	uc007klk.1	chr11	chr11_80152662_80155661	CGI	LS		3.31327	3.05092e-20	1.05962e-18	sigUP	-2.13711	0.31499	0.706964	n.s.
14726	Pdpn	podoplanin	uc008vqa.2	chr4	chr4_143298065_143301064	CGI	UP		-0.891815	3.18537e-20	1.10302e-18	n.s.	-0.802095	5.28406e-07	1.00682e-05	n.s.
65020	Zfp110	zinc finger protein 110	uc009fej.2	chr7	chr7_12833310_12836309	CGI	HS		0.988347	3.18593e-20	1.10302e-18	n.s.	1.24954	1.44654e-10	5.40913e-09	n.s.
277353	Tcfl5	transcription factor-like 5 (basic helix-loop-helix)	uc008ojo.2	chr2	chr2_180641192_180644191	CGI	DN		-2.76447	3.72824e-20	1.28874e-18	sigDOWN	-5.18254	4.26966e-33	1.58846e-30	sigDOWN
56330	Pdcd5	programmed cell death 5	uc009gkf.1	chr7	chr7_35645983_35648982	CGI	HS		-1.56438	3.75447e-20	1.29576e-18	n.s.	-0.674192	0.000105994	0.0011388	n.s.
235380	Dmxl2	Dmx-like 2	uc009pra.2	chr9	chr9_54500127_54503126	CGI	HS		-1.45324	4.01005e-20	1.3818e-18	n.s.	-1.23005	8.59798e-07	1.55843e-05	n.s.
66469	Fam213b	family with sequence similarity 213, member B	uc008wch.1	chr4	chr4_154897544_154900543	CGI	DN		2.15357	4.09977e-20	1.4105e-18	sigUP	1.43892	0.0738554	0.262931	n.s.
14381	G6pdx	glucose-6-phosphate dehydrogenase X-linked	uc009toy.1	chrX	chrX_74427662_74430661	CGI	HS		1.05773	4.14208e-20	1.42283e-18	n.s.	0.0847388	0.718207	1	n.s.
26931	Ppp2r5c	protein phosphatase 2, regulatory subunit B', gamma	uc011yur.1	chr12	chr12_110445679_110448678	CGI	DN		0.983961	4.15153e-20	1.42384e-18	n.s.	1.04144	1.34914e-11	6.18238e-10	n.s.
72269	Cda	cytidine deaminase	uc008vkw.1	chr4	chr4_138366456_138369455	non-CGI	LS		3.61321	4.38083e-20	1.50014e-18	sigUP	2.31621	0.0211882	0.10163	n.s.
74158	Josd1	Josephin domain containing 1	uc007wue.2	chr15	chr15_79686373_79689372	CGI	UP		-0.996075	4.40038e-20	1.50449e-18	n.s.	-1.39601	4.63302e-13	2.69747e-11	n.s.
14431	Gamt	guanidinoacetate methyltransferase	uc011xio.1	chr10	chr10_80259469_80262468	CGI	DN		-2.97053	4.43114e-20	1.51265e-18	sigDOWN	-3.16892	1.17757e-11	5.47621e-10	sigDOWN
20962	Sycp3	synaptonemal complex protein 3	uc007grm.2	chr10	chr10_88458087_88461086	CGI	DN		-1.73392	4.4613e-20	1.52058e-18	n.s.	-1.59515	2.5351e-12	1.29709e-10	n.s.
353187	Nr1d2	nuclear receptor subfamily 1, group D, member 2	uc007shq.2	chr14	chr14_18237607_18240606	CGI	DN		-1.18436	4.54303e-20	1.54604e-18	n.s.	-3.8361	0.056529	0.216509	n.s.
382913	Neil2	nei like 2 (E. coli)	uc007uhm.1	chr14	chr14_63192026_63195025	CGI	HS		3.56718	4.58632e-20	1.55835e-18	sigUP	3.44522	0.0677802	0.246878	n.s.
74309	Osbp2	oxysterol binding protein 2	uc007htq.1	chr11	chr11_3862404_3865403	CGI	HS		-2.14169	4.8659e-20	1.65079e-18	sigDOWN	-1.77356	0.0319239	0.139894	n.s.
54525	Syt7	synaptotagmin VII	uc008gpp.2	chr19	chr19_10387590_10390589	CGI	DN		-2.33832	4.91129e-20	1.66362e-18	sigDOWN	-2.50854	0.00273896	0.0188583	sigDOWN
16779	Lamb2	laminin, beta 2	uc009rpr.2	chr9	chr9_108478362_108481361	CGI	HS		1.4874	4.95438e-20	1.67563e-18	n.s.	1.30727	0.0052013	0.0320789	n.s.
103733	Tubg1	tubulin, gamma 1	uc007lnk.1	chr11	chr11_101118631_101121630	CGI	HS		0.959173	5.18016e-20	1.7493e-18	n.s.	0.111678	0.69936	1	n.s.
77254	Yif1b	Yip1 interacting factor homolog B (S. cerevisiae)	uc009gbi.2	chr7	chr7_29236823_29239822	CGI	HS		1.03089	5.31656e-20	1.7926e-18	n.s.	0.264334	0.364272	0.788585	n.s.
214791	Sertad4	SERTA domain containing 4	uc007eds.2	chr1	chr1_192854253_192857252	CGI	LS		-1.31921	5.64461e-20	1.90029e-18	n.s.	-1.60594	8.08743e-07	1.47809e-05	n.s.
100504207	Arhgap33os	Rho GTPase activating protein 33, opposite strand	uc009gep.1	chr7	chr7_30513622_30516621	CGI	DN		5.56497	5.81804e-20	1.95568e-18	sigUP	0	1	1	n.s.
71755	Dhdh	dihydrodiol dehydrogenase (dimeric)	uc009gvj.1	chr7	chr7_45487297_45490296	CGI	LS		3.26848	6.16299e-20	2.06847e-18	sigUP	0	1	1	n.s.
234740	Tmem231	transmembrane protein 231	uc009nna.1	chr8	chr8_111932292_111935291	CGI	HS		1.09403	6.47788e-20	2.16752e-18	n.s.	1.38288	9.31021e-12	4.40429e-10	n.s.
271697	Cdk15	cyclin-dependent kinase 15	uc007bdr.2	chr1	chr1_59255407_59258406	non-CGI	HS		-3.14723	6.46968e-20	2.16752e-18	sigDOWN	-3.01584	0.012265	0.0651697	n.s.
233529	Kctd14	potassium channel tetramerisation domain containing 14	uc012fpi.1	chr7	chr7_97451704_97454703	CGI	DN	DN4	-5.34701	7.16771e-20	2.39469e-18	sigDOWN	-5.67547	0.000665138	0.00563046	sigDOWN
230777	Hcrtr1	hypocretin (orexin) receptor 1	uc012dlu.1	chr4	chr4_130137052_130140051	CGI	LS		7.36817	7.39015e-20	2.46525e-18	sigUP	2.56453	0.188451	0.494147	n.s.
20135	Rrm2	ribonucleotide reductase M2	uc007ner.2	chr12	chr12_24706754_24709753	CGI	HS		0.933558	7.40834e-20	2.46757e-18	n.s.	0.658386	2.60093e-06	4.21955e-05	n.s.
83491	Pramel1	preferentially expressed antigen in melanoma-like 1	uc008vqc.2	chr4	chr4_143392941_143395940	CGI	LS		-1.67962	7.46752e-20	2.48352e-18	n.s.	-3.87358	0.0541634	0.211268	n.s.
66797	Cntnap2	contactin associated protein-like 2	uc009bsx.2	chr6	chr6_47242896_47245895	non-CGI	HS		-2.38951	7.58427e-20	2.51853e-18	sigDOWN	-2.06193	5.0577e-05	0.000594307	sigDOWN
245404	Dcaf12l1	DDB1 and CUL4 associated factor 12-like 1	uc009tbh.2	chrX	chrX_44788662_44791661	CGI	DN		3.15416	8.16106e-20	2.70597e-18	sigUP	5.8168	0.000133978	0.00139839	sigUP
15242	Hhex	hematopoietically expressed homeobox	uc008hio.1	chr19	chr19_37433341_37436340	CGI	DN		-2.61672	9.00357e-20	2.98082e-18	sigDOWN	-2.79686	3.79402e-07	7.47566e-06	sigDOWN
327900	Ubtd2	ubiquitin domain containing 2	uc007ijr.1	chr11	chr11_32453872_32456871	CGI	DN		-1.07933	9.31938e-20	3.08073e-18	n.s.	-1.27077	3.15144e-07	6.3115e-06	n.s.
72043	Sulf2	sulfatase 2	uc029uid.1	chr2	chr2_166154184_166157183	CGI	DN		0.842009	9.50105e-20	3.13606e-18	n.s.	1.27117	8.60586e-17	8.24884e-15	n.s.
22724	Zbtb7b	zinc finger and BTB domain containing 7B	uc008pza.1	chr3	chr3_89386172_89389171	non-CGI	DN		1.27111	9.66786e-20	3.18633e-18	n.s.	1.61198	0.00099193	0.00792028	n.s.
380928	Lmo7	LIM domain only 7	uc007uvz.1	chr14	chr14_101839007_101842006	CGI	HS		1.67188	9.72383e-20	3.19997e-18	n.s.	0	1	1	n.s.
65106	Arl6ip5	ADP-ribosylation factor-like 6 interacting protein 5	uc009dar.1	chr6	chr6_97209292_97212291	CGI	HS		1.64189	9.94768e-20	3.26874e-18	n.s.	-0.0500041	0.971424	1	n.s.
68337	Crip2	cysteine rich protein 2	uc007pfy.2	chr12	chr12_113138736_113141735	CGI	HS		1.03997	1.00911e-19	3.31092e-18	n.s.	1.28727	7.07605e-17	6.93389e-15	n.s.
66151	Prr13	proline rich 13	uc007xvu.2	chr15	chr15_102458583_102461582	CGI	HS		1.40471	1.01298e-19	3.31863e-18	n.s.	1.84953	1.4596e-11	6.60581e-10	n.s.
108105	B3gnt5	UDP-GlcNAc:betaGal beta-1,3-N-acetylglucosaminyltransferase 5	uc012acn.1	chr16	chr16_19758734_19761733	CGI	LS		-2.59419	1.1738e-19	3.83977e-18	sigDOWN	0.379757	0.469498	0.949114	n.s.
216835	Usp43	ubiquitin specific peptidase 43	uc011xwq.1	chr11	chr11_67920654_67923653	CGI	HS		1.2369	1.1957e-19	3.9056e-18	n.s.	1.21783	2.0102e-06	3.36055e-05	n.s.
72685	Dnajc6	DnaJ heat shock protein family (Hsp40) member C6	uc008tvq.2	chr4	chr4_101495148_101498147	CGI	LS		3.31839	1.24385e-19	4.05684e-18	sigUP	0.517046	0.71716	1	n.s.
15354	Hmgb3	high mobility group box 3	uc057arq.1	chrX	chrX_71554417_71557416	CGI	HS		-0.951935	1.29564e-19	4.21949e-18	n.s.	-0.53527	0.00791536	0.045328	n.s.
12124	Bik	BCL2-interacting killer	uc007xbe.1	chr15	chr15_83525372_83528371	CGI	LS		3.28818	1.30524e-19	4.24444e-18	sigUP	0.441768	0.797964	1	n.s.
72157	Pgm2	phosphoglucomutase 2	uc008tvb.2	chr4	chr4_99954244_99957243	non-CGI	HS		1.63267	1.39256e-19	4.52169e-18	n.s.	1.15767	4.44982e-06	6.89298e-05	n.s.
12176	Bnip3	BCL2/adenovirus E1B interacting protein 3	uc009kfg.1	chr7	chr7_138908007_138911006	CGI	HS		1.13306	1.44518e-19	4.68564e-18	n.s.	-0.19687	0.343971	0.752984	n.s.
73181	Nfatc4	nuclear factor of activated T cells, cytoplasmic, calcineurin dependent 4	uc011zlr.1	chr14	chr14_55828769_55831768	non-CGI	LS		2.71997	1.45332e-19	4.70506e-18	sigUP	-0.47959	0.610943	1	n.s.
70381	Tecpr1	tectonin beta-propeller repeat containing 1	uc009alm.1	chr5	chr5_144222079_144225078	CGI	LS		1.96957	1.46738e-19	4.74359e-18	n.s.	2.56453	0.188451	0.494147	n.s.
12514	Cd68	CD68 antigen	uc056ylz.1	chr11	chr11_69664671_69667670	non-CGI	HS		2.46577	1.54528e-19	4.98807e-18	sigUP	4.1379	6.72434e-09	1.85194e-07	sigUP
245527	Eda2r	ectodysplasin A2 receptor	uc012hmm.1	chrX	chrX_97375710_97378709	non-CGI	LS	LS3	1.19198	1.56444e-19	5.0425e-18	n.s.	1.85346	4.33785e-09	1.23018e-07	n.s.
19716	Bex1	brain expressed X-linked 1	uc009uig.1	chrX	chrX_136214014_136217013	CGI	DN	DN5	1.07643	1.58915e-19	5.11465e-18	n.s.	1.67252	2.82853e-32	9.407e-30	n.s.
233057	Zfp940	zinc finger protein 940	uc009gcg.1	chr7	chr7_29852149_29855148	CGI	HS		1.763	1.68018e-19	5.39969e-18	n.s.	0.111734	0.821386	1	n.s.
18807	Pld3	phospholipase D family, member 3	uc009fwn.1	chr7	chr7_27551613_27554612	CGI	HS		1.13703	1.76152e-19	5.65282e-18	n.s.	-1.02285	0.00534479	0.0328254	n.s.
380969	Nckap5l	NCK-associated protein 5-like	uc007xpn.1	chr15	chr15_99456249_99459248	CGI	LS		-1.37554	1.93411e-19	6.19762e-18	n.s.	-1.67647	0.000558369	0.00482717	n.s.
15451	Hpn	hepsin	uc009gid.3	chr7	chr7_31113827_31116826	CGI	LS		3.78904	1.95295e-19	6.24888e-18	sigUP	0.272638	0.689143	1	n.s.
22282	Usf2	upstream transcription factor 2	uc009ghg.2	chr7	chr7_30954768_30957767	CGI	DN		1.20265	1.9605e-19	6.26391e-18	n.s.	0.855746	0.000160998	0.00164905	n.s.
11647	Alpl	alkaline phosphatase, liver/bone/kidney	uc033ifw.1	chr4	chr4_137764976_137767975	non-CGI	UP		0.792506	2.03989e-19	6.50809e-18	n.s.	-0.0412688	0.783424	1	n.s.
236539	Phgdh	3-phosphoglycerate dehydrogenase	uc008qps.1	chr3	chr3_98338470_98341469	CGI	HS		1.93547	2.126e-19	6.77297e-18	n.s.	1.30714	0.0177462	0.0874755	n.s.
12238	Commd3	COMM domain containing 3	uc008ilx.1	chr2	chr2_18670962_18673961	CGI	HS		-1.29849	2.18528e-19	6.95171e-18	n.s.	-0.48349	0.0122264	0.0649964	n.s.
21923	Tnc	tenascin C	uc008thk.2	chr4	chr4_64045516_64048515	CGI	LS		-4.56677	2.20496e-19	7.00419e-18	sigDOWN	0	1	1	n.s.
330483	Ceacam16	carcinoembryonic antigen-related cell adhesion molecule 16	uc009fnm.1	chr7	chr7_19859800_19862799	non-CGI	LS		5.35832	2.255e-19	7.15277e-18	sigUP	0	1	1	n.s.
381148	Prob1	proline rich basic protein 1	uc033hgc.1	chr18	chr18_35653700_35656699	CGI	LS		2.06178	2.47471e-19	7.83836e-18	sigUP	-1.92639	0.00425106	0.0271697	n.s.
11487	Adam10	a disintegrin and metallopeptidase domain 10	uc009qor.1	chr9	chr9_70677501_70680500	CGI	DN		-1.39787	2.61852e-19	8.28191e-18	n.s.	-2.62122	1.64089e-22	2.7286e-20	sigDOWN
102098	Arhgef18	rho/rac guanine nucleotide exchange factor (GEF) 18	uc009kri.1	chr8	chr8_3391508_3394507	CGI	DN		-1.69256	2.64451e-19	8.35209e-18	n.s.	0.465898	0.789119	1	n.s.
368204	Khdc1a	KH domain containing 1A	uc007aln.1	chr1	chr1_21348177_21351176	non-CGI	DN		-1.92267	2.66614e-19	8.4083e-18	n.s.	-1.04413	1.11243e-05	0.000155528	n.s.
67898	Pef1	penta-EF hand domain containing 1	uc008uyw.1	chr4	chr4_130106056_130109055	CGI	DN		1.15311	2.69091e-19	8.47423e-18	n.s.	0.798315	3.55819e-05	0.000438285	n.s.
22110	Tspyl1	testis-specific protein, Y-encoded-like 1	uc007eut.2	chr10	chr10_34280690_34283689	CGI	HS		-1.1494	2.99196e-19	9.40883e-18	n.s.	-1.66457	8.87201e-13	4.93014e-11	n.s.
16772	Lama1	laminin, alpha 1	uc008dkg.1	chr17	chr17_67695765_67698764	CGI	UP		2.87802	3.17912e-19	9.98306e-18	sigUP	2.56453	0.188451	0.494147	n.s.
66505	Zmynd11	zinc finger, MYND domain containing 11	uc007pky.2	chr13	chr13_9763815_9766814	CGI	DN		-1.01259	3.32261e-19	1.04188e-17	n.s.	-0.741115	0.000160971	0.00164905	n.s.
110119	Mpi	mannose phosphate isomerase	uc009pvd.1	chr9	chr9_57551253_57554252	CGI	HS		1.23942	3.63343e-19	1.13772e-17	n.s.	1.76691	1.60239e-07	3.42329e-06	n.s.
108735	Sft2d2	SFT2 domain containing 2	uc007dix.2	chr1	chr1_165192934_165195933	CGI	HS		2.15158	3.90156e-19	1.21993e-17	sigUP	2.09774	4.89573e-11	2.0314e-09	sigUP
27428	Shroom3	shroom family member 3	uc008ydu.2	chr5	chr5_92807882_92810881	CGI	DN		-1.08311	4.11329e-19	1.28431e-17	n.s.	-0.812035	4.2414e-07	8.26076e-06	n.s.
433926	Lrrc8b	leucine rich repeat containing 8 family, member B	uc008yle.1	chr5	chr5_105414275_105417274	CGI	HS		1.93203	4.12302e-19	1.28551e-17	n.s.	0	1	1	n.s.
66090	Ypel3	yippee like 3	uc009jsq.1	chr7	chr7_126775475_126778474	CGI	HS		1.23573	4.20365e-19	1.30879e-17	n.s.	0.973445	5.04772e-06	7.73186e-05	n.s.
14865	Gstm4	glutathione S-transferase, mu 4	uc012cvz.1	chr3	chr3_108043360_108046359	CGI	DN		2.02201	4.27682e-19	1.32781e-17	sigUP	2.184	0.0039535	0.0255159	sigUP
212073	Syne3	spectrin repeat containing, nuclear envelope family member 3	uc007oxr.2	chr12	chr12_104997178_105000177	non-CGI	HS		2.84561	4.27476e-19	1.32781e-17	sigUP	4.00363	0.0275016	0.125163	n.s.
19089	Prkcsh	protein kinase C substrate 80K-H	uc009onk.2	chr9	chr9_22001488_22004487	CGI	DN		0.920975	4.2847e-19	1.32838e-17	n.s.	1.1516	6.64543e-10	2.23723e-08	n.s.
14456	Gas6	growth arrest specific 6	uc009kya.1	chr8	chr8_13493036_13496035	CGI	DN		1.79173	4.79134e-19	1.48336e-17	n.s.	1.67005	0.00184404	0.0135328	n.s.
23802	Amfr	autocrine motility factor receptor	uc009mvn.1	chr8	chr8_94011141_94014140	CGI	HS		-1.09936	4.94525e-19	1.52885e-17	n.s.	-1.34957	2.7411e-11	1.19379e-09	n.s.
277744	Srarp	steroid receptor associated and regulated protein	uc008vok.2	chr4	chr4_141434606_141437605	non-CGI	LS		-3.336	5.11903e-19	1.58035e-17	sigDOWN	-2.95009	0.163206	0.472378	n.s.
67169	Nradd	neurotrophin receptor associated death domain	uc009ruk.1	chr9	chr9_110622894_110625893	CGI	DN	DN5	2.64829	5.27335e-19	1.6257e-17	sigUP	0.42346	0.544699	1	n.s.
69635	Dapk1	death associated protein kinase 1	uc007qvo.2	chr13	chr13_60600711_60603710	CGI	UP		-1.41537	5.51847e-19	1.69888e-17	n.s.	-0.608498	0.00663283	0.0390533	n.s.
22190	Ubc	ubiquitin C	uc012edr.1	chr5	chr5_125388518_125391517	CGI	HS		-0.942507	5.74849e-19	1.76722e-17	n.s.	-0.753777	1.99023e-08	5.05034e-07	n.s.
74038	Brip1os	BRCA1 interacting protein C-terminal helicase 1, opposite strand	uc007ksg.2	chr11	chr11_86199860_86202859	CGI	DN		1.22957	5.80886e-19	1.78328e-17	n.s.	0.515802	0.00820971	0.0467332	n.s.
228026	Pdk1	pyruvate dehydrogenase kinase, isoenzyme 1	uc008kbj.3	chr2	chr2_71871724_71874723	CGI	HS		0.941424	6.23792e-19	1.91232e-17	n.s.	0.00432308	0.978782	1	n.s.
26365	Ceacam1	carcinoembryonic antigen-related cell adhesion molecule 1	uc009fsz.1	chr7	chr7_25476126_25479125	non-CGI	LS		3.42404	7.10061e-19	2.17376e-17	sigUP	0	1	1	n.s.
242377	Pm20d2	peptidase M20 domain containing 2	uc012dbj.2	chr4	chr4_33188238_33191237	CGI	LS		-2.12546	7.70696e-19	2.3561e-17	sigDOWN	-3.30812	5.11411e-06	7.80631e-05	sigDOWN
54631	Nphs1	nephrosis 1, nephrin	uc009gen.1	chr7	chr7_30458558_30461557	non-CGI	LS		1.64699	8.1377e-19	2.48432e-17	n.s.	0.63847	0.156238	0.470428	n.s.
20908	Stx3	syntaxin 3	uc008gtb.2	chr19	chr19_11817904_11820903	CGI	DN		0.928984	8.40436e-19	2.56216e-17	n.s.	0.596717	0.000708183	0.00593306	n.s.
21463	Tcp11	t-complex protein 11	uc008bqa.1	chr17	chr17_28079085_28082084	CGI	LS		2.40838	8.49526e-19	2.58628e-17	sigUP	-0.596648	0.588774	1	n.s.
20706	Serpinb9b	serine (or cysteine) peptidase inhibitor, clade B, member 9b	uc007qaa.1	chr13	chr13_33025914_33028913	non-CGI	LS		1.52456	8.97625e-19	2.72893e-17	n.s.	2.4731	6.78436e-24	1.30629e-21	sigUP
73711	Mvb12a	multivesicular body subunit 12A	uc009mdt.1	chr8	chr8_71541430_71544429	CGI	HS		1.27209	9.11408e-19	2.767e-17	n.s.	1.01064	0.000372108	0.00342751	n.s.
64074	Smoc2	SPARC related modular calcium binding 2	uc008amy.2	chr17	chr17_14278006_14281005	CGI	HS		-3.61467	9.51504e-19	2.88474e-17	sigDOWN	-3.13556	0.00786092	0.0450986	sigDOWN
329207	Rbm44	RNA binding motif protein 44	uc007bzv.1	chr1	chr1_91143603_91146602	CGI	HS		-2.5304	1.02684e-18	3.10884e-17	sigDOWN	-4.33343	4.84474e-46	4.09008e-43	sigDOWN
381538	Mroh7	maestro heat-like repeat family member 7	uc008tyt.2	chr4	chr4_106707067_106710066	non-CGI	UP		5.38549	1.04691e-18	3.16525e-17	sigUP	0	1	1	n.s.
319939	Tns3	tensin 3	uc007hzj.1	chr11	chr11_8467004_8470003	CGI	UP		1.04855	1.06802e-18	3.22461e-17	n.s.	2.71685	1.6565e-25	3.56471e-23	sigUP
70472	Atad2	ATPase family, AAA domain containing 2	uc007vth.1	chr15	chr15_58133583_58136582	CGI	DN		-1.16475	1.08616e-18	3.27488e-17	n.s.	-1.8263	0.184884	0.494147	n.s.
13590	Lefty1	left right determination factor 1	uc007dww.1	chr1	chr1_180933539_180936538	non-CGI	LS		3.0408	1.14641e-18	3.4518e-17	sigUP	4.16681	1.85868e-45	1.35993e-42	sigUP
52609	Cbx7	chromobox 7	uc007wuv.1	chr15	chr15_79931147_79934146	CGI	DN	DN3	1.04409	1.15465e-18	3.47185e-17	n.s.	0.129929	0.533724	1	n.s.
407812	Zfp941	zinc finger protein 941	uc009kie.1	chr7	chr7_140820679_140823678	CGI	LS		2.66779	1.30693e-18	3.92437e-17	sigUP	6.15276	2.49929e-05	0.00031988	sigUP
449521	Zfp213	zinc finger protein 213	uc008asg.2	chr17	chr17_23562727_23565726	CGI	DN		-1.37436	1.35841e-18	4.07339e-17	n.s.	-1.02431	0.00250139	0.0174248	n.s.
94232	Ubqln4	ubiquilin 4	uc012crz.1	chr3	chr3_88555157_88558156	non-CGI	HS		1.0835	1.39601e-18	4.18041e-17	n.s.	-3.8175	0.0577272	0.219034	n.s.
12006	Axin2	axin 2	uc007mbu.2	chr11	chr11_108918849_108921848	CGI	HS		-1.35657	1.42923e-18	4.27406e-17	n.s.	-0.293713	0.394763	0.836939	n.s.
19106	Eif2ak2	eukaryotic translation initiation factor 2-alpha kinase 2	uc008dph.2	chr17	chr17_78881073_78884072	CGI	UP		1.38899	1.44533e-18	4.31631e-17	n.s.	1.074	0.114056	0.364308	n.s.
78309	Cul9	cullin 9	uc008ctb.2	chr17	chr17_46519166_46522165	CGI	DN	DN3	2.41426	1.48973e-18	4.44289e-17	sigUP	1.14479	0.127432	0.399077	n.s.
22042	Tfrc	transferrin receptor	uc007yyz.2	chr16	chr16_32607396_32610395	CGI	DN		1.02886	1.52964e-18	4.55573e-17	n.s.	0.868603	0.326454	0.721617	n.s.
381269	Mreg	melanoregulin	uc007bkg.2	chr1	chr1_72210808_72213807	CGI	HS		0.856815	1.5521e-18	4.61634e-17	n.s.	0.235597	0.1597	0.472378	n.s.
67554	Slc25a30	solute carrier family 25, member 30	uc007uqx.1	chr14	chr14_75785538_75788537	CGI	DN		1.84816	1.6947e-18	5.03366e-17	n.s.	-2.11298	0.318182	0.706964	n.s.
232288	Frmd4b	FERM domain containing 4B	uc009dav.1	chr6	chr6_97486306_97489305	CGI	LS	LS4	-1.91749	1.79599e-18	5.3273e-17	n.s.	0.180059	0.774098	1	n.s.
408067	Zfp874b	zinc finger protein 874b	uc007raw.1	chr13	chr13_67482754_67485753	CGI	LS		1.32132	1.84561e-18	5.46708e-17	n.s.	1.34593	0.001175	0.00918488	n.s.
56017	Slc2a8	solute carrier family 2, (facilitated glucose transporter), member 8	uc012buc.1	chr2	chr2_32980557_32983556	CGI	DN		1.31136	1.976e-18	5.84543e-17	n.s.	-0.487981	0.143432	0.439035	n.s.
50880	Scly	selenocysteine lyase	uc007cad.1	chr1	chr1_91296838_91299837	CGI	DN		2.8444	2.14425e-18	6.33463e-17	sigUP	0	1	1	n.s.
13032	Ctsc	cathepsin C	uc009ift.2	chr7	chr7_88276593_88279592	CGI	LS		2.80757	2.25372e-18	6.64907e-17	sigUP	1.85205	0.0810961	0.28428	n.s.
170755	Sgk3	serum/glucocorticoid regulated kinase 3	uc007agx.1	chr1	chr1_9846781_9849780	CGI	LS		-1.49039	2.35652e-18	6.94304e-17	n.s.	-1.77745	1.00251e-08	2.68355e-07	n.s.
74202	Fblim1	filamin binding LIM protein 1	uc008vos.2	chr4	chr4_141604553_141607552	non-CGI	LS		1.13938	2.36629e-18	6.96248e-17	n.s.	2.73529	1.00765e-45	7.89927e-43	sigUP
12667	Chrd	chordin	uc012adf.1	chr16	chr16_20731627_20734626	CGI	LS		-4.50003	2.40995e-18	7.08145e-17	sigDOWN	-5.37394	0.00202904	0.0146601	sigDOWN
69080	Gmppa	GDP-mannose pyrophosphorylase A	uc007bpd.1	chr1	chr1_75434443_75437442	CGI	HS		1.03849	2.49968e-18	7.33529e-17	n.s.	0.173803	0.504779	1	n.s.
56460	Pkp3	plakophilin 3	uc009kji.2	chr7	chr7_141078269_141081268	non-CGI	DN		2.39417	2.78361e-18	8.15757e-17	sigUP	0.100554	0.932254	1	n.s.
105727	Slc38a1	solute carrier family 38, member 1	uc007xkj.2	chr15	chr15_96641414_96644413	CGI	DN	DN4	0.863209	2.99661e-18	8.77009e-17	n.s.	0.946031	3.47362e-07	6.89526e-06	n.s.
20719	Serpinb6a	serine (or cysteine) peptidase inhibitor, clade B, member 6a	uc011yyf.2	chr13	chr13_34001295_34004294	CGI	DN		1.29445	3.04908e-18	8.91177e-17	n.s.	1.1292	6.80435e-09	1.86928e-07	n.s.
112422	Zfp979	zinc finger protein 979	uc008vta.2	chr4	chr4_147641009_147644008	non-CGI	HS		-1.18429	3.11993e-18	9.1067e-17	n.s.	0.0452817	0.794727	1	n.s.
381101	Dnph1	2'-deoxynucleoside 5'-phosphate N-hydrolase 1	uc008csz.1	chr17	chr17_46495289_46498288	CGI	UP		1.28651	3.36492e-18	9.80877e-17	n.s.	1.08507	1.27866e-08	3.36529e-07	n.s.
259302	Srgap3	SLIT-ROBO Rho GTPase activating protein 3	uc009deh.1	chr6	chr6_112945767_112948766	CGI	LS		-1.91145	3.44186e-18	1.00198e-16	n.s.	-1.37293	0.00108912	0.00859316	n.s.
71943	Tom1l1	target of myb1-like 1 (chicken)	uc011ycr.1	chr11	chr11_90686102_90689101	CGI	HS		1.35668	3.5645e-18	1.0363e-16	n.s.	0.641418	0.0128498	0.0671398	n.s.
234839	Piezo1	piezo-type mechanosensitive ion channel component 1	uc012gme.1	chr8	chr8_122549830_122552829	CGI	LS		1.20767	3.5959e-18	1.04405e-16	n.s.	0.109182	0.742747	1	n.s.
83557	Lin28a	lin-28 homolog A (C. elegans)	uc008vdw.1	chr4	chr4_134017317_134020316	CGI	DN		-1.22975	3.63569e-18	1.05421e-16	n.s.	-1.51418	3.23706e-11	1.38776e-09	n.s.
52377	Rcn3	reticulocalbin 3, EF-hand calcium binding domain	uc009gta.3	chr7	chr7_45090653_45093652	CGI	UP	UP4	1.26428	3.90634e-18	1.13119e-16	n.s.	0.602166	0.0408543	0.168728	n.s.
18510	Pax8	paired box 8	uc008ipb.2	chr2	chr2_24474100_24477099	CGI	LS		-3.26771	3.99155e-18	1.15434e-16	sigDOWN	-1.82908	0.0472879	0.190139	n.s.
11803	Aplp1	amyloid beta (A4) precursor-like protein 1	uc012fhn.2	chr7	chr7_30444083_30447082	CGI	LS		0.928478	4.08622e-18	1.18017e-16	n.s.	0.534224	0.000815849	0.00672641	n.s.
22184	Zrsr2	zinc finger (CCCH type), RNA binding motif and serine/arginine rich 2	uc009uva.2	chrX	chrX_163957167_163960166	CGI	DN		-0.853703	4.19102e-18	1.20884e-16	n.s.	-1.1975	2.08646e-15	1.67758e-13	n.s.
23969	Pacsin1	protein kinase C and casein kinase substrate in neurons 1	uc008bpj.2	chr17	chr17_27654091_27657090	CGI	HS		1.02157	4.44811e-18	1.28131e-16	n.s.	-2.27127	2.94691e-08	7.15539e-07	sigDOWN
57265	Fzd2	frizzled class receptor 2	uc011yft.1	chr11	chr11_102602931_102605930	CGI	LS		-2.2137	4.5059e-18	1.29626e-16	sigDOWN	-4.2995	6.86375e-06	0.000101217	sigDOWN
63953	Dusp10	dual specificity phosphatase 10	uc007dym.1	chr1	chr1_184032961_184035960	CGI	UP		-2.90495	4.57405e-18	1.31414e-16	sigDOWN	-0.407784	0.69176	1	n.s.
75646	Rai14	retinoic acid induced 14	uc007vgn.2	chr15	chr15_10713132_10716131	CGI	HS		0.897023	4.65128e-18	1.33458e-16	n.s.	1.50763	7.24285e-16	6.33389e-14	n.s.
67963	Npc2	NPC intracellular cholesterol transporter 2	uc007oft.1	chr12	chr12_84771613_84774612	CGI	HS		0.908646	4.69275e-18	1.34472e-16	n.s.	1.1002	5.41764e-13	3.13766e-11	n.s.
72774	Neil1	nei endonuclease VIII-like 1 (E. coli)	uc009pui.1	chr9	chr9_57146713_57149712	CGI	DN		1.87144	4.72162e-18	1.35123e-16	n.s.	-0.157555	0.891754	1	n.s.
69784	1500009L16Rik	RIKEN cDNA 1500009L16 gene	uc007gkm.2	chr10	chr10_83721365_83724364	CGI	UP		1.53576	5.25021e-18	1.50055e-16	n.s.	1.63597	1.96441e-24	3.91989e-22	n.s.
100604	Lrrc8c	leucine rich repeat containing 8 family, member C	uc008ylf.1	chr5	chr5_105517971_105520970	CGI	LS		1.56278	5.52228e-18	1.57626e-16	n.s.	1.35373	0.000270892	0.00261022	n.s.
67103	Ptgr1	prostaglandin reductase 1	uc008szm.1	chr4	chr4_58985579_58988578	CGI	UP		1.82982	5.74156e-18	1.63672e-16	n.s.	0.314803	0.403249	0.848802	n.s.
69655	Cd164l2	CD164 sialomucin-like 2	uc008vcj.1	chr4	chr4_133219309_133222308	CGI	HS		1.38319	5.88574e-18	1.67564e-16	n.s.	0.652217	0.335635	0.737899	n.s.
14815	Nr3c1	nuclear receptor subfamily 3, group C, member 1	uc008esy.1	chr18	chr18_39485746_39488745	CGI	DN		-1.94294	6.2964e-18	1.79023e-16	n.s.	-4.19805	3.52941e-26	7.90516e-24	sigDOWN
56321	Aatf	apoptosis antagonizing transcription factor	uc007kqn.1	chr11	chr11_84512002_84515001	CGI	HS		-0.978651	6.9626e-18	1.97709e-16	n.s.	-0.236655	0.474454	0.957194	n.s.
22062	Trp73	transformation related protein 73	uc008wbh.2	chr4	chr4_154138709_154141708	CGI	HS		-1.5646	7.90767e-18	2.24255e-16	n.s.	0.197364	0.732279	1	n.s.
226594	Rcsd1	RCSD domain containing 1	uc007djk.1	chr1	chr1_165706595_165709594	CGI	UP		-2.69097	8.00233e-18	2.26647e-16	sigDOWN	-1.88364	0.00527143	0.0324475	n.s.
72668	Skida1	SKI/DACH domain containing 1	uc008ill.1	chr2	chr2_18046950_18049949	CGI	DN		-2.86447	8.35935e-18	2.36453e-16	sigDOWN	-1.51937	0.185752	0.494147	n.s.
59016	Thap11	THAP domain containing 11	uc009nei.2	chr8	chr8_105853603_105856602	CGI	HS		-0.908764	8.926e-18	2.52157e-16	n.s.	-0.896468	3.57214e-08	8.55054e-07	n.s.
51799	Rundc3a	RUN domain containing 3A	uc007lrs.3	chr11	chr11_102397667_102400666	CGI	DN		1.19142	9.89923e-18	2.79291e-16	n.s.	0.494022	0.161748	0.472378	n.s.
233107	Kctd15	potassium channel tetramerisation domain containing 15	uc009gjf.2	chr7	chr7_34651342_34654341	CGI	DN		1.14363	1.02758e-17	2.89541e-16	n.s.	1.53313	5.34778e-12	2.60853e-10	n.s.
57339	Jph1	junctophilin 1	uc007aka.2	chr1	chr1_17096390_17099389	CGI	DN		2.89595	1.03478e-17	2.91197e-16	sigUP	0.379215	0.65961	1	n.s.
235330	Ttc12	tetratricopeptide repeat domain 12	uc009pjc.1	chr9	chr9_49484726_49487725	CGI	HS		2.2562	1.08641e-17	3.05335e-16	sigUP	1.46755	0.187123	0.494147	n.s.
16511	Kcnh2	potassium voltage-gated channel, subfamily H (eag-related), member 2	uc008wrc.1	chr5	chr5_24350105_24353104	CGI	HS		-1.35719	1.12475e-17	3.15706e-16	n.s.	-1.64828	6.42894e-06	9.56066e-05	n.s.
381022	Kmt2d	lysine (K)-specific methyltransferase 2D	uc029suy.1	chr15	chr15_98869706_98872705	CGI	HS		-0.946473	1.16679e-17	3.2709e-16	n.s.	-0.837927	0.000283253	0.0027044	n.s.
235132	Zbtb44	zinc finger and BTB domain containing 44	uc009ord.2	chr9	chr9_31029144_31032143	CGI	HS		1.00903	1.17101e-17	3.27854e-16	n.s.	0.476412	0.00683902	0.0400097	n.s.
17761	Map7	microtubule-associated protein 7	uc007enn.2	chr10	chr10_20147420_20150419	CGI	DN		1.3306	1.19882e-17	3.3521e-16	n.s.	-0.393336	0.805961	1	n.s.
19289	Igdcc3	immunoglobulin superfamily, DCC subclass, member 3	uc009qcv.1	chr9	chr9_65139689_65142688	CGI	LS		-1.11261	1.26113e-17	3.52186e-16	n.s.	-3.16537	2.70428e-25	5.59989e-23	sigDOWN
67493	Mettl16	methyltransferase like 16	uc011xza.1	chr11	chr11_74769363_74772362	CGI	HS		-0.898433	1.29784e-17	3.61835e-16	n.s.	-0.313395	0.0760004	0.269455	n.s.
68713	Ifitm1	interferon induced transmembrane protein 1	uc009kjb.2	chr7	chr7_140966576_140969575	non-CGI	DN	DN3	0.943769	1.29898e-17	3.61835e-16	n.s.	0.372032	0.00515418	0.0318509	n.s.
97165	Hmgb2	high mobility group box 2	uc009lsx.2	chr8	chr8_57510343_57513342	CGI	HS		-0.944078	1.30871e-17	3.64083e-16	n.s.	-0.26313	0.0724579	0.25882	n.s.
68114	Mum1	melanoma associated antigen (mutated) 1	uc011xin.1	chr10	chr10_80225098_80228097	CGI	DN		-0.84167	1.35578e-17	3.76544e-16	n.s.	-0.864911	8.28973e-07	1.51075e-05	n.s.
70314	Rabep2	rabaptin, RAB GTPase binding effector protein 2	uc009jre.1	chr7	chr7_126427940_126430939	CGI	DN		1.12002	1.35693e-17	3.76544e-16	n.s.	0.505679	0.127735	0.399912	n.s.
78829	Tsc22d4	TSC22 domain family, member 4	uc009adu.2	chr5	chr5_137744469_137747468	CGI	DN		1.04332	1.36675e-17	3.78791e-16	n.s.	0.169776	0.457626	0.93034	n.s.
70956	Tex19.2	testis expressed gene 19.2	uc007mvh.2	chr11	chr11_121117178_121120177	non-CGI	DN		-2.39554	1.3957e-17	3.86325e-16	sigDOWN	-2.38937	9.05344e-07	1.63289e-05	sigDOWN
241274	Pnpla7	patatin-like phospholipase domain containing 7	uc008ipv.2	chr2	chr2_24974533_24977532	CGI	DN		-1.07006	1.40166e-17	3.87486e-16	n.s.	-2.00814	0.011902	0.0635953	n.s.
58865	Tdh	L-threonine dehydrogenase	uc007uhs.1	chr14	chr14_63507593_63510592	CGI	HS		0.910436	1.40682e-17	3.88423e-16	n.s.	0.571797	3.11038e-05	0.000389019	n.s.
67091	Trappc6a	trafficking protein particle complex 6A	uc009fmd.1	chr7	chr7_19507229_19510228	CGI	HS		2.01468	1.4999e-17	4.13602e-16	sigUP	0.894672	0.0273011	0.124586	n.s.
208618	Etl4	enhancer trap locus 4	uc012brk.1	chr2	chr2_20518013_20521012	CGI	UP	UP2	1.2064	1.54209e-17	4.24704e-16	n.s.	1.54879	2.10414e-12	1.08929e-10	n.s.
215280	Wipf1	WAS/WASL interacting protein family, member 1	uc008kcu.2	chr2	chr2_73452390_73455389	CGI	LS		1.86172	1.6292e-17	4.48133e-16	n.s.	3.02637	6.49412e-07	1.21109e-05	sigUP
72168	Aifm3	apoptosis-inducing factor, mitochondrion-associated 3	uc007ykx.2	chr16	chr16_17488177_17491176	CGI	LS		1.41817	1.68124e-17	4.61867e-16	n.s.	-0.864634	0.372031	0.802248	n.s.
12753	Clock	circadian locomotor output cycles kaput	uc008xuq.3	chr5	chr5_76302003_76305002	CGI	DN		-1.011	1.68369e-17	4.61963e-16	n.s.	-0.851675	0.00385212	0.0249864	n.s.
12224	Klf5	Kruppel-like factor 5	uc007uvg.1	chr14	chr14_99297191_99300190	CGI	LS	LS3	1.15472	1.82821e-17	5.00989e-16	n.s.	-1.24132	0.0310649	0.136923	n.s.
382221	Gm1141	predicted gene 1141	uc009tkg.2	chrX	chrX_71930938_71933937	CGI	DN	DN3	-5.3124	1.88815e-17	5.1677e-16	sigDOWN	-5.80583	0.000377786	0.00347107	sigDOWN
17896	Myl4	myosin, light polypeptide 4	uc007lwt.1	chr11	chr11_104549163_104552162	CGI	UP		2.3804	2.23092e-17	6.09821e-16	sigUP	1.98477	5.55701e-05	0.000645213	n.s.
11669	Aldh2	aldehyde dehydrogenase 2, mitochondrial	uc008zju.1	chr5	chr5_121592325_121595324	CGI	DN		0.843034	2.33269e-17	6.36848e-16	n.s.	0.861915	0.0390923	0.162585	n.s.
85031	Pla1a	phospholipase A1 member A	uc007zew.1	chr16	chr16_38431646_38434645	non-CGI	DN		1.33801	2.45697e-17	6.69943e-16	n.s.	1.58005	5.39706e-11	2.21018e-09	n.s.
66065	Hsd17b14	hydroxysteroid (17-beta) dehydrogenase 14	uc012fkm.1	chr7	chr7_45553428_45556427	non-CGI	LS		4.67776	2.534e-17	6.9009e-16	sigUP	5.92299	8.19689e-05	0.000910996	sigUP
59126	Nek6	NIMA (never in mitosis gene a)-related expressed kinase 6	uc008jno.2	chr2	chr2_38510376_38513375	CGI	HS		1.37906	2.57648e-17	7.0079e-16	n.s.	0.422263	0.144981	0.443118	n.s.
76469	Cmya5	cardiomyopathy associated 5	uc007rky.2	chr13	chr13_93143225_93146224	CGI	UP		-5.02619	2.61071e-17	7.09221e-16	sigDOWN	-4.14841	0.0348977	0.148854	n.s.
22333	Vdac1	voltage-dependent anion channel 1	uc007ivm.1	chr11	chr11_52359615_52362614	CGI	HS		0.978125	2.67106e-17	7.24719e-16	n.s.	1.30292	5.56123e-14	3.66574e-12	n.s.
668212	Efr3b	EFR3 homolog B	uc007mxh.1	chr12	chr12_4037416_4040415	CGI	DN		-1.24195	2.77436e-17	7.51817e-16	n.s.	-1.25573	6.1979e-06	9.26098e-05	n.s.
16402	Itga5	integrin alpha 5 (fibronectin receptor alpha)	uc007xyb.3	chr15	chr15_103365249_103368248	CGI	DN		1.84448	2.80415e-17	7.58952e-16	n.s.	1.53007	0.031302	0.137857	n.s.
19256	Ptpn20	protein tyrosine phosphatase, non-receptor type 20	uc007szy.1	chr14	chr14_33603434_33606433	non-CGI	LS		-2.75406	2.96085e-17	8.00378e-16	sigDOWN	-0.174006	0.815786	1	n.s.
20779	Src	Rous sarcoma oncogene	uc008npa.1	chr2	chr2_157422793_157425792	CGI	LS		2.49284	3.22206e-17	8.69916e-16	sigUP	3.37626	0.00605151	0.0364119	sigUP
50527	Ero1l	ERO1-like (S. cerevisiae)	uc007tgm.2	chr14	chr14_45317073_45320072	CGI	DN		1.26758	3.29366e-17	8.88155e-16	n.s.	0.3708	0.0522837	0.206585	n.s.
212632	Iffo2	intermediate filament family orphan 2	uc008vmn.2	chr4	chr4_139529048_139532047	non-CGI	HS		0.957817	3.30835e-17	8.91021e-16	n.s.	0.978383	1.57296e-05	0.000212601	n.s.
24064	Spry2	sprouty RTK signaling antagonist 2	uc007uxy.2	chr14	chr14_105895320_105898319	CGI	DN		1.11218	3.57242e-17	9.60964e-16	n.s.	0.988719	0.000291972	0.00277798	n.s.
20365	Serf1	small EDRK-rich factor 1	uc007rqe.2	chr13	chr13_100106519_100109518	CGI	DN		-1.92699	3.59425e-17	9.65652e-16	n.s.	-2.80624	5.66255e-05	0.0006559	sigDOWN
13819	Epas1	endothelial PAS domain protein 1	uc008duj.2	chr17	chr17_86752364_86755363	CGI	DN		1.21461	3.82961e-17	1.02763e-15	n.s.	1.59586	2.80371e-08	6.84694e-07	n.s.
69131	Cdk12	cyclin-dependent kinase 12	uc007lfv.1	chr11	chr11_98217574_98220573	non-CGI	DN		-1.12566	3.83853e-17	1.02876e-15	n.s.	-0.357575	0.379387	0.813951	n.s.
106869	Tnfaip8	tumor necrosis factor, alpha-induced protein 8	uc012bcy.1	chr18	chr18_49977927_49980926	CGI	HS		1.18362	3.87668e-17	1.03772e-15	n.s.	1.18875	1.04058e-05	0.000146415	n.s.
20499	Slc12a7	solute carrier family 12, member 7	uc007ree.1	chr13	chr13_73803109_73806108	non-CGI	HS		1.14646	3.99273e-17	1.06748e-15	n.s.	-2.11298	0.318182	0.706964	n.s.
373864	Col27a1	collagen, type XXVII, alpha 1	uc008tfs.1	chr4	chr4_63213912_63216911	CGI	LS		-4.17642	4.05555e-17	1.08296e-15	sigDOWN	-2.66493	0.00557709	0.0339576	sigDOWN
56018	Stard10	START domain containing 10	uc009ioj.1	chr7	chr7_101319750_101322749	CGI	HS		0.930544	4.09856e-17	1.09312e-15	n.s.	-0.413583	0.155834	0.469804	n.s.
226182	Taf5	TATA-box binding protein associated factor 5	uc008hun.1	chr19	chr19_47066248_47069247	CGI	DN		-0.932534	4.19258e-17	1.11683e-15	n.s.	-1.01953	2.03376e-08	5.15485e-07	n.s.
67216	Mboat2	membrane bound O-acyltransferase domain containing 2	uc007nev.1	chr12	chr12_24830099_24833098	CGI	HS		-1.1834	4.25391e-17	1.1318e-15	n.s.	-0.871136	0.00122064	0.00947423	n.s.
12013	Bach1	BTB and CNC homology 1, basic leucine zipper transcription factor 1	uc007zuq.1	chr16	chr16_87697454_87700453	CGI	UP		1.17772	4.27743e-17	1.13668e-15	n.s.	2.10014	2.97087e-10	1.05519e-08	sigUP
67453	Slc25a46	solute carrier family 25, member 46	uc008eia.1	chr18	chr18_31609029_31612028	CGI	DN		1.11139	4.46577e-17	1.18529e-15	n.s.	1.47269	8.97619e-11	3.50583e-09	n.s.
217203	Tmem106a	transmembrane protein 106A	uc007lpm.1	chr11	chr11_101580742_101583741	CGI	UP		1.81789	4.48234e-17	1.18825e-15	n.s.	1.94632	1.46716e-07	3.16036e-06	n.s.
11920	Atm	ataxia telangiectasia mutated	uc012gtj.1	chr9	chr9_53532467_53535466	non-CGI	LS		-0.955415	4.53856e-17	1.20171e-15	n.s.	-0.665824	0.000446532	0.00399079	n.s.
77569	Limch1	LIM and calponin homology domains 1	uc008xph.1	chr5	chr5_66744340_66747339	CGI	LS	LS2	-2.91719	4.76549e-17	1.26027e-15	sigDOWN	-2.15073	0.00217195	0.0154498	sigDOWN
17904	Myl6	myosin, light polypeptide 6, alkali, smooth muscle and non-muscle	uc007hnd.1	chr10	chr10_128492326_128495325	CGI	HS		1.11228	4.78877e-17	1.2649e-15	n.s.	0.660985	0.135198	0.418443	n.s.
76686	Clip3	CAP-GLY domain containing linker protein 3	uc009gea.1	chr7	chr7_30290253_30293252	CGI	DN		2.55341	4.91494e-17	1.29667e-15	sigUP	1.71519	0.113965	0.36407	n.s.
71240	Osbpl7	oxysterol binding protein-like 7	uc007ldn.1	chr11	chr11_97049320_97052319	non-CGI	HS		1.81967	4.97216e-17	1.31019e-15	n.s.	2.93332	0.000207048	0.00205364	sigUP
13710	Elf3	E74-like factor 3	uc007csw.2	chr1	chr1_135256973_135259972	CGI	UP	UP3	1.12684	5.24618e-17	1.38074e-15	n.s.	2.0855	1.8548e-19	2.46745e-17	sigUP
58230	Rnf8	ring finger protein 8	uc008btf.1	chr17	chr17_29613331_29616330	CGI	HS		-0.988987	5.25515e-17	1.38144e-15	n.s.	-0.125435	0.533899	1	n.s.
232334	Vgll4	vestigial like family member 4	uc009dif.2	chr6	chr6_114920253_114923252	non-CGI	DN		-1.58626	5.56879e-17	1.46214e-15	n.s.	-4.40696	0.0218852	0.103754	n.s.
94187	Zfp423	zinc finger protein 423	uc009mqv.1	chr8	chr8_87958096_87961095	CGI	UP		-3.04233	5.67619e-17	1.48856e-15	sigDOWN	0.121409	0.882894	1	n.s.
16980	Lrrn2	leucine rich repeat protein 2, neuronal	uc007cpi.2	chr1	chr1_132878855_132881854	CGI	UP		-2.33539	5.77163e-17	1.51178e-15	sigDOWN	-1.62713	0.00597752	0.0360656	n.s.
74769	Pik3cb	phosphatidylinositol-4,5-bisphosphate 3-kinase catalytic subunit beta	uc009rdv.2	chr9	chr9_99138712_99141711	CGI	HS		0.927946	5.90418e-17	1.54466e-15	n.s.	1.08757	0.000163703	0.00167363	n.s.
17691	Sik1	salt inducible kinase 1	uc008bvr.1	chr17	chr17_31854293_31857292	CGI	DN		1.02427	6.35523e-17	1.66068e-15	n.s.	-0.709983	0.0136237	0.0702961	n.s.
22764	Zfx	zinc finger protein X-linked	uc012hma.1	chrX	chrX_94100881_94103880	non-CGI	DN		-0.861787	6.40909e-17	1.67277e-15	n.s.	-0.657446	0.000297366	0.00282073	n.s.
223775	Pim3	proviral integration site 3	uc007xeq.1	chr15	chr15_88860694_88863693	CGI	DN		1.04984	7.18907e-17	1.87411e-15	n.s.	0.615716	0.00132536	0.0102184	n.s.
75796	Cdyl2	chromodomain protein, Y chromosome-like 2	uc009noi.2	chr8	chr8_116731492_116734491	CGI	DN		2.22892	7.51475e-17	1.95669e-15	sigUP	1.5946	5.49525e-12	2.6686e-10	n.s.
11735	Ank3	ankyrin 3, epithelial	uc007fni.1	chr10	chr10_69924032_69927031	CGI	UP		0.902951	7.57822e-17	1.97088e-15	n.s.	-0.200012	0.631815	1	n.s.
382406	Poc1b	POC1 centriolar protein B	uc007gxi.1	chr10	chr10_99106241_99109240	CGI	HS		1.44602	8.04986e-17	2.09106e-15	n.s.	1.35118	0.000113724	0.00121236	n.s.
70487	5730403I07Rik	RIKEN cDNA 5730403I07 gene	uc009qti.1	chr9	chr9_77397917_77400916	non-CGI	UP	UP5	3.87819	8.22362e-17	2.13367e-15	sigUP	3.66856	0.00209586	0.0150389	sigUP
110784	Nr3c2	nuclear receptor subfamily 3, group C, member 2	uc009mhl.1	chr8	chr8_76901008_76904007	CGI	LS		-2.39794	8.47415e-17	2.19607e-15	sigDOWN	-2.92817	0.165687	0.472378	n.s.
68178	Cgnl1	cingulin-like 1	uc009qpc.2	chr9	chr9_71770103_71773102	CGI	HS		-1.29305	8.4866e-17	2.19671e-15	n.s.	-0.251289	0.35678	0.775688	n.s.
20472	Six2	sine oculis-related homeobox 2	uc008duc.2	chr17	chr17_85686755_85689754	CGI	LS		-4.61853	8.71842e-17	2.25405e-15	sigDOWN	-6.16325	5.19359e-05	0.000609296	sigDOWN
54411	Atp6ap1	ATPase, H+ transporting, lysosomal accessory protein 1	uc009tol.2	chrX	chrX_74295597_74298596	CGI	DN		0.818313	8.85803e-17	2.28746e-15	n.s.	0.740512	0.000188764	0.00189714	n.s.
12571	Cdk6	cyclin-dependent kinase 6	uc008wgu.1	chr5	chr5_3342393_3345392	CGI	UP		-1.69443	8.97242e-17	2.31427e-15	n.s.	-0.658112	0.232282	0.584165	n.s.
245007	Zbtb38	zinc finger and BTB domain containing 38	uc009rcr.1	chr9	chr9_96730243_96733242	CGI	LS	LS6	-1.30758	9.01908e-17	2.32358e-15	n.s.	-3.5026	0.0898197	0.307113	n.s.
232969	Zfp428	zinc finger protein 428	uc057agi.1	chr7	chr7_24505587_24508586	CGI	DN		-0.901774	9.13208e-17	2.34993e-15	n.s.	-1.01821	8.61518e-06	0.000124165	n.s.
50758	Fbxl17	F-box and leucine-rich repeat protein 17	uc008dfl.2	chr17	chr17_63499081_63502080	CGI	UP		-1.54542	9.46288e-17	2.4322e-15	n.s.	-1.57896	1.35379e-06	2.3492e-05	n.s.
106572	Rab31	RAB31, member RAS oncogene family	uc008dgg.2	chr17	chr17_65673554_65676553	non-CGI	DN		2.30776	9.58023e-17	2.45949e-15	sigUP	2.04176	0.00276007	0.0189798	sigUP
66681	Pgm1	phosphoglucomutase 1	uc008xmi.1	chr5	chr5_64091450_64094449	CGI	HS		1.48376	1.02209e-16	2.62089e-15	n.s.	1.39364	1.62089e-06	2.7666e-05	n.s.
12361	Cask	calcium/calmodulin-dependent serine protein kinase (MAGUK family)	uc009sro.2	chrX	chrX_13553447_13556446	non-CGI	HS		1.42449	1.04994e-16	2.68917e-15	n.s.	0.828949	0.00997452	0.0549826	n.s.
408064	BC064078	cDNA sequence BC064078	uc009eez.2	chr6	chr6_128991520_128994519	non-CGI	UP		2.70218	1.05172e-16	2.69059e-15	sigUP	5.09991	6.31266e-13	3.58971e-11	sigUP
21803	Tgfb1	transforming growth factor, beta 1	uc009ftq.1	chr7	chr7_25685502_25688501	CGI	LS		-1.45288	1.06488e-16	2.72108e-15	n.s.	-2.13711	0.31499	0.706964	n.s.
12418	Cbx4	chromobox 4	uc007mpx.2	chr11	chr11_119084738_119087737	CGI	DN		-2.93287	1.08903e-16	2.77956e-15	sigDOWN	-3.98431	8.52071e-10	2.81247e-08	sigDOWN
74148	Cluh	clustered mitochondria (cluA/CLU1) homolog	uc007kca.1	chr11	chr11_74647995_74650994	CGI	DN		-0.817607	1.12022e-16	2.85584e-15	n.s.	-0.694237	1.45865e-05	0.000198128	n.s.
18605	Enpp1	ectonucleotide pyrophosphatase/phosphodiesterase 1	uc007eqy.1	chr10	chr10_24710603_24713602	CGI	LS		-2.61416	1.15801e-16	2.94876e-15	sigDOWN	-1.64845	0.145135	0.443256	n.s.
66241	Tmem9	transmembrane protein 9	uc011wsv.1	chr1	chr1_136006719_136009718	CGI	DN		1.31503	1.16325e-16	2.95867e-15	n.s.	0.999954	7.55779e-05	0.000848995	n.s.
69656	Pir	pirin	uc009uvk.2	chrX	chrX_164267931_164270930	CGI	UP		3.4935	1.20313e-16	3.05655e-15	sigUP	-3.8175	0.0577272	0.219034	n.s.
242667	Dlgap3	DLG associated protein 3	uc008uuo.3	chr4	chr4_127167704_127170703	CGI	LS		-1.35886	1.23879e-16	3.14353e-15	n.s.	-4.9188	1.06945e-13	6.72621e-12	sigDOWN
69051	Pycr2	pyrroline-5-carboxylate reductase family, member 2	uc007dwv.2	chr1	chr1_180902774_180905773	CGI	HS		1.40999	1.29667e-16	3.28658e-15	n.s.	2.56655	2.29979e-50	2.80446e-47	sigUP
319974	Auts2	autism susceptibility candidate 2	uc008zuu.1	chr5	chr5_131537188_131540187	CGI	DN		-1.33604	1.30708e-16	3.30917e-15	n.s.	-1.26743	0.000585247	0.00504167	n.s.
23854	Def8	differentially expressed in FDCP 8	uc009nwa.2	chr8	chr8_123441456_123444455	CGI	HS		1.0263	1.3403e-16	3.38936e-15	n.s.	1.19782	1.17295e-07	2.56181e-06	n.s.
93679	Trim8	tripartite motif-containing 8	uc008hts.1	chr19	chr19_46500148_46503147	CGI	DN		1.62038	1.35039e-16	3.41094e-15	n.s.	0.374414	0.498305	0.994887	n.s.
22702	Zfp42	zinc finger protein 42	uc009lob.2	chr8	chr8_43305510_43308509	CGI	UP	UP4	1.03095	1.38774e-16	3.50125e-15	n.s.	0.870418	6.83359e-05	0.000771988	n.s.
66889	Rnf128	ring finger protein 128	uc029xnd.1	chrX	chrX_139561840_139564839	CGI	DN		1.8277	1.459e-16	3.67682e-15	n.s.	2.39958	4.17236e-15	3.21345e-13	sigUP
11988	Slc7a2	solute carrier family 7 (cationic amino acid transporter, y+ system), member 2	uc009lng.1	chr8	chr8_40860867_40863866	CGI	HS		-2.63503	1.47909e-16	3.72318e-15	sigDOWN	0.0593525	0.952859	1	n.s.
210503	Zfp677	zinc finger protein 677	uc008aqs.1	chr17	chr17_21382248_21385247	non-CGI	UP		1.39382	1.55069e-16	3.89894e-15	n.s.	0.282786	0.488774	0.979332	n.s.
22778	Ikzf1	IKAROS family zinc finger 1	uc007ial.2	chr11	chr11_11684425_11687424	CGI	LS		-3.82183	1.63846e-16	4.11491e-15	sigDOWN	-6.66106	1.82053e-06	3.05978e-05	sigDOWN
231125	Zfyve28	zinc finger, FYVE domain containing 28	uc008xcb.1	chr5	chr5_34242060_34245059	non-CGI	HS		-2.60494	1.68585e-16	4.22907e-15	sigDOWN	-2.95009	0.163206	0.472378	n.s.
12351	Car4	carbonic anhydrase 4	uc007krg.2	chr11	chr11_84956254_84959253	CGI	UP		3.92822	1.75435e-16	4.39589e-15	sigUP	5.27264	2.4672e-09	7.33808e-08	sigUP
73648	2410012E07Rik	RIKEN cDNA 2410012E07 gene	uc029sls.1	chr14	chr14_70851433_70854432	non-CGI	UP	UP1	-2.73476	1.79972e-16	4.50444e-15	sigDOWN	-2.16644	0.00199853	0.0144778	sigDOWN
68236	Gtsf1l	gametocyte specific factor 1-like	uc008nsm.1	chr2	chr2_163088102_163091101	non-CGI	DN		1.74224	1.84666e-16	4.61665e-15	n.s.	1.71284	1.6417e-15	1.3446e-13	n.s.
54201	Zfp316	zinc finger protein 316	uc009ajw.2	chr5	chr5_143268523_143271522	CGI	DN		2.33762	1.92229e-16	4.80025e-15	sigUP	0.441768	0.797964	1	n.s.
320011	Uggt1	UDP-glucose glycoprotein glucosyltransferase 1	uc007apq.2	chr1	chr1_36242803_36245802	CGI	HS		0.831352	1.94871e-16	4.86071e-15	n.s.	0.853159	1.15341e-05	0.000160745	n.s.
55936	Ctps2	cytidine 5'-triphosphate synthase 2	uc009uup.2	chrX	chrX_162900060_162903059	CGI	DN		-0.898154	1.96522e-16	4.89632e-15	n.s.	-0.555648	0.00150761	0.0114268	n.s.
13411	Dnah11	dynein, axonemal, heavy chain 11	uc007pie.1	chr12	chr12_118197544_118200543	CGI	HS		-1.2995	2.23927e-16	5.57279e-15	n.s.	-2.05187	8.81136e-16	7.64464e-14	sigDOWN
66510	Rnf181	ring finger protein 181	uc009cik.1	chr6	chr6_72365459_72368458	non-CGI	HS		0.891401	2.33616e-16	5.80732e-15	n.s.	1.3458	1.49032e-16	1.36873e-14	n.s.
233071	Arhgap33	Rho GTPase activating protein 33	uc009ges.2	chr7	chr7_30533561_30536560	CGI	DN		2.74849	2.36071e-16	5.86173e-15	sigUP	-1.66219	0.080471	0.282388	n.s.
16568	Kif3a	kinesin family member 3A	uc007iwm.2	chr11	chr11_53565869_53568868	CGI	DN		0.870246	2.38438e-16	5.91381e-15	n.s.	0.488727	0.00465255	0.0292282	n.s.
16570	Kif3c	kinesin family member 3C	uc007mwn.1	chr12	chr12_3363632_3366631	CGI	LS		1.22687	2.47703e-16	6.13667e-15	n.s.	1.36694	0.0151051	0.0765012	n.s.
19271	Ptprj	protein tyrosine phosphatase, receptor type, J	uc008ksu.2	chr2	chr2_90477675_90480674	non-CGI	HS		-2.79414	2.50442e-16	6.19054e-15	sigDOWN	0	1	1	n.s.
434760	Rhox2d	reproductive homeobox 2D	uc009syw.1	chrX	chrX_37491910_37494909	non-CGI	LS		-2.97473	2.50269e-16	6.19054e-15	sigDOWN	-6.43867	8.8229e-06	0.000126577	sigDOWN
619441	Tnfsfm13	tumor necrosis factor (ligand) superfamily, membrane-bound member 13	uc007jrg.2	chr11	chr11_69694599_69697598	CGI	HS		2.46727	2.81267e-16	6.94466e-15	sigUP	2.25378	0.107435	0.347202	n.s.
16400	Itga3	integrin alpha 3	uc007kzv.1	chr11	chr11_95067699_95070698	non-CGI	LS	LS6	1.66636	2.86373e-16	7.06279e-15	n.s.	0.361805	0.521163	1	n.s.
66371	Chmp4c	charged multivesicular body protein 4C	uc008opu.1	chr3	chr3_10365473_10368472	CGI	LS		1.3275	2.93707e-16	7.23554e-15	n.s.	1.64514	5.37318e-07	1.02202e-05	n.s.
73067	Tmem192	transmembrane protein 192	uc009lvb.3	chr8	chr8_64945685_64948684	CGI	DN		1.34335	2.98141e-16	7.33655e-15	n.s.	1.80806	3.8506e-09	1.10053e-07	n.s.
270190	Ephb1	Eph receptor B1	uc012gzg.1	chr9	chr9_102353194_102356193	CGI	UP		-2.1607	3.12016e-16	7.66937e-15	sigDOWN	-1.30293	0.00218523	0.0155194	n.s.
16906	Lmnb1	lamin B1	uc012bdd.2	chr18	chr18_56706313_56709312	CGI	DN		0.772775	3.12505e-16	7.6728e-15	n.s.	1.81187	1.32908e-16	1.23201e-14	n.s.
56045	Samhd1	SAM domain and HD domain, 1	uc012chy.1	chr2	chr2_157133723_157136722	CGI	HS		0.946973	3.5811e-16	8.78269e-15	n.s.	1.22544	1.00587e-13	6.38114e-12	n.s.
170772	Glcci1	glucocorticoid induced transcript 1	uc009axt.2	chr6	chr6_8508100_8511099	CGI	DN		-1.54196	3.59292e-16	8.80185e-15	n.s.	-1.58797	9.31922e-05	0.00101567	n.s.
18451	P4ha1	procollagen-proline, 2-oxoglutarate 4-dioxygenase (proline 4-hydroxylase), alpha 1 polypeptide	uc011xee.1	chr10	chr10_59321796_59324795	CGI	UP		1.28379	3.73483e-16	9.13931e-15	n.s.	0.250741	0.255667	0.6314	n.s.
22401	Zmat3	zinc finger matrin type 3	uc008owc.1	chr3	chr3_32364166_32367165	CGI	DN		1.34232	3.98445e-16	9.72844e-15	n.s.	1.38181	3.23222e-10	1.14063e-08	n.s.
381310	Stum	mechanosensory transduction mediator	uc007dwh.2	chr1	chr1_180482005_180485004	CGI	LS		-4.13644	3.98063e-16	9.72844e-15	sigDOWN	-4.7642	0.0100997	0.0554775	n.s.
215456	Gpat2	glycerol-3-phosphate acyltransferase 2, mitochondrial	uc008mfj.2	chr2	chr2_127423699_127426698	non-CGI	DN		-2.63063	4.08252e-16	9.9568e-15	sigDOWN	-5.26184	1.63162e-83	7.16283e-80	sigDOWN
225870	Rin1	Ras and Rab interactor 1	uc008gca.1	chr19	chr19_5049308_5052307	non-CGI	DN		2.30904	4.19229e-16	1.02132e-14	sigUP	2.04237	0.00503679	0.0312178	sigUP
18763	Pkd1	polycystin 1, transient receptor poteintial channel interacting	uc008awv.1	chr17	chr17_24548450_24551449	CGI	DN		-1.14127	4.25774e-16	1.03611e-14	n.s.	-1.34561	0.000132947	0.00138829	n.s.
218454	Lhfpl2	lipoma HMGIC fusion partner-like 2	uc007rlp.1	chr13	chr13_94056296_94059295	CGI	DN		-0.963165	4.33735e-16	1.05432e-14	n.s.	-1.18684	1.34138e-06	2.33122e-05	n.s.
22695	Zfp36	zinc finger protein 36	uc009fys.1	chr7	chr7_28377729_28380728	CGI	HS		1.74918	4.51511e-16	1.09631e-14	n.s.	2.51167	1.39334e-09	4.28946e-08	sigUP
106581	Fam234a	family with sequence similarity 234, member A	uc008bdv.2	chr17	chr17_26242743_26245742	CGI	HS		1.02875	4.64508e-16	1.12662e-14	n.s.	0.448715	0.0795663	0.279795	n.s.
66713	Actr2	ARP2 actin-related protein 2	uc007ict.2	chr11	chr11_20111452_20114451	CGI	HS		1.16132	4.81058e-16	1.16548e-14	n.s.	-0.385347	0.732481	1	n.s.
320202	Lefty2	left-right determination factor 2	uc007dwu.1	chr1	chr1_180891619_180894618	CGI	LS		3.3885	4.87047e-16	1.17869e-14	sigUP	5.79643	3.46104e-69	8.44109e-66	sigUP
17118	Marcks	myristoylated alanine rich protein kinase C substrate	uc007evg.1	chr10	chr10_37137427_37140426	CGI	DN		-1.38687	4.91548e-16	1.18827e-14	n.s.	-1.24234	8.74743e-05	0.000962437	n.s.
383491	Prdm14	PR domain containing 14	uc007aik.1	chr1	chr1_13125664_13128663	CGI	LS		0.92921	4.94931e-16	1.19513e-14	n.s.	0.966366	3.56455e-08	8.55054e-07	n.s.
19275	Ptprn	protein tyrosine phosphatase, receptor type, N	uc011wnn.1	chr1	chr1_75262709_75265708	CGI	LS		4.25816	5.01311e-16	1.20921e-14	sigUP	0.504011	0.723353	1	n.s.
239554	Foxred2	FAD-dependent oxidoreductase domain containing 2	uc007woi.2	chr15	chr15_77944389_77947388	non-CGI	HS		1.29214	5.1444e-16	1.23951e-14	n.s.	1.65442	0.000150354	0.00154869	n.s.
228071	Sestd1	SEC14 and spectrin domains 1	uc012bxt.2	chr2	chr2_77279093_77282092	CGI	UP		-1.0129	5.18966e-16	1.24905e-14	n.s.	-1.11695	1.58663e-07	3.39439e-06	n.s.
407243	Tmem189	transmembrane protein 189	uc008oad.1	chr2	chr2_167660045_167663044	CGI	HS	HS1-HS5	1.24324	5.477e-16	1.31676e-14	n.s.	1.18334	0.00233253	0.0163942	n.s.
213211	Rnf26	ring finger protein 26	uc009pbu.2	chr9	chr9_44111552_44114551	CGI	HS		-0.928484	5.48661e-16	1.31763e-14	n.s.	-1.15679	0.000476502	0.00420725	n.s.
16512	Kcnh3	potassium voltage-gated channel, subfamily H (eag-related), member 3	uc007xoz.1	chr15	chr15_99236575_99239574	non-CGI	DN		-2.61167	5.53443e-16	1.32766e-14	sigDOWN	-2.38712	0.0172086	0.0853815	n.s.
53892	Ppm1d	protein phosphatase 1D magnesium-dependent, delta isoform	uc011ybp.1	chr11	chr11_85309754_85312753	CGI	DN		-0.933593	5.58005e-16	1.33714e-14	n.s.	-0.239159	0.261465	0.641462	n.s.
68626	Elac2	elaC ribonuclease Z 2	uc007jks.2	chr11	chr11_64977535_64980534	CGI	HS		-0.830221	5.61246e-16	1.34344e-14	n.s.	-1.17225	0.00148679	0.0112885	n.s.
70127	Dpf3	D4, zinc and double PHD fingers, family 3	uc007ode.2	chr12	chr12_83486237_83489236	CGI	HS		-2.02933	5.66486e-16	1.35451e-14	sigDOWN	-1.06884	0.248431	0.617001	n.s.
338372	Map3k9	mitogen-activated protein kinase kinase kinase 9	uc007oco.2	chr12	chr12_81779671_81782670	CGI	HS		1.53175	5.67232e-16	1.35481e-14	n.s.	1.26755	0.0865433	0.300526	n.s.
12532	Cdc25c	cell division cycle 25C	uc012bbd.2	chr18	chr18_34750034_34753033	CGI	HS		1.02393	5.79395e-16	1.38236e-14	n.s.	0.866308	0.000866608	0.00706167	n.s.
74377	Hsf2bp	heat shock transcription factor 2 binding protein	uc008bvs.2	chr17	chr17_32033009_32036008	CGI	HS		-1.49956	6.02072e-16	1.43491e-14	n.s.	-2.26831	1.35077e-20	1.97662e-18	sigDOWN
56520	Nme4	NME/NM23 nucleoside diphosphate kinase 4	uc008bdh.1	chr17	chr17_26093971_26096970	CGI	DN		1.33885	6.06713e-16	1.4444e-14	n.s.	0.531152	0.0145761	0.0743197	n.s.
68616	Gdpd3	glycerophosphodiester phosphodiesterase domain containing 3	uc009jso.1	chr7	chr7_126764914_126767913	non-CGI	HS		3.78778	6.21614e-16	1.47827e-14	sigUP	2.55755	0.0582167	0.220701	n.s.
110310	Krt7	keratin 7	uc007xtd.2	chr15	chr15_101410903_101413902	CGI	UP		3.25172	6.80738e-16	1.61712e-14	sigUP	1.96747	0.000271843	0.00261537	n.s.
231327	Ppat	phosphoribosyl pyrophosphate amidotransferase	uc008xvl.2	chr5	chr5_76950079_76953078	CGI	DN		0.748877	6.91695e-16	1.64137e-14	n.s.	0.969987	2.57663e-10	9.27165e-09	n.s.
21406	Tcf12	transcription factor 12	uc009qph.2	chr9	chr9_71894597_71897596	non-CGI	DN		-0.826877	7.05588e-16	1.67253e-14	n.s.	0.0873449	0.635574	1	n.s.
329502	Pla2g4e	phospholipase A2, group IVE	uc012cbz.1	chr2	chr2_120243836_120246835	non-CGI	HS	HS1-HS5	1.25025	7.09222e-16	1.67933e-14	n.s.	0.578052	0.162379	0.472378	n.s.
66435	Uggt2	UDP-glucose glycoprotein glucosyltransferase 2	uc007uzj.2	chr14	chr14_119097935_119100934	CGI	HS		-1.47627	7.19681e-16	1.70226e-14	n.s.	-2.13003	3.40663e-07	6.77929e-06	sigDOWN
192897	Itgb4	integrin beta 4	uc007mjh.1	chr11	chr11_115973225_115976224	CGI	UP	UP1	2.41378	7.65016e-16	1.80755e-14	sigUP	-1.25297	0.390018	0.829705	n.s.
17101	Lyst	lysosomal trafficking regulator	uc007pmh.1	chr13	chr13_13588909_13591908	CGI	HS		-1.74268	7.74026e-16	1.82687e-14	n.s.	-3.89244	0.0529964	0.207808	n.s.
20130	Rras	related RAS viral (r-ras) oncogene	uc009gss.1	chr7	chr7_45016507_45019506	CGI	DN		1.22704	7.90682e-16	1.86418e-14	n.s.	1.31607	2.93894e-09	8.64741e-08	n.s.
17242	Mdk	midkine	uc056znr.1	chr2	chr2_91930203_91933202	CGI	LS		-1.71366	7.96198e-16	1.87517e-14	n.s.	-2.21222	1.21653e-30	3.65792e-28	sigDOWN
73914	Irak3	interleukin-1 receptor-associated kinase 3	uc011xov.1	chr10	chr10_120200038_120203037	CGI	LS		3.608	8.13304e-16	1.9134e-14	sigUP	5.67964	0.000238198	0.00233204	sigUP
22063	Trpc1	transient receptor potential cation channel, subfamily C, member 1	uc009rbi.1	chr9	chr9_95748859_95751858	CGI	LS		-2.54948	8.44013e-16	1.98352e-14	sigDOWN	-1.31353	0.368465	0.796313	n.s.
225362	Reep2	receptor accessory protein 2	uc012bbe.2	chr18	chr18_34839089_34842088	CGI	HS		2.0428	8.79055e-16	2.06366e-14	sigUP	-0.192997	0.853183	1	n.s.
58208	Bcl11b	B cell leukemia/lymphoma 11B	uc007ozh.1	chr12	chr12_108001915_108004914	CGI	LS		-1.82086	8.80228e-16	2.06421e-14	n.s.	-0.701332	0.243148	0.606352	n.s.
71929	Tmem123	transmembrane protein 123	uc009ocx.2	chr9	chr9_7762577_7765576	CGI	DN		-0.898638	9.39381e-16	2.20058e-14	n.s.	-0.49499	0.00132478	0.0102184	n.s.
225010	Lclat1	lysocardiolipin acyltransferase 1	uc008dnh.2	chr17	chr17_73106485_73109484	CGI	HS		1.00733	9.58945e-16	2.24401e-14	n.s.	1.14568	4.66322e-05	0.000554249	n.s.
21981	Ppp1r13b	protein phosphatase 1, regulatory subunit 13B	uc007ped.1	chr12	chr12_111906556_111909555	CGI	DN		-1.50527	9.68117e-16	2.26306e-14	n.s.	-2.70951	7.38887e-11	2.93815e-09	sigDOWN
215789	Phactr2	phosphatase and actin regulator 2	uc007eks.2	chr10	chr10_13472897_13475896	CGI	UP		-2.13019	9.87287e-16	2.30542e-14	sigDOWN	-2.70823	2.71632e-05	0.000344245	sigDOWN
218232	Ptpdc1	protein tyrosine phosphatase domain containing 1	uc007qik.2	chr13	chr13_48624173_48627172	CGI	HS		-1.72724	1.00343e-15	2.34063e-14	n.s.	-0.371214	0.815481	1	n.s.
26939	Polr3e	polymerase (RNA) III (DNA directed) polypeptide E	uc009jnf.2	chr7	chr7_120916244_120919243	CGI	DN		-0.794768	1.02871e-15	2.39705e-14	n.s.	0.0758709	0.689286	1	n.s.
11517	Adcyap1r1	adenylate cyclase activating polypeptide 1 receptor 1	uc009cat.2	chr6	chr6_55450478_55453477	CGI	UP		-3.6584	1.04596e-15	2.43467e-14	sigDOWN	-5.47138	0.00148236	0.0112627	sigDOWN
93737	Pard6g	par-6 family cell polarity regulator gamma	uc008fsj.2	chr18	chr18_80045395_80048394	CGI	UP		2.61273	1.04786e-15	2.4365e-14	sigUP	-0.977127	0.422302	0.87963	n.s.
20277	Scnn1b	sodium channel, nonvoltage-gated 1 beta	uc009jny.2	chr7	chr7_121863538_121866537	CGI	UP		2.21859	1.10921e-15	2.57643e-14	sigUP	0.562346	0.574494	1	n.s.
18019	Nfatc2	nuclear factor of activated T cells, cytoplasmic, calcineurin dependent 2	uc012ckc.2	chr2	chr2_168600158_168603157	CGI	HS		1.34266	1.12716e-15	2.61534e-14	n.s.	1.38121	0.00812036	0.0462725	n.s.
66616	Snx9	sorting nexin 9	uc008afj.1	chr17	chr17_5839880_5842879	CGI	HS		-0.897209	1.13182e-15	2.62339e-14	n.s.	-1.07917	0.0500887	0.19932	n.s.
67313	Inava	innate immunity activator	uc007cuo.2	chr1	chr1_136232781_136235780	CGI	LS		-1.44406	1.17932e-15	2.73061e-14	n.s.	-0.318274	0.39642	0.838448	n.s.
55984	Camkk1	calcium/calmodulin-dependent protein kinase kinase 1, alpha	uc007jzt.1	chr11	chr11_73017508_73020507	CGI	LS		-1.63305	1.18283e-15	2.73583e-14	n.s.	-3.73403	3.05535e-06	4.87037e-05	sigDOWN
20598	Smpd2	sphingomyelin phosphodiesterase 2, neutral	uc007ext.1	chr10	chr10_41488841_41491840	CGI	DN		-1.15427	1.18649e-15	2.74141e-14	n.s.	-2.09934	9.8409e-14	6.27929e-12	sigDOWN
11565	Adssl1	adenylosuccinate synthetase like 1	uc011yvf.1	chr12	chr12_112618547_112621546	CGI	UP		5.00756	1.1892e-15	2.74479e-14	sigUP	4.1032	0.000205495	0.00204101	sigUP
230597	Zfyve9	zinc finger, FYVE domain containing 9	uc008ubn.1	chr4	chr4_108722377_108725376	non-CGI	HS		-1.16033	1.20513e-15	2.77863e-14	n.s.	-1.49805	0.0395736	0.164328	n.s.
16430	Stt3a	STT3, subunit of the oligosaccharyltransferase complex, homolog A (S. cerevisiae)	uc009oty.1	chr9	chr9_36766079_36769078	CGI	HS		0.734266	1.23109e-15	2.83552e-14	n.s.	0.925701	5.63631e-06	8.52633e-05	n.s.
74442	Sgms2	sphingomyelin synthase 2	uc008rjq.2	chr3	chr3_131343424_131346423	non-CGI	UP		-1.34561	1.26397e-15	2.90818e-14	n.s.	-2.24811	2.06562e-07	4.32636e-06	sigDOWN
73910	Arhgap18	Rho GTPase activating protein 18	uc007ese.1	chr10	chr10_26771012_26774011	CGI	HS		1.48535	1.2694e-15	2.91762e-14	n.s.	0.802434	0.0435627	0.177634	n.s.
12035	Bcat1	branched chain aminotransferase 1, cytosolic	uc009equ.2	chr6	chr6_145074658_145077657	CGI	UP		1.35702	1.32851e-15	3.05029e-14	n.s.	4.10644	1.36185e-10	5.1362e-09	sigUP
20438	Siah1b	siah E3 ubiquitin protein ligase 1B	uc009uvd.1	chrX	chrX_164074550_164077549	CGI	HS		-0.827405	1.37986e-15	3.16487e-14	n.s.	-1.27278	3.85722e-14	2.57343e-12	n.s.
68652	Tab2	TGF-beta activated kinase 1/MAP3K7 binding protein 2	uc007eir.2	chr10	chr10_7954624_7957623	CGI	DN		0.855926	1.41025e-15	3.2312e-14	n.s.	1.21211	4.78991e-08	1.12568e-06	n.s.
22158	Tulp3	tubby-like protein 3	uc009edh.1	chr6	chr6_128354352_128357351	CGI	DN		1.13663	1.44716e-15	3.31232e-14	n.s.	1.57999	0.000279982	0.00268016	n.s.
54419	Cldn6	claudin 6	uc008asw.3	chr17	chr17_23677865_23680864	CGI	DN	DN5	1.45116	1.46106e-15	3.34065e-14	n.s.	-0.236892	0.401993	0.846891	n.s.
223693	Tmem184b	transmembrane protein 184b	uc029stm.1	chr15	chr15_79401804_79404803	CGI	HS		0.739714	1.47818e-15	3.37627e-14	n.s.	0.313852	0.0507035	0.201328	n.s.
442847	Platr7	pluripotency associated transcript 7	uc029rce.1	chr10	chr10_84551839_84554838	non-CGI	LS		3.15406	1.54823e-15	3.53261e-14	sigUP	3.60626	5.00961e-06	7.68421e-05	sigUP
100129	Gpr153	G protein-coupled receptor 153	uc008wab.1	chr4	chr4_152272862_152275861	CGI	DN	DN3	1.76533	1.55369e-15	3.54139e-14	n.s.	-0.333484	0.682568	1	n.s.
18805	Pld1	phospholipase D1	uc008otw.2	chr3	chr3_28029737_28032736	non-CGI	HS		-1.91564	1.61534e-15	3.67809e-14	n.s.	-0.991452	0.112821	0.360835	n.s.
18036	Nfkbib	nuclear factor of kappa light polypeptide gene enhancer in B cells inhibitor, beta	uc009fzs.1	chr7	chr7_28765025_28768024	CGI	HS		0.999206	1.68133e-15	3.82437e-14	n.s.	0.181012	0.422047	0.879599	n.s.
67204	Eif2s2	eukaryotic translation initiation factor 2, subunit 2 (beta)	uc008njw.1	chr2	chr2_154891407_154894406	CGI	HS		0.973217	1.70628e-15	3.87311e-14	n.s.	0.743171	9.47753e-08	2.12277e-06	n.s.
76524	Cln6	ceroid-lipofuscinosis, neuronal 6	uc009qan.1	chr9	chr9_62837287_62840286	CGI	DN		0.931875	1.70537e-15	3.87311e-14	n.s.	0.456237	0.031419	0.138123	n.s.
67955	Sugt1	SGT1, suppressor of G2 allele of SKP1 (S. cerevisiae)	uc007ute.1	chr14	chr14_79586191_79589190	CGI	HS		0.941085	1.74015e-15	3.9459e-14	n.s.	1.41874	6.54646e-22	1.04127e-19	n.s.
73072	Prr36	proline rich 36	uc012fzb.1	chr8	chr8_4215813_4218812	CGI	HS		2.39731	1.74621e-15	3.95555e-14	sigUP	-0.822557	0.448105	0.915548	n.s.
16956	Lpl	lipoprotein lipase	uc009lwq.1	chr8	chr8_68879055_68882054	CGI	UP		-2.75698	1.77322e-15	4.0126e-14	sigDOWN	-1.88395	0.00170502	0.0126224	n.s.
15530	Hspg2	perlecan (heparan sulfate proteoglycan 2)	uc008vjf.2	chr4	chr4_137544019_137547018	CGI	LS		1.06378	1.80183e-15	4.07315e-14	n.s.	-0.195395	0.828608	1	n.s.
98558	Mael	maelstrom spermatogenic transposon silencer	uc007dkk.1	chr1	chr1_166237245_166240244	CGI	HS		-3.78122	1.83348e-15	4.14042e-14	sigDOWN	-4.55382	3.49642e-89	2.55821e-85	sigDOWN
106042	Prickle1	prickle planar cell polarity protein 1	uc007xjb.1	chr15	chr15_93594392_93597391	CGI	HS		-0.860992	1.8624e-15	4.2014e-14	n.s.	-1.47542	4.40974e-11	1.85074e-09	n.s.
320225	Catsperg1	cation channel sperm associated auxiliary subunit gamma 1	uc012fhd.1	chr7	chr7_29209256_29212255	CGI	DN		1.87467	1.96056e-15	4.4183e-14	n.s.	0.16159	0.809352	1	n.s.
101544	Zfp575	zinc finger protein 575	uc009fqa.1	chr7	chr7_24586142_24589141	CGI	HS		6.7705	1.96337e-15	4.42009e-14	sigUP	0	1	1	n.s.
13014	Cstb	cystatin B	uc007fxt.1	chr10	chr10_78424170_78427169	CGI	DN		1.51234	1.97233e-15	4.43572e-14	n.s.	0.988246	7.71887e-08	1.74849e-06	n.s.
270672	Map3k15	mitogen-activated protein kinase kinase kinase 15	uc009utb.2	chrX	chrX_159986933_159989932	CGI	HS		0.796979	2.0268e-15	4.55355e-14	n.s.	0.467354	0.00165476	0.0123051	n.s.
98711	Rdh10	retinol dehydrogenase 10 (all-trans)	uc007ajm.1	chr1	chr1_16104382_16107381	CGI	HS		-1.68443	2.14117e-15	4.80558e-14	n.s.	-0.804573	0.135934	0.420245	n.s.
20557	Slfn3	schlafen 3	uc007kok.1	chr11	chr11_83189830_83192829	non-CGI	LS		2.81305	2.20791e-15	4.95033e-14	sigUP	1.05138	0.429898	0.890974	n.s.
16008	Igfbp2	insulin-like growth factor binding protein 2	uc007bkw.2	chr1	chr1_72822980_72825979	CGI	DN		2.04719	2.21308e-15	4.95685e-14	sigUP	0.19394	0.579759	1	n.s.
56874	Rnf32	ring finger protein 32	uc008wud.2	chr5	chr5_29194493_29197492	CGI	HS		-1.64184	2.22039e-15	4.96815e-14	n.s.	-4.42296	0.0213551	0.10199	n.s.
67065	Polr3d	polymerase (RNA) III (DNA directed) polypeptide D	uc007uny.2	chr14	chr14_70441728_70444727	CGI	DN		-0.811104	2.28621e-15	5.11022e-14	n.s.	-0.110832	0.546432	1	n.s.
269951	Idh2	isocitrate dehydrogenase 2 (NADP+), mitochondrial	uc009hzn.3	chr7	chr7_80113851_80116850	CGI	DN		0.799647	2.33806e-15	5.22079e-14	n.s.	0.402582	0.0075087	0.0432929	n.s.
110385	Pde4c	phosphodiesterase 4C, cAMP specific	uc009mbh.1	chr8	chr8_70722564_70725563	non-CGI	LS		2.99999	2.34115e-15	5.22239e-14	sigUP	0	1	1	n.s.
66170	Chchd5	coiled-coil-helix-coiled-coil-helix domain containing 5	uc008mhg.2	chr2	chr2_129128200_129131199	CGI	HS		1.41848	2.36414e-15	5.26832e-14	n.s.	1.46904	1.41019e-09	4.33524e-08	n.s.
101694	Mir9-3hg	Mir9-3 host gene	uc009hyl.2	chr7	chr7_79498526_79501525	CGI	LS		-1.53268	2.44784e-15	5.44929e-14	n.s.	-1.192	7.33106e-06	0.000107421	n.s.
140709	Col26a1	collagen, type XXVI, alpha 1	uc009aay.1	chr5	chr5_136881608_136884607	CGI	LS		2.71102	2.45103e-15	5.45088e-14	sigUP	3.44522	0.0677802	0.246878	n.s.
100503584	Zfp534	zinc finger protein 534	uc012dpe.2	chr4	chr4_147701132_147704131	non-CGI	HS		-1.72211	2.4857e-15	5.52239e-14	n.s.	3.43218	0.0685971	0.246878	n.s.
20537	Slc5a1	solute carrier family 5 (sodium/glucose cotransporter), member 1	uc008xah.2	chr5	chr5_33102719_33105718	CGI	LS		-2.22251	2.50624e-15	5.56238e-14	sigDOWN	-0.344429	0.586932	1	n.s.
12978	Csf1r	colony stimulating factor 1 receptor	uc008fbn.1	chr18	chr18_61104072_61107071	non-CGI	LS		7.19423	2.70548e-15	5.99851e-14	sigUP	0.465898	0.789119	1	n.s.
257632	Nod2	nucleotide-binding oligomerization domain containing 2	uc009mrr.1	chr8	chr8_88645847_88648846	non-CGI	HS		1.77931	2.75582e-15	6.10396e-14	n.s.	3.53171	0.000168919	0.00171816	sigUP
213019	Pdlim2	PDZ and LIM domain 2	uc029slm.1	chr14	chr14_70175316_70178315	CGI	HS		2.41147	2.80482e-15	6.20624e-14	sigUP	2.83907	2.02428e-05	0.000265113	sigUP
16423	Cd47	CD47 antigen (Rh-related antigen, integrin-associated signal transducer)	uc007zkh.1	chr16	chr16_49854154_49857153	CGI	LS		-1.9144	2.81447e-15	6.22131e-14	n.s.	-1.78537	6.16901e-06	9.22411e-05	n.s.
240590	Dmrt3	doublesex and mab-3 related transcription factor 3	uc008hbk.2	chr19	chr19_25609037_25612036	CGI	LS		1.23806	2.82362e-15	6.23526e-14	n.s.	-1.89895	3.58222e-05	0.000440609	n.s.
110695	Aldh7a1	aldehyde dehydrogenase family 7, member A1	uc008eyn.2	chr18	chr18_56560799_56563798	CGI	HS		-0.746155	2.84187e-15	6.26925e-14	n.s.	-0.540079	0.000172921	0.0017548	n.s.
330671	B4galnt4	beta-1,4-N-acetyl-galactosaminyl transferase 4	uc012fwn.1	chr7	chr7_141062960_141065959	non-CGI	DN		1.13027	2.89059e-15	6.37033e-14	n.s.	-0.583333	0.429184	0.890136	n.s.
27385	Magel2	melanoma antigen, family L, 2	uc009hfh.2	chr7	chr7_62375479_62378478	CGI	LS		3.09072	2.89368e-15	6.37075e-14	sigUP	2.44512	4.57254e-06	7.06812e-05	sigUP
101095	Zfp282	zinc finger protein 282	uc009btk.1	chr6	chr6_47876055_47879054	CGI	DN		-1.893	3.01403e-15	6.62905e-14	n.s.	-2.13711	0.31499	0.706964	n.s.
73677	Psma8	proteasome (prosome, macropain) subunit, alpha type, 8	uc012azr.1	chr18	chr18_14704651_14707650	CGI	DN		-2.04177	3.0826e-15	6.77309e-14	sigDOWN	-2.00238	2.84541e-10	1.01391e-08	sigDOWN
71345	Ano9	anoctamin 9	uc012fwo.1	chr7	chr7_141116307_141119306	non-CGI	LS	LS6	1.33064	3.10238e-15	6.80972e-14	n.s.	1.0804	0.00817007	0.0465437	n.s.
230789	Fam76a	family with sequence similarity 76, member A	uc008vca.2	chr4	chr4_132921052_132924051	CGI	DN		0.786744	3.17961e-15	6.97228e-14	n.s.	1.34133	3.42897e-13	2.04527e-11	n.s.
110006	Gusb	glucuronidase, beta	uc008ztu.1	chr5	chr5_130001329_130004328	CGI	DN		2.04772	3.20042e-15	7.01091e-14	sigUP	0.963486	0.0382559	0.159839	n.s.
279618	Gm715	predicted gene 715	uc033jqd.1	chrX	chrX_60546508_60549507	CGI	DN		-4.38606	3.2791e-15	7.1761e-14	sigDOWN	-6.20833	4.28481e-05	0.000514786	sigDOWN
19228	Pth1r	parathyroid hormone 1 receptor	uc009rup.1	chr9	chr9_110742187_110745186	CGI	UP		2.14491	3.40452e-15	7.44316e-14	sigUP	0.74505	0.263117	0.64429	n.s.
66234	Msmo1	methylsterol monoxygenase 1	uc009lux.1	chr8	chr8_64732079_64735078	CGI	HS		0.886536	3.44695e-15	7.52841e-14	n.s.	0.584582	0.00086855	0.00707046	n.s.
12370	Casp8	caspase 8	uc007bct.1	chr1	chr1_58801002_58804001	CGI	UP		3.24746	3.48265e-15	7.59883e-14	sigUP	0.25545	0.817677	1	n.s.
170737	Znrf1	zinc and ring finger 1	uc009nmk.2	chr8	chr8_111535140_111538139	CGI	DN		1.08446	3.62741e-15	7.90683e-14	n.s.	1.82321	2.12066e-17	2.2379e-15	n.s.
74268	Aven	apoptosis, caspase activation inhibitor	uc008lpf.2	chr2	chr2_112616917_112619916	non-CGI	HS		-0.913608	3.70133e-15	8.05995e-14	n.s.	-1.58203	1.65142e-10	6.10746e-09	n.s.
11758	Prdx6	peroxiredoxin 6	uc007dfm.2	chr1	chr1_161249711_161252710	CGI	DN		0.87602	3.89675e-15	8.47706e-14	n.s.	1.18495	2.60607e-16	2.3444e-14	n.s.
15211	Hexa	hexosaminidase A	uc009pxw.1	chr9	chr9_59538167_59541166	CGI	HS		0.763182	3.93527e-15	8.54394e-14	n.s.	0.720457	1.83913e-05	0.000243773	n.s.
26380	Esrrb	estrogen related receptor, beta	uc007ohu.1	chr12	chr12_86420144_86423143	CGI	UP		0.877368	3.9323e-15	8.54394e-14	n.s.	-3.48222	0.0915503	0.309682	n.s.
100019	Mdn1	midasin AAA ATPase 1	uc008sey.1	chr4	chr4_32655619_32658618	CGI	DN		-1.92688	3.96565e-15	8.60139e-14	n.s.	0	1	1	n.s.
98932	Myl9	myosin, light polypeptide 9, regulatory	uc008nnw.2	chr2	chr2_156773964_156776963	CGI	LS	LS5	2.89158	3.97897e-15	8.62175e-14	sigUP	4.37081	2.93723e-41	1.6118e-38	sigUP
80708	Pacsin3	protein kinase C and casein kinase substrate in neurons 3	uc008kvm.2	chr2	chr2_91254665_91257664	CGI	DN		1.57433	4.00913e-15	8.67854e-14	n.s.	0.546842	0.254923	0.630061	n.s.
105298	Epdr1	ependymin related protein 1 (zebrafish)	uc007ppf.3	chr13	chr13_19618331_19621330	CGI	LS	LS2	3.7848	4.08749e-15	8.83945e-14	sigUP	5.65104	0.000259468	0.00251671	sigUP
70419	2810408A11Rik	RIKEN cDNA 2810408A11 gene	uc007jsm.1	chr11	chr11_69899487_69902486	CGI	DN		1.91188	4.12442e-15	8.91052e-14	n.s.	2.40608	0.00104712	0.00829758	sigUP
235504	Slc17a5	solute carrier family 17 (anion/sugar transporter), member 5	uc009quo.2	chr9	chr9_78586546_78589545	CGI	DN		1.86322	4.16904e-15	8.99808e-14	n.s.	2.31254	4.28309e-05	0.000514786	sigUP
75623	Tex30	testis expressed 30	uc007avy.2	chr1	chr1_44100844_44103843	CGI	HS		-1.17105	4.33279e-15	9.34232e-14	n.s.	-1.1479	3.44682e-14	2.32079e-12	n.s.
78655	Eif3j1	eukaryotic translation initiation factor 3, subunit J1	uc008mab.3	chr2	chr2_122027080_122030079	CGI	HS		-1.1778	4.3992e-15	9.4762e-14	n.s.	0.0259482	0.91721	1	n.s.
73699	Ppp2r1b	protein phosphatase 2, regulatory subunit A, beta	uc009pkx.2	chr9	chr9_50855424_50858423	CGI	HS		-0.792733	4.46621e-15	9.61111e-14	n.s.	-1.12457	0.000974933	0.00780444	n.s.
75627	Snapc1	small nuclear RNA activating complex, polypeptide 1	uc007nwt.1	chr12	chr12_73963030_73966029	CGI	HS		-1.0041	4.60111e-15	9.89171e-14	n.s.	-0.448647	0.0495935	0.197636	n.s.
72690	Grrp1	glycine/arginine rich protein 1	uc008veo.1	chr4	chr4_134252607_134255606	non-CGI	LS		-2.72398	4.60761e-15	9.89599e-14	sigDOWN	-2.97795	0.0135672	0.070041	n.s.
14200	Fhl2	four and a half LIM domains 2	uc007avl.2	chr1	chr1_43195262_43198261	non-CGI	DN		2.32861	4.68543e-15	1.00533e-13	sigUP	3.67398	1.2519e-11	5.77293e-10	sigUP
216877	Dhx33	DEAH (Asp-Glu-Ala-His) box polypeptide 33	uc007jxh.1	chr11	chr11_71002933_71005932	CGI	HS		-1.0575	4.74118e-15	1.0163e-13	n.s.	-3.03469	0.0116558	0.0624619	n.s.
632708	Dmrtc1b	DMRT-like family C1b	uc009tyu.2	chrX	chrX_102706381_102709380	non-CGI	HS		2.38154	4.76287e-15	1.01995e-13	sigUP	3.25912	2.23222e-08	5.57421e-07	sigUP
214424	Parp16	poly (ADP-ribose) polymerase family, member 16	uc009qcx.2	chr9	chr9_65213190_65216189	CGI	DN		1.33472	4.77342e-15	1.02121e-13	n.s.	0.713716	0.0484233	0.193746	n.s.
59047	Pnkp	polynucleotide kinase 3'- phosphatase	uc012fjx.1	chr7	chr7_44855895_44858894	CGI	DN		1.20622	4.89145e-15	1.04545e-13	n.s.	1.32194	1.11408e-05	0.000155659	n.s.
83674	Cnnm1	cyclin M1	uc012bma.1	chr19	chr19_43438936_43441935	CGI	LS		-2.61984	4.95004e-15	1.05694e-13	sigDOWN	-3.8361	0.056529	0.216509	n.s.
234678	D230025D16Rik	RIKEN cDNA D230025D16 gene	uc009nbu.2	chr8	chr8_105223688_105226687	CGI	HS		0.86696	5.00409e-15	1.06744e-13	n.s.	1.51881	5.96775e-13	3.42016e-11	n.s.
68625	Cfap57	cilia and flagella associated protein 57	uc012dkc.2	chr4	chr4_118618906_118621905	CGI	UP		-3.63642	5.02034e-15	1.06987e-13	sigDOWN	0.535748	0.592311	1	n.s.
108155	Ogt	O-linked N-acetylglucosamine (GlcNAc) transferase (UDP-N-acetylglucosamine:polypeptide-N-acetylglucosaminyl transferase)	uc009tyc.3	chrX	chrX_101638551_101641550	CGI	DN		0.802316	5.11607e-15	1.08921e-13	n.s.	0.438515	0.00581986	0.03525	n.s.
14081	Acsl1	acyl-CoA synthetase long-chain family member 1	uc009lqf.2	chr8	chr8_46489466_46492465	non-CGI	HS		-1.02705	5.1414e-15	1.09354e-13	n.s.	-1.92689	3.43193e-17	3.52014e-15	n.s.
72326	2500004C02Rik	RIKEN cDNA 2500004C02 gene	uc008nhr.2	chr2	chr2_153344311_153347310	CGI	HS		-1.7429	5.47512e-15	1.1634e-13	n.s.	-1.79267	0.0169116	0.0840413	n.s.
22390	Wee1	WEE 1 homolog 1 (S. pombe)	uc009jey.1	chr7	chr7_110120559_110123558	CGI	DN		-0.792557	6.00826e-15	1.27545e-13	n.s.	-0.446407	0.00367278	0.0240525	n.s.
68176	Inka1	inka box actin regulator 1	uc009rnv.2	chr9	chr9_107984417_107987416	CGI	LS		2.65934	6.11936e-15	1.29778e-13	sigUP	6.56869	8.63761e-07	1.56303e-05	sigUP
56228	Ube2j1	ubiquitin-conjugating enzyme E2J 1	uc008sfp.1	chr4	chr4_33029925_33032924	CGI	DN		-1.01442	6.15579e-15	1.30424e-13	n.s.	-1.36331	6.66222e-11	2.67341e-09	n.s.
234378	Klhl26	kelch-like 26	uc012gfb.1	chr8	chr8_70475444_70478443	CGI	DN		1.34181	6.29577e-15	1.33261e-13	n.s.	0.249848	0.57774	1	n.s.
12192	Zfp36l1	zinc finger protein 36, C3H type-like 1	uc007oal.1	chr12	chr12_80111514_80114513	CGI	DN		-1.99377	6.48785e-15	1.37195e-13	n.s.	-0.625286	0.017719	0.0874155	n.s.
213980	Fbxw10	F-box and WD-40 domain protein 10	uc011xwf.1	chr11	chr11_62845623_62848622	non-CGI	UP		2.49946	6.75946e-15	1.42801e-13	sigUP	6.02724	4.99416e-05	0.000588099	sigUP
53422	Ybx2	Y box protein 2	uc007jsx.1	chr11	chr11_69939044_69942043	non-CGI	DN		-1.12264	6.89653e-15	1.45557e-13	n.s.	-1.84948	3.40165e-06	5.38329e-05	n.s.
11477	Acvr1	activin A receptor, type 1	uc008jst.1	chr2	chr2_58565329_58568328	CGI	UP		-1.16576	6.96942e-15	1.46813e-13	n.s.	-0.936772	0.000354129	0.00327842	n.s.
226778	Mark1	MAP/microtubule affinity regulating kinase 1	uc011wxy.1	chr1	chr1_184998050_185001049	CGI	DN		-0.866726	6.96863e-15	1.46813e-13	n.s.	-0.246545	0.166213	0.473734	n.s.
27357	Gyg	glycogenin	uc056zrp.1	chr3	chr3_20153617_20156616	CGI	HS		-1.28868	7.2033e-15	1.51594e-13	n.s.	-0.468651	0.0567861	0.217304	n.s.
69047	Atp2c2	ATPase, Ca++ transporting, type 2C, member 2	uc009nqg.1	chr8	chr8_119698509_119701508	CGI	DN		3.68104	7.29159e-15	1.53305e-13	sigUP	-2.11298	0.318182	0.706964	n.s.
240023	Pnldc1	poly(A)-specific ribonuclease (PARN)-like domain containing 1	uc012akh.1	chr17	chr17_12908501_12911500	CGI	DN		-0.984152	7.43142e-15	1.56095e-13	n.s.	-0.812505	0.00488551	0.0304564	n.s.
228061	Agps	alkylglycerone phosphate synthase	uc008ket.2	chr2	chr2_75830677_75833676	CGI	DN		0.755996	7.49956e-15	1.57376e-13	n.s.	0.785198	4.11423e-07	8.04878e-06	n.s.
211652	Wwc1	WW, C2 and coiled-coil domain containing 1	uc007ilj.1	chr11	chr11_35978590_35981589	CGI	DN		0.978632	7.59043e-15	1.59131e-13	n.s.	0.318353	0.744637	1	n.s.
328274	Zfp459	zinc finger protein 459	uc007rat.2	chr13	chr13_67419919_67422918	CGI	LS		1.27045	8.23308e-15	1.72439e-13	n.s.	1.8291	1.6465e-06	2.79726e-05	n.s.
66848	Fuca2	fucosidase, alpha-L- 2, plasma	uc007eku.1	chr10	chr10_13499528_13502527	CGI	LS	LS4	2.55229	8.47985e-15	1.77438e-13	sigUP	3.97957	0.0283452	0.127054	n.s.
22628	Ywhag	tyrosine 3-monooxygenase/tryptophan 5-monooxygenase activation protein, gamma polypeptide	uc008zzf.2	chr5	chr5_135933142_135936141	CGI	DN		0.701964	8.75952e-15	1.83116e-13	n.s.	0.634829	1.79052e-05	0.000238049	n.s.
21933	Tnfrsf10b	tumor necrosis factor receptor superfamily, member 10b	uc007umv.2	chr14	chr14_69765972_69768971	CGI	LS		0.863666	9.00622e-15	1.88094e-13	n.s.	0.28312	0.205364	0.528025	n.s.
207278	Fchsd2	FCH and double SH3 domains 2	uc009ioc.2	chr7	chr7_101107275_101110274	CGI	HS		-0.990914	9.15213e-15	1.90959e-13	n.s.	-1.62744	1.70593e-08	4.37954e-07	n.s.
20853	Stau1	staufen double-stranded RNA binding protein 1	uc008nyv.3	chr2	chr2_166994800_166997799	CGI	HS		-0.841803	9.35355e-15	1.94977e-13	n.s.	-1.13958	7.18417e-11	2.87236e-09	n.s.
235634	Fam240a	family with sequence similarity 240 member A	uc012hbm.1	chr9	chr9_110915362_110918361	CGI	LS		3.84109	9.40097e-15	1.95779e-13	sigUP	3.45832	0.0669651	0.246791	n.s.
226154	Lzts2	leucine zipper, putative tumor suppressor 2	uc008hqm.2	chr19	chr19_45016635_45019634	CGI	DN		1.09926	9.58777e-15	1.9948e-13	n.s.	-0.112947	0.649477	1	n.s.
252972	Tpcn1	two pore channel 1	uc008zhk.1	chr5	chr5_120553722_120556721	CGI	LS		1.78248	9.70934e-15	2.01818e-13	n.s.	5.79654	0.000142938	0.00147994	sigUP
319899	Dock6	dedicator of cytokinesis 6	uc009omo.1	chr9	chr9_21851136_21854135	CGI	DN		0.931179	9.75204e-15	2.02323e-13	n.s.	0.667329	0.00143261	0.0109377	n.s.
68549	Sgo2a	shugoshin 2A	uc011wlj.1	chr1	chr1_57983840_57986839	non-CGI	HS		0.760155	9.74743e-15	2.02323e-13	n.s.	0.660081	3.70294e-05	0.000454076	n.s.
15199	Hebp1	heme binding protein 1	uc009elh.1	chr6	chr6_135166716_135169715	CGI	UP		3.34865	9.96739e-15	2.06595e-13	sigUP	-0.136013	0.905888	1	n.s.
15353	Hmg20b	high mobility group 20B	uc007ghn.2	chr10	chr10_81348958_81351957	CGI	DN		1.3024	1.01873e-14	2.10954e-13	n.s.	1.67273	0.00303274	0.0204764	n.s.
13711	Elf5	E74-like factor 5	uc008liv.2	chr2	chr2_103422568_103425567	CGI	LS		-5.29044	1.03017e-14	2.13121e-13	sigDOWN	-2.92817	0.165687	0.472378	n.s.
106878	Smim3	small integral membrane protein 3	uc008fag.1	chr18	chr18_60500484_60503483	CGI	DN	DN4	2.01219	1.09158e-14	2.25614e-13	sigUP	5.10226	3.38094e-17	3.48412e-15	sigUP
207259	Zbtb7c	zinc finger and BTB domain containing 7C	uc008fqi.1	chr18	chr18_75818678_75821677	CGI	DN		1.47284	1.1027e-14	2.27697e-13	n.s.	1.39933	0.0643269	0.240377	n.s.
68187	Fam135a	family with sequence similarity 135, member A	uc007aml.2	chr1	chr1_24098842_24101841	CGI	HS		-0.75917	1.11879e-14	2.30802e-13	n.s.	-0.335285	0.0865029	0.300481	n.s.
20741	Sptb	spectrin beta, erythrocytic	uc007nyo.1	chr12	chr12_76709048_76712047	CGI	LS		1.1501	1.12334e-14	2.31524e-13	n.s.	1.34534	0.388603	0.827818	n.s.
320100	Relt	RELT tumor necrosis factor receptor	uc009int.2	chr7	chr7_100861914_100864913	CGI	DN		-1.37254	1.14528e-14	2.35825e-13	n.s.	-2.24424	0.00117783	0.00919724	sigDOWN
319481	Wdr59	WD repeat domain 59	uc009nmh.2	chr8	chr8_111520608_111523607	CGI	DN		0.914424	1.15952e-14	2.38533e-13	n.s.	0.789764	0.0127131	0.0667229	n.s.
20971	Sdc4	syndecan 4	uc008nuq.1	chr2	chr2_164441689_164444688	CGI	DN	DN4	1.21542	1.1657e-14	2.39579e-13	n.s.	0.161585	0.435429	0.898445	n.s.
71955	Ist1	increased sodium tolerance 1 homolog (yeast)	uc009nja.1	chr8	chr8_109676187_109679186	non-CGI	DN		0.808544	1.19138e-14	2.44628e-13	n.s.	0.670263	0.115027	0.366823	n.s.
66256	Ssr2	signal sequence receptor, beta	uc008pvt.1	chr3	chr3_88578171_88581170	CGI	HS		0.885886	1.22206e-14	2.50695e-13	n.s.	0.832748	2.42314e-08	6.01301e-07	n.s.
12702	Socs3	suppressor of cytokine signaling 3	uc007moi.2	chr11	chr11_117967867_117970866	CGI	DN		4.83501	1.23133e-14	2.52359e-13	sigUP	5.75392	6.90754e-40	3.2961e-37	sigUP
74032	Sdr42e1	short chain dehydrogenase/reductase family 42E, member 1	uc009npd.1	chr8	chr8_117670016_117673015	non-CGI	LS		-1.98963	1.29154e-14	2.64452e-13	n.s.	-2.53823	3.55724e-05	0.000438285	sigDOWN
70129	Slc44a4	solute carrier family 44, member 4	uc008ceh.2	chr17	chr17_34912966_34915965	non-CGI	UP		2.91782	1.2962e-14	2.6516e-13	sigUP	4.36677	0.0129815	0.0676023	n.s.
103140	Gstt3	glutathione S-transferase, theta 3	uc007frb.1	chr10	chr10_75779915_75782914	non-CGI	DN		2.18318	1.3356e-14	2.72964e-13	sigUP	2.30678	9.18565e-05	0.00100311	sigUP
11790	Speg	SPEG complex locus	uc007bpb.1	chr1	chr1_75383465_75386464	non-CGI	LS		2.11997	1.34485e-14	2.74599e-13	sigUP	0	1	1	n.s.
16188	Il3ra	interleukin 3 receptor, alpha chain	uc011zgc.1	chr14	chr14_14345510_14348509	CGI	DN		3.72986	1.34833e-14	2.75055e-13	sigUP	2.24078	0.109413	0.351729	n.s.
23836	Cdh20	cadherin 20	uc007cgc.1	chr1	chr1_104767319_104770318	CGI	HS		-3.72502	1.37168e-14	2.79557e-13	sigDOWN	-1.27112	0.118907	0.376625	n.s.
54723	Tfip11	tuftelin interacting protein 11	uc008ysy.1	chr5	chr5_112324869_112327868	CGI	DN		-0.80867	1.40163e-14	2.85397e-13	n.s.	-0.216015	0.30558	0.706964	n.s.
319586	Celf5	CUGBP, Elav-like family member 5	uc007gib.2	chr10	chr10_81471632_81474631	CGI	DN		1.99028	1.423e-14	2.8948e-13	n.s.	1.44911	0.253102	0.625981	n.s.
193796	Kdm4b	lysine (K)-specific demethylase 4B	uc008dbw.2	chr17	chr17_56392218_56395217	non-CGI	DN		1.08711	1.45823e-14	2.96371e-13	n.s.	0.151661	0.760771	1	n.s.
71962	Castor1	cytosolic arginine sensor for mTORC1 subunit 1	uc007hur.1	chr11	chr11_4216751_4219750	CGI	HS		0.904466	1.47005e-14	2.98498e-13	n.s.	0.909337	3.04262e-06	4.8536e-05	n.s.
11426	Macf1	microtubule-actin crosslinking factor 1	uc008upl.2	chr4	chr4_123682861_123685860	non-CGI	DN		-1.5374	1.51563e-14	3.07442e-13	n.s.	-1.07596	1.41263e-08	3.68256e-07	n.s.
227394	Slco4c1	solute carrier organic anion transporter family, member 4C1	uc007cfc.1	chr1	chr1_96870672_96873671	CGI	UP		1.57213	1.5169e-14	3.07442e-13	n.s.	-2.11298	0.318182	0.706964	n.s.
242960	Fbxl5	F-box and leucine-rich repeat protein 5	uc008xhz.2	chr5	chr5_43780650_43783649	CGI	HS		-0.979914	1.56772e-14	3.17449e-13	n.s.	-2.18533	0.000730649	0.00610264	sigDOWN
56191	Tro	trophinin	uc012hqp.2	chrX	chrX_150655937_150658936	CGI	DN		2.86551	1.60142e-14	3.23973e-13	sigUP	4.0033	0.000393741	0.00359809	sigUP
72469	Plcd3	phospholipase C, delta 3	uc056yoq.1	chr11	chr11_103078170_103081169	CGI	LS		2.03667	1.62354e-14	3.28147e-13	sigUP	0	1	1	n.s.
64406	Sp5	trans-acting transcription factor 5	uc008jzg.1	chr2	chr2_70473423_70476422	CGI	DN		-4.06243	1.63606e-14	3.30373e-13	sigDOWN	-8.38784	7.35109e-17	7.13966e-15	sigDOWN
382252	Bclaf3	Bclaf1 and Thrap3 family member 3	uc012hrd.1	chrX	chrX_159531168_159534167	CGI	DN		-0.811184	1.65935e-14	3.34768e-13	n.s.	-0.341588	0.0398049	0.16516	n.s.
18221	Nudc	nudC nuclear distribution protein	uc012dmm.1	chr4	chr4_133544528_133547527	CGI	HS		-0.686081	1.7332e-14	3.49025e-13	n.s.	-0.182762	0.233745	0.586902	n.s.
71941	Cars2	cysteinyl-tRNA synthetase 2 (mitochondrial)(putative)	uc009kvj.2	chr8	chr8_11549272_11552271	CGI	DN		-1.10558	1.73163e-14	3.49025e-13	n.s.	-0.668964	0.0139745	0.0718865	n.s.
99003	Qser1	glutamine and serine rich 1	uc008lkg.3	chr2	chr2_104815197_104818196	CGI	DN		-1.18075	1.75612e-14	3.53316e-13	n.s.	-1.69003	1.88385e-13	1.15828e-11	n.s.
78733	Troap	trophinin associated protein	uc007xos.2	chr15	chr15_99073473_99076472	CGI	HS		1.24236	1.77391e-14	3.56569e-13	n.s.	1.90735	2.20744e-07	4.57971e-06	n.s.
243382	Ppm1k	protein phosphatase 1K (PP2C domain containing)	uc009cch.1	chr6	chr6_57533927_57536926	CGI	LS		1.47387	1.80416e-14	3.62317e-13	n.s.	2.49711	5.48017e-06	8.31879e-05	sigUP
99681	Tchh	trichohyalin	uc012cti.1	chr3	chr3_93440830_93443829	CGI	DN		-4.06049	1.85404e-14	3.71995e-13	sigDOWN	-0.660964	0.550198	1	n.s.
15013	H2-Q2	histocompatibility 2, Q region locus 2	uc008chl.1	chr17	chr17_35340833_35343832	CGI	DN		5.0336	1.89488e-14	3.79841e-13	sigUP	3.44522	0.0677802	0.246878	n.s.
109904	Mcf2	mcf.2 transforming sequence	uc009thy.3	chrX	chrX_60146201_60149200	non-CGI	DN		-1.86768	1.93729e-14	3.87989e-13	n.s.	-1.13816	0.218748	0.55586	n.s.
68281	4930430F08Rik	RIKEN cDNA 4930430F08 gene	uc007gxy.2	chr10	chr10_100587760_100590759	CGI	DN		1.32149	1.95664e-14	3.91507e-13	n.s.	1.66024	0.0957522	0.316673	n.s.
404710	Iqgap3	IQ motif containing GTPase activating protein 3	uc008pty.1	chr3	chr3_88080551_88083550	CGI	DN		0.889076	2.01932e-14	4.0368e-13	n.s.	0.690813	0.000624168	0.00534757	n.s.
71665	Fuca1	fucosidase, alpha-L- 1, tissue	uc008vhi.2	chr4	chr4_135919226_135922225	CGI	DN		1.0294	2.15641e-14	4.30694e-13	n.s.	0.46293	0.0453713	0.183802	n.s.
63872	Zfp296	zinc finger protein 296	uc009fmj.2	chr7	chr7_19575787_19578786	CGI	HS		0.863979	2.18518e-14	4.36042e-13	n.s.	0.881704	4.19074e-05	0.0005057	n.s.
74249	Lrrc2	leucine rich repeat containing 2	uc009rvh.1	chr9	chr9_110950045_110953044	non-CGI	LS		2.49774	2.36662e-14	4.71818e-13	sigUP	3.01695	0.000551363	0.00477413	sigUP
442834	D830031N03Rik	RIKEN cDNA D830031N03 gene	uc012dkt.1	chr4	chr4_123410412_123413411	CGI	DN		-2.42022	2.38731e-14	4.7508e-13	sigDOWN	0	1	1	n.s.
68137	Kdelr1	KDEL (Lys-Asp-Glu-Leu) endoplasmic reticulum protein retention receptor 1	uc009gxo.1	chr7	chr7_45871340_45874339	CGI	HS		0.917589	2.38605e-14	4.7508e-13	n.s.	0.542491	0.00275906	0.0189788	n.s.
19944	Rpl29	ribosomal protein L29	uc009rjo.1	chr9	chr9_106428039_106431038	CGI	HS		-0.91305	2.50456e-14	4.97963e-13	n.s.	-1.39492	1.07617e-19	1.4492e-17	n.s.
219134	Shisa2	shisa family member 2	uc007uer.2	chr14	chr14_59623781_59626780	CGI	DN		-2.79968	2.51742e-14	5.00067e-13	sigDOWN	-3.2648	3.1442e-08	7.60079e-07	sigDOWN
12369	Casp7	caspase 7	uc008hyw.1	chr19	chr19_56395629_56398628	CGI	UP		0.924943	2.52517e-14	5.01153e-13	n.s.	1.83656	6.159e-15	4.64571e-13	n.s.
21983	Tpbg	trophoblast glycoprotein	uc009qwz.2	chr9	chr9_85840880_85843879	CGI	LS		-1.10141	2.56451e-14	5.08501e-13	n.s.	-3.4975	3.44969e-11	1.46745e-09	sigDOWN
23999	Twf2	twinfilin actin binding protein 2	uc009rjg.1	chr9	chr9_106205298_106208297	non-CGI	HS		0.890216	2.59596e-14	5.14272e-13	n.s.	-0.0639956	0.750921	1	n.s.
20350	Sema3f	sema domain, immunoglobulin domain (Ig), short basic domain, secreted, (semaphorin) 3F	uc009rms.1	chr9	chr9_107704092_107707091	non-CGI	LS		-1.42551	2.66596e-14	5.27664e-13	n.s.	-0.870448	0.15247	0.461617	n.s.
110596	Arhgef28	Rho guanine nucleotide exchange factor (GEF) 28	uc007roi.1	chr13	chr13_98204940_98207939	CGI	UP		1.07391	2.69953e-14	5.33826e-13	n.s.	-0.220593	0.623093	1	n.s.
12903	Crabp1	cellular retinoic acid binding protein I	uc009prp.2	chr9	chr9_54763248_54766247	CGI	DN	DN2	-1.24726	2.70708e-14	5.34837e-13	n.s.	-3.45565	6.77186e-33	2.39746e-30	sigDOWN
11990	Atrn	attractin	uc008mkc.1	chr2	chr2_130904996_130907995	CGI	DN		-0.929764	2.73404e-14	5.39679e-13	n.s.	-1.37748	2.02663e-05	0.000265263	n.s.
17920	Myo6	myosin VI	uc009qvh.1	chr9	chr9_80279961_80282960	non-CGI	HS		1.44477	2.76074e-14	5.44458e-13	n.s.	-0.11628	0.825738	1	n.s.
72033	Tsc22d2	TSC22 domain family, member 2	uc008phq.1	chr3	chr3_58414189_58417188	CGI	DN		-0.888046	2.88125e-14	5.67715e-13	n.s.	-0.37056	0.0520725	0.205833	n.s.
52710	Slc52a2	solute carrier protein 52, member 2	uc007wku.1	chr15	chr15_76537443_76540442	CGI	HS		1.05767	2.90474e-14	5.7183e-13	n.s.	0.319167	0.504466	1	n.s.
93960	Nkd1	naked cuticle 1	uc009mro.2	chr8	chr8_88519844_88522843	CGI	HS		-1.90671	2.91788e-14	5.73903e-13	n.s.	-4.51377	1.53354e-10	5.69564e-09	sigDOWN
16801	Arhgef1	Rho guanine nucleotide exchange factor (GEF) 1	uc009frb.1	chr7	chr7_24922303_24925302	CGI	DN		0.87625	3.02037e-14	5.93528e-13	n.s.	0.732386	6.04942e-05	0.000693393	n.s.
52020	Umodl1	uromodulin-like 1	uc008buf.1	chr17	chr17_30953183_30956182	CGI	UP		-2.23816	3.13769e-14	6.16031e-13	sigDOWN	-0.918852	0.0117732	0.0630145	n.s.
17898	Myl7	myosin, light polypeptide 7, regulatory	uc007hxl.1	chr11	chr11_5897283_5900282	CGI	LS	LS3	-3.51697	3.26821e-14	6.41084e-13	sigDOWN	-4.60843	3.73115e-07	7.3631e-06	sigDOWN
21387	Tbx4	T-box 4	uc007ksc.2	chr11	chr11_85888563_85891562	CGI	HS		-1.87521	3.30381e-14	6.47487e-13	n.s.	-0.669729	0.00164419	0.0122463	n.s.
56175	Bace2	beta-site APP-cleaving enzyme 2	uc008ade.2	chr16	chr16_97355228_97358227	CGI	HS		-6.95565	3.31377e-14	6.48861e-13	sigDOWN	-5.62104	0.000913278	0.00738359	sigDOWN
207521	Dtx4	deltex 4, E3 ubiquitin ligase	uc008guc.2	chr19	chr19_12500497_12503496	CGI	LS		2.35023	3.38592e-14	6.62397e-13	sigUP	-0.585773	0.562721	1	n.s.
208869	Dock3	dedicator of cyto-kinesis 3	uc012haa.1	chr9	chr9_106911774_106914773	non-CGI	UP		-2.08796	3.60766e-14	7.05148e-13	sigDOWN	-1.91164	0.00013595	0.00141494	n.s.
224093	Fam43a	family with sequence similarity 43, member A	uc007ywy.2	chr16	chr16_30598223_30601222	CGI	LS		1.35628	3.74261e-14	7.30875e-13	n.s.	2.60669	5.52693e-19	6.97219e-17	sigUP
230587	Glis1	GLIS family zinc finger 1	uc008tzw.1	chr4	chr4_107579703_107582702	non-CGI	UP		-4.32228	3.84653e-14	7.50501e-13	sigDOWN	-6.13084	5.95592e-05	0.000684463	sigDOWN
109294	Prex2	phosphatidylinositol-3,4,5-trisphosphate-dependent Rac exchange factor 2	uc007ahv.2	chr1	chr1_11262463_11265462	CGI	UP		1.59628	4.01886e-14	7.83428e-13	n.s.	-0.912952	0.190996	0.499625	n.s.
114715	Spred1	sprouty protein with EVH-1 domain 1, related sequence	uc008lrh.2	chr2	chr2_117119571_117122570	CGI	LS		-1.32735	4.15598e-14	8.09439e-13	n.s.	-2.13711	0.31499	0.706964	n.s.
83430	Il23a	interleukin 23, alpha subunit p19	uc007hmc.1	chr10	chr10_128296585_128299584	non-CGI	UP		3.63843	4.20922e-14	8.19082e-13	sigUP	5.65104	0.000259468	0.00251671	sigUP
53978	Lpar2	lysophosphatidic acid receptor 2	uc009lxw.1	chr8	chr8_69821065_69824064	CGI	DN		1.24566	4.25948e-14	8.28127e-13	n.s.	0.411981	0.596934	1	n.s.
319552	Spx	spexin hormone	uc033ivv.1	chr6	chr6_142411931_142414930	CGI	LS		-2.99017	4.27786e-14	8.30964e-13	sigDOWN	-0.804255	0.288966	0.693431	n.s.
20674	Sox2	SRY (sex determining region Y)-box 2	uc008oxu.1	chr3	chr3_34648505_34651504	CGI	UP		0.84499	4.35911e-14	8.46e-13	n.s.	0.592246	2.49484e-05	0.00031988	n.s.
215160	Rhbdd2	rhomboid domain containing 2	uc008zys.1	chr5	chr5_135631154_135634153	CGI	HS		0.999128	4.43699e-14	8.60353e-13	n.s.	1.26087	6.05687e-05	0.000693885	n.s.
320685	Dctd	dCMP deaminase	uc009lro.2	chr8	chr8_48108458_48111457	CGI	HS		-0.714495	4.5821e-14	8.87707e-13	n.s.	-0.365599	0.0325978	0.141688	n.s.
99151	Cercam	cerebral endothelial cell adhesion molecule	uc008jai.1	chr2	chr2_29867994_29870993	CGI	DN		1.15258	4.65409e-14	9.00858e-13	n.s.	-0.603071	0.134627	0.417242	n.s.
192174	Rwdd4a	RWD domain containing 4A	uc033jfn.1	chr8	chr8_47532145_47535144	CGI	HS		1.10485	4.7015e-14	9.09232e-13	n.s.	1.60286	6.37397e-12	3.08169e-10	n.s.
192156	Mvd	mevalonate (diphospho) decarboxylase	uc009nss.2	chr8	chr8_122441923_122444922	CGI	DN		0.877072	4.80214e-14	9.27879e-13	n.s.	0.548439	0.00907309	0.0509346	n.s.
225432	Rbm27	RNA binding motif protein 27	uc008etr.2	chr18	chr18_42273853_42276852	CGI	HS		-0.738444	4.81668e-14	9.29868e-13	n.s.	-0.493504	0.00781689	0.0448724	n.s.
50850	Spast	spastin	uc008dnz.2	chr17	chr17_74337487_74340486	CGI	HS		-0.861044	4.92845e-14	9.5061e-13	n.s.	-1.17941	5.56927e-11	2.27645e-09	n.s.
99470	Magi3	membrane associated guanylate kinase, WW and PDZ domain containing 3	uc008qub.2	chr3	chr3_104218907_104221906	CGI	HS		-1.13573	5.06891e-14	9.76845e-13	n.s.	-3.58278	0.000945755	0.00760694	sigDOWN
12215	Bsg	basigin	uc007fzl.1	chr10	chr10_79702858_79705857	CGI	DN		0.81105	5.26617e-14	1.01397e-12	n.s.	0.31365	0.0285845	0.128021	n.s.
52335	Atxn1l	ataxin 1-like	uc009nji.1	chr8	chr8_109736240_109739239	CGI	DN		1.0172	5.39193e-14	1.03727e-12	n.s.	1.66539	2.88848e-07	5.83814e-06	n.s.
14201	Fhl3	four and a half LIM domains 3	uc008uqv.2	chr4	chr4_124699199_124702198	CGI	DN		-1.29134	5.41145e-14	1.04012e-12	n.s.	0.451556	0.794324	1	n.s.
20512	Slc1a3	solute carrier family 1 (glial high affinity glutamate transporter), member 3	uc007vfa.2	chr15	chr15_8709308_8712307	CGI	LS		2.22192	5.48057e-14	1.05248e-12	sigUP	-0.657613	0.597677	1	n.s.
14187	Akr1b8	aldo-keto reductase family 1, member B8	uc009bgz.1	chr6	chr6_34352664_34355663	non-CGI	UP		-2.87293	5.65922e-14	1.08584e-12	sigDOWN	-1.58271	0.0266072	0.12185	n.s.
104174	Gldc	glycine decarboxylase	uc008hej.2	chr19	chr19_30173942_30176941	CGI	UP		-0.731215	5.71102e-14	1.09482e-12	n.s.	-0.180798	0.200714	0.519782	n.s.
68695	Hddc3	HD domain containing 3	uc009ian.1	chr7	chr7_80341637_80344636	CGI	HS		1.77936	5.83723e-14	1.11804e-12	n.s.	1.44508	0.00906516	0.0509161	n.s.
66350	Pla2g12a	phospholipase A2, group XIIA	uc033hzq.1	chr3	chr3_129877106_129880105	CGI	HS		0.894897	6.00913e-14	1.14996e-12	n.s.	0.742387	0.000420507	0.00380781	n.s.
50524	Sall2	spalt like transcription factor 2	uc007tpf.2	chr14	chr14_52327171_52330170	CGI	DN		-2.5339	6.14258e-14	1.17447e-12	sigDOWN	-0.942852	0.274888	0.667013	n.s.
108100	Baiap2	brain-specific angiogenesis inhibitor 1-associated protein 2	uc007mrj.2	chr11	chr11_119941592_119944591	CGI	DN		0.777037	6.20071e-14	1.18456e-12	n.s.	-0.247218	0.363475	0.787253	n.s.
213603	Slc44a3	solute carrier family 44, member 3	uc008rdz.2	chr3	chr3_121530845_121533844	CGI	UP		2.6034	6.33699e-14	1.20954e-12	sigUP	0.684238	0.378868	0.813076	n.s.
75106	4930519F16Rik	RIKEN cDNA 4930519F16 gene	uc009tzh.1	chrX	chrX_103255107_103258106	non-CGI	HS		5.298	6.3967e-14	1.21987e-12	sigUP	3.44522	0.0677802	0.246878	n.s.
12009	Cep131	centrosomal protein 131	uc007mrp.2	chr11	chr11_120085328_120088327	CGI	DN		0.796099	6.7603e-14	1.2881e-12	n.s.	0.0550807	0.867882	1	n.s.
75953	Samd7	sterile alpha motif domain containing 7	uc012cof.1	chr3	chr3_30744793_30747792	non-CGI	UP		-2.40134	7.46953e-14	1.422e-12	sigDOWN	0.451556	0.794324	1	n.s.
223262	Timm8a2	translocase of inner mitochondrial membrane 8A2	uc007var.1	chr14	chr14_122033174_122036173	non-CGI	HS		-2.9952	7.57968e-14	1.44172e-12	sigDOWN	-3.30958	0.000119865	0.00126797	sigDOWN
233040	Fbxo27	F-box protein 27	uc012fgv.1	chr7	chr7_28691349_28694348	CGI	LS	LS3	1.675	7.65497e-14	1.45478e-12	n.s.	3.27986	3.59175e-10	1.2574e-08	sigUP
18610	Pdyn	prodynorphin	uc008mid.3	chr2	chr2_129698439_129701438	non-CGI	LS		3.16065	8.03316e-14	1.52533e-12	sigUP	2.17861	0.00108422	0.00855957	sigUP
17161	Maoa	monoamine oxidase A	uc009ssa.2	chrX	chrX_16618198_16621197	CGI	HS		0.906189	8.04841e-14	1.5269e-12	n.s.	0.655303	0.00828922	0.0470863	n.s.
20909	Stx4a	syntaxin 4A (placental)	uc009jwy.1	chr7	chr7_127840308_127843307	CGI	DN		0.882525	8.08563e-14	1.53264e-12	n.s.	0.897404	1.18223e-05	0.000164344	n.s.
27801	Zdhhc8	zinc finger, DHHC domain containing 8	uc007ymx.1	chr16	chr16_18233637_18236636	CGI	DN		-0.79085	8.17813e-14	1.54768e-12	n.s.	-1.09416	0.000740894	0.00617646	n.s.
66515	Cul7	cullin 7	uc008cto.1	chr17	chr17_46648838_46651837	CGI	DN		1.03992	8.17911e-14	1.54768e-12	n.s.	2.28707	0.10258	0.334366	n.s.
110213	Tmbim6	transmembrane BAX inhibitor motif containing 6	uc011zzf.1	chr15	chr15_99391719_99394718	CGI	HS		0.767818	8.22013e-14	1.55411e-12	n.s.	1.36557	1.52905e-18	1.7758e-16	n.s.
66892	Eif4e3	eukaryotic translation initiation factor 4E member 3	uc009dbr.1	chr6	chr6_99665272_99668271	CGI	HS		2.02577	8.38353e-14	1.58364e-12	sigUP	0.93124	0.0210805	0.101185	n.s.
30933	Tor2a	torsin family 2, member A	uc008jgt.2	chr2	chr2_32755734_32758733	CGI	HS		0.839479	8.4472e-14	1.59429e-12	n.s.	0.58053	0.00386967	0.025078	n.s.
24058	Sigirr	single immunoglobulin and toll-interleukin 1 receptor (TIR) domain	uc009kjl.1	chr7	chr7_141099047_141102046	CGI	LS		1.21331	8.55621e-14	1.61348e-12	n.s.	0.424475	0.295795	0.706265	n.s.
74551	Pck2	phosphoenolpyruvate carboxykinase 2 (mitochondrial)	uc007tyx.1	chr14	chr14_55538766_55541765	non-CGI	LS	LS5	1.39631	8.68595e-14	1.63654e-12	n.s.	1.75446	0.000103229	0.00111236	n.s.
16155	Il10rb	interleukin 10 receptor, beta	uc007zxk.2	chr16	chr16_91404735_91407734	CGI	UP		3.11617	8.76533e-14	1.65008e-12	sigUP	3.50818	1.43818e-05	0.000195831	sigUP
14066	F3	coagulation factor III	uc008ree.2	chr3	chr3_121722037_121725036	CGI	LS		3.4613	9.1865e-14	1.72788e-12	sigUP	1.84246	0.20739	0.531799	n.s.
108000	Cenpf	centromere protein F	uc007eao.2	chr1	chr1_189686587_189689586	CGI	HS		-0.940353	9.23414e-14	1.73535e-12	n.s.	0.103431	0.476385	0.960029	n.s.
101502	Hsd3b7	hydroxy-delta-5-steroid dehydrogenase, 3 beta- and steroid delta-isomerase 7	uc009jww.1	chr7	chr7_127799109_127802108	non-CGI	HS		1.27831	9.27832e-14	1.74217e-12	n.s.	2.15003	6.93607e-12	3.34608e-10	sigUP
320487	Heatr5a	HEAT repeat containing 5A	uc007nna.1	chr12	chr12_51938451_51941450	non-CGI	HS		-0.898299	9.28669e-14	1.74225e-12	n.s.	-0.69214	8.30005e-05	0.000920132	n.s.
93706	Pcdhgc3	protocadherin gamma subfamily C, 3	uc008ere.1	chr18	chr18_37804910_37807909	CGI	LS		0.860237	9.30892e-14	1.74493e-12	n.s.	1.49152	9.80023e-10	3.08188e-08	n.s.
107373	Fam111a	family with sequence similarity 111, member A	uc012bja.1	chr19	chr19_12572025_12575024	non-CGI	UP		1.32641	9.92525e-14	1.85887e-12	n.s.	1.39576	4.66629e-05	0.000554249	n.s.
69583	Tnfsf13	tumor necrosis factor (ligand) superfamily, member 13	uc007jrd.1	chr11	chr11_69684055_69687054	non-CGI	HS		2.41677	1.01455e-13	1.8985e-12	sigUP	4.36677	0.0129815	0.0676023	n.s.
77809	Lrrc42	leucine rich repeat containing 42	uc008tzl.1	chr4	chr4_107242028_107245027	non-CGI	HS		-0.809953	1.02727e-13	1.92066e-12	n.s.	-0.734468	9.8274e-06	0.000139169	n.s.
26385	Grk6	G protein-coupled receptor kinase 6	uc007qqy.3	chr13	chr13_55443831_55446830	CGI	DN		0.776696	1.0495e-13	1.96055e-12	n.s.	-1.91773	0.0813927	0.285121	n.s.
666060	Frmpd1	FERM and PDZ domain containing 1	uc008ssi.1	chr4	chr4_45183406_45186405	CGI	UP		2.14828	1.06832e-13	1.99401e-12	sigUP	0.173957	0.79529	1	n.s.
107934	Celsr3	cadherin, EGF LAG seven-pass G-type receptor 3	uc009rrb.1	chr9	chr9_108824820_108827819	CGI	DN		2.2126	1.06945e-13	1.99444e-12	sigUP	3.91217	0.000713478	0.00597059	sigUP
13194	Ddb1	damage specific DNA binding protein 1	uc008gqm.1	chr19	chr19_10604125_10607124	CGI	HS		0.72653	1.07157e-13	1.99669e-12	n.s.	0.137756	0.303939	0.706964	n.s.
75199	Rhox2a	reproductive homeobox 2A	uc012hfx.1	chrX	chrX_37243492_37246491	CGI	LS		-2.06427	1.07536e-13	2.00204e-12	sigDOWN	-0.801191	0.459764	0.934068	n.s.
108672	Zdhhc15	zinc finger, DHHC domain containing 15	uc009uaj.2	chrX	chrX_104669565_104672564	CGI	UP	UP3	-2.0816	1.08803e-13	2.02392e-12	sigDOWN	-1.63209	0.008438	0.0478219	n.s.
72747	Ttc39c	tetratricopeptide repeat domain 39C	uc008eci.2	chr18	chr18_12642033_12645032	CGI	HS		-2.46792	1.09512e-13	2.03538e-12	sigDOWN	-3.8548	0.055341	0.213786	n.s.
268297	Scml4	Scm polycomb group protein like 4	uc007eze.2	chr10	chr10_42938381_42941380	non-CGI	LS		3.04184	1.10554e-13	2.05127e-12	sigUP	2.78485	0.0336997	0.145379	n.s.
56294	Ptpn9	protein tyrosine phosphatase, non-receptor type 9	uc009ptt.1	chr9	chr9_56993468_56996467	CGI	DN		-0.958791	1.10473e-13	2.05127e-12	n.s.	-0.389237	0.122798	0.387161	n.s.
71586	Ifih1	interferon induced with helicase C domain 1	uc008jvn.2	chr2	chr2_62644756_62647755	CGI	LS		2.28287	1.11462e-13	2.06637e-12	sigUP	0	1	1	n.s.
104111	Adcy3	adenylate cyclase 3	uc007mxl.2	chr12	chr12_4131897_4134896	CGI	HS		-0.950696	1.12994e-13	2.093e-12	n.s.	-1.65332	6.17009e-11	2.49417e-09	n.s.
50760	Fbxo17	F-box protein 17	uc009fzl.2	chr7	chr7_28715290_28718289	CGI	UP		1.9487	1.14731e-13	2.12339e-12	n.s.	2.10722	0.00603041	0.0363148	sigUP
381203	Slc22a20	solute carrier family 22 (organic anion transporter), member 20	uc008ggh.1	chr19	chr19_5984644_5987643	non-CGI	UP	UP5	-2.58736	1.16923e-13	2.16215e-12	sigDOWN	-5.18825	0.0033835	0.0224577	sigDOWN
108015	Chrnb4	cholinergic receptor, nicotinic, beta polypeptide 4	uc009psa.1	chr9	chr9_55047045_55050044	non-CGI	DN		-2.07134	1.20438e-13	2.22526e-12	sigDOWN	-0.761702	0.350669	0.76528	n.s.
235493	Fam214a	family with sequence similarity 214, member A	uc012gww.1	chr9	chr9_74951553_74954552	CGI	HS		-1.05527	1.21247e-13	2.23834e-12	n.s.	-0.149419	0.544121	1	n.s.
67712	Slc25a37	solute carrier family 25, member 37	uc029slb.1	chr14	chr14_69283604_69286603	CGI	DN	DN4	1.30259	1.22625e-13	2.26187e-12	n.s.	1.83585	8.72097e-07	1.57681e-05	n.s.
80285	Parp9	poly (ADP-ribose) polymerase family, member 9	uc007zby.2	chr16	chr16_35936970_35939969	CGI	UP		0.958509	1.26848e-13	2.33779e-12	n.s.	1.70678	3.96582e-15	3.10892e-13	n.s.
74153	Uba7	ubiquitin-like modifier activating enzyme 7	uc009rnq.1	chr9	chr9_107978239_107981238	non-CGI	LS		3.36223	1.32747e-13	2.44446e-12	sigUP	-0.363635	0.818779	1	n.s.
79221	Hdac9	histone deacetylase 9	uc007niy.2	chr12	chr12_34915596_34918595	non-CGI	LS		-2.49455	1.33176e-13	2.45031e-12	sigDOWN	-3.48222	0.0915503	0.309682	n.s.
72946	Lrrc47	leucine rich repeat containing 47	uc008way.1	chr4	chr4_154010303_154013302	CGI	DN		-0.699123	1.36227e-13	2.50435e-12	n.s.	-0.683377	4.66437e-05	0.000554249	n.s.
20479	Vps4b	vacuolar protein sorting 4B	uc007cgz.2	chr1	chr1_106795226_106798225	CGI	DN		0.747036	1.3705e-13	2.51554e-12	n.s.	0.788341	1.99609e-05	0.000262047	n.s.
22224	Usp10	ubiquitin specific peptidase 10	uc009nqo.1	chr8	chr8_119909352_119912351	CGI	HS		0.70955	1.37066e-13	2.51554e-12	n.s.	0.755672	2.34026e-06	3.84496e-05	n.s.
12725	Clcn3	chloride channel, voltage-sensitive 3	uc009ltn.2	chr8	chr8_60981812_60984811	CGI	HS		0.786774	1.3728e-13	2.51736e-12	n.s.	0.83247	0.00011744	0.00124592	n.s.
16834	Cog1	component of oligomeric golgi complex 1	uc007mer.2	chr11	chr11_113648029_113651028	CGI	HS		0.845723	1.37984e-13	2.52817e-12	n.s.	0.76058	0.00445258	0.0282574	n.s.
17930	Myom2	myomesin 2	uc009kzm.2	chr8	chr8_15056153_15059152	non-CGI	UP		2.73974	1.41477e-13	2.59e-12	sigUP	3.44522	0.0677802	0.246878	n.s.
76718	Catsperg2	cation channel sperm associated auxiliary subunit gamma 2	uc012fhh.1	chr7	chr7_29725516_29728515	CGI	LS		3.57314	1.41846e-13	2.59461e-12	sigUP	0	1	1	n.s.
54153	Rasa4	RAS p21 protein activator 4	uc008zzv.2	chr5	chr5_136082416_136085415	CGI	HS		1.50071	1.43928e-13	2.63048e-12	n.s.	0.108997	0.831875	1	n.s.
216445	Arhgap9	Rho GTPase activating protein 9	uc007hjc.1	chr10	chr10_127322227_127325226	CGI	DN		2.92113	1.45366e-13	2.65456e-12	sigUP	7.39645	7.82505e-11	3.09477e-09	sigUP
66085	Eif3f	eukaryotic translation initiation factor 3, subunit F	uc009jdc.2	chr7	chr7_108932915_108935914	CGI	HS		0.694412	1.46883e-13	2.68004e-12	n.s.	1.22684	1.82346e-18	2.09601e-16	n.s.
16800	Arhgef2	rho/rac guanine nucleotide exchange factor (GEF) 2	uc008pvv.2	chr3	chr3_88614707_88617706	non-CGI	UP		0.75757	1.55091e-13	2.82744e-12	n.s.	0.922393	2.77998e-07	5.65529e-06	n.s.
108653	Rimklb	ribosomal modification protein rimK-like family member B	uc009dpf.1	chr6	chr6_122465088_122468087	non-CGI	HS		-0.852514	1.56782e-13	2.8559e-12	n.s.	-0.802911	1.65346e-05	0.000221616	n.s.
71310	Tbc1d9	TBC1 domain family, member 9	uc009mjv.2	chr8	chr8_83163852_83166851	CGI	LS		3.13308	1.57021e-13	2.85788e-12	sigUP	-1.00218	0.238412	0.596097	n.s.
228839	Tgif2	TGFB-induced factor homeobox 2	uc008nny.2	chr2	chr2_156838507_156841506	CGI	HS		0.70807	1.57301e-13	2.86061e-12	n.s.	0.375511	0.0360265	0.152513	n.s.
14807	Grik3	glutamate receptor, ionotropic, kainate 3	uc008usa.2	chr4	chr4_125489331_125492330	CGI	LS		1.5145	1.60001e-13	2.9073e-12	n.s.	1.1561	0.0257918	0.118785	n.s.
242735	Lrrc38	leucine rich repeat containing 38	uc008vqb.2	chr4	chr4_143348250_143351249	CGI	LS		-3.70746	1.62905e-13	2.95763e-12	sigDOWN	-3.5026	0.0898197	0.307113	n.s.
14707	Gng5	guanine nucleotide binding protein (G protein), gamma 5	uc008rrk.1	chr3	chr3_146498336_146501335	CGI	HS		-0.978593	1.6745e-13	3.03762e-12	n.s.	-0.778939	0.000724824	0.00606091	n.s.
218203	Mylip	myosin regulatory light chain interacting protein	uc007qgz.1	chr13	chr13_45388242_45391241	CGI	DN		-2.51698	1.74486e-13	3.16265e-12	sigDOWN	-0.462556	0.41543	0.868084	n.s.
13007	Csrp1	cysteine and glycine-rich protein 1	uc007cto.1	chr1	chr1_135727697_135730696	CGI	DN		1.05263	1.79871e-13	3.25757e-12	n.s.	2.0899	1.56704e-10	5.81024e-09	sigUP
69065	Chac1	ChaC, cation transport regulator 1	uc008lts.3	chr2	chr2_119349742_119352741	CGI	DN		4.31133	1.80174e-13	3.26037e-12	sigUP	4.67593	2.56831e-06	4.17588e-05	sigUP
16416	Itgb3	integrin beta 3	uc011ygd.1	chr11	chr11_104606500_104609499	CGI	DN		-0.720351	1.8052e-13	3.26394e-12	n.s.	-0.475555	0.013565	0.070041	n.s.
11636	Ak1	adenylate kinase 1	uc008jgj.2	chr2	chr2_32628000_32630999	non-CGI	DN		0.803701	1.86569e-13	3.37053e-12	n.s.	0.111099	0.578892	1	n.s.
57443	Fbxo3	F-box protein 3	uc012cam.1	chr2	chr2_104026299_104029298	CGI	HS		0.938821	1.95308e-13	3.52551e-12	n.s.	1.03147	6.07223e-05	0.000695281	n.s.
171567	Nme7	NME/NM23 family member 7	uc007dio.3	chr1	chr1_164305801_164308800	CGI	HS		1.00402	1.95633e-13	3.52847e-12	n.s.	1.53202	1.84769e-23	3.37973e-21	n.s.
68631	Cryl1	crystallin, lambda 1	uc007ucz.1	chr14	chr14_57396984_57399983	CGI	HS		1.25397	1.9896e-13	3.58552e-12	n.s.	1.31079	5.82842e-05	0.000672274	n.s.
19283	Ptprz1	protein tyrosine phosphatase, receptor type Z, polypeptide 1	uc009bbb.1	chr6	chr6_22874002_22877001	CGI	UP		-2.46668	2.03385e-13	3.66226e-12	sigDOWN	-0.427873	0.740968	1	n.s.
213417	Klhdc8a	kelch domain containing 8A	uc007con.1	chr1	chr1_132297126_132300125	CGI	LS		-5.23008	2.09135e-13	3.76271e-12	sigDOWN	-6.48156	7.09864e-06	0.000104224	sigDOWN
270685	Mthfd1l	methylenetetrahydrofolate dehydrogenase (NADP+ dependent) 1-like	uc007ehk.2	chr10	chr10_3971575_3974574	CGI	HS		0.883897	2.15181e-13	3.86832e-12	n.s.	0.592445	0.0102016	0.0558972	n.s.
12810	Coch	cochlin	uc007nmr.2	chr12	chr12_51591841_51594840	CGI	LS		-3.20468	2.17567e-13	3.90802e-12	sigDOWN	-2.88528	0.0191731	0.0934392	n.s.
13495	Drg2	developmentally regulated GTP binding protein 2	uc007jfy.1	chr11	chr11_60453117_60456116	CGI	HS		0.943134	2.21278e-13	3.97142e-12	n.s.	1.02721	3.39599e-05	0.000421379	n.s.
333564	Fndc3c1	fibronectin type III domain containing 3C1	uc009ubs.1	chrX	chrX_106483730_106486729	CGI	LS		2.7478	2.26784e-13	4.06692e-12	sigUP	3.90302	9.89719e-06	0.000140067	sigUP
14451	Gas1	growth arrest specific 1	uc007qvi.2	chr13	chr13_60176036_60179035	CGI	LS	LS2	-1.46393	2.28418e-13	4.09287e-12	n.s.	-1.88535	8.64293e-06	0.000124401	n.s.
76626	Msi2	musashi RNA-binding protein 2	uc007kvn.2	chr11	chr11_88716768_88719767	CGI	UP		1.84473	2.42729e-13	4.34576e-12	n.s.	-0.897436	0.553288	1	n.s.
227358	Erfe	erythroferrone	uc007caj.1	chr1	chr1_91364930_91367929	CGI	DN		2.22187	2.44457e-13	4.37312e-12	sigUP	1.59141	0.00713681	0.0414645	n.s.
108954	Ppp1r15b	protein phosphatase 1, regulatory subunit 15B	uc007cpt.2	chr1	chr1_133129666_133132665	CGI	HS		0.660772	2.45767e-13	4.39299e-12	n.s.	0.555726	0.000483782	0.00426124	n.s.
20276	Scnn1a	sodium channel, nonvoltage-gated 1 alpha	uc009duk.2	chr6	chr6_125319840_125322839	non-CGI	DN		1.83924	2.46528e-13	4.403e-12	n.s.	0.917482	0.441625	0.90741	n.s.
67073	Pi4k2b	phosphatidylinositol 4-kinase type 2 beta	uc008xkr.2	chr5	chr5_52740074_52743073	CGI	DN		1.20131	2.55466e-13	4.55893e-12	n.s.	0.820689	0.00200997	0.0145498	n.s.
22691	Zscan2	zinc finger and SCAN domain containing 2	uc009ibi.1	chr7	chr7_80860608_80863607	CGI	DN		1.15397	2.62334e-13	4.67769e-12	n.s.	0	1	1	n.s.
26408	Map3k5	mitogen-activated protein kinase kinase kinase 5	uc007enm.2	chr10	chr10_19933026_19936025	CGI	HS		-1.48344	2.68876e-13	4.79045e-12	n.s.	-1.23352	0.00683524	0.0399983	n.s.
13030	Ctsb	cathepsin B	uc007uhh.2	chr14	chr14_63120962_63123961	CGI	DN		0.735746	2.69208e-13	4.79247e-12	n.s.	0.729962	8.75697e-06	0.000125824	n.s.
66868	Mfsd1	major facilitator superfamily domain containing 1	uc008plp.1	chr3	chr3_67581268_67584267	CGI	UP		1.12807	2.7008e-13	4.80409e-12	n.s.	1.87765	3.99818e-23	6.96918e-21	n.s.
76338	Rab2b	RAB2B, member RAS oncogene family	uc011zkn.1	chr14	chr14_52277896_52280895	CGI	HS		1.1599	2.89489e-13	5.14518e-12	n.s.	0.801606	0.0219522	0.103982	n.s.
76800	Usp42	ubiquitin specific peptidase 42	uc009akp.1	chr5	chr5_143730781_143733780	CGI	DN		-0.857073	2.90814e-13	5.16454e-12	n.s.	-1.16088	7.54561e-07	1.38599e-05	n.s.
50773	Nt5c	5',3'-nucleotidase, cytosolic	uc007mhu.1	chr11	chr11_115490315_115493314	CGI	HS		1.53266	2.91588e-13	5.17409e-12	n.s.	-0.125137	0.749929	1	n.s.
103655	Sec14l4	SEC14-like lipid binding 4	uc007hue.1	chr11	chr11_4030282_4033281	non-CGI	DN		1.30214	2.92795e-13	5.19132e-12	n.s.	1.14676	0.00466791	0.0292912	n.s.
213391	Rassf4	Ras association (RalGDS/AF-6) domain family member 4	uc009dko.3	chr6	chr6_116672337_116675336	CGI	LS	LS1	2.86985	2.93484e-13	5.19934e-12	sigUP	0	1	1	n.s.
17534	Mrc2	mannose receptor, C type 2	uc007lxh.1	chr11	chr11_105291146_105294145	CGI	LS		-3.48141	2.96913e-13	5.25584e-12	sigDOWN	0	1	1	n.s.
13803	Enc1	ectodermal-neural cortex 1	uc007rod.2	chr13	chr13_97239605_97242604	CGI	DN		0.76514	2.984e-13	5.2779e-12	n.s.	0.917994	3.27581e-08	7.90153e-07	n.s.
18415	Hspa4l	heat shock protein 4 like	uc008pbk.1	chr3	chr3_40744113_40747112	CGI	HS		-1.62505	2.993e-13	5.28956e-12	n.s.	-2.56085	1.03864e-16	9.86928e-15	sigDOWN
30054	Rnf17	ring finger protein 17	uc007ubx.1	chr14	chr14_56401197_56404196	CGI	HS		-1.23849	2.99541e-13	5.28956e-12	n.s.	-1.91483	7.81016e-05	0.000874212	n.s.
209683	Ttc28	tetratricopeptide repeat domain 28	uc033ild.1	chr5	chr5_110878303_110881302	CGI	DN		1.04652	3.15178e-13	5.56121e-12	n.s.	0.392594	0.0780773	0.27553	n.s.
56195	Ptbp2	polypyrimidine tract binding protein 2	uc008rdk.2	chr3	chr3_119781889_119784888	CGI	HS		-0.992045	3.22208e-13	5.6807e-12	n.s.	-1.41907	2.55901e-13	1.55167e-11	n.s.
18400	Slc22a18	solute carrier family 22 (organic cation transporter), member 18	uc009kph.1	chr7	chr7_143472255_143475254	non-CGI	UP	UP3	-1.36644	3.2397e-13	5.70717e-12	n.s.	-2.69515	4.48585e-15	3.44281e-13	sigDOWN
381373	Sp9	trans-acting transcription factor 9	uc008kcj.2	chr2	chr2_73270426_73273425	CGI	LS		-5.1052	3.25651e-13	5.73219e-12	sigDOWN	-1.80055	0.106743	0.345498	n.s.
28018	Ubfd1	ubiquitin family domain containing 1	uc009jof.1	chr7	chr7_122065698_122068697	CGI	HS		-0.983579	3.30969e-13	5.82114e-12	n.s.	0.198713	0.75934	1	n.s.
106931	Kctd1	potassium channel tetramerisation domain containing 1	uc008edp.2	chr18	chr18_15062083_15065082	CGI	DN		-1.79768	3.33612e-13	5.86292e-12	n.s.	-0.917685	0.545037	1	n.s.
100039139	Ccdc152	coiled-coil domain containing 152	uc011zqs.1	chr15	chr15_3302027_3305026	CGI	UP		-2.50047	3.35911e-13	5.89859e-12	sigDOWN	-3.0827	4.33771e-05	0.000520858	sigDOWN
12894	Cpt1a	carnitine palmitoyltransferase 1a, liver	uc008fwf.2	chr19	chr19_3321801_3324800	CGI	DN		1.14563	3.40428e-13	5.97313e-12	n.s.	1.35533	1.62848e-09	4.97844e-08	n.s.
54377	Cacng4	calcium channel, voltage-dependent, gamma subunit 4	uc007maz.1	chr11	chr11_107792965_107795964	CGI	UP		-2.59289	3.42899e-13	6.01169e-12	sigDOWN	-6.00638	0.000123685	0.00130398	sigDOWN
216643	Gabrp	gamma-aminobutyric acid (GABA) A receptor, pi	uc007ikm.1	chr11	chr11_33577458_33580457	non-CGI	UP		3.31568	3.50785e-13	6.14504e-12	sigUP	0.459968	0.744608	1	n.s.
213575	Dync2li1	dynein cytoplasmic 2 light intermediate chain 1	uc008dsy.1	chr17	chr17_84624999_84627998	CGI	HS		1.21825	3.55778e-13	6.22753e-12	n.s.	1.19026	9.89918e-07	1.77088e-05	n.s.
140780	Bmp2k	BMP2 inducible kinase	uc008yfo.1	chr5	chr5_96996189_96999188	CGI	HS		-1.58934	3.60959e-13	6.31319e-12	n.s.	-1.60919	0.00979484	0.0541963	n.s.
319278	A230050P20Rik	RIKEN cDNA A230050P20 gene	uc012gox.1	chr9	chr9_20867142_20870141	CGI	DN		1.28715	3.62674e-13	6.33813e-12	n.s.	0.60108	0.0792501	0.279085	n.s.
329972	Spata21	spermatogenesis associated 21	uc008vnv.1	chr4	chr4_141086845_141089844	non-CGI	DN		-3.50286	3.6562e-13	6.38453e-12	sigDOWN	-2.95009	0.163206	0.472378	n.s.
56838	Ccl28	chemokine (C-C motif) ligand 28	uc007sal.1	chr13	chr13_119622319_119625318	non-CGI	UP		-3.12609	3.795e-13	6.62164e-12	sigDOWN	-2.29915	0.0258408	0.118961	n.s.
237928	Phospho1	phosphatase, orphan 1	uc007las.2	chr11	chr11_95823000_95825999	CGI	LS		1.7656	3.8417e-13	6.6978e-12	n.s.	0	1	1	n.s.
29810	Bag3	BCL2-associated athanogene 3	uc009jzb.2	chr7	chr7_128522083_128525082	CGI	LS	LS6	0.818081	3.91109e-13	6.81336e-12	n.s.	0.852072	6.49197e-05	0.000736427	n.s.
208994	Fam83b	family with sequence similarity 83, member B	uc009qtb.1	chr9	chr9_76544344_76547343	non-CGI	HS		2.01616	3.92337e-13	6.82933e-12	sigUP	1.34534	0.388603	0.827818	n.s.
74646	Spsb1	splA/ryanodine receptor domain and SOCS box containing 1	uc008vxg.1	chr4	chr4_149953507_149956506	CGI	DN	DN5	2.41595	3.98844e-13	6.93711e-12	sigUP	1.6201	0.103943	0.33846	n.s.
194908	Pld6	phospholipase D family, member 6	uc056yla.1	chr11	chr11_59785723_59788722	CGI	DN		-1.26388	4.11408e-13	7.14996e-12	n.s.	-3.55313	4.40002e-13	2.58236e-11	sigDOWN
57815	Spata5	spermatogenesis associated 5	uc012coy.1	chr3	chr3_37418780_37421779	CGI	HS		-0.83633	4.32425e-13	7.50928e-12	n.s.	-1.07279	2.05889e-08	5.21253e-07	n.s.
286942	Kif19a	kinesin family member 19A	uc007mfq.1	chr11	chr11_114763889_114766888	CGI	LS		1.92187	4.38905e-13	7.61578e-12	n.s.	3.45832	0.0669651	0.246791	n.s.
75426	Igfbpl1	insulin-like growth factor binding protein-like 1	uc008ssy.1	chr4	chr4_45825328_45828327	CGI	LS		-0.948511	4.41774e-13	7.65951e-12	n.s.	-1.36456	9.0926e-07	1.63726e-05	n.s.
319945	Flad1	flavin adenine dinucleotide synthetase 1	uc008pzi.1	chr3	chr3_89410364_89413363	CGI	HS		0.976167	4.42839e-13	7.67192e-12	n.s.	1.10033	0.00055518	0.00480149	n.s.
21858	Timp2	tissue inhibitor of metalloproteinase 2	uc007mow.1	chr11	chr11_118353912_118356911	CGI	DN		-1.8591	4.46434e-13	7.72733e-12	n.s.	-1.92327	0.000652605	0.00554146	n.s.
52666	Arhgef25	Rho guanine nucleotide exchange factor (GEF) 25	uc007hij.2	chr10	chr10_127188324_127191323	CGI	LS	LS3	1.46777	4.46742e-13	7.72733e-12	n.s.	0.562236	0.249199	0.61835	n.s.
78257	Lrrc9	leucine rich repeat containing 9	uc007nvp.2	chr12	chr12_72440749_72443748	CGI	LS		2.21083	4.47341e-13	7.7316e-12	sigUP	-0.855742	0.376889	0.80978	n.s.
74407	Ttc25	tetratricopeptide repeat domain 25	uc011yfb.1	chr11	chr11_100544132_100547131	non-CGI	LS		4.2307	4.47916e-13	7.73546e-12	sigUP	0.465898	0.789119	1	n.s.
108086	Rnf216	ring finger protein 216	uc009ajn.2	chr5	chr5_143111521_143114520	CGI	HS		-0.813161	4.5145e-13	7.79034e-12	n.s.	-1.74957	2.2974e-23	4.13343e-21	n.s.
14168	Fgf13	fibroblast growth factor 13	uc009thu.3	chrX	chrX_59164589_59167588	non-CGI	DN	DN2	-2.30474	4.53655e-13	7.82226e-12	sigDOWN	-2.46826	0.00078592	0.00651225	sigDOWN
252837	Ackr4	atypical chemokine receptor 4	uc009rhh.2	chr9	chr9_104101520_104104519	non-CGI	LS		-3.09724	4.72057e-13	8.13169e-12	sigDOWN	-0.407678	0.799843	1	n.s.
84035	Kremen1	kringle containing transmembrane protein 1	uc007hwh.1	chr11	chr11_5260111_5263110	CGI	HS		1.01575	4.72342e-13	8.13169e-12	n.s.	1.02374	0.000231788	0.00227334	n.s.
18598	Pdha2	pyruvate dehydrogenase E1 alpha 2	uc008rob.1	chr3	chr3_141210856_141213855	CGI	HS	HS1-HS5	-2.18484	4.91549e-13	8.45573e-12	sigDOWN	-0.660916	0.425496	0.885105	n.s.
241794	Kcng1	potassium voltage-gated channel, subfamily G, member 1	uc008oat.1	chr2	chr2_168267832_168270831	CGI	DN		-1.28158	5.09591e-13	8.75923e-12	n.s.	-5.39567	0.00192195	0.0140202	sigDOWN
269233	Fam171a1	family with sequence similarity 171, member A1	uc008idn.1	chr2	chr2_3116888_3119887	CGI	LS		-0.909742	5.23752e-13	8.99558e-12	n.s.	-0.783976	0.00397036	0.0256096	n.s.
140482	Zfp358	zinc finger protein 358	uc009krp.1	chr8	chr8_3491638_3494637	CGI	DN	DN4	1.72705	5.39552e-13	9.2597e-12	n.s.	1.39286	0.0455601	0.184306	n.s.
74166	Tmem38a	transmembrane protein 38A	uc009mgi.2	chr8	chr8_72570603_72573602	CGI	HS		1.59504	5.42139e-13	9.29684e-12	n.s.	2.08568	0.000228804	0.00224709	sigUP
212999	Tnpo2	transportin 2 (importin 3, karyopherin beta 2b)	uc012gho.1	chr8	chr8_85035668_85038667	CGI	DN		0.925157	5.86865e-13	1.0056e-11	n.s.	0.459642	0.0331832	0.14375	n.s.
21676	Tead1	TEA domain family member 1	uc009jgz.2	chr7	chr7_112677820_112680819	CGI	DN		0.838536	6.24654e-13	1.06927e-11	n.s.	0.812895	3.90693e-06	6.12114e-05	n.s.
408193	Otud6a	OTU domain containing 6A	uc012hms.1	chrX	chrX_100427513_100430512	CGI	LS		-2.18384	6.24999e-13	1.06927e-11	sigDOWN	0	1	1	n.s.
20848	Stat3	signal transducer and activator of transcription 3	uc007lmq.1	chr11	chr11_100938012_100941011	CGI	DN		1.46601	6.35302e-13	1.08605e-11	n.s.	1.59299	1.65872e-09	5.06382e-08	n.s.
68969	Eif1b	eukaryotic translation initiation factor 1B	uc009scp.2	chr9	chr9_120491106_120494105	CGI	HS		-0.92887	6.37297e-13	1.08861e-11	n.s.	-1.35733	2.58538e-14	1.76788e-12	n.s.
72061	2010111I01Rik	RIKEN cDNA 2010111I01 gene	uc007qxk.2	chr13	chr13_63238529_63241528	CGI	HS		1.1639	6.70133e-13	1.14381e-11	n.s.	1.85246	4.29539e-14	2.84845e-12	n.s.
14586	Gfra2	glial cell line derived neurotrophic factor family receptor alpha 2	uc007upb.2	chr14	chr14_70888607_70891606	CGI	LS		-4.03619	6.73464e-13	1.1486e-11	sigDOWN	-2.95009	0.163206	0.472378	n.s.
12488	Cd2ap	CD2-associated protein	uc012atp.1	chr17	chr17_42874925_42877924	CGI	HS		0.75099	6.78892e-13	1.15696e-11	n.s.	0.375737	0.0260564	0.119778	n.s.
70772	Ggnbp1	gametogenetin binding protein 1	uc008bfe.2	chr17	chr17_27016535_27019534	CGI	UP		2.08222	6.92138e-13	1.17862e-11	sigUP	3.44522	0.0677802	0.246878	n.s.
66011	Ranbp17	RAN binding protein 17	uc007ikh.2	chr11	chr11_33512247_33515246	CGI	HS		0.718145	6.92912e-13	1.17902e-11	n.s.	0.426711	0.102902	0.335317	n.s.
233038	Nccrp1	non-specific cytotoxic cell receptor protein 1 homolog (zebrafish)	uc009fzg.2	chr7	chr7_28545755_28548754	CGI	LS		2.15106	7.09964e-13	1.2071e-11	sigUP	2.56453	0.188451	0.494147	n.s.
101351	Eogt	EGF domain-specific O-linked N-acetylglucosamine (GlcNAc) transferase	uc009dai.1	chr6	chr6_97147384_97150383	CGI	HS		1.15224	7.45598e-13	1.26671e-11	n.s.	2.90701	3.87073e-09	1.10484e-07	sigUP
215751	Ginm1	glycoprotein integral membrane 1	uc011wzz.1	chr10	chr10_7779418_7782417	CGI	HS		1.49908	7.82813e-13	1.3289e-11	n.s.	1.58002	0.00269107	0.0185635	n.s.
67739	Slc48a1	solute carrier family 48 (heme transporter), member 1	uc007xlc.2	chr15	chr15_97788153_97791152	non-CGI	HS		1.56765	7.87336e-13	1.33555e-11	n.s.	1.34353	0.0360732	0.152682	n.s.
17865	Mybl2	myeloblastosis oncogene-like 2	uc008nsl.1	chr2	chr2_163053135_163056134	CGI	HS		0.67129	8.27265e-13	1.4022e-11	n.s.	-0.499882	0.00696538	0.0405867	n.s.
208968	Zfp280c	zinc finger protein 280C	uc009tcj.1	chrX	chrX_48590262_48593261	non-CGI	LS		-0.954575	8.47821e-13	1.43593e-11	n.s.	-2.30465	1.24434e-12	6.7775e-11	sigDOWN
14106	Foxh1	forkhead box H1	uc007wlm.2	chr15	chr15_76668449_76671448	non-CGI	LS		-0.886325	8.80419e-13	1.48999e-11	n.s.	-1.73136	1.6267e-06	2.77222e-05	n.s.
329727	Dennd2c	DENN/MADD domain containing 2C	uc008qss.1	chr3	chr3_103139468_103142467	non-CGI	LS		-1.30201	8.83571e-13	1.49417e-11	n.s.	-1.69261	1.37825e-12	7.43308e-11	n.s.
108079	Prkaa2	protein kinase, AMP-activated, alpha 2 catalytic subunit	uc008tyd.2	chr4	chr4_105108399_105111398	CGI	DN		1.74732	9.22999e-13	1.55965e-11	n.s.	-0.883094	0.55914	1	n.s.
225912	Cyb561a3	cytochrome b561 family, member A3	uc008gqh.2	chr19	chr19_10575657_10578656	CGI	HS		1.07076	9.39332e-13	1.58603e-11	n.s.	0.514755	0.193269	0.504431	n.s.
320020	6330415G19Rik	RIKEN cDNA 6330415G19 gene	uc056zdm.1	chr17	chr17_23549299_23552298	CGI	DN		-1.53527	9.6125e-13	1.62179e-11	n.s.	0	1	1	n.s.
214764	Edrf1	erythroid differentiation regulatory factor 1	uc009kdc.2	chr7	chr7_133636175_133639174	CGI	UP		-0.769253	9.69253e-13	1.63403e-11	n.s.	-1.40831	6.37019e-11	2.57033e-09	n.s.
14254	Flt1	FMS-like tyrosine kinase 1	uc009aoi.2	chr5	chr5_147724489_147727488	CGI	UP		3.58658	1.00332e-12	1.69017e-11	sigUP	0.465898	0.789119	1	n.s.
78388	Mvp	major vault protein	uc009jtw.2	chr7	chr7_127013095_127016094	CGI	DN		1.01723	1.00474e-12	1.69126e-11	n.s.	0.601259	0.0346374	0.148229	n.s.
66394	Nosip	nitric oxide synthase interacting protein	uc009gsx.2	chr7	chr7_45060929_45063928	CGI	HS		0.794749	1.0078e-12	1.69512e-11	n.s.	0.582753	0.0107354	0.0582982	n.s.
239435	Aard	alanine and arginine rich domain containing protein	uc029spb.1	chr15	chr15_52038607_52041606	CGI	LS		1.52916	1.04629e-12	1.7585e-11	n.s.	1.76262	1.84253e-18	2.10643e-16	n.s.
75767	Rab11fip1	RAB11 family interacting protein 1 (class I)	uc009lhz.2	chr8	chr8_27173147_27176146	CGI	HS		0.780565	1.07861e-12	1.81145e-11	n.s.	0.481371	0.0324973	0.141465	n.s.
69397	1700019A02Rik	RIKEN cDNA 1700019A02 gene	uc007ayu.1	chr1	chr1_53186118_53189117	non-CGI	LS		-2.23607	1.14855e-12	1.92743e-11	sigDOWN	-1.52473	0.00308531	0.0207674	n.s.
59027	Nampt	nicotinamide phosphoribosyltransferase	uc007nif.2	chr12	chr12_32818835_32821834	CGI	HS		0.676826	1.18404e-12	1.98547e-11	n.s.	1.06589	9.39174e-12	4.4333e-10	n.s.
20091	Rps3a1	ribosomal protein S3A1	uc008prc.2	chr3	chr3_86141169_86144168	CGI	HS		-0.922777	1.21395e-12	2.03405e-11	n.s.	0.266714	0.0794712	0.279595	n.s.
269180	Inpp4a	inositol polyphosphate-4-phosphatase, type I	uc007ark.2	chr1	chr1_37298338_37301337	CGI	HS		-1.04415	1.24261e-12	2.08049e-11	n.s.	-3.87358	0.0541634	0.211268	n.s.
83561	Tdrd1	tudor domain containing 1	uc008hzj.1	chr19	chr19_56824775_56827774	CGI	DN		-2.71316	1.28873e-12	2.15607e-11	sigDOWN	-5.83533	2.65407e-15	2.11843e-13	sigDOWN
100270744	Btbd18	BTB (POZ) domain containing 18	uc012byl.1	chr2	chr2_84657579_84660578	CGI	UP		-1.63263	1.30645e-12	2.18406e-11	n.s.	-1.96354	0.00171935	0.0127188	n.s.
50523	Lats2	large tumor suppressor 2	uc007udm.1	chr14	chr14_57732919_57735918	non-CGI	DN		-1.60558	1.3242e-12	2.21204e-11	n.s.	-0.99237	0.110231	0.354049	n.s.
56312	Nupr1	nuclear protein transcription regulator 1	uc009jsd.1	chr7	chr7_126623971_126626970	non-CGI	DN	DN3	6.0723	1.33427e-12	2.22716e-11	sigUP	5.5359	0.000423332	0.0038255	sigUP
16210	Impact	impact, RWD domain protein	uc008eda.1	chr18	chr18_12970752_12973751	CGI	DN		0.899927	1.35182e-12	2.25474e-11	n.s.	1.18723	5.98054e-09	1.65958e-07	n.s.
245174	Zfp937	zinc finger protein 937	uc012cfs.1	chr2	chr2_150216599_150219598	non-CGI	LS		1.47476	1.36041e-12	2.26735e-11	n.s.	0.489472	0.394414	0.836357	n.s.
244152	Tsku	tsukushi, small leucine rich proteoglycan	uc012fpr.1	chr7	chr7_98359829_98362828	CGI	LS		1.00434	1.37988e-12	2.29805e-11	n.s.	-0.032748	0.949944	1	n.s.
237052	Tceal1	transcription elongation factor A (SII)-like 1	uc009uit.1	chrX	chrX_136706565_136709564	CGI	LS		4.30417	1.40516e-12	2.33838e-11	sigUP	2.41295	0.0328813	0.142637	n.s.
21346	Tagln2	transgelin 2	uc007dqp.1	chr1	chr1_172498746_172501745	CGI	DN	DN5	1.41879	1.41406e-12	2.35142e-11	n.s.	2.82759	1.06586e-44	7.31113e-42	sigUP
19156	Psap	prosaposin	uc033fpi.1	chr10	chr10_60276128_60279127	CGI	DN		0.677681	1.45789e-12	2.42246e-11	n.s.	1.1999	2.24941e-06	3.72076e-05	n.s.
23821	Bace1	beta-site APP cleaving enzyme 1	uc012gsh.1	chr9	chr9_45837029_45840028	CGI	DN		0.753662	1.47613e-12	2.45091e-11	n.s.	1.01868	5.12866e-05	0.000602001	n.s.
12518	Cd79a	CD79A antigen (immunoglobulin-associated alpha)	uc009fqt.1	chr7	chr7_24896011_24899010	non-CGI	LS		2.46519	1.48421e-12	2.46247e-11	sigUP	-2.92817	0.165687	0.472378	n.s.
208177	Phldb2	pleckstrin homology like domain, family B, member 2	uc007zjb.3	chr16	chr16_45842879_45845878	CGI	DN		-1.86591	1.49211e-12	2.4737e-11	n.s.	-0.341577	0.593878	1	n.s.
192236	Hps1	HPS1, biogenesis of lysosomal organelles complex 3 subunit 1	uc008hob.1	chr19	chr19_42778466_42781465	CGI	DN		1.16867	1.54529e-12	2.55993e-11	n.s.	0.0111619	0.992584	1	n.s.
12927	Bcar1	breast cancer anti-estrogen resistance 1	uc009nmt.2	chr8	chr8_111730637_111733636	CGI	DN		0.818972	1.57856e-12	2.61307e-11	n.s.	0.456507	0.10002	0.327432	n.s.
232947	Ppp1r37	protein phosphatase 1, regulatory subunit 37	uc009fmh.1	chr7	chr7_19560899_19563898	CGI	DN		-0.772293	1.59075e-12	2.63128e-11	n.s.	-1.23289	0.233297	0.58598	n.s.
74322	Cxxc1	CXXC finger 1 (PHD domain)	uc008fpg.1	chr18	chr18_74214712_74217711	CGI	DN		-0.727369	1.59234e-12	2.63192e-11	n.s.	-0.156767	0.41824	0.872825	n.s.
223691	Eif3l	eukaryotic translation initiation factor 3, subunit L	uc007wsl.1	chr15	chr15_79081833_79084832	CGI	HS		0.686183	1.65134e-12	2.72739e-11	n.s.	0.935939	4.45103e-12	2.20045e-10	n.s.
242484	D630039A03Rik	RIKEN cDNA D630039A03 gene	uc008syo.1	chr4	chr4_57914765_57917764	non-CGI	LS		1.95354	1.6674e-12	2.75183e-11	n.s.	1.04148	0.434005	0.896655	n.s.
100039672	Msmp	microseminoprotein, prostate associated	uc008sql.1	chr4	chr4_43582995_43585994	non-CGI	UP		1.53915	1.70111e-12	2.80327e-11	n.s.	0	1	1	n.s.
71890	Mad2l2	MAD2 mitotic arrest deficient-like 2	uc008vuc.2	chr4	chr4_148138990_148141989	CGI	HS		1.01299	1.70112e-12	2.80327e-11	n.s.	-0.245845	0.402158	0.846993	n.s.
78892	Crispld2	cysteine-rich secretory protein LCCL domain containing 2	uc012glv.1	chr8	chr8_119990970_119993969	CGI	UP	UP5	0.909322	1.71536e-12	2.82461e-11	n.s.	0.226833	0.48601	0.974687	n.s.
77591	Ddx10	DEAD (Asp-Glu-Ala-Asp) box polypeptide 10	uc009plz.2	chr9	chr9_53246613_53249612	CGI	HS		-0.785233	1.71956e-12	2.82942e-11	n.s.	-1.16985	4.84036e-10	1.6653e-08	n.s.
66648	Tpgs2	tubulin polyglutamylase complex subunit 2	uc008ehf.2	chr18	chr18_25167378_25170377	CGI	HS		-1.02497	1.73801e-12	2.85762e-11	n.s.	-1.52949	2.68219e-10	9.58861e-09	n.s.
320506	Lmbrd2	LMBR1 domain containing 2	uc011zre.1	chr15	chr15_9139070_9142069	CGI	UP		1.09177	1.74887e-12	2.87334e-11	n.s.	-0.303192	0.754817	1	n.s.
66593	Diablo	diablo, IAP-binding mitochondrial protein	uc008znx.1	chr5	chr5_123522665_123525664	CGI	HS		-0.829368	1.76964e-12	2.90528e-11	n.s.	-1.01581	2.18727e-09	6.55882e-08	n.s.
232210	Hmces	5-hydroxymethylcytosine (hmC) binding, ES cell specific	uc009cuh.1	chr6	chr6_87912476_87915475	CGI	HS		0.714862	1.77106e-12	2.90544e-11	n.s.	0.910518	3.09932e-09	9.07069e-08	n.s.
20501	Slc16a1	solute carrier family 16 (monocarboxylic acid transporters), member 1	uc008qui.2	chr3	chr3_104637164_104640163	CGI	HS		0.66865	1.79897e-12	2.94902e-11	n.s.	-0.542483	0.00172249	0.0127345	n.s.
76594	Dnajc18	DnaJ heat shock protein family (Hsp40) member C18	uc008emq.2	chr18	chr18_35701645_35704644	CGI	HS		1.05877	1.81326e-12	2.97023e-11	n.s.	0.995636	0.0127936	0.066862	n.s.
14719	Got2	glutamatic-oxaloacetic transaminase 2, mitochondrial	uc009mzi.1	chr8	chr8_95886866_95889865	CGI	HS		0.775055	1.82188e-12	2.98212e-11	n.s.	0.360735	0.147785	0.450163	n.s.
55991	Panx1	pannexin 1	uc009ofi.1	chr9	chr9_15043979_15046978	CGI	HS		-1.77448	1.82847e-12	2.99068e-11	n.s.	-1.91702	0.00013038	0.00136408	n.s.
23885	Gmcl1	germ cell-less, spermatogenesis associated 1	uc009csl.2	chr6	chr6_86731879_86734878	CGI	DN		-0.800319	1.87092e-12	3.05783e-11	n.s.	-0.54331	0.00539716	0.033081	n.s.
67513	Faap20	Fanconi anemia core complex associated protein 20	uc008wda.2	chr4	chr4_155248466_155251465	CGI	HS		1.20207	1.8956e-12	3.09586e-11	n.s.	1.73295	1.8666e-08	4.767e-07	n.s.
26384	Gnpda1	glucosamine-6-phosphate deaminase 1	uc008esi.2	chr18	chr18_38337494_38340493	CGI	DN		0.734883	1.90189e-12	3.10383e-11	n.s.	-0.00876457	0.978332	1	n.s.
268973	Nlrc4	NLR family, CARD domain containing 4	uc012axf.1	chr17	chr17_74451667_74454666	non-CGI	UP		-1.57753	1.94427e-12	3.17064e-11	n.s.	-0.390739	0.521843	1	n.s.
18577	Pde4a	phosphodiesterase 4A, cAMP specific	uc009okm.2	chr9	chr9_21195205_21198204	non-CGI	HS		-0.838192	2.00166e-12	3.26179e-11	n.s.	-1.6502	4.16176e-05	0.000502755	n.s.
225651	Mppe1	metallophosphoesterase 1	uc008flw.1	chr18	chr18_67244331_67247330	CGI	UP		2.49112	2.05959e-12	3.35371e-11	sigUP	3.44522	0.0677802	0.246878	n.s.
77097	Tanc2	tetratricopeptide repeat, ankyrin repeat and coiled-coil containing 2	uc007lxo.1	chr11	chr11_105839119_105842118	non-CGI	DN		-1.53558	2.09072e-12	3.40187e-11	n.s.	-1.62451	7.79611e-07	1.42961e-05	n.s.
240725	Sulf1	sulfatase 1	uc007aid.1	chr1	chr1_12717045_12720044	CGI	LS		-1.28684	2.15998e-12	3.50937e-11	n.s.	-1.55537	0.00951924	0.0529383	n.s.
545156	Kalrn	kalirin, RhoGEF kinase	uc007zas.1	chr16	chr16_34095591_34098590	CGI	HS		-1.76326	2.15898e-12	3.50937e-11	n.s.	-4.11575	1.21588e-10	4.64147e-09	sigDOWN
271844	Pla2g4f	phospholipase A2, group IVF	uc012cca.1	chr2	chr2_120312666_120315665	non-CGI	DN	DN1	2.53083	2.20039e-12	3.57238e-11	sigUP	4.93036	0.00312939	0.0209933	sigUP
16329	Inpp1	inositol polyphosphate-1-phosphatase	uc007ayo.2	chr1	chr1_52816189_52819188	CGI	HS		-1.41214	2.21016e-12	3.58558e-11	n.s.	-3.61384	3.66151e-09	1.05334e-07	sigDOWN
52392	D1Ertd622e	DNA segment, Chr 1, ERATO Doi 622, expressed	uc007cfh.2	chr1	chr1_97660519_97663518	CGI	DN		-1.45567	2.2291e-12	3.61365e-11	n.s.	-3.00941	2.54292e-09	7.52252e-08	sigDOWN
27416	Abcc5	ATP-binding cassette, sub-family C (CFTR/MRP), member 5	uc007ypt.1	chr16	chr16_20424895_20427894	CGI	HS		-1.25589	2.26083e-12	3.66237e-11	n.s.	-0.216282	0.620711	1	n.s.
22239	Ugt8a	UDP galactosyltransferase 8A	uc008rfz.1	chr3	chr3_125937051_125940050	CGI	DN		-1.22953	2.27534e-12	3.68316e-11	n.s.	-0.842629	0.0347378	0.148577	n.s.
18491	Pappa	pregnancy-associated plasma protein A	uc012dgb.1	chr4	chr4_65122674_65125673	CGI	LS		-3.76537	2.30977e-12	3.73614e-11	sigDOWN	-4.14841	0.0348977	0.148854	n.s.
19211	Pten	phosphatase and tensin homolog	uc008hfq.1	chr19	chr19_32756077_32759076	CGI	DN		-0.895778	2.34535e-12	3.79091e-11	n.s.	1.44911	0.253102	0.625981	n.s.
228356	1110051M20Rik	RIKEN cDNA 1110051M20 gene	uc008kvt.1	chr2	chr2_91443143_91446142	CGI	HS		1.11146	2.38436e-12	3.85113e-11	n.s.	1.20834	8.50485e-05	0.000939987	n.s.
74682	Wdr35	WD repeat domain 35	uc007naj.2	chr12	chr12_8972501_8975500	CGI	LS		1.0001	2.3908e-12	3.85869e-11	n.s.	2.1189	1.26453e-10	4.81883e-09	sigUP
17254	Slc3a2	solute carrier family 3 (activators of dibasic and neutral amino acid transport), member 2	uc012bib.1	chr19	chr19_8712398_8715397	CGI	HS		0.759253	2.46199e-12	3.96996e-11	n.s.	1.12797	4.95091e-15	3.7865e-13	n.s.
54357	Epb41l4b	erythrocyte membrane protein band 4.1 like 4b	uc008sxy.2	chr4	chr4_57141657_57144656	CGI	DN		-0.795852	2.46337e-12	3.96996e-11	n.s.	-0.636757	0.00310477	0.0208856	n.s.
108705	Pttg1ip	pituitary tumor-transforming 1 interacting protein	uc007fvx.1	chr10	chr10_77580267_77583266	CGI	HS		0.678357	2.49024e-12	4.01032e-11	n.s.	0.538553	0.000706279	0.00592389	n.s.
29877	Hdgfl3	HDGF like 3	uc009icr.1	chr7	chr7_81932960_81935959	CGI	DN		-2.03231	2.51998e-12	4.05524e-11	sigDOWN	-2.16039	4.03455e-06	6.29861e-05	sigDOWN
77032	Tstd3	thiosulfate sulfurtransferase (rhodanese)-like domain containing 3	uc008scx.2	chr4	chr4_21765712_21768711	CGI	DN		2.17019	2.56835e-12	4.13005e-11	sigUP	1.18014	0.116162	0.369797	n.s.
232533	Stk38l	serine/threonine kinase 38 like	uc009esi.2	chr6	chr6_146723430_146726429	CGI	HS		-0.896715	2.59201e-12	4.16505e-11	n.s.	-0.977778	4.11911e-06	6.41692e-05	n.s.
56386	B4galt6	UDP-Gal:betaGlcNAc beta 1,4-galactosyltransferase, polypeptide 6	uc008eeu.2	chr18	chr18_20744905_20747904	CGI	DN		0.764346	2.60197e-12	4.178e-11	n.s.	0.830909	1.40951e-05	0.000192885	n.s.
243753	Slc23a4	solute carrier family 23 member 4	uc012ejv.1	chr6	chr6_34976500_34979499	non-CGI	LS		3.38824	2.61457e-12	4.19517e-11	sigUP	1.84668	0.0819603	0.286698	n.s.
14461	Gata2	GATA binding protein 2	uc009cvd.2	chr6	chr6_88197164_88200163	CGI	DN		-1.04721	2.6645e-12	4.27215e-11	n.s.	-1.25919	1.01109e-14	7.37326e-13	n.s.
238386	Btbd7	BTB (POZ) domain containing 7	uc007our.1	chr12	chr12_102876907_102879906	CGI	HS		-1.05945	2.6868e-12	4.30476e-11	n.s.	-1.37821	0.000424866	0.00383305	n.s.
18750	Prkca	protein kinase C, alpha	uc011ygr.1	chr11	chr11_108342389_108345388	CGI	DN		-1.71678	2.75376e-12	4.40883e-11	n.s.	-1.49776	0.0187474	0.0917107	n.s.
58240	Hs1bp3	HCLS1 binding protein 3	uc007mzo.2	chr12	chr12_8311933_8314932	CGI	DN		0.848828	2.81647e-12	4.50594e-11	n.s.	1.22792	1.32655e-06	2.31277e-05	n.s.
12558	Cdh2	cadherin 2	uc008edx.2	chr18	chr18_16807550_16810549	CGI	UP		-2.36202	2.85357e-12	4.56196e-11	sigDOWN	-2.15661	0.0140201	0.0719357	n.s.
20174	Ruvbl2	RuvB-like protein 2	uc009gvc.1	chr7	chr7_45432965_45435964	CGI	HS		0.77618	2.86872e-12	4.58285e-11	n.s.	1.11063	4.09865e-15	3.17899e-13	n.s.
75860	Tex26	testis expressed 26	uc012ehg.1	chr5	chr5_149438206_149441205	CGI	UP		3.06106	2.9237e-12	4.66729e-11	sigUP	0.915491	0.44252	0.908295	n.s.
211936	Ccdc73	coiled-coil domain containing 73	uc008lkk.2	chr2	chr2_104884824_104887823	CGI	HS		-1.39765	2.93148e-12	4.67631e-11	n.s.	-0.724917	0.003206	0.0214503	n.s.
18218	Dusp8	dual specificity phosphatase 8	uc009kmo.2	chr7	chr7_142093785_142096784	CGI	DN		-3.47025	3.00256e-12	4.78622e-11	sigDOWN	0.517046	0.71716	1	n.s.
19041	Ppl	periplakin	uc007ybt.1	chr16	chr16_5130982_5133981	CGI	LS		1.88195	3.15784e-12	5.03009e-11	n.s.	0.797019	0.277597	0.671803	n.s.
19342	Rab4b	RAB4B, member RAS oncogene family	uc009fvd.1	chr7	chr7_27177384_27180383	CGI	HS		0.890524	3.1734e-12	5.05121e-11	n.s.	0.66123	0.00998657	0.0550352	n.s.
19221	Ptgfrn	prostaglandin F2 receptor negative regulator	uc008qre.1	chr3	chr3_101108667_101111666	CGI	DN		0.684315	3.2772e-12	5.21264e-11	n.s.	0.498428	0.00606626	0.0364807	n.s.
109700	Itga1	integrin alpha 1	uc007rya.1	chr13	chr13_115100465_115103464	CGI	LS		-2.24728	3.35306e-12	5.32945e-11	sigDOWN	3.43218	0.0685971	0.246878	n.s.
68521	Fam189b	family with sequence similarity 189, member B	uc008pxy.1	chr3	chr3_89181725_89184724	CGI	HS		-0.960623	3.37248e-12	5.35643e-11	n.s.	-0.719918	0.0166438	0.0828793	n.s.
13435	Dnmt3a	DNA methyltransferase 3A	uc007mxc.1	chr12	chr12_3805660_3808659	CGI	DN		-1.06029	3.44504e-12	5.46773e-11	n.s.	-1.14788	4.0117e-06	6.27185e-05	n.s.
17295	Met	met proto-oncogene	uc009azr.1	chr6	chr6_17462457_17465456	CGI	LS		-2.27808	3.53077e-12	5.59974e-11	sigDOWN	-3.34647	3.60392e-11	1.5301e-09	sigDOWN
171212	Galnt10	polypeptide N-acetylgalactosaminyltransferase 10	uc007jaa.1	chr11	chr11_57643942_57646941	CGI	LS		-1.86395	3.56892e-12	5.65616e-11	n.s.	2.82197	0.0314069	0.138097	n.s.
20353	Sema4c	sema domain, immunoglobulin domain (Ig), transmembrane domain (TM) and short cytoplasmic domain, (semaphorin) 4C	uc056ycm.1	chr1	chr1_36556058_36559057	CGI	DN		1.24636	3.65477e-12	5.78803e-11	n.s.	3.64786	0.0022299	0.0157688	sigUP
595136	Ndufs5	NADH:ubiquinone oxidoreductase core subunit S5	uc008upu.1	chr4	chr4_123716687_123719686	CGI	HS		-1.47229	3.74848e-12	5.92789e-11	n.s.	-0.110156	0.791948	1	n.s.
66147	Necap2	NECAP endocytosis associated 2	uc008vnu.2	chr4	chr4_141076846_141079845	CGI	DN		1.07043	3.746e-12	5.92789e-11	n.s.	1.66605	6.66934e-09	1.8391e-07	n.s.
110521	Hivep1	human immunodeficiency virus type I enhancer binding protein 1	uc007qfk.1	chr13	chr13_42050521_42053520	CGI	UP		-1.81637	3.77829e-12	5.97073e-11	n.s.	-2.39664	2.75568e-07	5.62149e-06	sigDOWN
65246	Xpo7	exportin 7	uc007uow.2	chr14	chr14_70681357_70684356	non-CGI	HS		-0.883188	3.79804e-12	5.99763e-11	n.s.	-2.52801	0.0482489	0.19326	n.s.
20893	Bhlhe40	basic helix-loop-helix family, member e40	uc009ddn.1	chr6	chr6_108659129_108662128	CGI	DN		4.38547	3.8666e-12	6.10149e-11	sigUP	3.72341	1.12414e-15	9.56388e-14	sigUP
16573	Kif5b	kinesin family member 5B	uc008dzf.2	chr18	chr18_6240025_6243024	CGI	HS		0.697901	3.93105e-12	6.19874e-11	n.s.	0.19157	0.32327	0.715878	n.s.
14420	Galc	galactosylceramidase	uc007olf.2	chr12	chr12_98257960_98260959	CGI	HS		1.20303	3.98548e-12	6.28006e-11	n.s.	2.29882	0.000185928	0.00187207	sigUP
20321	Frrs1	ferric-chelate reductase 1	uc008rcv.2	chr3	chr3_116858067_116861066	non-CGI	LS		1.35711	4.02142e-12	6.33214e-11	n.s.	0.484347	0.197281	0.512585	n.s.
56794	Hacl1	2-hydroxyacyl-CoA lyase 1	uc007sxx.2	chr14	chr14_31639466_31642465	CGI	LS		0.88139	4.08536e-12	6.42822e-11	n.s.	0.471547	0.0389746	0.162179	n.s.
100504663	Atg14	autophagy related 14	uc007tik.2	chr14	chr14_47566935_47569934	CGI	HS		-0.718644	4.1137e-12	6.46355e-11	n.s.	-1.64499	5.64699e-13	3.2448e-11	n.s.
243846	Ccdc9	coiled-coil domain containing 9	uc009fhm.2	chr7	chr7_16285296_16288295	CGI	DN		-0.75107	4.11103e-12	6.46355e-11	n.s.	-1.23592	0.00197584	0.0143371	n.s.
73463	Als2cr11	amyotrophic lateral sclerosis 2 (juvenile) chromosome region, candidate 11 (human)	uc011wln.1	chr1	chr1_59068343_59071342	non-CGI	UP		-3.21427	4.16198e-12	6.53473e-11	sigDOWN	-6.36241	1.54592e-05	0.000209204	sigDOWN
20529	Slc31a1	solute carrier family 31, member 1	uc008tep.1	chr4	chr4_62383992_62386991	non-CGI	HS		0.818382	4.18346e-12	6.56376e-11	n.s.	-0.000422699	0.998493	1	n.s.
72083	Mzt2	mitotic spindle organizing protein 2	uc007yhw.1	chr16	chr16_15861870_15864869	CGI	UP		1.64601	4.22665e-12	6.62679e-11	n.s.	2.1278	5.28718e-10	1.81051e-08	sigUP
382056	Crtc1	CREB regulated transcription coactivator 1	uc009mae.1	chr8	chr8_70438074_70441073	CGI	DN		-1.039	4.41417e-12	6.91585e-11	n.s.	-2.41468	0.00111623	0.00877865	sigDOWN
73106	Prss57	protease, serine 57	uc007fzu.1	chr10	chr10_79787543_79790542	non-CGI	HS		2.64924	4.53333e-12	7.09748e-11	sigUP	2.21633	3.7466e-05	0.00045866	sigUP
72145	Wdfy3	WD repeat and FYVE domain containing 3	uc008yis.2	chr5	chr5_102068422_102071421	CGI	DN		-0.847287	4.93427e-12	7.71969e-11	n.s.	-0.247512	0.290136	0.695402	n.s.
18080	Nin	ninein	uc011yng.2	chr12	chr12_70110536_70113535	CGI	HS		-2.16739	4.9578e-12	7.75097e-11	sigDOWN	-4.6273	0.0140042	0.0718878	n.s.
72674	Adipor1	adiponectin receptor 1	uc007crx.1	chr1	chr1_134413967_134416966	CGI	DN		0.625685	5.2253e-12	8.16337e-11	n.s.	0.515069	0.000909112	0.00735804	n.s.
332397	Nanos1	nanos C2HC-type zinc finger 1	uc008ibw.1	chr19	chr19_60754487_60757486	CGI	DN		-1.73321	5.24444e-12	8.18744e-11	n.s.	-4.084	6.93258e-08	1.58511e-06	sigDOWN
19159	Cyth3	cytohesin 3	uc009ako.2	chr5	chr5_143620947_143623946	CGI	HS		0.795626	5.29254e-12	8.25666e-11	n.s.	1.5988	7.67046e-16	6.68121e-14	n.s.
58867	Syngr4	synaptogyrin 4	uc009gxp.1	chr7	chr7_45895212_45898211	CGI	HS		-1.76462	5.32265e-12	8.29774e-11	n.s.	-3.65741	0.000639618	0.00545864	sigDOWN
11501	Adam8	a disintegrin and metallopeptidase domain 8	uc009kgj.2	chr7	chr7_139991063_139994062	non-CGI	UP	UP1	1.71685	5.33386e-12	8.30931e-11	n.s.	2.18407	0.00396388	0.0255753	sigUP
26417	Mapk3	mitogen-activated protein kinase 3	uc009jsm.1	chr7	chr7_126758126_126761125	CGI	HS		0.668234	5.35575e-12	8.33749e-11	n.s.	-0.553784	0.0027446	0.0188912	n.s.
77644	C330007P06Rik	RIKEN cDNA C330007P06 gene	uc009sxt.2	chrX	chrX_36862804_36865803	CGI	HS		1.15149	5.59357e-12	8.70155e-11	n.s.	0.795284	0.296478	0.706964	n.s.
14725	Lrp2	low density lipoprotein receptor-related protein 2	uc008jye.1	chr2	chr2_69584568_69587567	CGI	LS		-7.04874	5.72869e-12	8.89954e-11	sigDOWN	0	1	1	n.s.
70312	Cactin	cactin, spliceosome C complex subunit	uc007ghf.2	chr10	chr10_81319603_81322602	CGI	DN		-0.751705	5.72895e-12	8.89954e-11	n.s.	-0.534995	0.00364342	0.0238939	n.s.
26378	Decr2	2-4-dienoyl-Coenzyme A reductase 2, peroxisomal	uc008bdg.1	chr17	chr17_26088665_26091664	CGI	DN		1.2383	5.90149e-12	9.16109e-11	n.s.	0.290368	0.596203	1	n.s.
17703	Msx3	msh homeobox 3	uc012fwf.1	chr7	chr7_140047589_140050588	CGI	LS		-6.43355	5.90875e-12	9.16587e-11	sigDOWN	-2.11298	0.318182	0.706964	n.s.
20849	Stat4	signal transducer and activator of transcription 4	uc011wkn.1	chr1	chr1_51985648_51988647	non-CGI	UP		1.20137	6.19251e-12	9.59926e-11	n.s.	1.42667	2.3168e-06	3.81212e-05	n.s.
74478	Snx29	sorting nexin 29	uc007yfj.2	chr16	chr16_11404148_11407147	non-CGI	UP		1.25306	6.28244e-12	9.7318e-11	n.s.	-0.363635	0.818779	1	n.s.
67116	Cuedc2	CUE domain containing 2	uc012bmx.1	chr19	chr19_46337161_46340160	CGI	DN		1.07695	6.67282e-12	1.03292e-10	n.s.	0.70543	0.00179058	0.0131802	n.s.
15185	Hdac6	histone deacetylase 6	uc009snj.2	chrX	chrX_7946390_7949389	CGI	DN		0.938338	6.70745e-12	1.03755e-10	n.s.	-0.389242	0.124851	0.392534	n.s.
69698	Slc52a3	solute carrier protein family 52, member 3	uc008nev.2	chr2	chr2_151998366_152001365	non-CGI	LS		1.58362	6.77303e-12	1.04696e-10	n.s.	3.43337	1.36525e-10	5.14017e-09	sigUP
210274	Shank2	SH3 and multiple ankyrin repeat domains 2	uc009kqe.2	chr7	chr7_144174020_144177019	CGI	DN		-3.13274	6.79918e-12	1.05026e-10	sigDOWN	-2.13711	0.31499	0.706964	n.s.
67331	Atp8b3	ATPase, class I, type 8B, member 3	uc007gdo.1	chr10	chr10_80537625_80540624	non-CGI	LS		2.53741	6.85931e-12	1.0588e-10	sigUP	-0.403941	0.754338	1	n.s.
106583	Scaf8	SR-related CTD-associated factor 8	uc008aek.1	chr17	chr17_3176655_3179654	non-CGI	UP		-0.703686	6.89123e-12	1.06298e-10	n.s.	0.170343	0.507753	1	n.s.
110208	Pgd	phosphogluconate dehydrogenase	uc008vvv.1	chr4	chr4_149165208_149168207	CGI	DN		-0.805704	7.16106e-12	1.10383e-10	n.s.	-1.01095	6.42048e-09	1.7727e-07	n.s.
74245	Ctbs	chitobiase	uc008rrh.2	chr3	chr3_146448967_146451966	CGI	UP		1.16524	7.17914e-12	1.10584e-10	n.s.	0.460528	0.153916	0.465097	n.s.
252966	Cables2	CDK5 and Abl enzyme substrate 2	uc008oit.1	chr2	chr2_180271966_180274965	CGI	DN		-1.06587	7.18915e-12	1.10661e-10	n.s.	-1.60293	6.16618e-07	1.15583e-05	n.s.
14387	Gaa	glucosidase, alpha, acid	uc007mqh.2	chr11	chr11_119266508_119269507	CGI	DN		1.25887	7.2418e-12	1.11393e-10	n.s.	2.56453	0.188451	0.494147	n.s.
57296	Psmd8	proteasome (prosome, macropain) 26S subunit, non-ATPase, 8	uc009gbb.2	chr7	chr7_29179174_29182173	CGI	HS		0.763024	7.26935e-12	1.11738e-10	n.s.	0.847289	7.1207e-09	1.94887e-07	n.s.
232853	Zfp954	zinc finger protein 954	uc012exo.1	chr7	chr7_7119977_7122976	CGI	DN		1.38122	7.29109e-12	1.11994e-10	n.s.	1.58263	0.00744809	0.0429999	n.s.
77739	Adamtsl1	ADAMTS-like 1	uc008tls.3	chr4	chr4_86275266_86278265	CGI	HS		3.00217	7.32555e-12	1.12445e-10	sigUP	5.15992	0.00156363	0.0117823	sigUP
19349	Rab7	RAB7, member RAS oncogene family	uc009cuz.2	chr6	chr6_88043771_88046770	CGI	UP		0.693093	7.33438e-12	1.12502e-10	n.s.	1.41881	3.60474e-20	5.00786e-18	n.s.
69581	Rhou	ras homolog family member U	uc009nwm.1	chr8	chr8_123652429_123655428	CGI	DN		1.17925	7.43419e-12	1.13953e-10	n.s.	0.457486	0.0888994	0.307113	n.s.
56431	Dstn	destrin	uc008mqi.2	chr2	chr2_143913831_143916830	CGI	UP		0.77101	7.46532e-12	1.1435e-10	n.s.	1.73924	8.21345e-19	1.00679e-16	n.s.
140488	Igf2bp3	insulin-like growth factor 2 mRNA binding protein 3	uc009bwi.2	chr6	chr6_49213455_49216454	CGI	HS		-0.923932	7.65176e-12	1.17124e-10	n.s.	-0.439287	0.00862522	0.048757	n.s.
72306	Zfp777	zinc finger protein 777	uc009btt.1	chr6	chr6_48046615_48049614	CGI	DN		-0.814308	7.68525e-12	1.17555e-10	n.s.	-1.17359	4.41275e-05	0.000528135	n.s.
12651	Chkb	choline kinase beta	uc007xgu.2	chr15	chr15_89428428_89431427	CGI	DN		1.48881	7.8506e-12	1.2e-10	n.s.	1.49337	7.05093e-06	0.000103662	n.s.
67416	Armcx2	armadillo repeat containing, X-linked 2	uc009ugr.2	chrX	chrX_134807722_134810721	CGI	DN		2.95922	7.94956e-12	1.21429e-10	sigUP	2.39728	0.0340429	0.146417	n.s.
68815	Btbd10	BTB (POZ) domain containing 10	uc009jhl.1	chr7	chr7_113367840_113370839	CGI	HS		-0.870128	8.09133e-12	1.23508e-10	n.s.	-0.886485	8.50819e-07	1.54343e-05	n.s.
14450	Gart	phosphoribosylglycinamide formyltransferase	uc007zxx.1	chr16	chr16_91645473_91648472	CGI	DN		0.6255	8.23672e-12	1.2564e-10	n.s.	1.40556	7.4292e-19	9.16129e-17	n.s.
15223	Foxj1	forkhead box J1	uc007mkv.2	chr11	chr11_116333855_116336854	CGI	LS		2.13238	8.32886e-12	1.26957e-10	sigUP	1.40628	0.266716	0.650865	n.s.
14086	Fscn1	fascin actin-bundling protein 1	uc009ajl.1	chr5	chr5_142958855_142961854	CGI	HS		0.617653	8.44565e-12	1.28648e-10	n.s.	0.726205	3.42136e-05	0.000423411	n.s.
66257	Nicn1	nicolin 1	uc009rpb.1	chr9	chr9_108288957_108291956	CGI	HS		1.25664	8.53701e-12	1.2995e-10	n.s.	1.53755	1.82023e-07	3.84913e-06	n.s.
246221	Mpst	mercaptopyruvate sulfurtransferase	uc007wpe.2	chr15	chr15_78405604_78408603	CGI	UP		1.06005	8.65561e-12	1.31664e-10	n.s.	1.62782	0.050151	0.199531	n.s.
213765	Nutm1	NUT midline carcinoma, family member 1	uc008loq.1	chr2	chr2_112257792_112260791	non-CGI	UP		-2.26818	8.75439e-12	1.33074e-10	sigDOWN	-6.04954	9.28676e-05	0.00101264	sigDOWN
252830	Obox6	oocyte specific homeobox 6	uc009fgk.1	chr7	chr7_15838180_15841179	non-CGI	UP		3.83031	8.78085e-12	1.33384e-10	sigUP	-5.3195	0.00231925	0.016306	sigDOWN
212307	Mapre2	microtubule-associated protein, RP/EB family, member 2	uc012bah.1	chr18	chr18_23750833_23753832	CGI	HS		-0.851577	8.8434e-12	1.34241e-10	n.s.	-0.527117	0.0210228	0.100974	n.s.
71844	Nupl1	nucleoporin like 1	uc007uez.1	chr14	chr14_60249879_60252878	CGI	HS		-0.728267	8.95198e-12	1.35795e-10	n.s.	-1.11537	0.000238006	0.0023312	n.s.
84505	Setdb1	SET domain, bifurcated 1	uc008qjo.2	chr3	chr3_95355703_95358702	CGI	HS		-0.783564	9.1891e-12	1.39296e-10	n.s.	0	1	1	n.s.
70310	Plscr3	phospholipid scramblase 3	uc011xxb.1	chr11	chr11_69844872_69847871	CGI	HS		0.914015	9.23688e-12	1.39924e-10	n.s.	0.906854	0.000355827	0.00329136	n.s.
72599	Pdia5	protein disulfide isomerase associated 5	uc007zbl.1	chr16	chr16_35489374_35492373	CGI	HS		0.867094	9.34934e-12	1.41485e-10	n.s.	1.41436	1.95965e-12	1.02659e-10	n.s.
73679	Tex19.1	testis expressed gene 19.1	uc007mvi.1	chr11	chr11_121144643_121147642	CGI	DN		-1.74245	9.35287e-12	1.41485e-10	n.s.	-1.17324	2.5103e-08	6.19811e-07	n.s.
18131	Notch3	notch 3	uc008bvx.1	chr17	chr17_32165353_32168352	CGI	LS		1.40366	9.37395e-12	1.41707e-10	n.s.	-0.232398	0.719879	1	n.s.
56320	Dbn1	drebrin 1	uc007qrd.2	chr13	chr13_55486577_55489576	CGI	LS		-1.99787	9.59677e-12	1.44975e-10	n.s.	-2.84291	4.11908e-05	0.000498423	sigDOWN
235623	Scap	SREBF chaperone	uc009rtw.3	chr9	chr9_110331788_110334787	CGI	HS		-0.789734	9.71766e-12	1.46701e-10	n.s.	-0.763731	0.000261648	0.00253338	n.s.
66611	Ribc1	RIB43A domain with coiled-coils 1	uc009upv.1	chrX	chrX_152014796_152017795	CGI	HS		1.18542	9.73814e-12	1.46909e-10	n.s.	-0.168928	0.651291	1	n.s.
67804	Snx2	sorting nexin 2	uc008exr.1	chr18	chr18_53174865_53177864	CGI	HS		0.768651	1.00729e-11	1.51855e-10	n.s.	1.28601	4.15301e-13	2.44393e-11	n.s.
240892	Dusp27	dual specificity phosphatase 27 (putative)	uc007dkh.2	chr1	chr1_166126399_166129398	non-CGI	LS		1.38998	1.01295e-11	1.52603e-10	n.s.	2.10652	1.42357e-05	0.000194444	sigUP
66905	Plin3	perilipin 3	uc008dbn.1	chr17	chr17_56289012_56292011	CGI	DN		2.96707	1.06495e-11	1.60327e-10	sigUP	0.94533	0.428482	0.889211	n.s.
57259	Tob2	transducer of ERBB2, 2	uc007wxm.1	chr15	chr15_81856827_81859826	CGI	HS		-0.910513	1.06768e-11	1.60628e-10	n.s.	-0.987333	0.000583441	0.00502809	n.s.
78070	Cpt1c	carnitine palmitoyltransferase 1c	uc009gsd.1	chr7	chr7_44964688_44967687	CGI	DN		0.999174	1.09275e-11	1.64286e-10	n.s.	0.880273	0.423328	0.881516	n.s.
70617	Fam241a	family with sequence similarity 241, member A	uc008rhr.2	chr3	chr3_127894824_127897823	CGI	DN	DN1	-1.57136	1.11893e-11	1.68107e-10	n.s.	-1.45604	0.00135171	0.0103814	n.s.
72190	2510009E07Rik	RIKEN cDNA 2510009E07 gene	uc007yrl.2	chr16	chr16_21693166_21696165	CGI	LS		-3.58314	1.15248e-11	1.73029e-10	sigDOWN	-3.22849	0.0053289	0.032747	sigDOWN
109552	Sri	sorcin	uc008wji.2	chr5	chr5_8055042_8058041	CGI	HS		1.0076	1.1665e-11	1.74895e-10	n.s.	1.39926	3.20122e-11	1.37508e-09	n.s.
68379	Ciz1	CDKN1A interacting zinc finger protein 1	uc008jfi.2	chr2	chr2_32361698_32364697	CGI	HS		0.999021	1.16582e-11	1.74895e-10	n.s.	0.167394	0.606081	1	n.s.
14219	Ctgf	connective tissue growth factor	uc011xbr.1	chr10	chr10_24593942_24596941	CGI	UP	UP4	-1.09738	1.17678e-11	1.76317e-10	n.s.	1.42318	0.00191174	0.0139643	n.s.
17897	Myl3	myosin, light polypeptide 3	uc009rur.1	chr9	chr9_110762181_110765180	non-CGI	LS		4.55548	1.21123e-11	1.81354e-10	sigUP	3.45832	0.0669651	0.246791	n.s.
319520	Dusp4	dual specificity phosphatase 4	uc009lks.1	chr8	chr8_34806110_34809109	CGI	DN	DN1	0.705156	1.21874e-11	1.82354e-10	n.s.	-0.153738	0.444201	0.91064	n.s.
75770	Brsk2	BR serine/threonine kinase 2	uc029wpu.1	chr7	chr7_141948251_141951250	CGI	UP		-2.7306	1.22478e-11	1.83133e-10	sigDOWN	-4.09734	3.89182e-05	0.000473272	sigDOWN
73666	Thoc3	THO complex 3	uc007qod.2	chr13	chr13_54467341_54470340	CGI	HS		-0.644462	1.23561e-11	1.84627e-10	n.s.	-0.935244	2.98625e-06	4.77594e-05	n.s.
58801	Pmaip1	phorbol-12-myristate-13-acetate-induced protein 1	uc008fft.1	chr18	chr18_66457104_66460103	CGI	DN		3.07442	1.24547e-11	1.85974e-10	sigUP	5.25835	4.2502e-28	1.15175e-25	sigUP
232811	Kmt5c	lysine methyltransferase 5C	uc009eyk.2	chr7	chr7_4738627_4741626	CGI	DN		0.685248	1.25945e-11	1.87867e-10	n.s.	-0.434851	0.0656116	0.244429	n.s.
272396	Tarsl2	threonyl-tRNA synthetase-like 2	uc009hgs.2	chr7	chr7_65643398_65646397	CGI	UP		-1.38641	1.25986e-11	1.87867e-10	n.s.	-4.20773	1.24298e-16	1.16596e-14	sigDOWN
20616	Snap91	synaptosomal-associated protein 91	uc012gxv.2	chr9	chr9_86878950_86881949	CGI	HS		-1.68916	1.26265e-11	1.88155e-10	n.s.	-1.91037	0.00459653	0.0289758	n.s.
20638	Snrpb	small nuclear ribonucleoprotein B	uc008mij.1	chr2	chr2_130177865_130180864	CGI	DN		-0.685103	1.2764e-11	1.90075e-10	n.s.	-0.610646	6.34549e-06	9.4622e-05	n.s.
23962	Oasl2	2'-5' oligoadenylate synthetase-like 2	uc012ecb.1	chr5	chr5_114895434_114898433	non-CGI	DN		4.63677	1.30897e-11	1.94792e-10	sigUP	5.34323	0.000837728	0.0068638	sigUP
18999	Pou5f1	POU domain, class 5, transcription factor 1	uc008chu.2	chr17	chr17_35504532_35507531	non-CGI	DN		0.735732	1.3213e-11	1.96494e-10	n.s.	0.488408	0.010939	0.0591841	n.s.
72113	Adck1	aarF domain containing kinase 1	uc007ojv.2	chr12	chr12_88359014_88362013	CGI	HS		-0.859339	1.32988e-11	1.97636e-10	n.s.	-1.00016	0.00145921	0.0111214	n.s.
13388	Dll1	delta like canonical Notch ligand 1	uc008aoi.2	chr17	chr17_15374324_15377323	CGI	DN	DN3	-1.89531	1.34943e-11	2.00406e-10	n.s.	-2.46308	2.11487e-05	0.000275989	sigDOWN
671232	Topaz1	testis and ovary specific PAZ domain containing 1	uc012hcy.1	chr9	chr9_122745846_122748845	CGI	HS		-1.95892	1.35198e-11	2.00649e-10	n.s.	-2.36744	0.0196838	0.0955252	n.s.
83922	Cep41	centrosomal protein 41	uc012ejl.2	chr6	chr6_30692250_30695249	CGI	HS		-0.805326	1.36993e-11	2.03175e-10	n.s.	-0.176236	0.475289	0.958185	n.s.
230082	Nol6	nucleolar protein family 6 (RNA-associated)	uc008sii.1	chr4	chr4_41122840_41125839	CGI	DN		-0.653246	1.37126e-11	2.03236e-10	n.s.	-1.31133	4.10629e-10	1.42842e-08	n.s.
70237	Bhlhb9	basic helix-loop-helix domain containing, class B9	uc009uhx.1	chrX	chrX_135884351_135887350	CGI	DN		-0.821515	1.39086e-11	2.06001e-10	n.s.	-1.11322	4.21982e-07	8.23028e-06	n.s.
16973	Lrp5	low density lipoprotein receptor-related protein 5	uc008fwq.2	chr19	chr19_3685065_3688064	CGI	HS		0.709856	1.39472e-11	2.06433e-10	n.s.	0.294268	0.76296	1	n.s.
11810	Apobec1	apolipoprotein B mRNA editing enzyme, catalytic polypeptide 1	uc009dpl.1	chr6	chr6_122600945_122603944	CGI	LS		2.54525	1.40002e-11	2.07078e-10	sigUP	0.132177	0.804495	1	n.s.
333433	Gpd1l	glycerol-3-phosphate dehydrogenase 1-like	uc009ryi.2	chr9	chr9_114907498_114910497	non-CGI	UP		0.853542	1.40382e-11	2.075e-10	n.s.	0.494818	0.0189123	0.0923935	n.s.
15159	Hccs	holocytochrome c synthetase	uc009uxx.2	chrX	chrX_169318795_169321794	CGI	DN		-0.705157	1.4091e-11	2.08142e-10	n.s.	-1.54282	5.70933e-17	5.67058e-15	n.s.
15108	Hsd17b10	hydroxysteroid (17-beta) dehydrogenase 10	uc009upu.1	chrX	chrX_152000396_152003395	CGI	DN		0.825162	1.41014e-11	2.08154e-10	n.s.	-0.14696	0.432681	0.895404	n.s.
19126	Prom1	prominin 1	uc008xih.1	chr5	chr5_44100533_44103532	CGI	HS		-1.19274	1.43113e-11	2.11111e-10	n.s.	0.00804289	0.981738	1	n.s.
18139	Zfp638	zinc finger protein 638	uc009cop.2	chr6	chr6_83912853_83915852	CGI	HS		-0.908139	1.445e-11	2.13014e-10	n.s.	-6.09708	7.66352e-05	0.000859991	sigDOWN
50720	Sacs	sacsin	uc007ufp.1	chr14	chr14_61136957_61139956	CGI	DN		-2.01913	1.47108e-11	2.16713e-10	sigDOWN	-2.92817	0.165687	0.472378	n.s.
67834	Idh3a	isocitrate dehydrogenase 3 (NAD+) alpha	uc009pri.1	chr9	chr9_54593594_54596593	non-CGI	HS		0.740693	1.48782e-11	2.19032e-10	n.s.	1.18731	3.11023e-12	1.56582e-10	n.s.
67968	Ooep	oocyte expressed protein	uc009quh.2	chr9	chr9_78377089_78380088	CGI	HS		1.19275	1.49264e-11	2.19594e-10	n.s.	-0.734382	0.000490491	0.00430824	n.s.
74665	Drc3	dynein regulatory complex subunit 3	uc007jfu.1	chr11	chr11_60351880_60354879	CGI	UP		2.38995	1.5102e-11	2.22028e-10	sigUP	-0.284982	0.709632	1	n.s.
12520	Cd81	CD81 antigen	uc009kou.2	chr7	chr7_143051250_143054249	CGI	HS	HS1-HS5	1.34591	1.54457e-11	2.2693e-10	n.s.	0.340002	0.151758	0.459919	n.s.
109594	Lmo1	LIM domain only 1	uc009jdk.2	chr7	chr7_109169020_109172019	CGI	HS		-2.80687	1.57132e-11	2.30705e-10	sigDOWN	-2.89555	0.0186947	0.0914937	n.s.
230279	Tmem268	transmembrane protein 268	uc008tgu.1	chr4	chr4_63558860_63561859	non-CGI	DN		1.20551	1.57532e-11	2.31138e-10	n.s.	1.37992	0.000845805	0.00691965	n.s.
18854	Pml	promyelocytic leukemia	uc009pwr.1	chr9	chr9_58248287_58251286	non-CGI	HS		0.815298	1.5998e-11	2.34573e-10	n.s.	-0.292851	0.453691	0.924139	n.s.
171543	Bmf	BCL2 modifying factor	uc008lsc.1	chr2	chr2_118548179_118551178	CGI	LS		-0.94843	1.63584e-11	2.39698e-10	n.s.	-0.754675	0.0068714	0.0401243	n.s.
13048	Cux2	cut-like homeobox 2	uc008zkm.1	chr5	chr5_122046326_122049325	CGI	DN		-1.16858	1.64194e-11	2.40431e-10	n.s.	-1.14606	0.0295653	0.131448	n.s.
105653	Phyhip	phytanoyl-CoA hydroxylase interacting protein	uc007uoa.1	chr14	chr14_70456017_70459016	CGI	LS	LS2	3.17065	1.64766e-11	2.41108e-10	sigUP	0	1	1	n.s.
225908	Myrf	myelin regulatory factor	uc008gpk.2	chr19	chr19_10217629_10220628	non-CGI	LS		-1.9988	1.76836e-11	2.58526e-10	n.s.	-0.0232019	0.971977	1	n.s.
67200	Ccdc77	coiled-coil domain containing 77	uc009dna.2	chr6	chr6_120355970_120358969	CGI	DN		0.914527	1.76905e-11	2.58526e-10	n.s.	1.39259	1.01549e-05	0.000143252	n.s.
74030	Rin2	Ras and Rab interactor 2	uc008mrw.2	chr2	chr2_145821090_145824089	non-CGI	HS		1.42872	1.77093e-11	2.58629e-10	n.s.	0.662349	0.233984	0.587124	n.s.
73430	Zfp974	zinc finger protein 974	uc009fxi.1	chr7	chr7_27927931_27930930	CGI	LS		1.8863	1.8163e-11	2.65078e-10	n.s.	0.855545	0.471494	0.952535	n.s.
237082	Nxt2	nuclear transport factor 2-like export factor 2	uc009ulr.3	chrX	chrX_142226677_142229676	CGI	UP		1.1777	1.83293e-11	2.67327e-10	n.s.	1.50536	4.66636e-06	7.19793e-05	n.s.
75731	Idnk	idnK gluconokinase homolog (E. coli)	uc007qti.2	chr13	chr13_58156149_58159148	CGI	HS		1.98456	1.84872e-11	2.69452e-10	n.s.	1.92383	0.00136641	0.0104769	n.s.
219181	Akap11	A kinase (PRKA) anchor protein 11	uc007usi.2	chr14	chr14_78535361_78538360	CGI	DN		-1.06566	1.85316e-11	2.69919e-10	n.s.	-1.1233	5.82443e-09	1.61831e-07	n.s.
13346	Des	desmin	uc007box.2	chr1	chr1_75358792_75361791	CGI	LS		1.43556	1.90624e-11	2.77467e-10	n.s.	1.05979	0.0103608	0.056552	n.s.
106064	AW549877	expressed sequence AW549877	uc007vcg.1	chr15	chr15_3990579_3993578	non-CGI	DN		0.696848	1.91082e-11	2.7795e-10	n.s.	1.05687	1.91172e-09	5.78789e-08	n.s.
380694	Ccnjl	cyclin J-like	uc007ims.2	chr11	chr11_43527249_43530248	CGI	LS		-2.06162	1.91904e-11	2.7896e-10	sigDOWN	-2.48789	0.011727	0.0627978	n.s.
77866	E130102H24Rik	RIKEN cDNA E130102H24 gene	uc008tvl.2	chr4	chr4_101354749_101357748	CGI	LS		2.42456	1.92036e-11	2.78966e-10	sigUP	5.09499	2.78645e-08	6.81858e-07	sigUP
20191	Ryr2	ryanodine receptor 2, cardiac	uc007plf.2	chr13	chr13_12105446_12108445	CGI	LS		-1.99325	1.95511e-11	2.83826e-10	n.s.	0.131637	0.912572	1	n.s.
14766	Adgrg1	adhesion G protein-coupled receptor G1	uc009mxl.2	chr8	chr8_94975609_94978608	non-CGI	HS		1.61525	1.97882e-11	2.87079e-10	n.s.	-0.423998	0.421458	0.878538	n.s.
14375	Xrcc6	X-ray repair complementing defective repair in Chinese hamster cells 6	uc007wxz.1	chr15	chr15_82014869_82017868	CGI	HS		-0.723188	2.04814e-11	2.9694e-10	n.s.	-0.903256	1.78293e-08	4.56654e-07	n.s.
21917	Tmpo	thymopoietin	uc007gtq.2	chr10	chr10_91170120_91173119	CGI	DN		0.642375	2.05838e-11	2.98228e-10	n.s.	1.40897	1.05489e-18	1.23823e-16	n.s.
20439	Siah2	siah E3 ubiquitin protein ligase 2	uc008pia.1	chr3	chr3_58690889_58693888	CGI	DN		-1.51214	2.08808e-11	3.02331e-10	n.s.	-2.39326	1.62924e-08	4.1974e-07	sigDOWN
23873	Faim	Fas apoptotic inhibitory molecule	uc009rdt.2	chr9	chr9_98984873_98987872	CGI	DN		-0.871069	2.10924e-11	3.05194e-10	n.s.	-0.610776	0.00163235	0.0121788	n.s.
12822	Col18a1	collagen, type XVIII, alpha 1	uc011xhb.1	chr10	chr10_77112179_77115178	non-CGI	LS		0.803736	2.11507e-11	3.05835e-10	n.s.	0	1	1	n.s.
65962	Slc9a3r2	solute carrier family 9 (sodium/hydrogen exchanger), member 3 regulator 2	uc008axj.2	chr17	chr17_24643458_24646457	non-CGI	HS		-1.12002	2.13393e-11	3.0836e-10	n.s.	-2.92944	1.39997e-14	9.88083e-13	sigDOWN
232156	Slc4a5	solute carrier family 4, sodium bicarbonate cotransporter, member 5	uc012enx.1	chr6	chr6_83235875_83238874	non-CGI	UP		1.12651	2.14378e-11	3.09509e-10	n.s.	0.732136	0.0504983	0.200731	n.s.
67096	Mmachc	methylmalonic aciduria cblC type, with homocystinuria	uc008uhe.1	chr4	chr4_116706886_116709885	CGI	HS		0.880898	2.14471e-11	3.09509e-10	n.s.	0.469683	0.106236	0.34422	n.s.
67665	Dctn4	dynactin 4	uc008faj.1	chr18	chr18_60524721_60527720	CGI	HS		0.729298	2.1736e-11	3.13473e-10	n.s.	0.677262	0.000650147	0.00552273	n.s.
58245	Gpr180	G protein-coupled receptor 180	uc007uyr.2	chr14	chr14_118135627_118138626	CGI	HS		-0.841825	2.18958e-11	3.1557e-10	n.s.	-1.06623	1.35275e-05	0.000185812	n.s.
102991	AU022751	expressed sequence AU022751	uc012hdw.1	chrX	chrX_6081921_6084920	CGI	HS		-2.7023	2.20126e-11	3.17045e-10	sigDOWN	-3.18241	1.82728e-14	1.27329e-12	sigDOWN
78611	Btbd19	BTB (POZ) domain containing 19	uc008uhz.2	chr4	chr4_117120886_117123885	CGI	LS		1.1776	2.20882e-11	3.17925e-10	n.s.	1.68582	1.65094e-06	2.80263e-05	n.s.
68859	Smim1	small integral membrane protein 1	uc008wba.2	chr4	chr4_154024152_154027151	non-CGI	DN		-0.693359	2.2864e-11	3.28875e-10	n.s.	-0.704941	3.42201e-05	0.000423411	n.s.
30841	Kdm2b	lysine (K)-specific demethylase 2B	uc008zmq.2	chr5	chr5_122898851_122901850	CGI	HS		-0.948851	2.28929e-11	3.29076e-10	n.s.	-1.04923	8.60849e-06	0.00012415	n.s.
71979	Prr23a3	proline rich 23A, member 3	uc012gyw.1	chr9	chr9_98863267_98866266	CGI	UP		-1.11759	2.32129e-11	3.33457e-10	n.s.	-0.664404	0.0863912	0.300188	n.s.
171504	Apobr	apolipoprotein B receptor	uc009jsb.1	chr7	chr7_126583508_126586507	non-CGI	LS		1.94342	2.32905e-11	3.34353e-10	n.s.	2.43674	0.0311959	0.137472	n.s.
12296	Cacnb2	calcium channel, voltage-dependent, beta 2 subunit	uc008iks.2	chr2	chr2_14872156_14875155	CGI	HS		-2.65756	2.33684e-11	3.35253e-10	sigDOWN	-2.14571	0.0415584	0.170931	n.s.
110173	Manba	mannosidase, beta A, lysosomal	uc008rlu.2	chr3	chr3_135484111_135487110	CGI	LS	LS2	1.42578	2.34164e-11	3.35722e-10	n.s.	-2.95009	0.163206	0.472378	n.s.
109689	Arrb1	arrestin, beta 1	uc009ilv.1	chr7	chr7_99533986_99536985	CGI	LS		2.25227	2.3517e-11	3.36944e-10	sigUP	0.446581	0.551006	1	n.s.
20362	Sept8	septin 8	uc007iwj.2	chr11	chr11_53518236_53521235	CGI	LS	LS6	0.855347	2.36797e-11	3.38832e-10	n.s.	0.809512	0.000705081	0.00591837	n.s.
93692	Glrx	glutaredoxin	uc007rfx.2	chr13	chr13_75838386_75841385	non-CGI	HS		0.876675	2.36722e-11	3.38832e-10	n.s.	0.598706	0.000868748	0.00707046	n.s.
68724	Arl8a	ADP-ribosylation factor-like 8A	uc007csu.1	chr1	chr1_135145334_135148333	CGI	DN		1.35202	2.36982e-11	3.38876e-10	n.s.	-0.416324	0.227544	0.574288	n.s.
654795	Sdr39u1	short chain dehydrogenase/reductase family 39U, member 1	uc007ubc.1	chr14	chr14_55898680_55901679	CGI	DN		0.864217	2.40243e-11	3.43315e-10	n.s.	0.331486	0.206188	0.529645	n.s.
83410	Cstf2t	cleavage stimulation factor, 3' pre-RNA subunit 2, tau	uc008her.1	chr19	chr19_31081341_31084340	CGI	DN		-0.754634	2.41135e-11	3.44367e-10	n.s.	-0.628974	0.00532904	0.032747	n.s.
71151	Eri2	exoribonuclease 2	uc012fsw.1	chr7	chr7_119792559_119795558	CGI	HS		-0.83126	2.4135e-11	3.4445e-10	n.s.	-0.616099	0.0210667	0.101163	n.s.
11484	Aspa	aspartoacylase	uc007kal.2	chr11	chr11_73323138_73326137	non-CGI	LS		3.99681	2.46379e-11	3.5117e-10	sigUP	6.31582	6.77419e-06	0.000100063	sigUP
73447	Wdr13	WD repeat domain 13	uc009snv.2	chrX	chrX_8131359_8134358	CGI	HS		1.16138	2.46298e-11	3.5117e-10	n.s.	1.50608	6.23644e-05	0.000712872	n.s.
11944	Atp4a	ATPase, H+/K+ exchanging, gastric, alpha polypeptide	uc057agw.1	chr7	chr7_30710709_30713708	non-CGI	HS		4.08371	2.49798e-11	3.55812e-10	sigUP	4.93036	0.00312939	0.0209933	sigUP
237400	Mex3d	mex3 RNA binding family member D	uc007gcz.1	chr10	chr10_80386152_80389151	CGI	DN		0.779202	2.56035e-11	3.64459e-10	n.s.	0.692801	0.00038718	0.00354996	n.s.
54343	Atf7ip	activating transcription factor 7 interacting protein	uc009elw.1	chr6	chr6_136531450_136534449	non-CGI	HS		-0.867179	2.5712e-11	3.65767e-10	n.s.	-3.94737	0.000115558	0.00122832	sigDOWN
71529	Kazn	kazrin, periplakin interacting protein	uc008vpw.2	chr4	chr4_142153101_142156100	non-CGI	UP		0.730073	2.60927e-11	3.70943e-10	n.s.	0.753492	0.000796754	0.00659206	n.s.
68614	Letmd1	LETM1 domain containing 1	uc007xrh.2	chr15	chr15_100467535_100470534	CGI	UP	UP5	1.0271	2.62029e-11	3.72027e-10	n.s.	-0.915288	0.0200434	0.0971414	n.s.
72309	Tmem158	transmembrane protein 158	uc009sgb.1	chr9	chr9_123259290_123262289	CGI	DN		-1.53933	2.61875e-11	3.72027e-10	n.s.	-0.380951	0.397874	0.840632	n.s.
52357	Wwc2	WW, C2 and coiled-coil domain containing 2	uc009lrm.2	chr8	chr8_47989052_47992051	CGI	DN		0.702116	2.62614e-11	3.72617e-10	n.s.	-0.147392	0.527028	1	n.s.
71592	Pogk	pogo transposable element with KRAB domain	uc011wvk.2	chr1	chr1_166408329_166411328	CGI	DN		-1.29266	2.63963e-11	3.74289e-10	n.s.	-2.80976	6.72828e-08	1.54483e-06	sigDOWN
18746	Pkm	pyruvate kinase, muscle	uc009pyf.2	chr9	chr9_59654868_59657867	CGI	HS		0.629739	2.67307e-11	3.78785e-10	n.s.	-0.120681	0.565609	1	n.s.
347711	Pramel6	preferentially expressed antigen in melanoma like 6	uc008kob.1	chr2	chr2_87506931_87509930	non-CGI	LS		3.63808	2.71365e-11	3.84288e-10	sigUP	2.96102	0.005064	0.0313466	sigUP
17131	Smad7	SMAD family member 7	uc008fqd.1	chr18	chr18_75365865_75368864	CGI	LS		0.760713	2.80492e-11	3.96956e-10	n.s.	1.32497	2.07131e-07	4.33415e-06	n.s.
320080	Zbtb39	zinc finger and BTB domain containing 39	uc007hkl.1	chr10	chr10_127738038_127741037	CGI	DN		0.860531	2.81834e-11	3.98598e-10	n.s.	1.44618	1.81971e-05	0.00024162	n.s.
215690	Nav1	neuron navigator 1	uc007ctl.1	chr1	chr1_135508952_135511951	CGI	UP		1.0488	3.00907e-11	4.253e-10	n.s.	0	1	1	n.s.
263764	Creg2	cellular repressor of E1A-stimulated genes 2	uc007atm.1	chr1	chr1_39649683_39652682	CGI	UP		1.59851	3.03454e-11	4.28624e-10	n.s.	-4.18561	1.88477e-05	0.000249071	sigDOWN
20911	Stxbp2	syntaxin binding protein 2	uc009kse.1	chr8	chr8_3629660_3632659	CGI	HS		0.776854	3.0482e-11	4.30276e-10	n.s.	0.324882	0.222171	0.562994	n.s.
20907	Stx1a	syntaxin 1A (brain)	uc008zxk.1	chr5	chr5_135022072_135025071	CGI	DN		1.83012	3.07713e-11	4.3408e-10	n.s.	1.50756	0.1044	0.339425	n.s.
11951	Atp5g1	ATP synthase, H+ transporting, mitochondrial F0 complex, subunit C1 (subunit 9)	uc007lbg.2	chr11	chr11_96074195_96077194	CGI	HS		-0.906548	3.11537e-11	4.39192e-10	n.s.	-1.47706	3.37849e-14	2.28882e-12	n.s.
217340	Rnf157	ring finger protein 157	uc007mkx.2	chr11	chr11_116357582_116360581	CGI	LS		1.0601	3.18036e-11	4.48068e-10	n.s.	0.699132	0.0924909	0.311998	n.s.
22260	Nr1h2	nuclear receptor subfamily 1, group H, member 2	uc009gqb.2	chr7	chr7_44552466_44555465	CGI	DN		0.774885	3.20604e-11	4.51106e-10	n.s.	0.823345	0.00022831	0.00224324	n.s.
73174	Tbkbp1	TBK1 binding protein 1	uc011ydr.1	chr11	chr11_97148213_97151212	CGI	LS		-2.37246	3.2043e-11	4.51106e-10	sigDOWN	-2.79754	0.0248041	0.114887	n.s.
21859	Timp3	tissue inhibitor of metalloproteinase 3	uc007gnr.1	chr10	chr10_86298912_86301911	CGI	LS	LS3	-2.8892	3.21352e-11	4.51728e-10	sigDOWN	-1.96089	0.0745244	0.264823	n.s.
74434	Sohlh2	spermatogenesis and oogenesis specific basic helix-loop-helix 2	uc008pgi.2	chr3	chr3_55180544_55183543	CGI	HS		-2.80058	3.21457e-11	4.51728e-10	sigDOWN	-3.50994	1.05885e-59	1.93682e-56	sigDOWN
22141	Tub	tubby bipartite transcription factor	uc009jdf.1	chr7	chr7_109009380_109012379	CGI	DN		-1.81815	3.23201e-11	4.53887e-10	n.s.	-1.19973	0.0469855	0.189339	n.s.
56752	Aldh9a1	aldehyde dehydrogenase 9, subfamily A1	uc007dkx.1	chr1	chr1_167348491_167351490	CGI	DN		0.683159	3.26097e-11	4.57662e-10	n.s.	0.779242	3.61643e-06	5.69903e-05	n.s.
71354	Wdr31	WD repeat domain 31	uc008teu.2	chr4	chr4_62469396_62472395	CGI	DN		0.998934	3.28445e-11	4.60662e-10	n.s.	1.32313	4.72459e-07	9.1049e-06	n.s.
72723	Zfp74	zinc finger protein 74	uc009gcr.1	chr7	chr7_29950394_29953393	non-CGI	HS		0.807222	3.34455e-11	4.68793e-10	n.s.	0.695594	0.0128794	0.0672782	n.s.
13549	Dyrk1b	dual-specificity tyrosine-(Y)-phosphorylation regulated kinase 1b	uc009fxz.2	chr7	chr7_28177983_28180982	CGI	DN		-1.07004	3.37667e-11	4.72992e-10	n.s.	-3.72815	3.90701e-08	9.31149e-07	sigDOWN
18195	Nsf	N-ethylmaleimide sensitive fusion protein	uc007lvw.1	chr11	chr11_103952557_103955556	CGI	HS		1.27039	3.4282e-11	4.79904e-10	n.s.	-0.923723	0.542551	1	n.s.
18613	Pecam1	platelet/endothelial cell adhesion molecule 1	uc007lzf.2	chr11	chr11_106713782_106716781	non-CGI	UP		0.667732	3.45479e-11	4.83011e-10	n.s.	-0.695841	1.42533e-05	0.000194444	n.s.
233833	Tnrc6a	trinucleotide repeat containing 6a	uc009jpd.1	chr7	chr7_123168036_123171035	non-CGI	DN		-0.88931	3.4546e-11	4.83011e-10	n.s.	0	1	1	n.s.
242509	Bnc2	basonuclin 2	uc008tli.2	chr4	chr4_84673587_84676586	CGI	UP		-1.99415	3.49742e-11	4.8866e-10	n.s.	-3.54421	1.85124e-05	0.000245083	sigDOWN
71733	Susd2	sushi domain containing 2	uc011xgq.1	chr10	chr10_75642509_75645508	non-CGI	DN		2.03437	3.65318e-11	5.10097e-10	sigUP	0.00231879	0.996392	1	n.s.
71995	Erv3	endogenous retroviral sequence 3	uc008mlx.2	chr2	chr2_131858248_131861247	non-CGI	LS		2.54541	3.72384e-11	5.19633e-10	sigUP	-0.923723	0.542551	1	n.s.
227334	Usp40	ubiquitin specific peptidase 40	uc007bxz.1	chr1	chr1_88007052_88010051	CGI	DN		-1.18969	3.74773e-11	5.22634e-10	n.s.	-2.13711	0.31499	0.706964	n.s.
13595	Ebp	phenylalkylamine Ca2+ antagonist (emopamil) binding protein	uc009soi.1	chrX	chrX_8192013_8195012	CGI	UP		0.813464	3.77268e-11	5.25456e-10	n.s.	0.153624	0.432608	0.895403	n.s.
22446	Xlr3c	X-linked lymphocyte-regulated 3C	uc009tln.1	chrX	chrX_73263891_73266890	non-CGI	UP		-2.16335	3.77275e-11	5.25456e-10	sigDOWN	-3.55364	3.73354e-07	7.3631e-06	sigDOWN
11492	Adam19	a disintegrin and metallopeptidase domain 19 (meltrin beta)	uc007inz.2	chr11	chr11_46054484_46057483	CGI	LS	LS2	0.725174	3.78568e-11	5.26923e-10	n.s.	1.08425	9.3003e-14	5.95165e-12	n.s.
432940	Otulin	OTU deubiquitinase with linear linkage specificity	uc007vjr.1	chr15	chr15_27629194_27632193	CGI	DN		-0.934816	3.80681e-11	5.29527e-10	n.s.	0.584629	0.0161161	0.0806357	n.s.
11641	Akap2	A kinase (PRKA) anchor protein 2	uc008sym.2	chr4	chr4_57852659_57855658	CGI	HS		1.21814	3.82224e-11	5.31337e-10	n.s.	2.65756	1.97415e-12	1.03173e-10	sigUP
65969	Cubn	cubilin (intrinsic factor-cobalamin receptor)	uc008ijz.1	chr2	chr2_13490377_13493376	non-CGI	LS		-2.58492	3.86923e-11	5.37529e-10	sigDOWN	-1.75131	0.00027397	0.00263294	n.s.
16854	Lgals3	lectin, galactose binding, soluble 3	uc007tia.2	chr14	chr14_47372360_47375359	CGI	DN		2.49987	3.93456e-11	5.46259e-10	sigUP	3.14357	4.32577e-06	6.71029e-05	sigUP
627214	Fam196a	family with sequence similarity 196, member A	uc012fvi.1	chr7	chr7_134936931_134939930	CGI	UP		-3.56594	3.96815e-11	5.50574e-10	sigDOWN	-0.320588	0.715712	1	n.s.
22232	Slc35a2	solute carrier family 35 (UDP-galactose transporter), member A2	uc009snc.1	chrX	chrX_7884249_7887248	CGI	HS		1.92051	4.01025e-11	5.56064e-10	n.s.	1.27711	0.152258	0.461229	n.s.
234353	Psd3	pleckstrin and Sec7 domain containing 3	uc009lwb.2	chr8	chr8_67816796_67819795	non-CGI	LS		-3.36708	4.11025e-11	5.69571e-10	sigDOWN	-4.20084	0.0325145	0.141465	n.s.
19889	Rp2	retinitis pigmentosa 2 homolog	uc012hfe.2	chrX	chrX_20362981_20365980	CGI	DN		0.848497	4.15405e-11	5.75277e-10	n.s.	-0.315293	0.137358	0.423636	n.s.
68889	Ubac2	ubiquitin associated domain containing 2	uc007vao.1	chr14	chr14_121877106_121880105	CGI	HS		-0.726061	4.19458e-11	5.80523e-10	n.s.	-1.03175	3.66289e-06	5.76399e-05	n.s.
26448	Mok	MOK protein kinase	uc007pbx.1	chr12	chr12_110839440_110842439	CGI	UP		1.1903	4.20065e-11	5.80997e-10	n.s.	1.34228	0.00317734	0.021289	n.s.
52857	Gramd1a	GRAM domain containing 1A	uc009gif.1	chr7	chr7_31149551_31152550	CGI	LS	LS5	0.961622	4.26279e-11	5.8885e-10	n.s.	1.26949	5.66e-08	1.32027e-06	n.s.
71296	Crnde	colorectal neoplasia differentially expressed (non-protein coding)	uc033jgt.1	chr8	chr8_92354621_92357620	CGI	UP		-1.96153	4.2612e-11	5.8885e-10	n.s.	-1.52471	0.0111412	0.0601107	n.s.
16582	Kifc3	kinesin family member C3	uc012giq.1	chr8	chr8_95141041_95144040	CGI	DN		-0.773182	4.26677e-11	5.89028e-10	n.s.	-0.26377	0.216246	0.550458	n.s.
217069	Trim25	tripartite motif-containing 25	uc011ycm.1	chr11	chr11_88997903_89000902	CGI	DN		0.642592	4.2747e-11	5.89753e-10	n.s.	0.691906	3.25176e-05	0.000405086	n.s.
243931	Tshz3	teashirt zinc finger family member 3	uc009gkj.1	chr7	chr7_36696618_36699617	CGI	LS		-2.25604	4.37861e-11	6.03709e-10	sigDOWN	-3.25298	0.00493421	0.0306816	sigDOWN
237253	Lrp11	low density lipoprotein receptor-related protein 11	uc011wzw.1	chr10	chr10_7588300_7591299	CGI	HS		1.2195	4.40546e-11	6.07029e-10	n.s.	0.721196	0.00146523	0.0111595	n.s.
319582	Trmt9b	tRNA methyltransferase 9B	uc009lln.1	chr8	chr8_36456658_36459657	CGI	UP		-1.96352	4.45994e-11	6.13765e-10	n.s.	-5.03369	2.54165e-09	7.52252e-08	sigDOWN
434232	Iqck	IQ motif containing K	uc009jkw.1	chr7	chr7_118935623_118938622	non-CGI	HS		2.57052	4.45977e-11	6.13765e-10	sigUP	0.298463	0.696424	1	n.s.
15442	Hpse	heparanase	uc008yhw.1	chr5	chr5_100718184_100721183	CGI	DN		-3.69462	4.68723e-11	6.44641e-10	sigDOWN	-2.22664	0.0919994	0.310675	n.s.
56224	Tspan5	tetraspanin 5	uc008rnp.2	chr3	chr3_138740708_138743707	CGI	HS		-1.21691	4.77317e-11	6.5605e-10	n.s.	-3.28588	8.21466e-15	6.11226e-13	sigDOWN
11981	Atp9a	ATPase, class II, type 9A	uc008obd.2	chr2	chr2_168740637_168743636	CGI	DN		-0.711104	4.82312e-11	6.625e-10	n.s.	-2.74004	1.81652e-23	3.35064e-21	sigDOWN
239170	Fam160b2	family with sequence similarity 160, member B2	uc007uol.2	chr14	chr14_70598336_70601335	CGI	DN		1.13935	4.84706e-11	6.65372e-10	n.s.	1.22165	0.0250783	0.115871	n.s.
13616	Edn3	endothelin 3	uc008ofi.2	chr2	chr2_174759258_174762257	CGI	LS		-1.40789	4.88094e-11	6.69604e-10	n.s.	-3.28749	2.17229e-08	5.43691e-07	sigDOWN
11973	Atp6v1e1	ATPase, H+ transporting, lysosomal V1 subunit E1	uc009dnr.1	chr6	chr6_120821186_120824185	CGI	HS		0.757591	4.95185e-11	6.78907e-10	n.s.	1.37708	5.08985e-19	6.49548e-17	n.s.
654470	Tctn1	tectonic family member 1	uc033ilv.2	chr5	chr5_122262961_122265960	CGI	HS		0.831637	4.99035e-11	6.83759e-10	n.s.	-0.052926	0.906544	1	n.s.
70696	3830417A13Rik	RIKEN cDNA 3830417A13 gene	uc009tin.2	chrX	chrX_64172048_64175047	non-CGI	LS		2.46519	5.07207e-11	6.94523e-10	sigUP	4.90365	3.79596e-22	6.17195e-20	sigUP
21355	Tap2	transporter 2, ATP-binding cassette, sub-family B (MDR/TAP)	uc008cbx.2	chr17	chr17_34202979_34205978	CGI	DN		5.62926	5.11814e-11	7.00394e-10	sigUP	3.43218	0.0685971	0.246878	n.s.
381990	Zbtb2	zinc finger and BTB domain containing 2	uc007ehf.2	chr10	chr10_4386609_4389608	CGI	HS		-0.981626	5.12238e-11	7.00537e-10	n.s.	0.386215	0.211462	0.540853	n.s.
18969	Pola2	polymerase (DNA directed), alpha 2	uc008ggd.2	chr19	chr19_5962707_5965706	CGI	HS		0.668145	5.23733e-11	7.15811e-10	n.s.	0.0979999	0.783065	1	n.s.
71974	Prmt3	protein arginine N-methyltransferase 3	uc009hbu.1	chr7	chr7_49827432_49830431	non-CGI	DN		-0.711528	5.31509e-11	7.25988e-10	n.s.	-0.571867	0.000505002	0.00441802	n.s.
107869	Cth	cystathionase (cystathionine gamma-lyase)	uc008rvj.1	chr3	chr3_157923564_157926563	CGI	UP		1.97417	5.46057e-11	7.45396e-10	n.s.	2.67026	6.95191e-12	3.34637e-10	sigUP
83554	Fstl3	follistatin-like 3	uc007fzt.2	chr10	chr10_79779081_79782080	CGI	HS		2.43813	5.464e-11	7.454e-10	sigUP	2.21633	3.7466e-05	0.00045866	sigUP
18630	Pet2	plasmacytoma expressed transcript 2	uc012hlq.1	chrX	chrX_89408190_89411189	CGI	UP		-2.31913	5.49373e-11	7.4899e-10	sigDOWN	-1.21423	0.181112	0.494147	n.s.
18563	Pcx	pyruvate carboxylase	uc008gaf.2	chr19	chr19_4508972_4511971	CGI	DN		-0.808141	5.57414e-11	7.59481e-10	n.s.	-1.74764	1.2743e-14	9.11104e-13	n.s.
192176	Flna	filamin, alpha	uc009tny.1	chrX	chrX_74245035_74248034	CGI	DN		0.734752	5.59546e-11	7.61913e-10	n.s.	0.613312	0.000647715	0.0055106	n.s.
27058	Srp9	signal recognition particle 9	uc007dxv.2	chr1	chr1_182123237_182126236	CGI	HS		-0.91251	5.64033e-11	7.67547e-10	n.s.	-0.567487	0.00221477	0.0156846	n.s.
246738	Dnajc28	DnaJ heat shock protein family (Hsp40) member C28	uc007zxs.1	chr16	chr16_91617500_91620499	CGI	HS		2.47506	5.68251e-11	7.72807e-10	sigUP	2.83897	0.0016288	0.0121606	sigUP
225339	Ammecr1l	AMME chromosomal region gene 1-like	uc008eif.2	chr18	chr18_31758324_31761323	CGI	UP		-1.11659	5.70227e-11	7.75015e-10	n.s.	-0.897436	0.553288	1	n.s.
20963	Syk	spleen tyrosine kinase	uc007qmz.1	chr13	chr13_52581937_52584936	CGI	LS		0.655183	5.78971e-11	7.86412e-10	n.s.	0.365098	0.1573	0.472378	n.s.
73456	Izumo1	izumo sperm-egg fusion 1	uc009gwh.1	chr7	chr7_45620311_45623310	CGI	LS		3.94534	5.80755e-11	7.88347e-10	sigUP	4.68086	0.00623271	0.0371862	sigUP
21420	Tfap2c	transcription factor AP-2, gamma	uc008oda.2	chr2	chr2_172549491_172552490	CGI	DN		0.653563	5.84839e-11	7.93401e-10	n.s.	0.537239	0.000354308	0.00327869	n.s.
329002	Zfp236	zinc finger protein 236	uc012bfp.1	chr18	chr18_82691235_82694234	CGI	DN		-0.71445	5.97885e-11	8.10598e-10	n.s.	0.138655	0.576231	1	n.s.
12824	Col2a1	collagen, type II, alpha 1	uc007xlq.2	chr15	chr15_98003225_98006224	CGI	LS		-1.59238	6.07647e-11	8.23324e-10	n.s.	-0.741375	0.553635	1	n.s.
54383	Phc2	polyhomeotic 2	uc008uvi.2	chr4	chr4_128653202_128656201	CGI	DN		0.824933	6.13902e-11	8.31286e-10	n.s.	0.476088	0.0245337	0.113803	n.s.
330222	Sdk1	sidekick cell adhesion molecule 1	uc009ail.2	chr5	chr5_141240034_141243033	CGI	LS		1.34248	6.1543e-11	8.32841e-10	n.s.	-1.939	0.0778635	0.274952	n.s.
72108	Ddhd2	DDHD domain containing 2	uc009lgv.2	chr8	chr8_25752781_25755780	CGI	DN		-0.7222	6.22487e-11	8.41872e-10	n.s.	-0.754424	0.000188064	0.00189184	n.s.
93707	Pcdhgc4	protocadherin gamma subfamily C, 4	uc008erf.1	chr18	chr18_37813579_37816578	CGI	LS		0.786785	6.35183e-11	8.58514e-10	n.s.	1.49152	9.80023e-10	3.08188e-08	n.s.
20401	Sh3bp1	SH3-domain binding protein 1	uc007wrq.1	chr15	chr15_78898286_78901285	CGI	LS		-0.814455	6.36529e-11	8.59275e-10	n.s.	-1.11587	0.000334474	0.00312813	n.s.
74356	4931428F04Rik	RIKEN cDNA 4931428F04 gene	uc009nce.2	chr8	chr8_105288029_105291028	CGI	DN		1.16357	6.36323e-11	8.59275e-10	n.s.	-0.0664794	0.890567	1	n.s.
12306	Anxa2	annexin A2	uc009qng.1	chr9	chr9_69452183_69455182	CGI	UP		1.96327	6.50561e-11	8.77678e-10	n.s.	2.4979	2.55567e-30	7.28531e-28	sigUP
242669	Azin2	antizyme inhibitor 2	uc008uvr.2	chr4	chr4_128960956_128963955	CGI	LS		2.26897	6.57343e-11	8.86282e-10	sigUP	-2.11298	0.318182	0.706964	n.s.
243819	Ppp6r1	protein phosphatase 6, regulatory subunit 1	uc009eyb.1	chr7	chr7_4657451_4660450	CGI	DN		-0.627584	6.75218e-11	9.09266e-10	n.s.	-1.44197	0.00240711	0.0168293	n.s.
78830	Slc25a12	solute carrier family 25 (mitochondrial carrier, Aralar), member 12	uc008kan.1	chr2	chr2_71366055_71369054	CGI	HS		1.0496	6.75033e-11	9.09266e-10	n.s.	2.92324	2.55043e-25	5.3316e-23	sigUP
14745	Lpar1	lysophosphatidic acid receptor 1	uc008szb.3	chr4	chr4_58497904_58500903	non-CGI	HS		-1.78041	6.76531e-11	9.10476e-10	n.s.	-1.95469	0.00731268	0.042296	n.s.
230125	Slc25a51	solute carrier family 25, member 51	uc008ssr.2	chr4	chr4_45407267_45410266	CGI	HS		0.684452	6.83042e-11	9.18674e-10	n.s.	0.540058	0.0124277	0.0657599	n.s.
12211	Birc6	baculoviral IAP repeat-containing 6	uc008doh.1	chr17	chr17_74609848_74612847	non-CGI	DN		-1.18707	6.88049e-11	9.24842e-10	n.s.	0.427426	0.803188	1	n.s.
216613	Ccdc85a	coiled-coil domain containing 85A	uc007igm.2	chr11	chr11_28582825_28585824	CGI	LS		2.1552	6.94979e-11	9.33586e-10	sigUP	0	1	1	n.s.
13796	Emx1	empty spiracles homeobox 1	uc009cpi.1	chr6	chr6_85186431_85189430	CGI	UP		-3.73634	6.96425e-11	9.34956e-10	sigDOWN	-5.67547	0.000665138	0.00563046	sigDOWN
208213	Tmem132c	transmembrane protein 132C	uc008zry.2	chr5	chr5_127240326_127243325	CGI	HS		-2.3895	6.99846e-11	9.38974e-10	sigDOWN	-1.52947	0.120677	0.38135	n.s.
75029	Purg	purine-rich element binding protein G	uc009ljy.1	chr8	chr8_33384830_33387829	CGI	DN		-1.05258	7.0951e-11	9.51359e-10	n.s.	-0.367931	0.217556	0.553407	n.s.
18709	Pik3r2	phosphoinositide-3-kinase regulatory subunit 2	uc009mbn.2	chr8	chr8_70775213_70778212	CGI	DN		-0.669163	7.19919e-11	9.64726e-10	n.s.	-1.54202	6.29565e-08	1.45217e-06	n.s.
100043772	Zfp850	zinc finger protein 850	uc029wed.1	chr7	chr7_28012616_28015615	CGI	UP		0.928953	7.22414e-11	9.67479e-10	n.s.	1.15471	3.3526e-05	0.000416466	n.s.
30943	Prss30	protease, serine 30	uc008aue.2	chr17	chr17_23973731_23976730	non-CGI	LS	LS1	3.2685	7.35762e-11	9.84755e-10	sigUP	3.43218	0.0685971	0.246878	n.s.
319148	Hist1h3c	histone cluster 1, H3c	uc007pur.1	chr13	chr13_23744022_23747021	CGI	UP	UP4	-2.71568	7.40674e-11	9.90725e-10	sigDOWN	-4.49408	1.96293e-10	7.18107e-09	sigDOWN
57370	B4galt3	UDP-Gal:betaGlcNAc beta 1,4-galactosyltransferase, polypeptide 3	uc007dnr.2	chr1	chr1_171268828_171271827	CGI	DN		1.14434	7.86511e-11	1.0514e-09	n.s.	1.57745	2.33947e-05	0.000302423	n.s.
73708	Dppa3	developmental pluripotency-associated 3	uc009dpn.1	chr6	chr6_122624924_122627923	CGI	HS		0.847753	7.92493e-11	1.05875e-09	n.s.	-1.45225	4.18926e-28	1.14943e-25	n.s.
70827	Trak2	trafficking protein, kinesin binding 2	uc007bcv.2	chr1	chr1_58971983_58974982	CGI	HS		0.793745	7.96797e-11	1.06385e-09	n.s.	1.25364	8.22901e-05	0.00091364	n.s.
353204	Aldoart1	aldolase 1 A, retrogene 1	uc008tin.1	chr4	chr4_72851135_72854134	non-CGI	DN		1.75548	8.15569e-11	1.08825e-09	n.s.	0.314144	0.476652	0.960305	n.s.
30806	Adamts8	a disintegrin-like and metallopeptidase (reprolysin type) with thrombospondin type 1 motif, 8	uc009ora.1	chr9	chr9_30941063_30944062	CGI	LS		2.07344	8.21086e-11	1.09495e-09	sigUP	-1.81064	0.188675	0.494379	n.s.
108099	Prkag2	protein kinase, AMP-activated, gamma 2 non-catalytic subunit	uc012dtj.1	chr5	chr5_24907010_24910009	CGI	HS		-1.11558	8.25729e-11	1.10047e-09	n.s.	-0.0554334	0.869607	1	n.s.
16870	Lhx2	LIM homeobox protein 2	uc008jnl.2	chr2	chr2_38349808_38352807	CGI	DN		-2.40064	8.46685e-11	1.12771e-09	sigDOWN	-5.00301	3.83878e-09	1.09858e-07	sigDOWN
19265	Ptprcap	protein tyrosine phosphatase, receptor type, C polypeptide-associated protein	uc008fza.1	chr19	chr19_4153146_4156145	non-CGI	LS		-1.67834	8.53446e-11	1.13534e-09	n.s.	-1.21565	0.000930754	0.00750002	n.s.
209027	Pycr1	pyrroline-5-carboxylate reductase 1	uc007mtw.2	chr11	chr11_120642196_120645195	non-CGI	DN		2.19973	8.5294e-11	1.13534e-09	sigUP	1.23905	2.53399e-05	0.000323943	n.s.
244867	Arhgap20	Rho GTPase activating protein 20	uc009plj.1	chr9	chr9_51763852_51766851	CGI	HS		-2.57761	8.79393e-11	1.16915e-09	sigDOWN	-2.11298	0.318182	0.706964	n.s.
320244	Ttll5	tubulin tyrosine ligase-like family, member 5	uc007ohj.2	chr12	chr12_85823450_85826449	CGI	HS		-0.767465	8.81321e-11	1.17101e-09	n.s.	-0.24561	0.419798	0.875576	n.s.
107182	Btaf1	B-TFIID TATA-box binding protein associated factor 1	uc008hhx.1	chr19	chr19_36958685_36961684	non-CGI	HS		-0.856868	8.82741e-11	1.17218e-09	n.s.	3.43218	0.0685971	0.246878	n.s.
101113	Snx21	sorting nexin family member 21	uc008nwb.1	chr2	chr2_164784324_164787323	CGI	DN		1.94459	8.85763e-11	1.17548e-09	n.s.	1.61817	0.104354	0.339344	n.s.
93701	Pcdhgb4	protocadherin gamma subfamily B, 4	uc008equ.1	chr18	chr18_37719054_37722053	CGI	LS		0.781871	8.9789e-11	1.19086e-09	n.s.	1.49152	9.80023e-10	3.08188e-08	n.s.
93724	Pcdhga12	protocadherin gamma subfamily A, 12	uc008erd.1	chr18	chr18_37764080_37767079	CGI	LS		0.777583	9.08856e-11	1.20467e-09	n.s.	1.49152	9.80023e-10	3.08188e-08	n.s.
58188	Vstm2b	V-set and transmembrane domain containing 2B	uc009glh.1	chr7	chr7_40897778_40900777	CGI	LS		-3.82117	9.27841e-11	1.2291e-09	sigDOWN	-3.51611	0.00133944	0.0103088	sigDOWN
93709	Pcdhga1	protocadherin gamma subfamily A, 1	uc008eql.1	chr18	chr18_37660445_37663444	CGI	LS		0.781721	9.32445e-11	1.23445e-09	n.s.	1.49152	9.80023e-10	3.08188e-08	n.s.
73674	Wdr75	WD repeat domain 75	uc007awt.1	chr1	chr1_45794001_45797000	CGI	HS		-0.627362	9.58617e-11	1.26833e-09	n.s.	-0.442155	0.00292197	0.0198506	n.s.
93704	Pcdhgb7	protocadherin gamma subfamily B, 7	uc008era.1	chr18	chr18_37750279_37753278	CGI	LS		0.777639	9.66526e-11	1.27803e-09	n.s.	1.49152	9.80023e-10	3.08188e-08	n.s.
68262	Agpat4	1-acylglycerol-3-phosphate O-acyltransferase 4 (lysophosphatidic acid acyltransferase, delta)	uc008akm.1	chr17	chr17_12117784_12120783	CGI	UP	UP3	1.26075	9.75404e-11	1.28899e-09	n.s.	0.744286	0.02158	0.10284	n.s.
93710	Pcdhga2	protocadherin gamma subfamily A, 2	uc008eqm.1	chr18	chr18_37667605_37670604	CGI	LS		0.781346	9.79262e-11	1.29331e-09	n.s.	1.49152	9.80023e-10	3.08188e-08	n.s.
93722	Pcdhga10	protocadherin gamma subfamily A, 10	uc008eqz.1	chr18	chr18_37745688_37748687	CGI	LS		0.780013	9.90189e-11	1.30695e-09	n.s.	1.49152	9.80023e-10	3.08188e-08	n.s.
668173	Pex10	peroxisomal biogenesis factor 10	uc008wcs.1	chr4	chr4_155065530_155068529	CGI	DN		1.16713	9.97564e-11	1.3159e-09	n.s.	-0.766812	0.288394	0.692511	n.s.
13731	Emp2	epithelial membrane protein 2	uc007ydj.1	chr16	chr16_10312469_10315468	CGI	HS		2.2966	1.00192e-10	1.32085e-09	sigUP	-0.977127	0.422302	0.87963	n.s.
494448	Cbx6	chromobox 6	uc007wup.1	chr15	chr15_79832834_79835833	CGI	LS		1.07521	1.00702e-10	1.32677e-09	n.s.	-0.814272	0.0597712	0.225736	n.s.
93702	Pcdhgb5	protocadherin gamma subfamily B, 5	uc008eqw.1	chr18	chr18_37729654_37732653	CGI	LS		0.779539	1.01016e-10	1.32931e-09	n.s.	1.49152	9.80023e-10	3.08188e-08	n.s.
93703	Pcdhgb6	protocadherin gamma subfamily B, 6	uc008eqy.1	chr18	chr18_37740594_37743593	CGI	LS		0.779539	1.01016e-10	1.32931e-09	n.s.	1.49152	9.80023e-10	3.08188e-08	n.s.
20226	Sars	seryl-aminoacyl-tRNA synthetase	uc008qza.2	chr3	chr3_108443760_108446759	CGI	HS		0.664327	1.01716e-10	1.33772e-09	n.s.	0.357007	0.0475815	0.191145	n.s.
75590	Dusp9	dual specificity phosphatase 9	uc009tmb.1	chrX	chrX_73637941_73640940	CGI	DN		-2.23543	1.02236e-10	1.34376e-09	sigDOWN	-1.84127	1.17406e-26	2.80115e-24	n.s.
23965	Tenm3	teneurin transmembrane protein 3	uc009lrr.2	chr8	chr8_48673191_48676190	CGI	UP		-1.38827	1.03683e-10	1.36196e-09	n.s.	-0.471377	0.215056	0.54781	n.s.
93711	Pcdhga3	protocadherin gamma subfamily A, 3	uc008eqn.1	chr18	chr18_37672835_37675834	CGI	LS		0.779828	1.03871e-10	1.36362e-09	n.s.	1.49152	9.80023e-10	3.08188e-08	n.s.
93713	Pcdhga5	protocadherin gamma subfamily A, 5	uc008eqr.1	chr18	chr18_37693001_37696000	CGI	LS		0.779353	1.05924e-10	1.38891e-09	n.s.	1.49152	9.80023e-10	3.08188e-08	n.s.
93716	Pcdhga8	protocadherin gamma subfamily A, 8	uc008eqv.1	chr18	chr18_37724206_37727205	CGI	LS		0.779353	1.05924e-10	1.38891e-09	n.s.	1.49152	9.80023e-10	3.08188e-08	n.s.
98404	AI597479	expressed sequence AI597479	uc007avj.1	chr1	chr1_43097210_43100209	CGI	DN		0.78371	1.06178e-10	1.3914e-09	n.s.	0.466365	0.0471955	0.189802	n.s.
57344	As3mt	arsenic (+3 oxidation state) methyltransferase	uc008hud.1	chr19	chr19_46706175_46709174	CGI	UP		1.39575	1.06438e-10	1.39399e-09	n.s.	0.0217462	0.955391	1	n.s.
93723	Pcdhga11	protocadherin gamma subfamily A, 11	uc008erb.1	chr18	chr18_37754273_37757272	CGI	LS		0.7784	1.07277e-10	1.40413e-09	n.s.	1.49152	9.80023e-10	3.08188e-08	n.s.
12366	Casp2	caspase 2	uc009bqq.2	chr6	chr6_42263485_42266484	CGI	HS		-0.666775	1.07672e-10	1.40846e-09	n.s.	-0.542384	0.0153262	0.0773711	n.s.
103611158	Gm38666	predicted gene, 38666	uc056zgg.1	chr18	chr18_36966131_36969130	CGI	LS		0.778878	1.08045e-10	1.40998e-09	n.s.	1.49152	9.80023e-10	3.08188e-08	n.s.
93699	Pcdhgb1	protocadherin gamma subfamily B, 1	uc008eqo.1	chr18	chr18_37678958_37681957	CGI	LS		0.778878	1.08045e-10	1.40998e-09	n.s.	1.49152	9.80023e-10	3.08188e-08	n.s.
93700	Pcdhgb2	protocadherin gamma subfamily B, 2	uc008eqq.1	chr18	chr18_37688359_37691358	CGI	LS		0.778878	1.08045e-10	1.40998e-09	n.s.	1.49851	7.88683e-10	2.62297e-08	n.s.
93714	Pcdhga6	protocadherin gamma subfamily A, 6	uc008eqs.1	chr18	chr18_37705729_37708728	CGI	LS		0.778878	1.08045e-10	1.40998e-09	n.s.	1.49152	9.80023e-10	3.08188e-08	n.s.
227960	Gca	grancalcin	uc008jvp.1	chr2	chr2_62662827_62665826	CGI	HS		0.693376	1.0865e-10	1.41703e-09	n.s.	0.921156	3.28558e-08	7.91641e-07	n.s.
114679	Selenom	selenoprotein M	uc007htc.1	chr11	chr11_3513202_3516201	CGI	HS		1.15204	1.08942e-10	1.42e-09	n.s.	0.449829	0.245525	0.610961	n.s.
14608	Gpr83	G protein-coupled receptor 83	uc012goj.1	chr9	chr9_14858754_14861753	CGI	DN		-6.28793	1.09101e-10	1.42123e-09	sigDOWN	-4.95054	0.006515	0.0384213	sigDOWN
192657	Ell2	elongation factor RNA polymerase II 2	uc007rfu.1	chr13	chr13_75705984_75708983	CGI	DN		0.742683	1.09205e-10	1.42174e-09	n.s.	0.631381	0.00577303	0.0349856	n.s.
67043	Syap1	synapse associated protein 1	uc009uun.2	chrX	chrX_162886963_162889962	CGI	DN		-0.706214	1.09556e-10	1.42547e-09	n.s.	-0.859007	1.4637e-06	2.52381e-05	n.s.
103611159	Gm38667	predicted gene, 38667	uc008erh.1	chr18	chr18_37822859_37825858	non-CGI	LS		0.778575	1.10885e-10	1.4419e-09	n.s.	1.49152	9.80023e-10	3.08188e-08	n.s.
237859	Nsrp1	nuclear speckle regulatory protein 1	uc007kgg.2	chr11	chr11_77076938_77079937	CGI	HS		-0.801897	1.11457e-10	1.44847e-09	n.s.	-0.5858	0.00133648	0.0102932	n.s.
93708	Pcdhgc5	protocadherin gamma subfamily C, 5	uc008erg.1	chr18	chr18_37818046_37821045	non-CGI	LS		0.77953	1.11682e-10	1.45055e-09	n.s.	1.49152	9.80023e-10	3.08188e-08	n.s.
21679	Tead4	TEA domain family member 4	uc009edf.2	chr6	chr6_128299314_128302313	CGI	UP		4.39914	1.12715e-10	1.4631e-09	sigUP	6.14706	2.55707e-05	0.000326704	sigUP
12835	Col6a3	collagen, type VI, alpha 3	uc011wpc.2	chr1	chr1_90842472_90845471	non-CGI	HS		-2.51261	1.1304e-10	1.46645e-09	sigDOWN	-1.17351	0.155296	0.468621	n.s.
68567	Cgref1	cell growth regulator with EF hand domain 1	uc008wwo.1	chr5	chr5_30943981_30946980	CGI	LS		4.16441	1.13852e-10	1.4761e-09	sigUP	-4.14841	0.0348977	0.148854	n.s.
14570	Arhgdig	Rho GDP dissociation inhibitor (GDI) gamma	uc008bdp.1	chr17	chr17_26199851_26202850	CGI	DN		-1.94447	1.14001e-10	1.47716e-09	n.s.	-4.61428	2.80626e-11	1.21975e-09	sigDOWN
15925	Ide	insulin degrading enzyme	uc008hil.1	chr19	chr19_37329113_37332112	non-CGI	DN		-0.653392	1.15238e-10	1.49095e-09	n.s.	-0.640807	1.29129e-05	0.000177928	n.s.
93712	Pcdhga4	protocadherin gamma subfamily A, 4	uc008eqp.1	chr18	chr18_37683900_37686899	CGI	LS		0.777883	1.15269e-10	1.49095e-09	n.s.	1.49152	9.80023e-10	3.08188e-08	n.s.
93717	Pcdhga9	protocadherin gamma subfamily A, 9	uc008eqx.1	chr18	chr18_37735436_37738435	CGI	LS		0.777883	1.15269e-10	1.49095e-09	n.s.	1.49152	9.80023e-10	3.08188e-08	n.s.
93715	Pcdhga7	protocadherin gamma subfamily A, 7	uc008eqt.1	chr18	chr18_37713334_37716333	CGI	LS		0.777985	1.15686e-10	1.49547e-09	n.s.	1.49152	9.80023e-10	3.08188e-08	n.s.
75687	Ripor1	RHO family interacting cell polarization regulator 1	uc009ndj.1	chr8	chr8_105603729_105606728	CGI	HS		-0.886862	1.16196e-10	1.50118e-09	n.s.	-1.10459	0.00263269	0.0182295	n.s.
214189	Scgn	secretagogin, EF-hand calcium binding protein	uc007pvk.1	chr13	chr13_23989715_23992714	CGI	DN		-2.72539	1.17291e-10	1.51442e-09	sigDOWN	-1.94986	5.61754e-05	0.000651718	n.s.
21985	Tpd52	tumor protein D52	uc008oou.1	chr3	chr3_9003016_9006015	CGI	HS		0.70225	1.17359e-10	1.51442e-09	n.s.	0.99534	2.82982e-11	1.22756e-09	n.s.
56758	Mbnl1	muscleblind like splicing factor 1	uc008pjc.1	chr3	chr3_60499752_60502751	CGI	DN		-1.53007	1.17473e-10	1.515e-09	n.s.	0.161685	0.620252	1	n.s.
100502736	Gm19345	predicted gene, 19345	uc009fnl.2	chr7	chr7_19850503_19853502	CGI	LS		4.3047	1.18071e-10	1.52182e-09	sigUP	2.57888	0.186994	0.494147	n.s.
20319	Sfrp2	secreted frizzled-related protein 2	uc008ppl.2	chr3	chr3_83764821_83767820	CGI	LS		-2.35616	1.1974e-10	1.54243e-09	sigDOWN	-3.19891	9.64351e-16	8.26856e-14	sigDOWN
56468	Socs5	suppressor of cytokine signaling 5	uc008dup.2	chr17	chr17_87106179_87109178	CGI	HS		-0.810603	1.21265e-10	1.56115e-09	n.s.	-0.479598	0.0470793	0.189592	n.s.
76178	Coa5	cytochrome C oxidase assembly factor 5	uc007aro.2	chr1	chr1_37428604_37431603	CGI	HS		0.668835	1.21414e-10	1.56215e-09	n.s.	0.914851	4.10887e-06	6.40551e-05	n.s.
76650	Srxn1	sulfiredoxin 1 homolog (S. cerevisiae)	uc008new.2	chr2	chr2_152104024_152107023	CGI	LS		1.23415	1.21912e-10	1.56765e-09	n.s.	1.23283	0.00100395	0.00799299	n.s.
214345	Lrrc1	leucine rich repeat containing 1	uc009qtk.2	chr9	chr9_77543353_77546352	CGI	DN		0.80906	1.22425e-10	1.57332e-09	n.s.	1.4914	8.53485e-08	1.92539e-06	n.s.
18020	Nfatc2ip	nuclear factor of activated T cells, cytoplasmic, calcineurin dependent 2 interacting protein	uc009jra.1	chr7	chr7_126395238_126398237	CGI	DN		0.741965	1.22587e-10	1.57448e-09	n.s.	0.405871	0.058796	0.222436	n.s.
116733	Vps4a	vacuolar protein sorting 4A	uc009ngv.1	chr8	chr8_107029826_107032825	CGI	HS		-0.749427	1.24312e-10	1.5957e-09	n.s.	-0.901529	5.46967e-05	0.000636919	n.s.
625175	1700028E10Rik	RIKEN cDNA 1700028E10 gene	uc029vsn.1	chr5	chr5_151367175_151370174	CGI	DN		-2.40457	1.25898e-10	1.61511e-09	sigDOWN	-1.46792	0.201172	0.520722	n.s.
71704	Arhgef3	Rho guanine nucleotide exchange factor (GEF) 3	uc007sto.2	chr14	chr14_27113399_27116398	CGI	HS		-1.21977	1.26011e-10	1.61562e-09	n.s.	-0.166862	0.625571	1	n.s.
74068	Asz1	ankyrin repeat, SAM and basic leucine zipper domain containing 1	uc009bah.2	chr6	chr6_18107562_18110561	CGI	UP		-3.91325	1.26939e-10	1.62657e-09	sigDOWN	-4.41946	9.61039e-47	8.78951e-44	sigDOWN
231821	Adap1	ArfGAP with dual PH domains 1	uc009agi.1	chr5	chr5_139323965_139326964	CGI	LS		2.50497	1.28959e-10	1.65149e-09	sigUP	0.474801	0.653166	1	n.s.
93705	Pcdhgb8	protocadherin gamma subfamily B, 8	uc008erc.2	chr18	chr18_37760301_37763300	CGI	LS		0.777925	1.33905e-10	1.71382e-09	n.s.	1.49152	9.80023e-10	3.08188e-08	n.s.
194309	Vps37d	vacuolar protein sorting 37D	uc008zxq.2	chr5	chr5_135076767_135079766	CGI	LS		2.02856	1.3583e-10	1.73663e-09	sigUP	0.229145	0.784869	1	n.s.
67921	Ube2f	ubiquitin-conjugating enzyme E2F (putative)	uc007bzy.1	chr1	chr1_91248819_91251818	CGI	DN		-0.790582	1.35845e-10	1.73663e-09	n.s.	-0.455616	0.0146736	0.0747473	n.s.
70031	Cmtm8	CKLF-like MARVEL transmembrane domain containing 8	uc009ryg.1	chr9	chr9_114842653_114845652	CGI	UP	UP2	1.25497	1.36653e-10	1.74594e-09	n.s.	-0.529028	0.151709	0.459884	n.s.
76411	Ift43	intraflagellar transport 43	uc007ohp.2	chr12	chr12_86081061_86084060	CGI	HS		1.22839	1.36787e-10	1.74664e-09	n.s.	1.56088	1.7577e-10	6.45174e-09	n.s.
239611	Muc19	mucin 19	uc007xie.1	chr15	chr15_91836826_91839825	non-CGI	UP		-1.5877	1.40276e-10	1.79015e-09	n.s.	0.307281	0.582667	1	n.s.
13423	Dnase2a	deoxyribonuclease II alpha	uc009moa.1	chr8	chr8_84907124_84910123	CGI	LS	LS5	1.1673	1.41481e-10	1.80447e-09	n.s.	1.30811	0.400325	0.843781	n.s.
56187	Rabggta	Rab geranylgeranyl transferase, a subunit	uc007uak.1	chr14	chr14_55720682_55723681	CGI	HS		0.690747	1.43419e-10	1.82814e-09	n.s.	9.18356e-05	0.999691	1	n.s.
260408	Prss45	protease, serine 45	uc009rux.1	chr9	chr9_110833088_110836087	CGI	DN		-2.96038	1.47786e-10	1.8827e-09	sigDOWN	-1.19619	0.315041	0.706964	n.s.
70960	4921531P14Rik	RIKEN cDNA 4921531P14 gene	uc029tqk.1	chr18	chr18_83324385_83327384	CGI	UP		-4.8071	1.48103e-10	1.88565e-09	sigDOWN	-4.20084	0.0325145	0.141465	n.s.
20624	Eftud2	elongation factor Tu GTP binding domain containing 2	uc011yfw.1	chr11	chr11_102879476_102882475	CGI	HS		-0.589763	1.5116e-10	1.92345e-09	n.s.	-0.838816	5.20507e-09	1.45729e-07	n.s.
22025	Nr2c1	nuclear receptor subfamily 2, group C, member 1	uc007gvo.2	chr10	chr10_94146431_94149430	CGI	HS		-1.5988	1.5614e-10	1.98567e-09	n.s.	-0.214505	0.634163	1	n.s.
233335	Synm	synemin, intermediate filament protein	uc009hiy.1	chr7	chr7_67758243_67761242	CGI	DN		2.17334	1.57665e-10	2.00391e-09	sigUP	2.57888	0.186994	0.494147	n.s.
66643	Lix1	limb and CNS expressed 1	uc008aph.2	chr17	chr17_17447320_17450319	CGI	LS		-2.83962	1.58703e-10	2.01593e-09	sigDOWN	-0.762907	0.320355	0.710999	n.s.
59013	Hnrnph1	heterogeneous nuclear ribonucleoprotein H1	uc007isk.1	chr11	chr11_50376219_50379218	CGI	DN		-0.610714	1.6096e-10	2.04341e-09	n.s.	-0.0738248	0.599898	1	n.s.
330890	Piwil4	piwi-like RNA-mediated gene silencing 4	uc009oet.1	chr9	chr9_14716974_14719973	non-CGI	DN		-2.89537	1.61137e-10	2.04448e-09	sigDOWN	-3.48222	0.0915503	0.309682	n.s.
66367	2310022A10Rik	RIKEN cDNA 2310022A10 gene	uc009fwq.2	chr7	chr7_27558976_27561975	non-CGI	DN		0.689363	1.61528e-10	2.04826e-09	n.s.	0.552316	0.00650642	0.0384213	n.s.
214917	Fam173a	family with sequence similarity 173, member A	uc008bby.2	chr17	chr17_25790888_25793887	CGI	DN		1.03424	1.62989e-10	2.06559e-09	n.s.	-0.205621	0.426636	0.886972	n.s.
319998	Tmem198	transmembrane protein 198	uc007bpl.2	chr1	chr1_75478032_75481031	CGI	DN		1.84434	1.63095e-10	2.06575e-09	n.s.	0.180216	0.869122	1	n.s.
67080	1700019D03Rik	RIKEN cDNA 1700019D03 gene	uc007ayr.1	chr1	chr1_52951341_52954340	CGI	UP		-0.81372	1.64307e-10	2.0799e-09	n.s.	-0.763659	0.00375745	0.0244954	n.s.
22033	Traf5	TNF receptor-associated factor 5	uc029qvg.2	chr1	chr1_192091100_192094099	CGI	HS		1.33564	1.71157e-10	2.16536e-09	n.s.	0.334475	0.402224	0.847051	n.s.
78232	Trappc6b	trafficking protein particle complex 6B	uc007npy.1	chr12	chr12_59059962_59062961	CGI	HS		0.883324	1.71605e-10	2.16977e-09	n.s.	0.685651	0.00626962	0.037371	n.s.
270118	Maml2	mastermind like transcriptional coactivator 2	uc009odw.2	chr9	chr9_13618489_13621488	non-CGI	DN		-2.02171	1.72039e-10	2.17401e-09	sigDOWN	-5.56208	0.00108447	0.00855957	sigDOWN
107702	Rnh1	ribonuclease/angiogenin inhibitor 1	uc012fwp.1	chr7	chr7_141167187_141170186	non-CGI	DN		0.915622	1.72157e-10	2.17425e-09	n.s.	0.579145	0.0115557	0.0620316	n.s.
68861	1190002N15Rik	RIKEN cDNA 1190002N15 gene	uc009rax.1	chr9	chr9_94536582_94539581	CGI	HS		-1.3113	1.72457e-10	2.17583e-09	n.s.	-0.970073	0.0301093	0.133407	n.s.
74136	Sec14l1	SEC14-like lipid binding 1	uc011yih.1	chr11	chr11_117113672_117116671	CGI	HS		0.709092	1.7248e-10	2.17583e-09	n.s.	0.596561	0.000999781	0.00796558	n.s.
67487	Dhx40	DEAH (Asp-Glu-Ala-His) box polypeptide 40	uc007ktc.1	chr11	chr11_86806161_86809160	CGI	HS		0.628432	1.73362e-10	2.1857e-09	n.s.	0.190607	0.261841	0.642025	n.s.
328232	Gfod1	glucose-fructose oxidoreductase domain containing 1	uc007qfx.1	chr13	chr13_43302673_43305672	CGI	DN		3.43813	1.74529e-10	2.19915e-09	sigUP	2.56453	0.188451	0.494147	n.s.
12212	Chic1	cysteine-rich hydrophobic domain 1	uc009tzl.2	chrX	chrX_103354976_103357975	CGI	HS		1.25683	1.75187e-10	2.20617e-09	n.s.	2.73676	5.82855e-06	8.78008e-05	sigUP
347712	Pramel7	preferentially expressed antigen in melanoma like 7	uc008koa.1	chr2	chr2_87490919_87493918	non-CGI	LS		6.53965	1.77146e-10	2.22956e-09	sigUP	2.56453	0.188451	0.494147	n.s.
73242	Atat1	alpha tubulin acetyltransferase 1	uc012arw.2	chr17	chr17_35902836_35905835	non-CGI	HS		1.04571	1.78753e-10	2.2485e-09	n.s.	0.19334	0.550019	1	n.s.
331374	Dgkk	diacylglycerol kinase kappa	uc029xhu.1	chrX	chrX_6871984_6874983	non-CGI	UP		-2.4145	1.8182e-10	2.28577e-09	sigDOWN	-6.59179	3.3328e-06	5.28623e-05	sigDOWN
72301	Shisal1	shisa like 1	uc007xcb.2	chr15	chr15_84445598_84448597	CGI	UP		3.50394	1.82748e-10	2.29612e-09	sigUP	-3.5026	0.0898197	0.307113	n.s.
15312	Hmgn1	high mobility group nucleosomal binding domain 1	uc008aco.1	chr16	chr16_96126226_96129225	CGI	HS		-0.747324	1.83138e-10	2.2997e-09	n.s.	-0.00899829	0.946888	1	n.s.
242125	Mab21l3	mab-21-like 3 (C. elegans)	uc008qrk.2	chr3	chr3_101834724_101837723	non-CGI	UP		2.20038	1.86505e-10	2.34065e-09	sigUP	3.96761	0.0287713	0.128334	n.s.
66724	Tab3	TGF-beta activated kinase 1/MAP3K7 binding protein 3	uc009trt.2	chrX	chrX_85572522_85575521	CGI	DN		-0.922879	1.86619e-10	2.34073e-09	n.s.	-1.061	1.45413e-07	3.13846e-06	n.s.
66092	Ghitm	growth hormone inducible transmembrane protein	uc007tby.3	chr14	chr14_37133823_37136822	CGI	HS		0.634399	1.88041e-10	2.35722e-09	n.s.	0.705225	1.01322e-06	1.80521e-05	n.s.
68910	Zfp467	zinc finger protein 467	uc009bue.1	chr6	chr6_48444326_48447325	CGI	LS		-3.45343	1.98438e-10	2.48614e-09	sigDOWN	-5.44027	0.00160662	0.0120359	sigDOWN
103729	AI450353	expressed sequence AI450353	uc011ybh.1	chr11	chr11_83291930_83294929	non-CGI	LS	LS2	1.88748	2.00921e-10	2.51581e-09	n.s.	0.82268	0.224356	0.567745	n.s.
207596	Thsd4	thrombospondin, type I, domain containing 4	uc009pyy.2	chr9	chr9_60509536_60512535	non-CGI	HS		0.946757	2.0417e-10	2.55504e-09	n.s.	0.0453309	0.906326	1	n.s.
214895	Lman2l	lectin, mannose-binding 2-like	uc007aqe.1	chr1	chr1_36443740_36446739	CGI	HS		-0.823619	2.08936e-10	2.61319e-09	n.s.	-0.921039	0.000164169	0.00167761	n.s.
19062	Inpp5k	inositol polyphosphate 5-phosphatase K	uc007kel.1	chr11	chr11_75629520_75632519	CGI	HS		0.904672	2.09601e-10	2.62001e-09	n.s.	0.727899	0.0499482	0.198845	n.s.
209558	Enpp3	ectonucleotide pyrophosphatase/phosphodiesterase 3	uc007erc.1	chr10	chr10_24834696_24837695	non-CGI	UP		0.800511	2.11004e-10	2.63605e-09	n.s.	1.85463	0.204575	0.526489	n.s.
20194	S100a10	S100 calcium binding protein A10 (calpactin)	uc008qfk.1	chr3	chr3_93553617_93556616	CGI	DN	DN5	1.71983	2.11379e-10	2.63923e-09	n.s.	1.01677	0.00350884	0.0231776	n.s.
28042	Selenoi	selenoprotein I	uc008wvi.1	chr5	chr5_30231118_30234117	CGI	HS		0.766042	2.1326e-10	2.66121e-09	n.s.	0.728085	0.00122158	0.00947811	n.s.
236266	Alms1	ALMS1, centrosome and basal body associated	uc009cpz.1	chr6	chr6_85586031_85589030	CGI	HS		-0.884427	2.1419e-10	2.67129e-09	n.s.	-0.979036	0.0705855	0.253038	n.s.
19725	Rfx2	regulatory factor X, 2 (influences HLA class II expression)	uc008ddf.2	chr17	chr17_56829509_56832508	CGI	HS		0.653607	2.14512e-10	2.67379e-09	n.s.	0.175016	0.478426	0.96317	n.s.
381801	Tatdn2	TatD DNase domain containing 2	uc009dhh.1	chr6	chr6_113696173_113699172	CGI	LS		-0.687258	2.15617e-10	2.68604e-09	n.s.	-2.04881	0.128281	0.401279	n.s.
14622	Gjb5	gap junction protein, beta 5	uc008uuv.1	chr4	chr4_127356665_127359664	non-CGI	UP		1.22586	2.18533e-10	2.72082e-09	n.s.	1.31755	2.43142e-06	3.97984e-05	n.s.
244416	Ppp1r3b	protein phosphatase 1, regulatory subunit 3B	uc009lkw.1	chr8	chr8_35374241_35377240	CGI	LS	LS1	1.84683	2.20581e-10	2.74476e-09	n.s.	0.843858	0.442077	0.907895	n.s.
21817	Tgm2	transglutaminase 2, C polypeptide	uc008npr.1	chr2	chr2_158144893_158147892	CGI	LS		1.88981	2.23002e-10	2.7733e-09	n.s.	0.086519	0.876125	1	n.s.
72055	Slc38a10	solute carrier family 38, member 10	uc007mry.2	chr11	chr11_120149852_120152851	CGI	DN		0.587545	2.23838e-10	2.78213e-09	n.s.	-0.205064	0.310151	0.706964	n.s.
214359	Tmem51	transmembrane protein 51	uc008vpr.1	chr4	chr4_142082805_142085804	CGI	DN	DN3	1.17071	2.28583e-10	2.8395e-09	n.s.	-0.414924	0.363011	0.786739	n.s.
13845	Ephb3	Eph receptor B3	uc007yrg.1	chr16	chr16_21203295_21206294	CGI	LS		0.832413	2.30024e-10	2.85578e-09	n.s.	0.706289	0.0063564	0.0377441	n.s.
218214	Kdm1b	lysine (K)-specific demethylase 1B	uc007qhu.3	chr13	chr13_47061458_47064457	CGI	DN		-0.764192	2.30233e-10	2.85676e-09	n.s.	-0.448982	0.00528395	0.0325155	n.s.
66522	Pgpep1	pyroglutamyl-peptidase I	uc009mbc.2	chr8	chr8_70658239_70661238	CGI	HS		0.795429	2.30477e-10	2.85817e-09	n.s.	0.108275	0.61421	1	n.s.
14154	Fem1a	feminization 1 homolog a (C. elegans)	uc008dbk.2	chr17	chr17_56255293_56258292	CGI	HS		1.63699	2.3743e-10	2.94108e-09	n.s.	2.31428	0.000343317	0.00320607	sigUP
76479	Smndc1	survival motor neuron domain containing 1	uc008hws.1	chr19	chr19_53388542_53391541	CGI	HS		-0.625237	2.37387e-10	2.94108e-09	n.s.	-0.0586719	0.718379	1	n.s.
407821	Znrf3	zinc and ring finger 3	uc007hwk.4	chr11	chr11_5380241_5383240	non-CGI	DN		-0.795065	2.38265e-10	2.94975e-09	n.s.	-1.39088	3.83231e-05	0.000467329	n.s.
22247	Umps	uridine monophosphate synthetase	uc007zaq.1	chr16	chr16_33965504_33968503	CGI	HS		0.703512	2.40944e-10	2.9806e-09	n.s.	1.08148	1.93781e-09	5.85881e-08	n.s.
64899	Lpin3	lipin 3	uc008nrh.2	chr2	chr2_160879170_160882169	non-CGI	DN		1.17596	2.41028e-10	2.9806e-09	n.s.	0.509167	0.324537	0.718176	n.s.
14528	Gch1	GTP cyclohydrolase 1	uc007tht.1	chr14	chr14_47187903_47190902	CGI	HS		1.08749	2.41637e-10	2.98644e-09	n.s.	1.31099	0.000412462	0.00374268	n.s.
78784	Celf3	CUGBP, Elav-like family member 3	uc008qgp.2	chr3	chr3_94477049_94480048	non-CGI	LS		1.92693	2.42636e-10	2.9971e-09	n.s.	3.43218	0.0685971	0.246878	n.s.
66346	1700029P11Rik	RIKEN cDNA 1700029P11 gene	uc007wxv.3	chr15	chr15_81979040_81982039	CGI	UP		-2.01845	2.44755e-10	3.02158e-09	sigDOWN	-2.86122	5.49464e-06	8.32924e-05	sigDOWN
11808	Apoa4	apolipoprotein A-IV	uc009phd.1	chr9	chr9_46239344_46242343	non-CGI	UP		6.30601	2.49925e-10	3.08268e-09	sigUP	0	1	1	n.s.
78887	Sfi1	Sfi1 homolog, spindle assembly associated (yeast)	uc007hsa.1	chr11	chr11_3191964_3194963	CGI	HS		1.50908	2.49985e-10	3.08268e-09	n.s.	3.04602	0.0172699	0.0856277	n.s.
319720	9630028I04Rik	RIKEN cDNA 9630028I04 gene	uc008bfo.1	chr17	chr17_27246567_27249566	non-CGI	DN		1.08402	2.51255e-10	3.09661e-09	n.s.	0.741903	0.133917	0.415475	n.s.
448987	Fbxl7	F-box and leucine-rich repeat protein 7	uc007vjn.1	chr15	chr15_26894065_26897064	CGI	UP		-2.89672	2.5287e-10	3.11475e-09	sigDOWN	-3.29302	3.34439e-07	6.66147e-06	sigDOWN
22351	Vill	villin-like	uc009sac.2	chr9	chr9_119051278_119054277	non-CGI	LS		1.45668	2.5463e-10	3.13467e-09	n.s.	0.277764	0.484249	0.97213	n.s.
235461	Mindy2	MINDY lysine 48 deubiquitinase 2	uc009qoo.2	chr9	chr9_70655675_70658674	CGI	DN		-3.21122	2.56191e-10	3.15213e-09	sigDOWN	-2.13711	0.31499	0.706964	n.s.
17965	Nbl1	neuroblastoma, suppression of tumorigenicity 1	uc008vls.1	chr4	chr4_139091471_139094470	CGI	LS		4.58541	2.56476e-10	3.15386e-09	sigUP	1.49564	0.179023	0.494147	n.s.
12217	Bsn	bassoon	uc009rov.1	chr9	chr9_108188884_108191883	CGI	UP	UP2	1.69755	2.67646e-10	3.28938e-09	n.s.	0.534008	0.501686	1	n.s.
14793	Cdca3	cell division cycle associated 3	uc009dsc.2	chr6	chr6_124828676_124831675	CGI	HS		0.627495	2.72694e-10	3.34954e-09	n.s.	0.237053	0.108341	0.349358	n.s.
53417	Hif3a	hypoxia inducible factor 3, alpha subunit	uc009fit.2	chr7	chr7_17060928_17063927	CGI	UP		2.45351	2.73039e-10	3.3519e-09	sigUP	0	1	1	n.s.
15245	Hhip	Hedgehog-interacting protein	uc009mix.2	chr8	chr8_80056509_80059508	CGI	LS		-3.38803	2.73871e-10	3.36024e-09	sigDOWN	-2.34719	0.0710407	0.254379	n.s.
74487	5430405H02Rik	RIKEN cDNA 5430405H02 gene	uc008noa.2	chr2	chr2_156861446_156864445	CGI	HS		0.675225	2.76842e-10	3.39479e-09	n.s.	0.0853654	0.849195	1	n.s.
56032	Nprl2	NPR2 like, GATOR1 complex subunit	uc009rln.2	chr9	chr9_107540709_107543708	CGI	HS		1.02248	2.8258e-10	3.46129e-09	n.s.	0.695596	0.0119263	0.0636937	n.s.
80720	Pbx4	pre B cell leukemia homeobox 4	uc009lya.1	chr8	chr8_69831204_69834203	CGI	HS		2.27301	2.82573e-10	3.46129e-09	sigUP	0.685614	0.359037	0.779358	n.s.
12590	Cdx1	caudal type homeobox 1	uc008fbj.2	chr18	chr18_61034700_61037699	CGI	LS	LS2	-1.34026	2.85007e-10	3.48907e-09	n.s.	-0.468246	0.269278	0.656157	n.s.
68323	Nudt22	nudix (nucleoside diphosphate linked moiety X)-type motif 22	uc008gjz.1	chr19	chr19_6994538_6997537	CGI	HS		1.17574	2.86231e-10	3.5021e-09	n.s.	0.64953	0.0378417	0.158365	n.s.
170748	Smco4	single-pass membrane protein with coiled-coil domains 4	uc009ogc.1	chr9	chr9_15503995_15506994	non-CGI	HS		-0.933909	2.88698e-10	3.53031e-09	n.s.	-0.289327	0.280982	0.678201	n.s.
245595	Zfp711	zinc finger protein 711	uc009udl.1	chrX	chrX_112599026_112602025	CGI	LS	LS5	-3.15307	2.91519e-10	3.56282e-09	sigDOWN	-2.63962	0.00611092	0.0366935	sigDOWN
54667	Atp8b2	ATPase, class I, type 8B, member 2	uc033huy.1	chr3	chr3_89961833_89964832	CGI	LS		0.751644	2.93959e-10	3.59065e-09	n.s.	0.754421	0.0564699	0.216509	n.s.
228598	Ebf4	early B cell factor 4	uc008mio.2	chr2	chr2_130294439_130297438	CGI	LS		-2.32614	2.96222e-10	3.61628e-09	sigDOWN	-0.987698	0.245308	0.610559	n.s.
14314	Fstl1	follistatin-like 1	uc007zej.1	chr16	chr16_37775555_37778554	CGI	UP		0.872108	3.06694e-10	3.74205e-09	n.s.	1.41899	1.18206e-15	1.00179e-13	n.s.
108123	Napg	N-ethylmaleimide sensitive fusion protein attachment protein gamma	uc008fdp.2	chr18	chr18_62976416_62979415	CGI	HS		0.836137	3.1027e-10	3.78358e-09	n.s.	0.975433	2.18079e-05	0.000284254	n.s.
22319	Vamp3	vesicle-associated membrane protein 3	uc008vyj.1	chr4	chr4_151056454_151059453	CGI	DN		-0.661697	3.11416e-10	3.79543e-09	n.s.	-0.683222	2.35961e-05	0.000304578	n.s.
26889	Cln8	ceroid-lipofuscinosis, neuronal 8	uc009kze.1	chr8	chr8_14887036_14890035	CGI	DN	DN1	0.931724	3.12144e-10	3.8022e-09	n.s.	0.271139	0.64181	1	n.s.
319263	Pcmtd1	protein-L-isoaspartate (D-aspartate) O-methyltransferase domain containing 1	uc007agc.1	chr1	chr1_7087420_7090419	CGI	DN		0.764098	3.12587e-10	3.80548e-09	n.s.	1.3078	0.00158217	0.0118934	n.s.
216134	Pdxk	pyridoxal (pyridoxine, vitamin B6) kinase	uc007fxu.2	chr10	chr10_78463449_78466448	CGI	DN		1.07154	3.259e-10	3.96536e-09	n.s.	-0.69014	0.11692	0.371832	n.s.
240913	Adamts4	a disintegrin-like and metallopeptidase (reprolysin type) with thrombospondin type 1 motif, 4	uc007dnn.1	chr1	chr1_171248922_171251921	non-CGI	UP		3.29966	3.27264e-10	3.97878e-09	sigUP	0	1	1	n.s.
258064	Olfr316	olfactory receptor 316	uc007jce.1	chr11	chr11_58756167_58759166	non-CGI	DN		-2.35454	3.27365e-10	3.97878e-09	sigDOWN	-2.11298	0.318182	0.706964	n.s.
72386	2610035D17Rik	RIKEN cDNA 2610035D17 gene	uc011ygz.1	chr11	chr11_113200339_113203338	CGI	HS		1.48698	3.28441e-10	3.98963e-09	n.s.	2.25378	0.00131701	0.0101683	sigUP
75556	Cfap161	cilia and flagella associated protein 161	uc009idv.2	chr7	chr7_83793340_83796339	non-CGI	LS		-2.80115	3.29932e-10	4.00554e-09	sigDOWN	-2.25443	0.0878633	0.304532	n.s.
18600	Padi2	peptidyl arginine deiminase, type II	uc008vnj.1	chr4	chr4_140922659_140925658	non-CGI	DN		1.74669	3.32588e-10	4.03554e-09	n.s.	-2.92817	0.165687	0.472378	n.s.
100503915	Smpd5	sphingomyelin phosphodiesterase 5	uc011zut.1	chr15	chr15_76292934_76295933	CGI	LS		1.96496	3.37558e-10	4.0917e-09	n.s.	0.505366	0.401442	0.845973	n.s.
227541	Camk1d	calcium/calmodulin-dependent protein kinase ID	uc056zje.1	chr2	chr2_5674547_5677546	non-CGI	HS		-0.959581	3.37589e-10	4.0917e-09	n.s.	-0.90364	0.0122749	0.0652064	n.s.
14661	Glud1	glutamate dehydrogenase 1	uc007tas.2	chr14	chr14_34309227_34312226	CGI	DN		0.65304	3.39905e-10	4.1175e-09	n.s.	0.746342	4.11198e-07	8.04878e-06	n.s.
53869	Rab11a	RAB11A, member RAS oncogene family	uc009qce.1	chr9	chr9_64736257_64739256	CGI	HS		-0.740201	3.40627e-10	4.12397e-09	n.s.	-0.862393	2.39883e-07	4.93942e-06	n.s.
56774	Slc6a14	solute carrier family 6 (neurotransmitter transporter), member 14	uc009sur.2	chrX	chrX_21713400_21716399	non-CGI	LS		2.76464	3.41296e-10	4.1298e-09	sigUP	5.94219	7.68076e-05	0.000861485	sigUP
232784	Zfp212	Zinc finger protein 212	uc009btn.2	chr6	chr6_47919068_47922067	CGI	DN		-0.770677	3.50222e-10	4.23546e-09	n.s.	-1.46705	2.30355e-05	0.000299013	n.s.
319955	Ercc6	excision repair cross-complementing rodent repair deficiency, complementation group 6	uc007sze.1	chr14	chr14_32512021_32515020	CGI	HS		-0.694634	3.50476e-10	4.2362e-09	n.s.	-0.51113	0.0387925	0.161605	n.s.
19201	Pstpip2	proline-serine-threonine phosphatase-interacting protein 2	uc008frw.1	chr18	chr18_77788413_77791412	non-CGI	UP		4.68647	3.51001e-10	4.24022e-09	sigUP	0	1	1	n.s.
15331	Hmgn2	high mobility group nucleosomal binding domain 2	uc008vdr.1	chr4	chr4_133966492_133969491	CGI	DN		-1.1674	3.51717e-10	4.24653e-09	n.s.	-0.690749	0.368481	0.796313	n.s.
230073	Ddx58	DEAD (Asp-Glu-Ala-Asp) box polypeptide 58	uc008shh.1	chr4	chr4_40238326_40241325	CGI	LS		-1.37835	3.56213e-10	4.29845e-09	n.s.	-1.23864	0.395183	0.837073	n.s.
104444	Rexo2	RNA exonuclease 2	uc009pia.1	chr9	chr9_48479112_48482111	CGI	HS		-0.775614	3.57911e-10	4.31614e-09	n.s.	-0.698251	1.58709e-05	0.00021438	n.s.
278304	Zfp385c	zinc finger protein 385C	uc011yfc.1	chr11	chr11_100649194_100652193	non-CGI	DN		0.921125	3.58073e-10	4.31614e-09	n.s.	1.00047	0.0016211	0.0121279	n.s.
20867	Stip1	stress-induced phosphoprotein 1	uc008gke.2	chr19	chr19_7038527_7041526	CGI	HS		-0.58229	3.59414e-10	4.32755e-09	n.s.	-0.612849	5.6314e-06	8.52477e-05	n.s.
20868	Stk10	serine/threonine kinase 10	uc007iju.1	chr11	chr11_32531766_32534765	CGI	HS		-0.926825	3.59219e-10	4.32755e-09	n.s.	-3.29057	6.73138e-13	3.80809e-11	sigDOWN
234664	Nae1	NEDD8 activating enzyme E1 subunit 1	uc009nas.2	chr8	chr8_104533138_104536137	CGI	HS		-0.690329	3.59831e-10	4.3302e-09	n.s.	-0.643352	6.23884e-05	0.000712872	n.s.
68947	Chst8	carbohydrate sulfotransferase 8	uc009gjh.2	chr7	chr7_34811212_34814211	CGI	UP	UP4	1.27433	3.60832e-10	4.33987e-09	n.s.	1.57822	0.00113509	0.00891425	n.s.
319530	Zfp750	zinc finger protein 750	uc007mvz.2	chr11	chr11_121517843_121520842	CGI	UP		0.873077	3.61848e-10	4.34971e-09	n.s.	1.55429	2.09468e-08	5.27879e-07	n.s.
56531	Ylpm1	YLP motif containing 1	uc007ogd.1	chr12	chr12_84994821_84997820	CGI	HS		-0.78847	3.64023e-10	4.37345e-09	n.s.	-0.624209	0.00118298	0.00922761	n.s.
58243	Nap1l5	nucleosome assembly protein 1-like 5	uc009cdg.1	chr6	chr6_58905627_58908626	CGI	UP	UP4	-4.04537	3.68585e-10	4.42584e-09	sigDOWN	-2.11298	0.318182	0.706964	n.s.
74174	Gtsf1	gametocyte specific factor 1	uc007xyd.2	chr15	chr15_103428928_103431927	non-CGI	HS		-2.37881	3.71194e-10	4.45473e-09	sigDOWN	-3.35138	9.02253e-09	2.43298e-07	sigDOWN
12305	Ddr1	discoidin domain receptor family, member 1	uc008cik.1	chr17	chr17_35702640_35705639	non-CGI	HS		0.988704	3.72912e-10	4.4729e-09	n.s.	-1.25411	0.000279509	0.0026768	n.s.
21664	Phlda1	pleckstrin homology like domain, family A, member 1	uc007haf.2	chr10	chr10_111504786_111507785	CGI	DN		-1.42347	3.78213e-10	4.53401e-09	n.s.	0.867394	0.0214193	0.10223	n.s.
12709	Ckb	creatine kinase, brain	uc007pdn.2	chr12	chr12_111670839_111673838	CGI	DN		0.686673	3.86766e-10	4.63401e-09	n.s.	0.522137	0.000459878	0.0040934	n.s.
67468	Mmd	monocyte to macrophage differentiation-associated	uc007kwp.1	chr11	chr11_90247305_90250304	CGI	HS		-1.12061	3.95777e-10	4.7394e-09	n.s.	0.397376	0.0752615	0.267096	n.s.
633285	Rbm46	RNA binding motif protein 46	uc033hul.1	chr3	chr3_82874984_82877983	CGI	DN		-0.877535	4.00301e-10	4.79095e-09	n.s.	-0.875649	7.34451e-05	0.000827152	n.s.
66664	Tmem41a	transmembrane protein 41a	uc007yrs.2	chr16	chr16_21946053_21949052	CGI	DN		-0.977548	4.0333e-10	4.82458e-09	n.s.	-0.908847	0.000437616	0.0039287	n.s.
108115	Slco4a1	solute carrier organic anion transporter family, member 4a1	uc008oje.2	chr2	chr2_180459478_180462477	non-CGI	HS		2.03577	4.07512e-10	4.87195e-09	sigUP	3.03742	0.0175924	0.0868932	n.s.
399558	Flrt2	fibronectin leucine rich transmembrane protein 2	uc007olc.2	chr12	chr12_95690726_95693725	CGI	LS		-3.00883	4.09667e-10	4.89504e-09	sigDOWN	-0.827754	0.445234	0.912417	n.s.
16449	Jag1	jagged 1	uc008moz.2	chr2	chr2_137115021_137118020	CGI	HS		-1.71759	4.13325e-10	4.93338e-09	n.s.	0.239289	0.828667	1	n.s.
381305	Rc3h1	RING CCCH (C3H) domains 1	uc007del.2	chr1	chr1_160904911_160907910	CGI	DN		-0.745156	4.13182e-10	4.93338e-09	n.s.	-0.864484	0.000157531	0.00161882	n.s.
11350	Abl1	c-abl oncogene 1, non-receptor tyrosine kinase	uc008jeb.3	chr2	chr2_31687037_31690036	CGI	HS		-0.658079	4.19026e-10	4.99871e-09	n.s.	-0.460629	0.0067192	0.0394243	n.s.
80890	Trim2	tripartite motif-containing 2	uc008ppz.3	chr3	chr3_84303276_84306275	CGI	LS		1.67669	4.19683e-10	5.00382e-09	n.s.	2.87007	1.62981e-05	0.000219071	sigUP
58521	Eid1	EP300 interacting inhibitor of differentiation 1	uc008mcx.1	chr2	chr2_125671600_125674599	CGI	DN		-1.01104	4.2535e-10	5.06863e-09	n.s.	0.417812	0.136605	0.421726	n.s.
213236	Dnd1	DND microRNA-mediated repression inhibitor 1	uc008eom.1	chr18	chr18_36764715_36767714	CGI	HS		-0.593343	4.25657e-10	5.06954e-09	n.s.	-1.17571	9.30574e-16	8.04177e-14	n.s.
319997	A630001G21Rik	RIKEN cDNA A630001G21 gene	uc007buj.2	chr1	chr1_85735107_85738106	non-CGI	LS		3.51919	4.32853e-10	5.15245e-09	sigUP	3.44522	0.0677802	0.246878	n.s.
78906	Misp	mitotic spindle positioning	uc007fzy.1	chr10	chr10_79819521_79822520	CGI	DN		1.59567	4.35484e-10	5.18096e-09	n.s.	-2.11298	0.318182	0.706964	n.s.
11737	Anp32a	acidic (leucine-rich) nuclear phosphoprotein 32 family, member A	uc009qah.3	chr9	chr9_62339843_62342842	CGI	HS		0.684841	4.4268e-10	5.26372e-09	n.s.	1.58831	2.80116e-10	9.99765e-09	n.s.
67581	Tbc1d23	TBC1 domain family, member 23	uc007znd.1	chr16	chr16_57229967_57232966	CGI	HS		1.1864	4.5069e-10	5.35606e-09	n.s.	0.4179	0.562561	1	n.s.
105171	Arrdc3	arrestin domain containing 3	uc007rhi.2	chr13	chr13_80881922_80884921	CGI	HS		-0.839917	4.51539e-10	5.36324e-09	n.s.	-0.205631	0.279733	0.676004	n.s.
231668	Vsig10	V-set and immunoglobulin domain containing 10	uc008zfn.1	chr5	chr5_117317766_117320765	CGI	LS		1.84376	4.52398e-10	5.37055e-09	n.s.	-0.393336	0.805961	1	n.s.
97130	C77080	expressed sequence C77080	uc008uwl.2	chr4	chr4_129226412_129229411	non-CGI	DN	DN4	0.779211	4.54984e-10	5.39832e-09	n.s.	1.08407	1.09833e-06	1.94265e-05	n.s.
11512	Adcy6	adenylate cyclase 6	uc011zyy.2	chr15	chr15_98595511_98598510	CGI	DN		0.980456	4.60033e-10	5.45529e-09	n.s.	-0.73976	0.198443	0.515055	n.s.
19157	Cyth1	cytohesin 1	uc007mor.2	chr11	chr11_118211243_118214242	non-CGI	DN		-0.976382	4.64259e-10	5.50242e-09	n.s.	-2.62761	8.76398e-07	1.58329e-05	sigDOWN
212442	Lactb2	lactamase, beta 2	uc007aiu.2	chr1	chr1_13659010_13662009	CGI	UP		0.701759	4.67168e-10	5.53391e-09	n.s.	0.680587	0.00028753	0.00273928	n.s.
14873	Gsto1	glutathione S-transferase omega 1	uc008hvq.1	chr19	chr19_47853489_47856488	CGI	DN		1.11425	4.79806e-10	5.68055e-09	n.s.	1.10447	3.66322e-06	5.76399e-05	n.s.
207704	Gtpbp10	GTP-binding protein 10 (putative)	uc008wis.1	chr5	chr5_5558002_5561001	CGI	UP		0.800425	4.91498e-10	5.81584e-09	n.s.	0.277372	0.430001	0.891098	n.s.
214922	Slc39a2	solute carrier family 39 (zinc transporter), member 2	uc007tni.2	chr14	chr14_51892110_51895109	CGI	LS		4.02026	4.9354e-10	5.83686e-09	sigUP	3.02551	1.65379e-05	0.000221616	sigUP
16859	Lgals9	lectin, galactose binding, soluble 9	uc007kkd.2	chr11	chr11_78983425_78986424	non-CGI	UP		1.14896	4.9611e-10	5.86409e-09	n.s.	2.55922	4.90419e-54	7.17646e-51	sigUP
66665	Msantd3	Myb/SANT-like DNA-binding domain containing 3	uc008svi.2	chr4	chr4_48538999_48541998	CGI	HS		-0.819215	4.96953e-10	5.87089e-09	n.s.	-0.996946	7.22839e-07	1.33443e-05	n.s.
19730	Ralgds	ral guanine nucleotide dissociation stimulator	uc008iym.2	chr2	chr2_28511667_28514666	CGI	HS	HS1-HS5	0.615492	4.99273e-10	5.89512e-09	n.s.	0.47274	0.00434226	0.027683	n.s.
101943	Sf3b3	splicing factor 3b, subunit 3	uc009nlb.1	chr8	chr8_110845304_110848303	CGI	HS		-0.650002	5.16899e-10	6.09996e-09	n.s.	-0.682112	1.10608e-06	1.95321e-05	n.s.
330662	Dock1	dedicator of cytokinesis 1	uc009kdx.1	chr7	chr7_134780849_134783848	non-CGI	DN		0.810437	5.2228e-10	6.16016e-09	n.s.	0.128803	0.847013	1	n.s.
80297	Sptbn4	spectrin beta, non-erythrocytic 4	uc009fwb.1	chr7	chr7_27407677_27410676	CGI	LS		1.19046	5.25469e-10	6.19444e-09	n.s.	0.0315878	0.974269	1	n.s.
27381	Tcl1b2	T cell leukemia/lymphoma 1B, 2	uc007oxw.1	chr12	chr12_105145533_105148532	non-CGI	UP		5.20168	5.34952e-10	6.30284e-09	sigUP	0	1	1	n.s.
20877	Aurkb	aurora kinase B	uc007jpa.1	chr11	chr11_69044143_69047142	CGI	HS		0.68599	5.39557e-10	6.35368e-09	n.s.	1.29778	1.67737e-16	1.52773e-14	n.s.
66120	Fkbp11	FK506 binding protein 11	uc007xno.1	chr15	chr15_98726699_98729698	CGI	LS		2.86392	5.46411e-10	6.43095e-09	sigUP	-2.11298	0.318182	0.706964	n.s.
71952	Riox1	ribosomal oxygenase 1	uc007odz.2	chr12	chr12_83949108_83952107	CGI	DN		-0.738582	5.49698e-10	6.46617e-09	n.s.	-0.814988	8.19433e-05	0.000910996	n.s.
21745	Tep1	telomerase associated protein 1	uc011zjy.1	chr14	chr14_50851636_50854635	non-CGI	DN		1.20445	5.50648e-10	6.47388e-09	n.s.	-1.84199	0.181133	0.494147	n.s.
330406	B4galnt3	beta-1,4-N-acetyl-galactosaminyl transferase 3	uc012erx.1	chr6	chr6_120293060_120296059	CGI	DN		0.781817	5.54154e-10	6.51161e-09	n.s.	2.56453	0.188451	0.494147	n.s.
71998	Slc25a35	solute carrier family 25, member 35	uc007joq.1	chr11	chr11_68966631_68969630	CGI	HS		1.15093	5.5652e-10	6.53591e-09	n.s.	0.979479	0.0300088	0.133042	n.s.
18453	P4hb	prolyl 4-hydroxylase, beta polypeptide	uc007mti.1	chr11	chr11_120571437_120574436	CGI	HS		-0.639213	5.60698e-10	6.58145e-09	n.s.	-0.391918	0.00516466	0.0319066	n.s.
107358	Tm9sf3	transmembrane 9 superfamily member 3	uc008hlt.1	chr19	chr19_41262505_41265504	CGI	DN		0.639451	5.67185e-10	6.65404e-09	n.s.	0.275158	0.10561	0.342817	n.s.
242608	Podn	podocan	uc033idk.1	chr4	chr4_108029487_108032486	CGI	DN		-1.86953	5.71405e-10	6.69996e-09	n.s.	-3.63343	0.000771244	0.00640416	sigDOWN
75292	Prkd3	protein kinase D3	uc008dps.2	chr17	chr17_79019317_79022316	CGI	DN		-0.738398	5.79486e-10	6.79109e-09	n.s.	-1.15664	2.09191e-07	4.36477e-06	n.s.
11634	Aire	autoimmune regulator (autoimmune polyendocrinopathy candidiasis ectodermal dystrophy)	uc007fwq.2	chr10	chr10_78036759_78039758	non-CGI	HS		4.95673	5.81189e-10	6.80741e-09	sigUP	3.43218	0.0685971	0.246878	n.s.
20788	Srebf2	sterol regulatory element binding factor 2	uc007wyi.1	chr15	chr15_82145769_82148768	CGI	DN		0.637183	5.82451e-10	6.81856e-09	n.s.	0.14773	0.440482	0.905808	n.s.
17425	Foxk1	forkhead box K1	uc009aio.1	chr5	chr5_142399997_142402996	CGI	HS		0.764405	5.87575e-10	6.87487e-09	n.s.	1.56228	1.05375e-07	2.33399e-06	n.s.
69215	Sat2	spermidine/spermine N1-acetyl transferase 2	uc007jqr.1	chr11	chr11_69620609_69623608	CGI	LS		2.29938	5.91287e-10	6.91462e-09	sigUP	0.517046	0.71716	1	n.s.
106957	Slc39a6	solute carrier family 39 (metal ion transporter), member 6	uc008egv.1	chr18	chr18_24602318_24605317	CGI	HS		-0.946251	5.9431e-10	6.94272e-09	n.s.	-1.6331	1.06536e-13	6.71973e-12	n.s.
18263	Odc1	ornithine decarboxylase, structural 1	uc007ncv.1	chr12	chr12_17543373_17546372	CGI	HS		-0.730898	5.94322e-10	6.94272e-09	n.s.	0.56286	0.00510768	0.0315813	n.s.
18679	Phka1	phosphorylase kinase alpha 1	uc009tyr.1	chrX	chrX_102642747_102645746	CGI	DN		-1.39837	5.97413e-10	6.97512e-09	n.s.	-2.59283	1.11758e-14	8.01664e-13	sigDOWN
18413	Osm	oncostatin M	uc007hus.2	chr11	chr11_4235285_4238284	CGI	LS		2.24621	5.98772e-10	6.98727e-09	sigUP	3.64786	0.0022299	0.0157688	sigUP
210719	Mkx	mohawk homeobox	uc008dzp.2	chr18	chr18_7003280_7006279	CGI	LS		-1.61306	6.01503e-10	7.01541e-09	n.s.	0.147334	0.69892	1	n.s.
72022	Slc35f2	solute carrier family 35, member F2	uc009pmn.2	chr9	chr9_53770035_53773034	CGI	UP		0.740454	6.03261e-10	7.03217e-09	n.s.	0.39016	0.0181121	0.0889996	n.s.
227325	Dner	delta/notch-like EGF repeat containing	uc007bsx.1	chr1	chr1_84694722_84697721	CGI	DN		1.8118	6.13978e-10	7.1533e-09	n.s.	0	1	1	n.s.
245666	Iqsec2	IQ motif and Sec7 domain 2	uc009uqb.2	chrX	chrX_152210522_152213521	non-CGI	DN		-2.00017	6.22899e-10	7.25338e-09	sigDOWN	-5.35218	0.00214119	0.0152842	sigDOWN
214899	Kdm5a	lysine (K)-specific demethylase 5A	uc009dne.2	chr6	chr6_120362599_120365598	CGI	DN		-0.795206	6.54087e-10	7.61252e-09	n.s.	-0.637905	0.000669504	0.00565433	n.s.
229543	Ints3	integrator complex subunit 3	uc008qce.2	chr3	chr3_90432137_90435136	CGI	HS		-0.586896	6.5608e-10	7.63166e-09	n.s.	-0.580039	0.000304537	0.00287263	n.s.
11828	Aqp3	aquaporin 3	uc008sih.1	chr4	chr4_41096684_41099683	CGI	DN		0.923376	6.6866e-10	7.77388e-09	n.s.	1.2977	0.065609	0.244429	n.s.
17240	Mdfi	MyoD family inhibitor	uc008cwi.3	chr17	chr17_47833192_47836191	CGI	LS		2.78397	6.73552e-10	7.82661e-09	sigUP	0	1	1	n.s.
53414	Bysl	bystin-like	uc008cvq.2	chr17	chr17_47609993_47612992	CGI	DN		0.629506	6.88607e-10	7.99731e-09	n.s.	0.965665	4.01796e-12	2.00441e-10	n.s.
277010	Marveld1	MARVEL (membrane-associating) domain containing 1	uc008hni.2	chr19	chr19_42145889_42148888	CGI	LS		1.39376	7.0781e-10	8.21599e-09	n.s.	1.39563	0.0102253	0.0560133	n.s.
14433	Gapdh	glyceraldehyde-3-phosphate dehydrogenase	uc009dts.2	chr6	chr6_125164274_125167273	CGI	DN		1.44366	7.16368e-10	8.31093e-09	n.s.	-1.56081	0.00226078	0.0159614	n.s.
224105	Pak2	p21 (RAC1) activated kinase 2	uc007yyd.2	chr16	chr16_32077843_32080842	CGI	DN		0.775789	7.35244e-10	8.52293e-09	n.s.	1.23564	6.986e-14	4.57739e-12	n.s.
64898	Lpin2	lipin 2	uc008dmd.2	chr17	chr17_71203154_71206153	non-CGI	HS		-0.717345	7.35418e-10	8.52293e-09	n.s.	-0.944682	2.92681e-05	0.000368141	n.s.
432486	Gnptab	N-acetylglucosamine-1-phosphate transferase, alpha and beta subunits	uc011xlg.1	chr10	chr10_88377912_88380911	CGI	UP		-0.952649	7.37778e-10	8.54126e-09	n.s.	-0.444187	0.132828	0.412914	n.s.
71900	Tmem106b	transmembrane protein 106B	uc009ayk.2	chr6	chr6_13068259_13071258	CGI	DN		0.782575	7.37676e-10	8.54126e-09	n.s.	0.396297	0.0888404	0.307113	n.s.
14605	Tsc22d3	TSC22 domain family, member 3	uc009ulb.1	chrX	chrX_140599023_140602022	CGI	DN		1.72971	7.48587e-10	8.66182e-09	n.s.	-1.19623	0.0580565	0.220241	n.s.
213081	Wdr19	WD repeat domain 19	uc008xne.1	chr5	chr5_65198196_65201195	CGI	UP		1.06405	7.58904e-10	8.77657e-09	n.s.	-2.95009	0.163206	0.472378	n.s.
385674	Zfp174	zinc finger protein 174	uc007xyt.1	chr16	chr16_3845723_3848722	CGI	DN		1.48945	7.63902e-10	8.82972e-09	n.s.	1.33386	0.0374121	0.156832	n.s.
231326	Aasdh	aminoadipate-semialdehyde dehydrogenase	uc012dxo.1	chr5	chr5_76902881_76905880	CGI	HS		0.740923	7.66532e-10	8.85546e-09	n.s.	0.306823	0.458038	0.930921	n.s.
29859	Sult4a1	sulfotransferase family 4A, member 1	uc007xbs.1	chr15	chr15_84104255_84107254	CGI	UP	UP2	1.10261	7.76201e-10	8.96245e-09	n.s.	-0.145926	0.737805	1	n.s.
101401	Adamts9	a disintegrin-like and metallopeptidase (reprolysin type) with thrombospondin type 1 motif, 9	uc009cze.2	chr6	chr6_92858705_92861704	non-CGI	LS		-2.17365	7.84393e-10	9.05228e-09	sigDOWN	-4.92477	0.00686109	0.0400748	sigDOWN
208104	Mlxip	MLX interacting protein	uc008znr.3	chr5	chr5_123393298_123396297	CGI	DN		-0.692864	7.89917e-10	9.11123e-09	n.s.	-0.68367	0.00228592	0.0161182	n.s.
67375	Qprt	quinolinate phosphoribosyltransferase	uc009jug.1	chr7	chr7_127120530_127123529	non-CGI	LS		2.78221	8.00951e-10	9.23365e-09	sigUP	-0.0442466	0.974505	1	n.s.
208084	Pif1	PIF1 5'-to-3' DNA helicase	uc012gvm.1	chr9	chr9_65588448_65591447	non-CGI	DN		0.888511	8.08163e-10	9.31191e-09	n.s.	1.15655	0.000246349	0.00240648	n.s.
74781	Wipi2	WD repeat domain, phosphoinositide interacting 2	uc009aiy.1	chr5	chr5_142628084_142631083	CGI	HS		0.573237	8.18046e-10	9.42083e-09	n.s.	-0.219017	0.281221	0.678554	n.s.
235134	Nfrkb	nuclear factor related to kappa B binding protein	uc009ors.3	chr9	chr9_31384692_31387691	CGI	HS		-0.761563	8.20348e-10	9.44239e-09	n.s.	-0.808336	0.0379598	0.158769	n.s.
628900	Serpina3i	serine (or cysteine) peptidase inhibitor, clade A, member 3I	uc011yrf.1	chr12	chr12_104261622_104264621	non-CGI	LS		6.18556	8.35796e-10	9.61515e-09	sigUP	3.43218	0.0685971	0.246878	n.s.
14790	Grcc10	gene rich cluster, C10 gene	uc009drp.1	chr6	chr6_124739580_124742579	CGI	HS		1.04727	8.40449e-10	9.66362e-09	n.s.	0.685821	0.043998	0.179209	n.s.
13685	Eif4ebp1	eukaryotic translation initiation factor 4E binding protein 1	uc009lih.1	chr8	chr8_27258827_27261826	CGI	DN		0.820149	8.44975e-10	9.71058e-09	n.s.	1.00262	2.11405e-12	1.09185e-10	n.s.
69710	Arap1	ArfGAP with RhoGAP domain, ankyrin repeat and PH domain 1	uc009iok.1	chr7	chr7_101346569_101349568	CGI	LS		0.845953	8.51689e-10	9.78261e-09	n.s.	-0.616742	0.0781789	0.2758	n.s.
225207	Zfp521	zinc finger protein 521	uc008edc.1	chr18	chr18_13970221_13973220	CGI	UP		-0.79887	8.89884e-10	1.0216e-08	n.s.	-0.526953	0.0703952	0.252438	n.s.
231999	Plekha8	pleckstrin homology domain containing, family A (phosphoinositide binding specific) member 8	uc009cac.2	chr6	chr6_54601647_54604646	non-CGI	DN		-0.723793	8.92514e-10	1.02408e-08	n.s.	-0.851806	0.000343978	0.00321017	n.s.
64075	Smoc1	SPARC related modular calcium binding 1	uc007obt.2	chr12	chr12_81025308_81028307	CGI	DN	DN4	-1.2292	9.21856e-10	1.0572e-08	n.s.	-2.79945	7.12559e-13	4.01043e-11	sigDOWN
53376	Usp2	ubiquitin specific peptidase 2	uc009pbo.1	chr9	chr9_44067929_44070928	non-CGI	HS		0.865968	9.2784e-10	1.0635e-08	n.s.	-0.372596	0.274759	0.666772	n.s.
232944	Mark4	MAP/microtubule affinity regulating kinase 4	uc012fbe.1	chr7	chr7_19456995_19459994	CGI	DN		1.14203	9.33563e-10	1.0695e-08	n.s.	0	1	1	n.s.
70640	Dcp2	decapping mRNA 2	uc008eux.2	chr18	chr18_44379000_44381999	CGI	UP		0.627736	9.34969e-10	1.07056e-08	n.s.	0.452042	0.00603787	0.0363398	n.s.
224824	Pex6	peroxisomal biogenesis factor 6	uc008cud.1	chr17	chr17_46709963_46712962	CGI	DN		-0.66763	9.44375e-10	1.08076e-08	n.s.	-1.10093	6.31833e-05	0.000719744	n.s.
71020	Spats1	spermatogenesis associated, serine-rich 1	uc008cqn.1	chr17	chr17_45473439_45476438	CGI	LS		3.27048	9.46933e-10	1.08313e-08	sigUP	2.81691	0.0317017	0.139059	n.s.
56327	Arl2	ADP-ribosylation factor-like 2	uc008gho.1	chr19	chr19_6139638_6142637	CGI	HS		0.94303	9.47616e-10	1.08334e-08	n.s.	0.746042	0.0345522	0.147947	n.s.
72750	Fam117b	family with sequence similarity 117, member B	uc011wlt.2	chr1	chr1_59911506_59914505	CGI	DN		-1.13417	9.61698e-10	1.09887e-08	n.s.	-2.08996	1.68772e-20	2.42127e-18	sigDOWN
545261	Bvht	braveheart long non-coding RNA	uc008fch.3	chr18	chr18_61638153_61641152	non-CGI	UP		3.6712	9.938e-10	1.13496e-08	sigUP	4.9557	1.72171e-07	3.65135e-06	sigUP
26419	Mapk8	mitogen-activated protein kinase 8	uc007szr.2	chr14	chr14_33445659_33448658	CGI	DN		-0.719136	1.00126e-09	1.14288e-08	n.s.	-0.897184	4.50472e-05	0.000537384	n.s.
71816	Rnf180	ring finger protein 180	uc007rtr.1	chr13	chr13_105292986_105295985	CGI	HS		-1.77799	1.00587e-09	1.14755e-08	n.s.	-3.13658	0.000435765	0.00391528	sigDOWN
68226	Efcab2	EF-hand calcium binding domain 2	uc007dve.1	chr1	chr1_178404381_178407380	CGI	UP		-1.8314	1.01783e-09	1.16059e-08	n.s.	-1.14304	0.010384	0.0566566	n.s.
20856	Stc2	stanniocalcin 2	uc007iij.1	chr11	chr11_31367604_31370603	CGI	DN	DN2	3.33768	1.0209e-09	1.16348e-08	sigUP	4.38897	0.0125426	0.0661327	n.s.
407786	Taf9b	TATA-box binding protein associated factor 9B	uc009ubq.2	chrX	chrX_106218343_106221342	CGI	HS		-1.61902	1.03736e-09	1.18163e-08	n.s.	-1.068	0.0534426	0.209289	n.s.
16777	Lamb1	laminin B1	uc007nhd.1	chr12	chr12_31263794_31266793	CGI	HS		-0.642659	1.04061e-09	1.18472e-08	n.s.	0.532233	0.00361009	0.0237108	n.s.
110829	Lims1	LIM and senescent cell antigen-like domains 1	uc007fdb.2	chr10	chr10_58392873_58395872	non-CGI	HS		0.581721	1.04335e-09	1.18722e-08	n.s.	0.584994	0.000375048	0.0034517	n.s.
242662	Rims3	regulating synaptic membrane exocytosis 3	uc008unr.1	chr4	chr4_120853316_120856315	CGI	DN		-1.05468	1.04718e-09	1.19096e-08	n.s.	-2.73141	0.000628079	0.00537479	sigDOWN
19699	Reln	reelin	uc008wpi.1	chr5	chr5_22343206_22346205	CGI	DN		-1.89044	1.05122e-09	1.19494e-08	n.s.	-4.92477	0.00686109	0.0400748	sigDOWN
85030	Tnfrsf25	tumor necrosis factor receptor superfamily, member 25	uc008vzk.2	chr4	chr4_152114843_152117842	non-CGI	LS		2.28238	1.08067e-09	1.22777e-08	sigUP	2.1921	0.0151597	0.0767604	n.s.
241296	Lrrc8a	leucine rich repeat containing 8A	uc008jbu.2	chr2	chr2_30236269_30239268	CGI	DN		-0.727123	1.08881e-09	1.23638e-08	n.s.	-1.21332	1.32494e-07	2.86809e-06	n.s.
74666	4930432K21Rik	RIKEN cDNA 4930432K21 gene	uc009mmc.2	chr8	chr8_84146538_84149537	CGI	HS		-0.907357	1.10092e-09	1.24949e-08	n.s.	-1.4993	2.78771e-06	4.48608e-05	n.s.
81703	Jdp2	Jun dimerization protein 2	uc007ohc.1	chr12	chr12_85597916_85600915	CGI	LS		1.54562	1.10673e-09	1.25544e-08	n.s.	0.495125	0.727676	1	n.s.
70425	Csnk1g3	casein kinase 1, gamma 3	uc008eya.1	chr18	chr18_53860613_53863612	CGI	DN		0.699777	1.13709e-09	1.28921e-08	n.s.	0.977294	3.77688e-05	0.000461748	n.s.
18201	Nsmaf	neutral sphingomyelinase (N-SMase) activation associated factor	uc012dai.2	chr4	chr4_6452772_6455771	CGI	DN		-0.640505	1.14764e-09	1.3005e-08	n.s.	-0.678248	0.000247333	0.00241502	n.s.
73212	3110082I17Rik	RIKEN cDNA 3110082I17 gene	uc009agl.1	chr5	chr5_139459035_139462034	CGI	HS		0.796496	1.15051e-09	1.30308e-08	n.s.	1.09732	2.35231e-06	3.86187e-05	n.s.
22174	Tyro3	TYRO3 protein tyrosine kinase 3	uc008luq.1	chr2	chr2_119798014_119801013	CGI	DN		1.08685	1.15676e-09	1.30948e-08	n.s.	-2.20344	4.67214e-06	7.19968e-05	sigDOWN
27407	Abcf2	ATP-binding cassette, sub-family F (GCN20), member 2	uc012dtd.1	chr5	chr5_24575968_24578967	CGI	HS		-0.553218	1.15852e-09	1.31079e-08	n.s.	-0.802782	0.000646461	0.0055029	n.s.
73921	Scpep1os	serine carboxypeptidase 1, opposite strand	uc029rnj.1	chr11	chr11_88904428_88907427	non-CGI	LS		1.21071	1.17244e-09	1.32587e-08	n.s.	-0.234925	0.822772	1	n.s.
218311	Zfp455	zinc finger protein 455	uc007rak.1	chr13	chr13_67193006_67196005	non-CGI	LS		1.53522	1.18433e-09	1.33863e-08	n.s.	0.505541	0.31954	0.70955	n.s.
66993	Smarcd3	SWI/SNF related, matrix associated, actin dependent regulator of chromatin, subfamily d, member 3	uc008wsd.1	chr5	chr5_24600503_24603502	CGI	LS	LS5	-2.8617	1.19933e-09	1.35488e-08	sigDOWN	-3.46197	0.0932878	0.312764	n.s.
225994	Nmrk1	nicotinamide riboside kinase 1	uc008gxt.1	chr19	chr19_18630462_18633461	CGI	DN		0.80283	1.22585e-09	1.38412e-08	n.s.	2.01101	3.35633e-15	2.65005e-13	sigUP
11519	Add2	adducin 2 (beta)	uc009crg.2	chr6	chr6_86076548_86079547	non-CGI	HS		-3.27196	1.2293e-09	1.38731e-08	sigDOWN	-2.11298	0.318182	0.706964	n.s.
71723	Dhx34	DEAH (Asp-Glu-Ala-His) box polypeptide 34	uc009fhh.1	chr7	chr7_16220494_16223493	CGI	DN		0.747798	1.24678e-09	1.40632e-08	n.s.	0.348563	0.319992	0.710339	n.s.
381591	L1td1	LINE-1 type transposase domain containing 1	uc008tuj.1	chr4	chr4_98725254_98728253	CGI	LS	LS4	0.648681	1.2646e-09	1.42568e-08	n.s.	0.910812	1.86043e-09	5.6404e-08	n.s.
20675	Sox3	SRY (sex determining region Y)-box 3	uc009vff.1	chrX	chrX_60891931_60894930	CGI	LS		-2.68824	1.28282e-09	1.44548e-08	sigDOWN	-2.86307	0.0202091	0.097745	n.s.
75580	Zbtb4	zinc finger and BTB domain containing 4	uc007jrm.2	chr11	chr11_69764412_69767411	CGI	LS		1.77315	1.29079e-09	1.45371e-08	n.s.	0.896173	0.451765	0.921079	n.s.
320940	Atp11c	ATPase, class VI, type 11C	uc009tib.1	chrX	chrX_60402482_60405481	CGI	HS		-1.10518	1.2989e-09	1.46209e-08	n.s.	-1.97012	5.10381e-09	1.43076e-07	n.s.
67621	Bend5	BEN domain containing 5	uc008udf.2	chr4	chr4_111413506_111416505	CGI	DN		-1.38506	1.31003e-09	1.47387e-08	n.s.	-1.33429	0.00104528	0.00828596	n.s.
329934	Foxo6	forkhead box O6	uc008unc.1	chr4	chr4_120285762_120288761	CGI	LS		-2.18004	1.32953e-09	1.49504e-08	sigDOWN	-5.8544	0.000278775	0.00267093	sigDOWN
26556	Homer1	homer scaffolding protein 1	uc007rle.3	chr13	chr13_93306534_93309533	non-CGI	DN		-0.803453	1.33727e-09	1.50297e-08	n.s.	-0.866426	0.0018196	0.0133624	n.s.
330149	Hfm1	HFM1, ATP-dependent DNA helicase homolog	uc008ylu.2	chr5	chr5_106924391_106927390	CGI	UP		-1.25572	1.34301e-09	1.50865e-08	n.s.	-0.988798	0.244694	0.609791	n.s.
72667	Zfp444	zinc finger protein 444	uc009fat.2	chr7	chr7_6171013_6174012	CGI	DN		0.770109	1.34884e-09	1.51442e-08	n.s.	0.109332	0.711864	1	n.s.
227120	Plcl1	phospholipase C-like 1	uc007ban.2	chr1	chr1_55404446_55407445	CGI	UP		-2.77067	1.37972e-09	1.5483e-08	sigDOWN	-5.02793	0.00556286	0.0338992	sigDOWN
69601	Dab2ip	disabled 2 interacting protein	uc008jkr.2	chr2	chr2_35620481_35623480	CGI	DN		-1.02415	1.38978e-09	1.5588e-08	n.s.	-0.99821	0.000813099	0.00670707	n.s.
72519	Pip4p2	phosphatidylinositol-4,5-bisphosphate 4-phosphatase 2	uc008sbg.1	chr4	chr4_14862719_14865718	CGI	DN		-0.642754	1.40893e-09	1.57947e-08	n.s.	-0.353574	0.0370006	0.155223	n.s.
77771	Csrnp3	cysteine-serine-rich nuclear protein 3	uc012bwf.1	chr2	chr2_65844267_65847266	CGI	UP		-1.15264	1.42459e-09	1.59621e-08	n.s.	-0.625274	0.0971873	0.320406	n.s.
83767	Wasf1	WAS protein family, member 1	uc007exi.2	chr10	chr10_40882034_40885033	CGI	HS		-0.623185	1.42946e-09	1.60085e-08	n.s.	-2.13052	2.6532e-26	6.06643e-24	sigDOWN
18073	Nid1	nidogen 1	uc007pmf.2	chr13	chr13_13436102_13439101	CGI	UP		1.32362	1.43095e-09	1.6017e-08	n.s.	3.45832	0.0669651	0.246791	n.s.
20250	Scd2	stearoyl-Coenzyme A desaturase 2	uc008hpp.2	chr19	chr19_44292176_44295175	CGI	DN	DN4	-0.784198	1.45491e-09	1.62769e-08	n.s.	-0.215328	0.155362	0.468755	n.s.
232875	Zscan18	zinc finger and SCAN domain containing 18	uc009feg.2	chr7	chr7_12774159_12777158	non-CGI	DN		-0.987942	1.46392e-09	1.63694e-08	n.s.	-0.715941	0.0339662	0.146274	n.s.
13017	Ctbp2	C-terminal binding protein 2	uc009kcy.1	chr7	chr7_133121984_133124983	CGI	UP		0.565443	1.48792e-09	1.66293e-08	n.s.	0.948393	2.10262e-08	5.29272e-07	n.s.
68067	Mrnip	MRN complex interacting protein	uc007irv.2	chr11	chr11_50173351_50176350	CGI	UP		0.920415	1.49586e-09	1.67094e-08	n.s.	0.812816	0.00244912	0.0171041	n.s.
100038713	Gm10432	predicted gene 10432	uc029rxj.1	chr12	chr12_100275109_100278108	non-CGI	DN		1.93895	1.50892e-09	1.68468e-08	n.s.	0.904707	0.000799965	0.00661613	n.s.
75723	Amotl1	angiomotin-like 1	uc009oeq.1	chr9	chr9_14642030_14645029	non-CGI	DN		1.90949	1.52213e-09	1.69857e-08	n.s.	-1.49333	0.0401624	0.166427	n.s.
12402	Cbl	Casitas B-lineage lymphoma	uc009pce.1	chr9	chr9_44232547_44235546	CGI	HS		-0.990414	1.53475e-09	1.71178e-08	n.s.	-0.947592	0.0516855	0.204561	n.s.
224814	Abcc10	ATP-binding cassette, sub-family C (CFTR/MRP), member 10	uc008cso.1	chr17	chr17_46326524_46329523	CGI	DN		1.12743	1.5409e-09	1.71777e-08	n.s.	0.244511	0.689529	1	n.s.
72184	Klhl35	kelch-like 35	uc009ilq.2	chr7	chr7_99464504_99467503	non-CGI	DN		-5.89823	1.55004e-09	1.72707e-08	sigDOWN	-1.56986	0.266751	0.650865	n.s.
17319	Mif	macrophage migration inhibitory factor (glycosylation-inhibiting factor)	uc007ftc.1	chr10	chr10_75858751_75861750	CGI	DN		0.593533	1.56942e-09	1.74778e-08	n.s.	-0.58483	7.09124e-05	0.000799449	n.s.
116873	Stim2	stromal interaction molecule 2	uc008xlr.2	chr5	chr5_54103721_54106720	non-CGI	HS		-0.98207	1.59024e-09	1.77007e-08	n.s.	-1.4082	0.000100175	0.00108531	n.s.
211401	Mtss1	metastasis suppressor 1	uc007vtz.2	chr15	chr15_59080527_59083526	CGI	HS		0.652315	1.59297e-09	1.7722e-08	n.s.	1.46409	3.20878e-17	3.3223e-15	n.s.
68192	Leprotl1	leptin receptor overlapping transcript-like 1	uc009lkp.1	chr8	chr8_34145240_34148239	CGI	HS		0.809467	1.60884e-09	1.78896e-08	n.s.	-0.0234914	0.927564	1	n.s.
211446	Exoc3	exocyst complex component 3	uc007reu.1	chr13	chr13_74207201_74210200	CGI	HS		-0.626944	1.62447e-09	1.80542e-08	n.s.	-0.670378	0.00504349	0.0312284	n.s.
353282	Sfmbt2	Scm-like with four mbt domains 2	uc008iht.2	chr2	chr2_10368951_10371950	CGI	LS		1.45274	1.63298e-09	1.81397e-08	n.s.	4.38897	0.0125426	0.0661327	n.s.
14251	Flot1	flotillin 1	uc008cip.1	chr17	chr17_35821857_35824856	CGI	UP		0.770538	1.64406e-09	1.82534e-08	n.s.	-0.183703	0.417647	0.871753	n.s.
68048	Aen	apoptosis enhancing nuclease	uc009hxs.1	chr7	chr7_78894558_78897557	CGI	DN		0.714889	1.65436e-09	1.83585e-08	n.s.	0.523602	0.209883	0.537314	n.s.
69942	Rnf113a1	ring finger protein 113A1	uc009syj.1	chrX	chrX_37189843_37192842	CGI	HS		1.35356	1.6624e-09	1.84384e-08	n.s.	1.11598	0.061337	0.230736	n.s.
68421	Lmbrd1	LMBR1 domain containing 1	uc007amt.1	chr1	chr1_24677044_24680043	CGI	UP		1.3379	1.69059e-09	1.87416e-08	n.s.	1.26762	0.00102064	0.00810823	n.s.
330695	Ctxn1	cortexin 1	uc009ktp.2	chr8	chr8_4257775_4260774	CGI	DN		-1.05287	1.6977e-09	1.8811e-08	n.s.	-0.844427	0.00763189	0.0438797	n.s.
319475	Zfp672	zinc finger protein 672	uc007jba.3	chr11	chr11_58321866_58324865	CGI	HS		-2.01413	1.71024e-09	1.89404e-08	sigDOWN	-0.418654	0.65659	1	n.s.
74626	Tmem81	transmembrane protein 81	uc007coz.2	chr1	chr1_132504730_132507729	CGI	DN		1.4981	1.72107e-09	1.90507e-08	n.s.	2.96562	0.000819167	0.00674698	sigUP
99382	Abtb2	ankyrin repeat and BTB (POZ) domain containing 2	uc008lix.1	chr2	chr2_103564810_103567809	CGI	DN		-2.46109	1.72777e-09	1.91152e-08	sigDOWN	-1.76367	0.0105576	0.0574323	n.s.
244646	Pkd1l3	polycystic kidney disease 1 like 3	uc009niu.1	chr8	chr8_109613017_109616016	CGI	HS		0.815454	1.73801e-09	1.92188e-08	n.s.	1.22014	0.0388197	0.161687	n.s.
67072	Cdc37l1	cell division cycle 37-like 1	uc008hcu.2	chr19	chr19_28988852_28991851	CGI	HS		0.837041	1.74387e-09	1.92739e-08	n.s.	1.32263	0.0488828	0.1953	n.s.
223669	Zfp7	zinc finger protein 7	uc007wmr.1	chr15	chr15_76877822_76880821	CGI	DN		0.692421	1.76714e-09	1.95213e-08	n.s.	0.549173	0.0110394	0.0596655	n.s.
11352	Abl2	v-abl Abelson murine leukemia viral oncogene 2 (arg, Abelson-related gene)	uc011wuf.1	chr1	chr1_156557287_156560286	CGI	DN		-0.750186	1.79116e-09	1.97766e-08	n.s.	-0.667611	4.86908e-05	0.000575842	n.s.
66214	Rgcc	regulator of cell cycle	uc007ust.1	chr14	chr14_79300136_79303135	CGI	UP		1.45833	1.8099e-09	1.99735e-08	n.s.	1.39667	2.08431e-15	1.67758e-13	n.s.
18519	Kat2b	K(lysine) acetyltransferase 2B	uc008czp.2	chr17	chr17_53565471_53568470	CGI	DN		0.662286	1.81357e-09	2.00039e-08	n.s.	1.06301	0.000134656	0.00140279	n.s.
19876	Robo1	roundabout guidance receptor 1	uc007zqz.1	chr16	chr16_72661649_72664648	CGI	LS		-1.68965	1.83205e-09	2.01976e-08	n.s.	-3.48222	0.0915503	0.309682	n.s.
234311	Ddx60	DEAD (Asp-Glu-Ala-Asp) box polypeptide 60	uc009lul.2	chr8	chr8_61926587_61929586	non-CGI	UP	UP1	1.52357	1.83385e-09	2.02073e-08	n.s.	4.37785	0.0127609	0.0667229	n.s.
53418	B4galt2	UDP-Gal:betaGlcNAc beta 1,4- galactosyltransferase, polypeptide 2	uc008ujb.2	chr4	chr4_117881977_117884976	CGI	HS		1.30905	1.84032e-09	2.02684e-08	n.s.	-1.28914	0.0243924	0.113243	n.s.
26757	Dpysl4	dihydropyrimidinase-like 4	uc009kfk.2	chr7	chr7_139087747_139090746	non-CGI	LS		-4.13098	1.89829e-09	2.08964e-08	sigDOWN	-4.18332	0.0332983	0.143877	n.s.
384309	Trim56	tripartite motif-containing 56	uc009abq.2	chr5	chr5_137114708_137117707	non-CGI	LS		2.98806	1.90635e-09	2.09746e-08	sigUP	3.97957	0.0283452	0.127054	n.s.
20471	Six1	sine oculis-related homeobox 1	uc007nwa.2	chr12	chr12_73045213_73048212	CGI	LS	LS3	-1.42891	1.91939e-09	2.11075e-08	n.s.	-3.0281	3.44223e-11	1.46712e-09	sigDOWN
415115	Neurl2	neuralized E3 ubiquitin protein ligase 2	uc008nwk.2	chr2	chr2_164832097_164835096	CGI	DN		1.23305	1.92651e-09	2.11752e-08	n.s.	0.538949	0.388941	0.828295	n.s.
23871	Ets1	E26 avian leukemia oncogene 1, 5' domain	uc009osb.1	chr9	chr9_32694542_32697541	CGI	DN	DN5	-0.925324	1.92852e-09	2.11866e-08	n.s.	0.21087	0.505347	1	n.s.
677044	Gm10653	ribsomal protein S2 pseudogene	uc012gus.1	chr9	chr9_62860525_62863524	non-CGI	DN		1.14485	1.9361e-09	2.12593e-08	n.s.	-0.268133	0.715911	1	n.s.
[truncated: 19,932 more rows]
