# Supplementary material for: Epigenetic regulation limits competence of pluripotent stem cell‐derived oocytes
Source: EMBO J. 2023 Oct 18;42(23):e113955. doi: 10.15252/embj.2023113955 (PMC10690455; doi:10.15252/embj.2023113955)
Supplement: Supplementary file 6 — Dataset EV2 [file EMBJ-42-e113955-s003.xlsx]

## Sheet: Legend
Dataset EV2
GO term enrichment analysis for up-regulated and down-regulated genes between d6 PGCLCs and E12.5 PGCs as determined by bulk RNA-Seq experiment in this study.

## Sheet: Up-reg.
GO.ID	Term	Annotated	Significant	Expected	Fisher.PValue	Enrichment	N.genes.inCluster	Genes	GO.categ	sigType
GO:0002476	antigen processing and presentation of endogenous peptide antigen via MHC class Ib	29	9	1.04	4.91342e-07	8.65385	773	Gm11127, H2-Bl, H2-K1, H2-L, H2-M3, H2-Q2, H2-Q4, H2-Q7, Tap2	BP	sigUP
GO:0001916	positive regulation of T cell mediated cytotoxicity	46	10	1.65	4.18956e-06	6.06061	773	Gm11127, H2-Bl, H2-K1, H2-L, H2-M3, H2-Q2, H2-Q4, H2-Q7, Il23a, Tap2	BP	sigUP
GO:0002486	antigen processing and presentation of endogenous peptide antigen via MHC class I via ER pathway, TAP-independent	28	8	1	4.33055e-06	8	773	Gm11127, H2-Bl, H2-K1, H2-L, H2-M3, H2-Q2, H2-Q4, H2-Q7	BP	sigUP
GO:0098656	anion transmembrane transport	187	16	6.71	0.000364544	2.3845	773	Ano5, AU018091, Casr, Gabrp, Prnp, Sfxn3, Slc13a4, Slc13a5, Slc16a3, Slc1a3, Slc1a5, Slc23a1, Slc39a8, Slc44a4, Slc7a1, Tcaf2	BP	sigUP
GO:1902950	regulation of dendritic spine maintenance	11	4	0.39	0.000442793	10.2564	773	App, Fcgr2b, Grin1, Prnp	BP	sigUP
GO:0060433	bronchus development	12	4	0.43	0.000645393	9.30233	773	Bmp4, Spdef, Tgfbr2, Wnt7b	BP	sigUP
GO:0002385	mucosal immune response	60	5	2.15	0.00064784	2.32558	773	Apoa4, Ifnl2, Pigr, Rab17, Tnfsf13	BP	sigUP
GO:0043173	nucleotide salvage	23	4	0.82	0.00084614	4.87805	773	Adssl1, Cda, Naprt, Upp1	BP	sigUP
GO:0050482	arachidonic acid secretion	32	6	1.15	0.000851011	5.21739	773	Anxa1, Avpr1b, Oc90, Pla2g2e, Pla2g2f, Pla2g4f	BP	sigUP
GO:0030225	macrophage differentiation	43	7	1.54	0.00114134	4.54545	773	App, Bmp4, Casp8, Csf1r, L3mbtl3, Lif, Vegfa	BP	sigUP
GO:0071468	cellular response to acidic pH	14	4	0.5	0.00123244	8	773	Pck1, Scnn1b, Scnn1g, Slc38a3	BP	sigUP
GO:0006007	glucose catabolic process	14	4	0.5	0.00123244	8	773	Eno1b, Eno2, Ldha, Pfkl	BP	sigUP
GO:0002478	antigen processing and presentation of exogenous peptide antigen	30	8	1.08	0.00126704	7.40741	773	Fcgr2b, Fcgr3, H2-Aa, H2-DMb2, H2-K1, H2-M3, Ifi30, Tap2	BP	sigUP
GO:0032760	positive regulation of tumor necrosis factor production	106	11	3.8	0.00147839	2.89474	773	App, Cyba, Cyp2j6, Fcgr3, Hspb1, Ifih1, Il23a, Nfatc4, Oas1a, Oas1c, Ticam1	BP	sigUP
GO:0006749	glutathione metabolic process	76	9	2.73	0.00155747	3.2967	773	Chac1, Clic1, Clic3, Gstm4, Gstm5, Gstp3, Gstt1, Gstt2, Gstt3	BP	sigUP
GO:0002467	germinal center formation	15	4	0.54	0.00163321	7.40741	773	Bcl3, Foxj1, Nfkb2, Tnfsf13	BP	sigUP
GO:0006883	cellular sodium ion homeostasis	25	5	0.9	0.00171204	5.55556	773	Atp1a2, Atp4a, Scnn1b, Scnn1g, Slc1a3	BP	sigUP
GO:1901857	positive regulation of cellular respiration	25	5	0.9	0.00171204	5.55556	773	Il10rb, Lexm, Nupr1, Oas1a, Oas1c	BP	sigUP
GO:0043149	stress fiber assembly	110	7	3.95	0.00212027	1.77215	773	Arhgef5, Arrb1, Eln, Rhpn1, Sorbs3, Spag6l, Src	BP	sigUP
GO:0010633	negative regulation of epithelial cell migration	68	5	2.44	0.00212564	2.04918	773	Cd63, Eppk1, Jup, Marveld3, Ptprr	BP	sigUP
GO:0045606	positive regulation of epidermal cell differentiation	21	4	0.75	0.0022435	5.33333	773	Bmp4, Prkch, Sfn, Sult2b1	BP	sigUP
GO:0006936	muscle contraction	295	15	10.58	0.00289027	1.41777	773	Atp1a2, Ednra, Eno1b, Flt1, Jup, Lmod1, Myl3, Myl4, Myom2, Myom3, Ryr1, Scnn1b, Synm, Tpm2, Tpm4	BP	sigUP
GO:0003016	respiratory system process	44	6	1.58	0.00289065	3.79747	773	Atp1a2, Ccbe1, Nek10, Odad4, Spag6l, Tcf15	BP	sigUP
GO:0019886	antigen processing and presentation of exogenous peptide antigen via MHC class II	18	4	0.65	0.003361	6.15385	773	Fcgr2b, H2-Aa, H2-DMb2, Ifi30	BP	sigUP
GO:0010951	negative regulation of endopeptidase activity	174	13	6.24	0.00363748	2.08333	773	A2m, Arrb1, Serpina12, Serpina3i, Serpina3n, Serpinb5, Serpinb6b, Serpinb6c, Serpinb9e, Sfn, Sorl1, Src, Vegfa	BP	sigUP
GO:0036303	lymph vessel morphogenesis	23	4	0.82	0.00374946	4.87805	773	Ccbe1, Lgals12, Lgals8, Vegfa	BP	sigUP
GO:0060491	regulation of cell projection assembly	195	9	6.99	0.00376152	1.28755	773	Atp8b1, Eps8l2, Eps8l3, Fam110c, Hap1, Mak, Rab17, Src, Zmynd10	BP	sigUP
GO:0001890	placenta development	168	14	6.03	0.00386623	2.32172	773	Cdkn1b, Ctsl, Dnmt3l, Hnf1a, Krt19, Lif, Mdfi, Peg10, Plcd3, Ptn, Socs3, Syde1, Vwf, Wnt7b	BP	sigUP
GO:1902430	negative regulation of amyloid-beta formation	19	4	0.68	0.00413786	5.88235	773	Abca7, Hap1, Prnp, Sorl1	BP	sigUP
GO:1905245	regulation of aspartic-type peptidase activity	10	3	0.36	0.00456558	8.33333	773	App, Efna3, Sorl1	BP	sigUP
GO:0060439	trachea morphogenesis	10	3	0.36	0.00456558	8.33333	773	Bmp4, Tgfbr2, Wnt7b	BP	sigUP
GO:0045071	negative regulation of viral genome replication	56	7	2.01	0.00459055	3.48259	773	Apobec3, Ifih1, Oas1a, Oas1c, Oasl2, Rnasel, Slpi	BP	sigUP
GO:0007165	signal transduction	5876	224	210.77	0.00492026	1.06277	773	Aatk, Abca7, Ackr2, Acpp, Adap2, Adgrf3, Adgrf5, Adm2, Afap1l2, Amer3, Anxa1, App, Arhgap23, Arhgap33, Arhgdib, Arhgef5, Arrb1, Avpr1b, Bak1, Bcl3, Bik, Bmp4, Btn1a1, Btnl1, Btnl2, Cabp1, Cacng8, Casp8, Casr, Cblc, Ccbe1, Ccdc125, Cd59a, Cd63, Cd79a, Cdkn1b, Ceacam1, Celsr3, Chac1, Chrna6, Col1a1, Csf1r, Ctsc, Cyba, Cyp2j6, Cysltr2, D7Ertd443e, Dcst1, Dnm1, Dtx3, Dtx4, Dynlt1b, Ednra, Efna3, Egfl…	BP	sigUP
GO:0043406	positive regulation of MAP kinase activity	125	9	4.48	0.00497089	2.00893	773	App, Arhgef5, Ceacam1, Flt1, Mst1r, Nek10, Src, Tdgf1, Vegfa	BP	sigUP
GO:0045087	innate immune response	751	40	26.94	0.00499103	1.48478	773	A2m, Anxa1, Apoa4, Apobec3, App, Casp8, Ceacam1, Csf1r, Cyba, Dcst1, Defb20, Fgr, Gsdmd, H2-Aa, H2-M3, H2-Q7, Ifih1, Ifnar2, Ifnl2, Il23a, Irak3, Lgals3, Mpeg1, Mst1r, Myo1c, Oas1a, Oas1c, Oasl2, Pla2g2f, Serpinb9e, Slpi, Src, Sting1, Tap2, Ticam1, Tnk1, Trim34b, Trim56, Vnn1, Wap	BP	sigUP
GO:0007605	sensory perception of sound	218	16	7.82	0.00504756	2.04604	773	Atp8b1, Cdkn1b, Ceacam16, Col1a1, Dnm1, Eps8l2, Hpn, Lhfpl4, Mcoln3, Mir23b, Mir34a, Mir671, Serpinb6b, Serpinb6c, Slc1a3, Tmie	BP	sigUP
GO:0032728	positive regulation of interferon-beta production	46	6	1.65	0.00575718	3.63636	773	Ifih1, Oas1a, Oas1c, Sting1, Ticam1, Trim56	BP	sigUP
GO:0006165	nucleoside diphosphate phosphorylation	94	12	3.37	0.00596915	3.56083	773	Ak4, Ak7, Aldoc, App, Eno1b, Eno2, Khk, Nme5, Nupr1, Pfkl, Prkag3, Tpi1	BP	sigUP
GO:0043087	regulation of GTPase activity	321	17	11.51	0.00599662	1.47698	773	Adap1, Adap2, Arhgap9, Arhgef16, Arhgef5, Arrb1, Ccdc125, Dynlt1b, Foxj1, Pbxip1, Prom2, Rasip1, Rgl3, Sgsm1, Tbc1d16, Tbc1d9, Trappc6a	BP	sigUP
GO:0034755	iron ion transmembrane transport	21	4	0.75	0.00603664	5.33333	773	Slc39a8, Slc40a1, Steap3, Steap4	BP	sigUP
GO:0031077	post-embryonic camera-type eye development	11	3	0.39	0.00611162	7.69231	773	Bak1, Flt1, Vegfa	BP	sigUP
GO:0033212	iron import into cell	11	3	0.39	0.00611162	7.69231	773	Slc39a8, Steap3, Steap4	BP	sigUP
GO:0002645	positive regulation of tolerance induction	11	3	0.39	0.00611162	7.69231	773	Foxj1, Irak3, Tgfbr2	BP	sigUP
GO:0002924	negative regulation of humoral immune response mediated by circulating immunoglobulin	11	3	0.39	0.00611162	7.69231	773	Fcgr2b, Foxj1, Zp3r	BP	sigUP
GO:0003341	cilium movement	191	17	6.85	0.00693062	2.48175	773	Ak7, Bbs1, Catsperd, Cfap70, Dnai2, Drc1, Meig1, Nek10, Nme5, Odad4, Pltp, Septin4, Spag6l, Ttc12, Txndc2, Zbbx, Zmynd10	BP	sigUP
GO:0006096	glycolytic process	83	9	2.98	0.00707405	3.02013	773	Aldoc, App, Eno1b, Eno2, Khk, Nupr1, Pfkl, Prkag3, Tpi1	BP	sigUP
GO:0045056	transcytosis	22	4	0.79	0.007172	5.06329	773	Mal2, Pigr, Rab17, Src	BP	sigUP
GO:0071621	granulocyte chemotaxis	121	8	4.34	0.00731032	1.84332	773	Anxa1, Csf1r, Dysf, Ednra, Fcgr3, Il23a, Lgals3, Vegfa	BP	sigUP
GO:0071384	cellular response to corticosteroid stimulus	45	5	1.61	0.00731597	3.10559	773	Anxa1, Bmp4, Pck1, Scnn1b, Scnn1g	BP	sigUP
GO:0015909	long-chain fatty acid transport	62	10	2.22	0.00777547	4.5045	773	Anxa1, Avpr1b, Cpt1b, Fabp3, Fabp5, Oc90, Pla2g2e, Pla2g2f, Pla2g4f, Plin2	BP	sigUP
GO:0042605	peptide antigen binding	34	10	1.22	2.00404e-07	8.19672	773	Gm11127, H2-Aa, H2-Bl, H2-K1, H2-L, H2-M3, H2-Q2, H2-Q4, H2-Q7, Tap2	MF	sigUP
GO:0046979	TAP2 binding	21	6	0.75	7.16465e-05	8	773	H2-K1, H2-M3, H2-Q2, H2-Q4, H2-Q7, Tap2	MF	sigUP
GO:0030881	beta-2-microglobulin binding	22	6	0.79	9.55361e-05	7.59494	773	Fcgrt, H2-K1, H2-M3, H2-Q2, H2-Q4, H2-Q7	MF	sigUP
GO:0046978	TAP1 binding	22	6	0.79	9.55361e-05	7.59494	773	H2-K1, H2-M3, H2-Q2, H2-Q4, H2-Q7, Tap2	MF	sigUP
GO:0035615	clathrin adaptor activity	17	5	0.61	0.000253898	8.19672	773	Ap1g2, Ap1m2, Arrb1, Ldlrap1, Ston1	MF	sigUP
GO:0097001	ceramide binding	18	5	0.65	0.000341213	7.69231	773	Clip3, Epdr1, Gltpd2, Mag, Pltp	MF	sigUP
GO:0043208	glycosphingolipid binding	11	4	0.39	0.000444187	10.2564	773	Clip3, Epdr1, Lama1, Mag	MF	sigUP
GO:0042610	CD8 receptor binding	20	5	0.72	0.000581703	6.94444	773	H2-K1, H2-M3, H2-Q2, H2-Q4, H2-Q7	MF	sigUP
GO:0005509	calcium ion binding	603	38	21.65	0.000594664	1.7552	773	Anxa1, Aoc3, Cabp1, Casr, Cblc, Ccbe1, Celsr3, Cgref1, Clstn1, Dysf, Efhc1, Egfl7, Enpp2, Epdr1, Grin1, Guca1a, Lcp1, Lrp1b, Ltbp4, Mctp2, Myl3, Myl4, Myl9, Ncan, Oc90, Pla2g2e, Pla2g2f, Pla2g4f, Prnp, Pros1, Ryr1, S100a3, S100a4, S100a6, Syt3, Tbc1d9, Tgm3, Tll2	MF	sigUP
GO:0004364	glutathione transferase activity	30	6	1.08	0.000595208	5.55556	773	Gstm4, Gstm5, Gstp3, Gstt1, Gstt2, Gstt3	MF	sigUP
GO:0046703	natural killer cell lectin-like receptor binding	32	6	1.15	0.000854645	5.21739	773	Clec2f, H2-K1, H2-M3, H2-Q2, H2-Q4, H2-Q7	MF	sigUP
GO:0051087	chaperone binding	91	10	3.27	0.00156261	3.0581	773	App, Atp1a2, Bak1, Cdkn1b, Ctsc, Dnajb2, H2-K1, H2-Q2, Prnp, Vwf	MF	sigUP
GO:0019865	immunoglobulin binding	25	5	0.9	0.00171826	5.55556	773	Fcgr2b, Fcgr3, Fcgrt, Lgals3, Vwf	MF	sigUP
GO:0005515	protein binding	8637	372	310.07	0.00200469	1.19973	773	4930550C14Rik, A2m, Aatk, Abca7, Ackr2, Acpp, Adam23, Adamts4, Adm2, Adssl1, Afap1l2, Aire, Aldoc, Amer3, Amigo1, Ano5, Anxa1, Aoc3, Ap1g2, Ap1m2, Apoa4, Apobec1, Apobec3, App, Arhgap33, Arhgdib, Arhgef16, Arhgef5, Arrb1, Asl, Aspa, Atp1a2, Atp2c2, Atp4a, Azin2, Baiap2l2, Bak1, Bbs1, Bcam, Bcl3, Bcl6b, Bhlhe40, Bik, Bmp4, Btn1a1, Btnl1, Btnl2, Bvht, C1qtnf6, Cabp1, Cacnb1, Cacng8, Camk1g, Capn6, …	MF	sigUP
GO:0004550	nucleoside diphosphate kinase activity	16	4	0.57	0.00212272	7.01754	773	Ak4, Ak7, Nme5, Pck1	MF	sigUP
GO:0042288	MHC class I protein binding	38	6	1.36	0.00216958	4.41176	773	H2-K1, H2-M3, H2-Q2, H2-Q4, H2-Q7, Tap2	MF	sigUP
GO:0042608	T cell receptor binding	27	5	0.97	0.00246075	5.15464	773	H2-K1, H2-M3, H2-Q2, H2-Q4, H2-Q7	MF	sigUP
GO:0008324	cation transmembrane transporter activity	562	30	20.18	0.00260734	1.48662	773	Atp1a2, Atp2c2, Atp4a, AU018091, Cacnb1, Cacng8, Chrna6, Grin1, Kcnj3, Kcnmb2, Kcnn4, Mcoln3, Orai2, Rhbg, Ryr1, Scnn1b, Scnn1g, Sfxn3, Slc13a5, Slc1a3, Slc1a5, Slc23a1, Slc38a3, Slc39a2, Slc39a8, Slc40a1, Slc44a4, Slc6a14, Slc7a1, Tmem63a	MF	sigUP
GO:0042056	chemoattractant activity	40	6	1.44	0.00283914	4.16667	773	App, Bmp4, Lgals3, Saa3, Vegfa, Wnt7b	MF	sigUP
GO:0016597	amino acid binding	66	9	2.37	0.00405712	3.79747	773	Casr, Ddah2, Gnmt, Gpr143, Grin1, Scly, Slc1a3, Tat, Thnsl2	MF	sigUP
GO:1901474	azole transmembrane transporter activity	10	3	0.36	0.00457628	8.33333	773	Slc38a3, Slc44a4, Slc7a1	MF	sigUP
GO:0004867	serine-type endopeptidase inhibitor activity	124	11	4.45	0.00508135	2.47191	773	A2m, App, Serpina12, Serpina3i, Serpina3n, Serpinb5, Serpinb6b, Serpinb6c, Serpinb9e, Slpi, Wap	MF	sigUP
GO:0004252	serine-type endopeptidase activity	185	14	6.64	0.00704233	2.10843	773	Corin, Ctsc, F3, Hpn, Klk1, Prss30, Prss33, Prss41, Prss50, Prss52, Prss57, Prss8, Tmprss13, Tmprss6	MF	sigUP
GO:0071889	14-3-3 protein binding	48	6	1.72	0.00712968	3.48837	773	H2-K1, H2-M3, H2-Q2, H2-Q4, H2-Q7, Prkce	MF	sigUP
GO:0005178	integrin binding	148	12	5.31	0.00716829	2.25989	773	App, Casr, Emp2, Itgb4, Lama5, Lcp1, Lgals12, Lgals8, Plpp3, Ptn, Src, Vwf	MF	sigUP
GO:0001540	amyloid-beta binding	63	7	2.26	0.00722192	3.09735	773	Clstn1, Fcgr2b, Grin1, Gsap, Ldlrap1, Prnp, Sorl1	MF	sigUP
GO:0042802	identical protein binding	2178	107	78.19	0.00846418	1.36846	773	A2m, Acpp, Adssl1, Aire, Aldoc, Anxa1, Aoc3, Apoa4, Apobec3, App, Asl, Aspa, Baiap2l2, Bak1, Bhlhe40, Bmp4, C1qtnf6, Cabp1, Cacnb1, Casp8, Casr, Ccdc125, Cd79a, Cda, Cdsn, Ceacam1, Ceacam16, Col1a1, Csf1r, Ctsc, Cysrt1, Dnm1, Dynlt1b, Eno1b, Eno2, Epdr1, Erfe, Fabp5, Fhl2, Fkrp, Flt1, Gdf15, Gnmt, Grb10, Grb7, Gstm4, Gstm5, H2-K1, H2-M3, H2-Q2, H2-Q4, H2-Q7, Hap1, Hnf1a, Hook2, Hpgd, Hsd17b14, Hs…	MF	sigUP
GO:0005102	signaling receptor binding	1524	89	54.71	0.00895298	1.62676	773	A2m, Adm2, App, Arhgef16, Arrb1, Bbs1, Bmp4, Btn1a1, Btnl1, Btnl2, Cabp1, Cacng8, Casp8, Casr, Cblc, Ceacam1, Chac1, Clec2f, Dnm1, Efna3, Egfl7, Eml2, Emp2, Erfe, Fam83b, Fgf4, Fgr, Gdf15, Gm11127, Grb10, Grin1, Gusb, H2-Bl, H2-K1, H2-L, H2-M3, H2-Q2, H2-Q4, H2-Q7, Hap1, Ifnl2, Igfals, Igsf1, Il23a, Irs3, Itgb4, Izumo1, Lama1, Lama5, Lcp1, Ldlrap1, Lefty1, Lefty2, Lgals12, Lgals3, Lgals8, Lhfpl4,…	MF	sigUP
GO:0042803	protein homodimerization activity	711	38	25.52	0.00974655	1.48903	773	Acpp, Apoa4, App, Bak1, Bhlhe40, Casr, Cda, Cdsn, Ceacam1, Csf1r, Eno1b, Gdf15, Gstm4, Gstm5, H2-K1, H2-M3, H2-Q2, H2-Q4, H2-Q7, Hnf1a, Hspb1, Hspb8, Irak3, Izumo1, Mag, Myom3, Pth1r, Rasip1, S100a6, Scly, Stc2, Sting1, Syt3, Tap2, Tpi1, Tpm2, Tpm4, Trim34b	MF	sigUP
GO:0019215	intermediate filament binding	13	3	0.47	0.0100649	6.38298	773	Eppk1, Fam83h, Synm	MF	sigUP
GO:0043121	neurotrophin binding	13	3	0.47	0.0100649	6.38298	773	A2m, Hap1, Nradd	MF	sigUP
GO:0005543	phospholipid binding	423	30	15.19	0.0118679	1.97498	773	Adap2, Amer3, Anxa1, Apoa4, Arhgap33, Arhgap9, Atp8b1, Baiap2l2, Ceacam1, Clvs2, Dysf, Epdr1, F3, Gltpd2, Gramd1b, Grb7, Gsdmd, Ldlrap1, Myo1c, Pla2g2e, Pla2g2f, Pla2g4f, Plekha4, Pltp, Snx31, Syt3, Sytl5, Tulp1, Vnn1, Wdfy1	MF	sigUP
GO:0015174	basic amino acid transmembrane transporter activity	14	3	0.5	0.0124728	6	773	AU018091, Slc38a3, Slc7a1	MF	sigUP
GO:0008047	enzyme activator activity	472	29	16.94	0.0138209	1.71192	773	Adap1, Adap2, Afap1l2, Apoa4, Apobec1, App, Arhgap23, Arhgap33, Arhgap9, Arhgdib, Arrb1, Azin2, Ctsc, Dnmt3l, Gprc5b, Guca1a, Nupr1, Pcolce, Ppp2r5a, Prkce, Rgs3, Rin1, Sgsm1, Src, Syde1, Tagap, Tbc1d16, Tbc1d9, Tcl1b2	MF	sigUP
GO:0008514	organic anion transmembrane transporter activity	175	16	6.28	0.0140562	2.54777	773	AU018091, Sfxn3, Slc13a5, Slc16a3, Slc17a9, Slc1a3, Slc1a5, Slc22a7, Slc23a1, Slc2a3, Slc38a3, Slc39a8, Slc44a4, Slc6a14, Slc7a1, Slco4a1	MF	sigUP
GO:0005044	scavenger receptor activity	41	5	1.47	0.015142	3.40136	773	Ackr2, Corin, Enpp2, Lgals3bp, Tmprss13	MF	sigUP
GO:0047498	calcium-dependent phospholipase A2 activity	15	3	0.54	0.0151814	5.55556	773	Pla2g2e, Pla2g2f, Pla2g4f	MF	sigUP
GO:0070700	BMP receptor binding	15	3	0.54	0.0151814	5.55556	773	Bmp4, Gdf15, Src	MF	sigUP
GO:0005158	insulin receptor binding	28	4	1.01	0.016997	3.9604	773	App, Grb10, Irs3, Src	MF	sigUP
GO:0030228	lipoprotein particle receptor activity	16	3	0.57	0.0175052	5.26316	773	Ildr1, Lrp1b, Lsr	MF	sigUP
GO:0016646	oxidoreductase activity, acting on the CH-NH group of donors, NAD or NADP as acceptor	16	3	0.57	0.0181949	5.26316	773	Aass, Blvrb, Pycr1	MF	sigUP
GO:0004698	calcium-dependent protein kinase C activity	16	3	0.57	0.0181949	5.26316	773	Prkce, Prkch, Prkd2	MF	sigUP
GO:0050699	WW domain binding	30	4	1.08	0.0215083	3.7037	773	Pmepa1, Scnn1b, Scnn1g, Tceal1	MF	sigUP
GO:0005215	transporter activity	1084	64	38.92	0.0224292	1.6444	773	Abca7, Ano5, Apoa4, Aqp6, Atp1a2, Atp2c2, Atp4a, Atp8b1, Atp8b3, AU018091, Cacnb1, Cacng8, Ceacam1, Chrna6, Cldn4, Clic1, Clic3, Fabp3, Fabp5, Gabrp, Gltpd2, Gramd1b, Grin1, Gsdmd, Kcnj3, Kcnmb2, Kcnn4, Mcoln3, Mip, Npc1l1, Orai2, Pltp, Rhbg, Ryr1, S100a6, Scnn1b, Scnn1g, Sfxn3, Slc13a5, Slc16a3, Slc17a9, Slc1a3, Slc1a5, Slc22a7, Slc23a1, Slc23a4, Slc2a12, Slc2a3, Slc2a5, Slc38a3, Slc39a2, Slc39a…	MF	sigUP
GO:0001784	phosphotyrosine residue binding	46	5	1.65	0.02395	3.0303	773	Cblc, Fgr, Grb10, Ldlrap1, Socs3	MF	sigUP
GO:0008525	phosphatidylcholine transporter activity	19	3	0.68	0.0290812	4.41176	773	Abca7, Atp8b1, Pltp	MF	sigUP
GO:0070300	phosphatidic acid binding	19	3	0.68	0.0290812	4.41176	773	Gramd1b, Gsdmd, Pltp	MF	sigUP
GO:0120020	cholesterol transfer activity	19	3	0.68	0.0290812	4.41176	773	Apoa4, Gramd1b, Pltp	MF	sigUP
GO:0008238	exopeptidase activity	90	4	3.23	0.0292446	1.23839	773	Ctsc, Ctsl, Hpn, Prss16	MF	sigUP
GO:0005546	phosphatidylinositol-4,5-bisphosphate binding	83	7	2.98	0.0295029	2.34899	773	Adap2, Amer3, Gsdmd, Ldlrap1, Plekha4, Syt3, Tulp1	MF	sigUP

## Sheet: Down-reg.
GO.ID	Term	Annotated	Significant	Expected	Fisher.PValue	Enrichment	N.genes.inCluster	Genes	GO.categ	sigType
GO:0034587	piRNA metabolic process	21	12	0.86	4.37868e-12	13.9535	877	Asz1, Ddx4, Fkbp6, Gpat2, Mael, Mov10l1, Piwil1, Piwil2, Piwil4, Tdrd1, Tdrd7, Tdrd9	BP	sigDOWN
GO:0000122	negative regulation of transcription by RNA polymerase II	873	74	35.81	3.22373e-09	2.06646	877	Ankrd1, Arx, Atf3, Batf3, Bcl11a, Bmi1, Bmp2, Cbx4, Dkk1, Dlx1, Edn1, Esr1, Foxa1, Foxc1, Foxc2, Foxf1, Fst, Gata4, Gli2, Glis1, Hand1, Hbb-y, Hdac9, Hesx1, Hhex, Hmx1, Hnf1b, Id1, Id4, Ikzf1, Ins2, Insm1, Irx1, Jazf1, Jun, Klf12, Lmo1, Mael, Maf, Magea10, Magea2, Mageb18, Mageb3, Mageb4, Met, Mmp12, Msx1, Msx3, Mxd4, Myt1l, Nfib, Nog, Nr1h3, Nr4a2, Olig3, Osr2, Pax6, Pou4f2, Ppara, Rhox2a, Sall2…	BP	sigDOWN
GO:0043046	DNA methylation involved in gamete generation	19	9	0.78	2.0063e-08	11.5385	877	Asz1, Ddx4, Fkbp6, Mael, Mov10l1, Piwil2, Piwil4, Tdrd1, Tdrd9	BP	sigDOWN
GO:0023019	signal transduction involved in regulation of gene expression	26	10	1.07	3.72749e-08	9.34579	877	Cer1, Fgf8, Foxa2, Gata4, Mesp1, Msx1, Pax6, Pdgfra, Sox17, T	BP	sigDOWN
GO:0045944	positive regulation of transcription by RNA polymerase II	1147	87	47.04	8.59477e-08	1.84949	877	Atf3, Atoh1, Bmp2, Cavin2, Csf3, Dlx1, Dlx5, Dpf3, Ebf3, Ebf4, Edn1, Egr2, Egr3, Egr4, Elf5, Esr1, Foxa1, Foxa2, Foxc1, Foxc2, Foxf1, Gata4, Gbx2, Gli2, Glis1, Hand1, Hhex, Hnf1b, Hoxa10, Hoxb9, Id4, Ikzf1, Irf4, Jun, Klf12, Lhx2, Lhx4, Lmo1, Lmo2, Maf, Maml2, Mesp1, Met, Mmp12, Msx1, Mt3, Myt1l, Nfib, Nkx2-2, Nog, Nr1h3, Nr4a2, Nr5a1, Osr2, Otx1, Pax6, Pax8, Pgr, Plagl1, Pou2af1, Pou4f2, Ppara, …	BP	sigDOWN
GO:0007283	spermatogenesis	533	44	21.86	1.47621e-07	2.01281	877	1700013H16Rik, Adcyap1r1, Asz1, Bnc1, Cftr, Cyp26b1, Dazl, Ddx4, Defb1, Fkbp6, Gamt, Gata4, Gtsf1, H1f6, Hormad1, Hoxa10, Lhcgr, M1ap, Mael, Mov10l1, Msh4, Osbp2, Piwil1, Piwil2, Piwil4, Psma8, Rad21l, Rgs2, Slc25a31, Sohlh1, Sohlh2, Sox17, Sox3, Spo11, Stra8, Sycp1, Tdrd1, Tdrd7, Tdrd9, Tex15, Tex19.2, Wt1, Xlr3c, Zfp541	BP	sigDOWN
GO:0030154	cell differentiation	4146	284	170.05	9.31059e-07	1.6701	877	1700013H16Rik, Acvr1c, Adam22, Adamts9, Adcyap1r1, Adipoq, Adra2c, Agt, Ankrd1, Areg, Arx, Asb4, Astn1, Asz1, Atf3, Atoh1, Atoh8, Barx1, Batf3, Bcl11a, Bhlhe22, Bmi1, Bmp2, Bnc1, Boc, Brsk2, Bves, C1ql1, Cacna1a, Cacna2d2, Cacnb4, Cbln1, Ccdc88c, Ccno, Cd44, Cdh2, Cdhr5, Cftr, Chrd, Chrdl2, Chrna3, Cnr1, Cntnap2, Col13a1, Col27a1, Cplx2, Cpne5, Csf3, Cspg5, Ctnnd2, Cyp26a1, Cyp26b1, Cyp27b1, Dab1…	BP	sigDOWN
GO:0007140	male meiotic nuclear division	54	14	2.21	1.03277e-06	6.33484	877	Asz1, Cyp26b1, Ddx4, M1ap, Mael, Mov10l1, Rspo1, Slc25a31, Spo11, Sycp2, Tdrd9, Tex11, Tex15, Tex19.2	BP	sigDOWN
GO:0048863	stem cell differentiation	223	27	9.15	1.66445e-06	2.95082	877	Cdh2, Cyp26a1, Edn1, Esr1, Foxa1, Foxc1, Foxc2, Gata4, Gbx2, Gpm6a, Hesx1, Hhex, Hnf1b, Mllt3, Msx1, Ovol2, Pax6, Pdgfra, Sema6b, Sema6d, Sfrp1, Shc4, Sox17, Sox21, Tbx1, Tcf7l1, Twist1	BP	sigDOWN
GO:0042472	inner ear morphogenesis	114	18	4.68	1.84822e-06	3.84615	877	Aldh1a3, Atoh1, Dlx5, Dlx6, Fgf3, Fgf8, Fzd2, Fzd3, Gbx2, Gli2, Hesx1, Myo7a, Otop1, Otx1, Pax8, Tbx1, Tbx18, Ttc39c	BP	sigDOWN
GO:0009952	anterior/posterior pattern specification	216	39	8.86	1.93553e-06	4.40181	877	Barx1, Bmi1, Bmp2, Cer1, Cyp26a1, Dkk1, Emx2, Fgf8, Foxa2, Foxc1, Foxc2, Foxf1, Gata4, Gbx2, Gdf11, Gli2, Hhex, Hnf1b, Hoxa10, Hoxb9, Mesp1, Mllt3, Msx1, Nog, Otx1, Pax6, Sfrp1, Sfrp2, Six2, Sox17, T, Tbx1, Tbx18, Tcf7l1, Tdrd1, Tdrd7, Ttn, Wnt2b, Wt1	BP	sigDOWN
GO:0001658	branching involved in ureteric bud morphogenesis	62	15	2.54	2.02862e-06	5.90551	877	Adamts16, Agt, Bmp2, Cd44, Fat4, Fgf8, Greb1l, Hnf1b, Nog, Pax8, Six2, Wnt2b, Wnt4, Wnt6, Wt1	BP	sigDOWN
GO:0031047	gene silencing by RNA	149	12	6.11	2.10736e-06	1.96399	877	Asz1, Ddx4, Esr1, Fkbp6, Mael, Mov10l1, Piwil1, Piwil2, Piwil4, Tdrd1, Tdrd9, Tex15	BP	sigDOWN
GO:0007130	synaptonemal complex assembly	24	8	0.98	3.17039e-06	8.16327	877	Hormad1, Rad21l, Spo11, Syce1, Sycp1, Tex11, Tex12, Tex15	BP	sigDOWN
GO:0045666	positive regulation of neuron differentiation	114	17	4.68	3.96832e-06	3.63248	877	Adra2c, Atoh1, Bmp2, Dab1, Dkk1, Dlx1, Foxa1, Foxa2, Gdf6, Gdpd5, Gli2, Hspa1a, Hspa1b, Nin, Nkx2-2, Pax6, Rnf112	BP	sigDOWN
GO:0001656	metanephros development	85	18	3.49	4.65979e-06	5.15759	877	Adipoq, Fat4, Foxc2, Gdf11, Gdf6, Greb1l, Hnf1b, Irx1, Nf1, Osr2, Pax8, Pdgfra, Six2, Slc5a1, Sox17, Tshz3, Wnt4, Wt1	BP	sigDOWN
GO:0021978	telencephalon regionalization	13	6	0.53	6.26281e-06	11.3208	877	Bhlhe22, Bmp2, Emx1, Emx2, Lhx2, Pax6	BP	sigDOWN
GO:0008543	fibroblast growth factor receptor signaling pathway	78	17	3.2	1.27809e-05	5.3125	877	Chrd, Enpp1, Fat4, Fgf17, Fgf18, Fgf22, Fgf3, Fgf8, Fgfbp3, Flrt1, Flrt2, Hhip, Nog, Shisa2, Smoc2, Thbs1, Wnt4	BP	sigDOWN
GO:0048665	neuron fate specification	30	8	1.23	2.02711e-05	6.50407	877	Atoh1, Foxa1, Foxa2, Gli2, Myt1l, Nkx2-2, Olig3, Tlx3	BP	sigDOWN
GO:0010628	positive regulation of gene expression	1157	73	47.45	2.16922e-05	1.53846	877	Adipoq, Adra2a, Agt, Aim2, Alox12, Apoa2, Arx, Atf3, Bcl11a, Bmp2, Ccl20, Cd44, Cd84, Cgas, Clnk, Cyp26b1, Dazl, Dkk1, Dlx5, Ereg, Esr1, Ffar3, Fgf17, Fgf18, Fgf22, Fgf3, Fgf8, Foxc1, Gata4, Hc, Hnf1b, Hpse, Hspa1a, Hspa1b, Iapp, Id1, Id4, Ikzf1, Il16, Irf4, Itga2, Itk, Lpl, Maf, Met, Mmp12, Mt3, Mustn1, Nkx2-2, Nog, Nr5a1, Osr2, Ovol2, Pax6, Piwil2, Plcb1, Pou2af1, Prkcq, Ptger4, Ptprj, Rhox10, …	BP	sigDOWN
GO:0001547	antral ovarian follicle growth	10	5	0.41	2.43287e-05	12.1951	877	Ereg, Esr1, Ptger4, Ptx3, Tnfaip6	BP	sigDOWN
GO:0070445	regulation of oligodendrocyte progenitor proliferation	10	5	0.41	2.43287e-05	12.1951	877	Cdh2, Emx1, Lrp2, Nog, Ptprz1	BP	sigDOWN
GO:0007275	multicellular organism development	4907	304	201.26	2.58314e-05	1.51048	877	2510009E07Rik, Acvr1c, Adam22, Adamts16, Adamts3, Adamts9, Adcyap1r1, Add2, Adipoq, Adra2c, Agt, Aldh1a1, Aldh1a3, Alox12, Angptl7, Ankrd1, Areg, Arx, Asb4, Astn1, Asz1, Atoh1, Atoh8, B3gnt5, Barx1, Batf3, Bcl11a, Bhlhe22, Bmi1, Bmp2, Boc, Brsk2, Bves, C1ql1, Cacna1a, Cacnb4, Cbln1, Cd44, Cdh2, Cdh20, Cer1, Cftr, Chrd, Chrdl2, Chrna3, Clstn2, Cnr1, Cntnap2, Col13a1, Col27a1, Cplx2, Cpne5, Csf3, C…	BP	sigDOWN
GO:0042474	middle ear morphogenesis	23	7	0.94	2.62181e-05	7.44681	877	Edn1, Enpp1, Msx1, Nog, Osr2, Six2, Tbx1	BP	sigDOWN
GO:0045836	positive regulation of meiotic nuclear division	17	6	0.7	3.92188e-05	8.57143	877	Dazl, Msx1, Piwil2, Plcb1, Stra8, Wnt4	BP	sigDOWN
GO:0060441	epithelial tube branching involved in lung morphogenesis	34	8	1.39	5.4366e-05	5.7554	877	Foxa1, Foxa2, Foxf1, Hhex, Hhip, Pdgfra, Tnc, Wnt2b	BP	sigDOWN
GO:0030514	negative regulation of BMP signaling pathway	54	10	2.21	5.92521e-05	4.52489	877	Cer1, Chrd, Chrdl2, Dkk1, Dlx1, Lrp2, Nog, Sfrp1, Sfrp2, Tnfaip6	BP	sigDOWN
GO:0010529	negative regulation of transposition	26	7	1.07	6.31682e-05	6.54206	877	Ddx4, Piwil1, Piwil2, Piwil4, Tdrd9, Tex15, Tex19.2	BP	sigDOWN
GO:0060070	canonical Wnt signaling pathway	292	25	11.98	6.60593e-05	2.08681	877	Ccdc88c, Cdh2, Ctnnd2, Dkk1, Dlx5, Edn1, Fzd2, Fzd3, Hesx1, Hhex, Ins2, Mesp1, Mllt3, Nog, Rspo1, Sfrp1, Sfrp2, Shisa3, Sox17, Tbx18, Tcf7l1, Uty, Wnt2b, Wnt4, Wnt6	BP	sigDOWN
GO:0001701	in utero embryonic development	509	32	20.88	7.32985e-05	1.53257	877	Acvr1c, Adamts3, Bmi1, Bmp2, Chrd, Cntnap2, Cubn, Edn1, Emx1, Foxa2, Foxc1, Foxf1, Gata4, Gli2, Hand1, Hba-a2, Hc, Hhex, Hnf1b, Hormad1, Meg3, Msx1, Nog, Ovol2, Pdgfra, Snai1, Sox17, Tshz3, Ttn, Twist1, Uty, Zfpm2	BP	sigDOWN
GO:0016331	morphogenesis of embryonic epithelium	174	23	7.14	7.61295e-05	3.22129	877	Aldh1a1, Aldh1a3, Fgf8, Fzd2, Fzd3, Gli2, Hand1, Hhex, Hnf1b, Irx1, Lhx2, Lrp2, Nog, Ovol2, Pax8, Sfrp1, Sfrp2, T, Tbx18, Twist1, Wnt2b, Wnt4, Wnt6	BP	sigDOWN
GO:0048844	artery morphogenesis	78	14	3.2	7.92169e-05	4.375	877	Adamts9, Chrd, Edn1, Efnb2, Fgf8, Foxc1, Foxc2, Foxf1, Lrp2, Nf1, Nog, Ptger4, Stra6, Tbx1	BP	sigDOWN
GO:0048557	embryonic digestive tract morphogenesis	19	6	0.78	8.01307e-05	7.69231	877	Foxf1, Gata4, Hnf1b, Ovol2, Pdgfra, Six2	BP	sigDOWN
GO:0007219	Notch signaling pathway	176	18	7.22	8.26339e-05	2.49307	877	Atoh1, Bmp2, Dlx1, Fat4, Foxa1, Foxa2, Foxc1, Foxc2, Gdpd5, Hhex, Hnf1b, Maml2, Mesp1, Ovol2, Rian, Snai1, Susd5, Zfp423	BP	sigDOWN
GO:0051965	positive regulation of synapse assembly	79	12	3.24	8.54958e-05	3.7037	877	Cbln1, Clstn2, Ephb1, Flrt1, Flrt2, Grid2, Lrrtm2, Oxt, Ptprd, Slitrk5, St8sia2, Thbs2	BP	sigDOWN
GO:0042593	glucose homeostasis	268	24	10.99	9.35775e-05	2.1838	877	Adcy5, Adipoq, Adra2a, Aqp4, Bace2, BC048507, Brsk2, Cacna1a, Cftr, Cnr1, Enpp1, Fam3b, Ffar1, Ffar3, Foxa1, Foxa2, Ins2, Met, Pax6, Piwil4, Ptprj, Ptprn2, Stxbp5l, Vgf	BP	sigDOWN
GO:0030308	negative regulation of cell growth	192	21	7.87	9.88728e-05	2.66836	877	Agt, Bcl11a, Cyp27b1, Enpp1, Fgf13, Hspa1a, Hspa1b, Msx1, Mt3, Osgin1, Ppara, Ptprj, Rgs2, Sema6b, Sema6d, Sfrp1, Sfrp2, Smarca2, Sox17, Ulk2, Wt1	BP	sigDOWN
GO:0003151	outflow tract morphogenesis	86	15	3.53	0.000101132	4.24929	877	Edn1, Fgf8, Foxc1, Foxc2, Fzd2, Gata4, Jun, Lrp2, Nog, Sfrp2, Sox17, Tbx1, Thbs1, Twist1, Zfpm2	BP	sigDOWN
GO:0021987	cerebral cortex development	107	13	4.39	0.000110311	2.96128	877	Arx, Atoh1, Bhlhe22, Cdh2, Dab1, Emx1, Emx2, Fat4, Fgf13, Lhx2, Nf1, Pax6, Plcb1	BP	sigDOWN
GO:0021903	rostrocaudal neural tube patterning	13	5	0.53	0.000112079	9.43396	877	Bmi1, Fgf8, Gbx2, Pax6, Sox17	BP	sigDOWN
GO:0008585	female gonad development	112	24	4.59	0.0001801	5.22876	877	Agt, Dmrta1, Ereg, Esr1, Foxc1, Fst, Lhcgr, Msh4, Nefh, Nr5a1, Pdgfra, Pgr, Ptger4, Ptx3, Sfrp1, Sohlh1, Sohlh2, Spo11, Tnfaip6, Umodl1, Vgf, Wnt4, Wt1, Zfpm2	BP	sigDOWN
GO:0030539	male genitalia development	22	6	0.9	0.000198302	6.66667	877	Fgf8, Greb1l, Pdgfra, Sycp2, Tex15, Wt1	BP	sigDOWN
GO:0045669	positive regulation of osteoblast differentiation	74	11	3.04	0.000203741	3.61842	877	Bmp2, Dlx5, Gdf10, Gdpd2, Nppc, Prkd1, Ptger4, Scube2, Scube3, Sfrp2, Wnt4	BP	sigDOWN
GO:0060395	SMAD protein signal transduction	94	13	3.86	0.000254719	3.36788	877	Atoh8, Bmp2, Gata4, Gdf10, Gdf11, Gdf6, Jade2, Jun, Meg3, Ovol2, Slc2a10, Smad9, T	BP	sigDOWN
GO:0001556	oocyte maturation	32	7	1.31	0.000260773	5.34351	877	Bnc1, Dazl, Edn1, Ereg, Grb14, Nppc, Plcb1	BP	sigDOWN
GO:0033004	negative regulation of mast cell activation	14	5	0.57	0.00026506	8.77193	877	Cd84, Cnr1, Cnr2, Foxf1, Milr1	BP	sigDOWN
GO:0071371	cellular response to gonadotropin stimulus	15	5	0.62	0.000265099	8.06452	877	Edn1, Gata4, Lhcgr, Pax8, Wt1	BP	sigDOWN
GO:0001657	ureteric bud development	102	22	4.18	0.000291539	5.26316	877	Adamts16, Agt, Bmp2, Cd44, Cer1, Fat4, Fgf8, Foxc1, Foxc2, Gdf11, Greb1l, Hnf1b, Nog, Pax8, Sfrp1, Six2, Smad9, Tshz3, Wnt2b, Wnt4, Wnt6, Wt1	BP	sigDOWN
GO:0051899	membrane depolarization	90	9	3.69	0.000332825	2.43902	877	Alox12, Cacna1a, Cacna1i, Cacnb2, Chrna3, Chrna4, Chrnb4, Edn1, Jun	BP	sigDOWN
GO:0048857	neural nucleus development	24	6	0.98	0.000333481	6.12245	877	Aldh1a3, Arx, Cacna1a, Kcne1, Kirrel3, Nfib	BP	sigDOWN
GO:0000978	RNA polymerase II cis-regulatory region sequence-specific DNA binding	1034	94	42.7	4.70424e-13	2.20141	877	Arx, Atf3, Atoh1, Atoh8, Batf3, Bcl11a, Bhlhe22, Bmi1, Dlx1, Dlx5, Dlx6, Dmrta1, Dmrtb1, Ebf3, Ebf4, Egr2, Egr3, Egr4, Emx1, Emx2, Esr1, Foxa1, Foxa2, Foxc1, Foxc2, Foxf1, Foxo6, Gata4, Gli2, Glis1, Hand1, Hesx1, Hhex, Hnf1b, Hoxa10, Hoxb9, Ikzf1, Insm1, Irf4, Irx1, Jun, Klf12, Lhx2, Lyl1, Maf, Mesp1, Mxd4, Myt1l, Nfib, Nkx2-2, Nr1h3, Nr3c2, Nr4a2, Nr5a1, Olig3, Otx1, Ovol2, Pax6, Pax8, Pgr, Plag…	MF	sigDOWN
GO:0001228	DNA-binding transcription activator activity, RNA polymerase II-specific	476	55	19.66	5.40623e-12	2.79756	877	Atf3, Atoh1, Dlx5, Ebf3, Ebf4, Egr2, Egr3, Egr4, Elf5, Esr1, Foxa1, Foxa2, Foxc1, Foxc2, Foxf1, Gata4, Gbx2, Gli2, Glis1, Hand1, Hhex, Hoxa10, Irf4, Jun, Lhx2, Lhx4, Maf, Mesp1, Msx1, Myt1l, Nfib, Nkx2-2, Nr1h3, Nr4a2, Osr2, Otx1, Ovol2, Pax6, Pax8, Pgr, Plagl1, Pou4f2, Ppara, Rorb, Sall2, Six2, Sohlh1, Sohlh2, Sox17, Sox21, Tbx1, Tfap2e, Twist1, Wt1, Zfp467	MF	sigDOWN
GO:0005515	protein binding	8637	434	356.66	1.16117e-05	1.21685	877	1700013H16Rik, 2810459M11Rik, Abcc9, Abtb2, Ackr4, Acvr1c, Adam22, Adcy5, Adcyap1r1, Add2, Adh1, Adipoq, Adra2a, Adra2c, Agt, Aim2, Aldh1a1, Aldh1a3, Ampd1, Angptl1, Angptl7, Ankrd1, Apoa2, Aqp4, Areg, Arg1, Arhgap6, Asb4, Astn1, Asz1, Atf3, Atoh1, Atoh8, Atp2b3, Bank1, BC048507, Bcl11a, Bhlhe22, Bmi1, Bmp2, Bnc1, Boc, Brsk2, Btla, Bves, C1ql1, C1qtnf9, C8a, Cacna1a, Cacna1b, Cacnb2, Cacnb4, Cacn…	MF	sigDOWN
GO:0005509	calcium ion binding	603	47	24.9	2.39091e-05	1.88755	877	Cacna1b, Caln1, Cdh2, Cdh20, Cdhr5, Cetn1, Clstn2, Cubn, Dgkb, Doc2b, Efcab5, Egflam, Enpp1, F10, Fat4, Fbln7, Hmcn1, Hpca, Lpl, Lrp2, Masp1, Matn1, Mmp12, Mmrn1, Myl7, Nin, Pcdh18, Pcdh19, Plcb1, Plcb2, Rhbdl3, Rph3a, Scgn, Scube1, Scube2, Scube3, Smoc2, Spata21, Stab2, Syt6, Syt7, Thbs1, Thbs2, Tnfaip6, Tnnc2, Ttn, Umodl1	MF	sigDOWN
GO:0099626	voltage-gated calcium channel activity involved in regulation of presynaptic cytosolic calcium levels	11	5	0.45	4.4519e-05	11.1111	877	Cacna1a, Cacna1b, Cacnb2, Cacnb4, Cnr1	MF	sigDOWN
GO:0005104	fibroblast growth factor receptor binding	25	7	1.03	4.99513e-05	6.79612	877	Fgf17, Fgf18, Fgf22, Fgf3, Fgf8, Flrt1, Flrt2	MF	sigDOWN
GO:0001227	DNA-binding transcription repressor activity, RNA polymerase II-specific	303	28	12.51	6.32143e-05	2.23821	877	Arx, Atf3, Batf3, Bcl11a, Glis1, Hand1, Hesx1, Hhex, Hmx1, Ikzf1, Insm1, Irx1, Jun, Klf12, Msx1, Mxd4, Myt1l, Osr2, Ovol2, Pax6, Pou4f2, Ppara, Snai1, Sp5, Tbx18, Tcfl5, Zfhx3, Zfp398	MF	sigDOWN
GO:0008083	growth factor activity	140	17	5.78	6.68435e-05	2.94118	877	Areg, Bmp2, Csf3, Ereg, Fgf13, Fgf17, Fgf18, Fgf22, Fgf3, Fgf8, Gdf10, Gdf11, Gdf6, Hdgfl3, Ogn, Osgin1, Vgf	MF	sigDOWN
GO:0000981	DNA-binding transcription factor activity, RNA polymerase II-specific	1146	105	47.32	0.000281227	2.21893	877	Arx, Atf3, Atoh1, Atoh8, Barx1, Batf3, Bcl11a, Bhlhe22, Dlx1, Dlx5, Dlx6, Dmrta1, Dmrtb1, Ebf3, Ebf4, Egr2, Egr3, Egr4, Elf5, Emx1, Emx2, Esr1, Foxa1, Foxa2, Foxc1, Foxc2, Foxf1, Foxo6, Gata4, Gbx2, Gli2, Glis1, Hand1, Hesx1, Hhex, Hmx1, Hnf1b, Hoxa10, Hoxb9, Ikzf1, Insm1, Irf4, Irx1, Jun, Klf12, Lhx2, Lhx4, Lyl1, Maf, Mesp1, Msx1, Msx3, Mxd4, Myt1l, Nfib, Nkx2-2, Nr1h3, Nr3c2, Nr4a2, Nr5a1, Olig…	MF	sigDOWN
GO:0001221	transcription coregulator binding	121	11	5	0.000403012	2.2	877	Esr1, Gata4, Hand1, Hnf1b, Lmo2, Nr5a1, Pax6, Pgr, Ppara, Smarcd3, Twist1	MF	sigDOWN
GO:0008331	high voltage-gated calcium channel activity	10	4	0.41	0.000496516	9.7561	877	Cacna1a, Cacna1b, Cacnb2, Cacnb4	MF	sigDOWN
GO:0004879	nuclear receptor activity	50	8	2.06	0.000941323	3.8835	877	Esr1, Nr1h3, Nr3c2, Nr4a2, Nr5a1, Pgr, Ppara, Rorb	MF	sigDOWN
GO:0017147	Wnt-protein binding	29	6	1.2	0.00102344	5	877	Fzd2, Fzd3, Sfrp1, Sfrp2, Trabd2b, Wif1	MF	sigDOWN
GO:0071837	HMG box domain binding	22	5	0.91	0.00173782	5.49451	877	Dlx5, Egr2, Hhex, Jun, Pax6	MF	sigDOWN
GO:0046872	metal ion binding	3314	181	136.85	0.00259385	1.32262	877	Acvr1c, Adamts16, Adcy5, Adh1, Agbl2, Alox12, Ampd1, Antxr2, Arg1, B3gat2, Bcl11a, Bhmt, Bmi1, Bnc1, Brsk2, Cacna1a, Cacna1b, Cacna2d2, Caln1, Cdh2, Cdh20, Cdhr5, Cdk15, Cdo1, Cetn1, Cgas, Chsy3, Clstn2, Col27a1, Cpne2, Cpne5, Cpxm2, Cubn, Cxxc4, Cybrd1, Cyct, Cyp1a1, Cyp26a1, Cyp26b1, Cyp27b1, Cyp2b10, Cyp2e1, Cyp2r1, Dagla, Dgkb, Dmrta1, Dmrtb1, Doc2b, Dpf3, Ebf3, Ebf4, Efcab5, Egflam, Egr2, Eg…	MF	sigDOWN
GO:0003707	nuclear steroid receptor activity	16	4	0.66	0.00352964	6.06061	877	Esr1, Nr3c2, Pgr, Ppara	MF	sigDOWN
GO:0015464	acetylcholine receptor activity	17	4	0.7	0.00446653	5.71429	877	Chrm4, Chrna3, Chrna4, Chrnb4	MF	sigDOWN
GO:0038023	signaling receptor activity	2287	68	94.44	0.00468101	0.720034	877	Abcc9, Ackr4, Acvr1c, Adcyap1r1, Adgra3, Adra2a, Adra2c, Antxr2, B430306N03Rik, Btla, Cd22, Cd44, Chrm4, Chrna3, Chrna4, Chrnb4, Cnr1, Cnr2, Cubn, Ephb1, Esr1, F2rl2, Ffar1, Ffar3, Fzd2, Fzd3, Gfra2, Gpr18, Gpr25, Gpr34, Gpr83, Gpr87, Grid2, Grm8, Htr7, Itga2, Izumo1r, Klrb1b, Lgr6, Lhcgr, Lpar4, Lrp2, Met, Milr1, Mrc2, Nr1h3, Nr3c2, Nr4a2, Nr5a1, Olfr316, P2rx1, Paqr9, Pdgfra, Pgr, Plxnc1, Ppara…	MF	sigDOWN
GO:0016709	oxidoreductase activity, acting on paired donors, with incorporation or reduction of molecular oxygen, NAD(P)H as one donor, and incorporation of one atom of oxygen	65	8	2.68	0.00527328	2.98507	877	Cyp1a1, Cyp26a1, Cyp26b1, Cyp27b1, Cyp2b10, Cyp2e1, Cyp4f15, Mical1	MF	sigDOWN
GO:0004435	phosphatidylinositol phospholipase C activity	18	4	0.74	0.00555739	5.40541	877	Gdpd5, Plcb1, Plcb2, Plcl1	MF	sigDOWN
GO:0042802	identical protein binding	2178	113	89.94	0.00560007	1.25639	877	Abcc9, Add2, Adh1, Adipoq, Adra2a, Adra2c, Aim2, Aldh1a1, Aldh1a3, Ampd1, Angptl7, Apoa2, Aqp4, Arg1, Atf3, BC048507, Bcl11a, Bhlhe22, Bmp2, C1qtnf9, Cacnb2, Cap2, Cbln1, Ccdc88c, Cd84, Cdh2, Cer1, Cgas, Cldn2, Cmya5, Cnr1, Ctag2l1, Cubn, Cybrd1, Cyp2r1, Dazl, Defb1, Deup1, Dmrta1, Emilin3, Enpp1, Esr1, Faah, Fkbp6, Foxc2, Fzd2, Gamt, Gdf6, Gja3, Grid2, Hand1, Hesx1, Hhex, Hnf1b, Hpca, Iapp, Id1,…	MF	sigDOWN
GO:0005125	cytokine activity	212	20	8.75	0.00586226	2.28571	877	Areg, Bmp2, Ccl20, Ccl22, Ccl28, Cer1, Csf3, Edn1, Fam3b, Gdf10, Gdf11, Gdf6, Il16, Ndp, Pf4, Ppbp, Tnfsf4, Wnt2b, Wnt4, Wnt6	MF	sigDOWN
GO:0004725	protein tyrosine phosphatase activity	96	10	3.96	0.00625979	2.52525	877	Dusp10, Dusp8, Dusp9, Ptpn20, Ptprb, Ptprd, Ptprj, Ptprm, Ptprn2, Ptprz1	MF	sigDOWN
GO:0005109	frizzled binding	41	6	1.69	0.0063685	3.5503	877	Ccdc88c, Ndp, Sfrp1, Wnt2b, Wnt4, Wnt6	MF	sigDOWN
GO:0030165	PDZ domain binding	114	11	4.71	0.00752913	2.33546	877	Atp2b3, Ccdc88c, Cftr, Cntnap2, Cxxc4, Fzd2, Fzd3, Grid2, Kirrel3, Lrp2, Tmem88b	MF	sigDOWN
GO:0020037	heme binding	149	13	6.15	0.00888758	2.11382	877	Cyct, Cyp1a1, Cyp26a1, Cyp26b1, Cyp27b1, Cyp2ab1, Cyp2b10, Cyp2e1, Cyp2r1, Cyp2t4, Cyp4f15, Hbb-b2, Hbb-y	MF	sigDOWN
GO:0050997	quaternary ammonium group binding	38	5	1.57	0.00900016	3.18471	877	Apoa2, Chrna4, Nf1, Tktl1, Tktl2	MF	sigDOWN
GO:0008330	protein tyrosine/threonine phosphatase activity	11	3	0.45	0.00902705	6.66667	877	Dusp10, Dusp8, Dusp9	MF	sigDOWN
GO:0030552	cAMP binding	21	4	0.87	0.00985408	4.5977	877	Bves, Pde10a, Popdc3, Prkar2b	MF	sigDOWN
GO:0005506	iron ion binding	155	13	6.4	0.0108402	2.03125	877	Alox12, Cdo1, Cyp1a1, Cyp26a1, Cyp26b1, Cyp27b1, Cyp2b10, Cyp2e1, Cyp2r1, Fthl17e, P3h2, P4ha3, Scd4	MF	sigDOWN
GO:0042166	acetylcholine binding	12	3	0.5	0.011671	6	877	Chrna3, Chrna4, Chrnb4	MF	sigDOWN
GO:0086008	voltage-gated potassium channel activity involved in cardiac muscle cell action potential repolarization	12	3	0.5	0.011671	6	877	Kcne1, Kcnj2, Kcnj8	MF	sigDOWN
GO:0051219	phosphoprotein binding	107	7	4.42	0.0124547	1.58371	877	Cacnb2, Cbx4, Cd44, Dpysl4, Grb14, Pik3r3, Tox3	MF	sigDOWN
GO:0061629	RNA polymerase II-specific DNA-binding transcription factor binding	352	22	14.54	0.0127399	1.51307	877	Ankrd1, Egr2, Esr1, Foxa1, Foxc1, Gata4, Gbx2, Hand1, Hdac9, Id4, Jun, Lmo2, Lrp2, Nr1h3, Nr4a2, Ppara, Smarcd3, Sox17, Srarp, T, Tbx18, Zfpm2	MF	sigDOWN
GO:0005200	structural constituent of cytoskeleton	62	7	2.56	0.0136612	2.73438	877	Add2, Mybpc1, Nefh, Tnnt2, Ttn, Tuba3a, Tubb1	MF	sigDOWN
GO:0017017	MAP kinase tyrosine/serine/threonine phosphatase activity	13	3	0.54	0.014713	5.55556	877	Dusp10, Dusp8, Dusp9	MF	sigDOWN
GO:0043395	heparan sulfate proteoglycan binding	24	4	0.99	0.0158683	4.0404	877	Chrd, Fbln7, Fst, Lpl	MF	sigDOWN
GO:0008009	chemokine activity	37	5	1.53	0.0172972	3.26797	877	Ccl20, Ccl22, Ccl28, Pf4, Ppbp	MF	sigDOWN
GO:0015174	basic amino acid transmembrane transporter activity	14	3	0.58	0.0181602	5.17241	877	Slc25a29, Slc47a1, Slc7a2	MF	sigDOWN
GO:0019905	syntaxin binding	76	7	3.14	0.0197116	2.2293	877	Abcc9, Cacna1a, Cplx2, Doc2b, Stxbp5l, Syt6, Syt7	MF	sigDOWN
GO:0005544	calcium-dependent phospholipid binding	52	6	2.15	0.0197127	2.7907	877	Cpne2, Cpne5, Doc2b, Rph3a, Syt6, Syt7	MF	sigDOWN
GO:0045296	cadherin binding	67	7	2.77	0.0202708	2.52708	877	Cdh2, Cdh20, Ctnnd2, Obscn, Ptprb, Ptprj, Ptprm	MF	sigDOWN
GO:0070679	inositol 1,4,5 trisphosphate binding	15	3	0.62	0.0220163	4.83871	877	Plcl1, Rph3a, Trpc1	MF	sigDOWN
GO:0070700	BMP receptor binding	15	3	0.62	0.0220163	4.83871	877	Acvr1c, Bmp2, Scube3	MF	sigDOWN
GO:0031490	chromatin DNA binding	98	9	4.05	0.0225066	2.22222	877	Atoh1, Foxc2, H1f6, Insm1, Nr1h3, Pax6, Tox3, Uty, Wbp2nl	MF	sigDOWN
GO:0022848	acetylcholine-gated cation-selective channel activity	16	3	0.66	0.0262824	4.54545	877	Chrna3, Chrna4, Chrnb4	MF	sigDOWN
GO:0008179	adenylate cyclase binding	16	3	0.66	0.0262824	4.54545	877	Adcy5, Adcyap1r1, Cap2	MF	sigDOWN
GO:0046983	protein dimerization activity	981	46	40.51	0.0264678	1.13552	877	Abtb2, Add2, Adipoq, Adra2a, Adra2c, Aldh1a3, Apoa2, Atf3, Atoh1, Atoh8, Bcl11a, Bhlhe22, Cer1, Cgas, Cubn, Cyp2r1, Enpp1, Fzd2, Hand1, Hesx1, Hhex, Hnf1b, Id1, Id4, Lpl, Lyl1, Mapk4, Masp1, Mesp1, Mxd4, Ndp, Nog, Nr4a2, Olig3, Pdgfra, Plek, Rbm44, Rragd, Sohlh1, Sohlh2, Syt6, Tbx1, Tbx18, Tox3, Trim9, Twist1	MF	sigDOWN
GO:0005184	neuropeptide hormone activity	28	4	1.16	0.0268651	3.44828	877	Nppc, Oxt, Spx, Vgf	MF	sigDOWN
GO:0001758	retinal dehydrogenase activity	17	3	0.7	0.0309573	4.28571	877	Akr1b8, Aldh1a1, Aldh1a3	MF	sigDOWN
