# Supplementary material for: Epigenetic regulation limits competence of pluripotent stem cell‐derived oocytes
Source: EMBO J. 2023 Oct 18;42(23):e113955. doi: 10.15252/embj.2023113955 (PMC10690455; doi:10.15252/embj.2023113955)
Supplement: Supplementary file 7 — Dataset EV3 [file EMBJ-42-e113955-s006.xlsx]

## Sheet: Legend
Dataset EV3
Read statistics and mapping rates for single oocyte RNA-seq samples (sheet “Single Oocyte RNA-Seq”), bulk RNA-Seq samples for day 6 PGCLC and E12.5 female PGC (sheet “Bulk PGCLC and PGCLC RNA-Seq”) and GEO/DDBJ accession IDs for published genomic datasets used in this study (sheet “Published genomics datasets”).

## Sheet: Single Oocyte RNA-Seq
SampleID	Stage	Cohort	Oo.size.[um]	#Reads	#Mapped reads (%)	Used for estimating gene responses
A2-1	GRO	GRO_iPSC	63	14097036	12633664 (89.6%)	TRUE
A2-2	GRO	GRO_iPSC	66.6	13905751	12494630 (89.9%)	TRUE
A2-3	GRO	GRO_iPSC	69	13856029	12396201 (89.5%)	TRUE
A2-4	GRO	GRO_iPSC	64.2	13978074	12411098 (88.8%)	TRUE
A2-5	GRO	GRO_iPSC	67.4	13877757	12326633 (88.8%)	TRUE
A2-6	GRO	GRO_iPSC	70.5	14498791	13018948 (89.8%)	TRUE
A2-7	GRO	GRO_iPSC	66	13741896	12347723 (89.9%)	TRUE
A2-8	GRO	GRO_iPSC	57.3	13880584	12529735 (90.3%)	FALSE
A2-9	GRO	GRO_iPSC	69.8	13808620	12117865 (87.8%)	TRUE
A2-10	GRO	GRO_iPSC	65.3	13113005	11661495 (88.9%)	TRUE
A2-11	GRO	GRO_iPSC	65.4	14340565	12895710 (89.9%)	TRUE
A2-12	GRO	GRO_iPSC	64.2	13772892	12325440 (89.5%)	TRUE
A2-13	GRO	GRO_iPSC	62.7	15381221	13793550 (89.7%)	TRUE
A2-14	GRO	GRO_iPSC	61.6	14326588	12645029 (88.3%)	TRUE
A2-15	GRO	GRO_iPSC	73.3	11838991	10419159 (88.0%)	TRUE
A2-16	GRO	GRO_iPSC	65.6	13470883	12031928 (89.3%)	TRUE
A2-17	GRO	GRO_iPSC	65.9	13716200	12150838 (88.6%)	TRUE
A2-18	GRO	GRO_iPSC	64.5	11398990	10143643 (89.0%)	TRUE
A2-19	GRO	GRO_iPSC	69.3	13519875	12087470 (89.4%)	TRUE
A2-20	GRO	GRO_iPSC	64.2	27951645	24774638 (88.6%)	TRUE
A2-22	GRO	GRO_iPSC	64.3	13329514	11810133 (88.6%)	TRUE
A2-23	GRO	GRO_iPSC	70.5	11163819	9901883 (88.7%)	TRUE
A2-24	GRO	GRO_iPSC	62.2	14068342	12613719 (89.7%)	TRUE
B2-1	GRO	GRO_PGC	69.9	15901836	14020516 (88.2%)	TRUE
B2-2	GRO	GRO_PGC	68.6	14867616	13113626 (88.2%)	TRUE
B2-3	GRO	GRO_PGC	66.7	12633450	10859535 (86.0%)	TRUE
B2-4	GRO	GRO_PGC	71.4	13212755	11814035 (89.4%)	TRUE
B2-5	GRO	GRO_PGC	66.2	14162185	12532332 (88.5%)	TRUE
B2-6	GRO	GRO_PGC	65.3	13653316	12233868 (89.6%)	TRUE
B2-7	GRO	GRO_PGC	67.1	12727599	11140272 (87.5%)	TRUE
B2-8	GRO	GRO_PGC	67.8	10069024	9109894 (90.5%)	TRUE
B2-9	GRO	GRO_PGC	69.7	14388697	12920078 (89.8%)	TRUE
B2-10	GRO	GRO_PGC	65.6	14043289	12605962 (89.8%)	TRUE
B2-11	GRO	GRO_PGC	72.4	14503409	13035434 (89.9%)	TRUE
B2-12	GRO	GRO_PGC	67.4	13880304	12369657 (89.1%)	TRUE
B2-13	GRO	GRO_PGC	66.2	13636831	11737667 (86.1%)	TRUE
B2-14	GRO	GRO_PGC	64.6	11973609	10369167 (86.6%)	TRUE
B2-15	GRO	GRO_PGC	63.8	13423481	11620850 (86.6%)	TRUE
B2-16	GRO	GRO_PGC	58.9	13693545	12139952 (88.7%)	TRUE
B2-17	GRO	GRO_PGC	65.5	12398980	11117823 (89.7%)	TRUE
B2-18	GRO	GRO_PGC	60.8	14564111	13012678 (89.3%)	TRUE
B2-19	GRO	GRO_PGC	62.3	14100835	12730845 (90.3%)	TRUE
B2-20	GRO	GRO_PGC	66.3	11366582	10175503 (89.5%)	TRUE
B2-21	GRO	GRO_PGC	67.8	17818385	15797118 (88.7%)	TRUE
B2-22	GRO	GRO_PGC	68.5	9759215	8590598 (88.0%)	TRUE
B2-23	GRO	GRO_PGC	72.4	10702178	9449083 (88.3%)	TRUE
B2-24	GRO	GRO_PGC	72.2	14095080	12728937 (90.3%)	TRUE
D2-1	GRO	GRO_invivo	62.4	13630408	12204658 (89.5%)	TRUE
D2-2	GRO	GRO_invivo	58.7	13325909	11981651 (89.9%)	TRUE
D2-3	GRO	GRO_invivo	55.5	14208948	12590199 (88.6%)	TRUE
D2-4	GRO	GRO_invivo	63.2	13465439	12182559 (90.5%)	TRUE
D2-5	GRO	GRO_invivo	60.4	15103626	13524821 (89.5%)	TRUE
D2-6	GRO	GRO_invivo	62.2	13073507	11692281 (89.4%)	TRUE
D2-7	GRO	GRO_invivo	53.3	14138064	12468528 (88.2%)	TRUE
D2-8	GRO	GRO_invivo	60.8	14649917	13121673 (89.6%)	TRUE
D2-9	GRO	GRO_invivo	57.4	13885076	12411367 (89.4%)	TRUE
D2-10	GRO	GRO_invivo	66.3	12278396	11201405 (91.2%)	TRUE
D2-11	GRO	GRO_invivo	62.4	11539109	10553007 (91.5%)	TRUE
D2-12	GRO	GRO_invivo	57.3	12810796	11368612 (88.7%)	TRUE
D2-13	GRO	GRO_invivo	60.6	13397238	12035203 (89.8%)	TRUE
D2-14	GRO	GRO_invivo	62.7	14019990	12480953 (89.0%)	TRUE
D2-15	GRO	GRO_invivo	65.1	11354192	10024655 (88.3%)	TRUE
D2-16	GRO	GRO_invivo	57.7	14371168	12699375 (88.4%)	TRUE
D2-17	GRO	GRO_invivo	60.5	12392313	10897086 (87.9%)	TRUE
D2-18	GRO	GRO_invivo	67	14160114	12550535 (88.6%)	TRUE
D2-19	GRO	GRO_invivo	51.6	14152176	11984462 (84.7%)	TRUE
D2-20	GRO	GRO_invivo	55	15010125	13239666 (88.2%)	TRUE
D2-21	GRO	GRO_invivo	59.4	14686196	12848028 (87.5%)	TRUE
D2-22	GRO	GRO_invivo	64.3	15259589	13325450 (87.3%)	TRUE
D2-23	GRO	GRO_invivo	63	15505103	13765045 (88.8%)	TRUE
D2-24	GRO	GRO_invivo	58.5	15519034	13481089 (86.9%)	TRUE
A3-1	FGO	FGO_iPSC	77.6	15813798	13905701 (87.9%)	TRUE
A3-2	FGO	FGO_iPSC	78.1	14847290	12987310 (87.5%)	TRUE
A3-3	FGO	FGO_iPSC	82.4	14321989	12779178 (89.2%)	TRUE
A3-4	FGO	FGO_iPSC	80.2	14990910	13224645 (88.2%)	TRUE
A3-5	FGO	FGO_iPSC	83.5	15688279	13828979 (88.1%)	TRUE
A3-6	FGO	FGO_iPSC	83.5	8181021	7189744 (87.9%)	TRUE
A3-7	FGO	FGO_iPSC	78.7	13414047	11677971 (87.1%)	TRUE
A3-8	FGO	FGO_iPSC	80	15580028	13496976 (86.6%)	TRUE
A3-9	FGO	FGO_iPSC	80.7	14632729	13109254 (89.6%)	TRUE
A3-10	FGO	FGO_iPSC	78.4	15647216	13907678 (88.9%)	TRUE
A3-11	FGO	FGO_iPSC	80.9	13883901	12234728 (88.1%)	TRUE
A3-12	FGO	FGO_iPSC	76.7	13936602	12224369 (87.7%)	TRUE
A3-13	FGO	FGO_iPSC	64.5	15504037	13576548 (87.6%)	FALSE
A3-14	FGO	FGO_iPSC	82.5	12704376	11152476 (87.8%)	TRUE
A3-15	FGO	FGO_iPSC	75.2	13377555	11620745 (86.9%)	TRUE
A3-16	FGO	FGO_iPSC	77	14758695	12764763 (86.5%)	TRUE
A3-17	FGO	FGO_iPSC	84.3	14301057	12704482 (88.8%)	TRUE
A3-18	FGO	FGO_iPSC	78.2	14690099	13271598 (90.3%)	TRUE
A3-19	FGO	FGO_iPSC	91.5	15755082	13840599 (87.8%)	TRUE
A3-20	FGO	FGO_iPSC	84.3	15942095	13959669 (87.6%)	TRUE
A3-21	FGO	FGO_iPSC	76.4	15960162	13789457 (86.4%)	TRUE
A3-22	FGO	FGO_iPSC	87.2	15035266	13369484 (88.9%)	TRUE
A3-23	FGO	FGO_iPSC	81.1	14255728	12453278 (87.4%)	TRUE
A3-24	FGO	FGO_iPSC	91.1	13707029	12198282 (89.0%)	TRUE
B3-1	FGO	FGO_PGC	82.4	15109764	13326540 (88.2%)	TRUE
B3-2	FGO	FGO_PGC	84.2	15755109	13848217 (87.9%)	TRUE
B3-3	FGO	FGO_PGC	79.2	13723519	12183263 (88.8%)	TRUE
B3-4	FGO	FGO_PGC	88.6	16421665	14552264 (88.6%)	TRUE
B3-5	FGO	FGO_PGC	86.5	4506694	3926813 (87.1%)	TRUE
B3-6	FGO	FGO_PGC	81.7	15816267	14025738 (88.7%)	TRUE
B3-7	FGO	FGO_PGC	85.1	13346080	11806186 (88.5%)	TRUE
B3-8	FGO	FGO_PGC	81.2	16236135	14312228 (88.2%)	TRUE
B3-9	FGO	FGO_PGC	82.6	14983456	13394804 (89.4%)	TRUE
B3-10	FGO	FGO_PGC	87.5	14902604	13400345 (89.9%)	TRUE
B3-11	FGO	FGO_PGC	84.7	14054808	12623774 (89.8%)	TRUE
B3-12	FGO	FGO_PGC	80.1	14436830	12982326 (89.9%)	TRUE
B3-13	FGO	FGO_PGC	83.8	16414395	14397210 (87.7%)	TRUE
B3-14	FGO	FGO_PGC	84	14143422	12247861 (86.6%)	TRUE
B3-15	FGO	FGO_PGC	67.8	11365881	9930962 (87.4%)	FALSE
B3-16	FGO	FGO_PGC	90.2	14162281	12485321 (88.2%)	TRUE
B3-17	FGO	FGO_PGC	85.2	12669996	11307302 (89.2%)	TRUE
B3-18	FGO	FGO_PGC	78	15090302	13466739 (89.2%)	TRUE
B3-19	FGO	FGO_PGC	88.2	14256515	12846343 (90.1%)	TRUE
B3-20	FGO	FGO_PGC	84.2	14585152	12708373 (87.1%)	TRUE
B3-21	FGO	FGO_PGC	82.2	14264214	12794466 (89.7%)	TRUE
B3-22	FGO	FGO_PGC	86	6082257	5314000 (87.4%)	TRUE
B3-23	FGO	FGO_PGC	84.8	12590367	11022839 (87.5%)	TRUE
B3-24	FGO	FGO_PGC	80.4	14465588	12771904 (88.3%)	TRUE
C3-1	FGO	FGO_6dpOo	85.6	13769603	12292347 (89.3%)	TRUE
C3-2	FGO	FGO_6dpOo	81.3	14406754	12832960 (89.1%)	TRUE
C3-3	FGO	FGO_6dpOo	76.5	14062155	12362242 (87.9%)	FALSE
C3-4	FGO	FGO_6dpOo	85.8	14355309	12867032 (89.6%)	TRUE
C3-5	FGO	FGO_6dpOo	80.3	12936877	11550501 (89.3%)	TRUE
C3-6	FGO	FGO_6dpOo	82.1	13873429	12295233 (88.6%)	TRUE
C3-7	FGO	FGO_6dpOo	86.2	13862945	12264054 (88.5%)	TRUE
C3-8	FGO	FGO_6dpOo	81	14253796	12566369 (88.2%)	TRUE
C3-9	FGO	FGO_6dpOo	82.8	9966047	8793116 (88.2%)	TRUE
C3-10	FGO	FGO_6dpOo	82.2	12962915	11671454 (90.0%)	TRUE
C3-11	FGO	FGO_6dpOo	83.1	16067699	14327642 (89.2%)	TRUE
C3-12	FGO	FGO_6dpOo	81.8	13648541	12228018 (89.6%)	TRUE
C3-13	FGO	FGO_6dpOo	82.6	14151722	12545797 (88.7%)	TRUE
C3-14	FGO	FGO_6dpOo	82.3	10322089	9129163 (88.4%)	TRUE
C3-15	FGO	FGO_6dpOo	82.7	13468214	12193418 (90.5%)	TRUE
C3-16	FGO	FGO_6dpOo	81.7	12809377	11372705 (88.8%)	TRUE
C3-17	FGO	FGO_6dpOo	87	11494965	10280717 (89.4%)	TRUE
C3-18	FGO	FGO_6dpOo	86.8	13176404	12233145 (92.8%)	TRUE
C3-19	FGO	FGO_6dpOo	81.9	13992650	12341708 (88.2%)	TRUE
C3-20	FGO	FGO_6dpOo	85.1	13970013	12905085 (92.4%)	TRUE
C3-21	FGO	FGO_6dpOo	82.3	11993423	10623604 (88.6%)	TRUE
C3-22	FGO	FGO_6dpOo	85.6	13396647	12237593 (91.3%)	TRUE
C3-23	FGO	FGO_6dpOo	88.1	14534538	13406516 (92.2%)	TRUE
C3-24	FGO	FGO_6dpOo	82.3	13812368	12237118 (88.6%)	TRUE
D3-1	FGO	FGO_invivo	90.7	13802503	12555536 (91.0%)	TRUE
D3-3	FGO	FGO_invivo	91.5	14601083	13093429 (89.7%)	TRUE
D3-4	FGO	FGO_invivo	89.9	15027214	13704807 (91.2%)	TRUE
D3-5	FGO	FGO_invivo	85.4	13188479	12004198 (91.0%)	FALSE
D3-6	FGO	FGO_invivo	90.3	13009441	11820847 (90.9%)	TRUE
D3-7	FGO	FGO_invivo	76.9	13004217	11886567 (91.4%)	FALSE
D3-9	FGO	FGO_invivo	91.5	15191544	13586477 (89.4%)	TRUE
D3-10	FGO	FGO_invivo	89.5	12969382	11615444 (89.6%)	TRUE
D3-11	FGO	FGO_invivo	89.6	14322568	12880154 (89.9%)	TRUE
D3-12	FGO	FGO_invivo	89.5	14436048	12975254 (89.9%)	TRUE
D3-13	FGO	FGO_invivo	92.9	14337178	12940948 (90.3%)	TRUE
D3-14	FGO	FGO_invivo	90.5	14484012	12997073 (89.7%)	TRUE
D3-15	FGO	FGO_invivo	98.1	12862614	11482376 (89.3%)	TRUE
D3-16	FGO	FGO_invivo	85.7	13922257	12550696 (90.1%)	FALSE
D3-17	FGO	FGO_invivo	90.2	14952381	13460477 (90.0%)	TRUE
D3-18	FGO	FGO_invivo	93.2	13145780	11915296 (90.6%)	TRUE
D3-19	FGO	FGO_invivo	83.9	16615682	15103872 (90.9%)	FALSE
D3-20	FGO	FGO_invivo	95.4	13938746	12554676 (90.1%)	TRUE
D3-21	FGO	FGO_invivo	97.7	13881057	12484075 (89.9%)	TRUE
D3-22	FGO	FGO_invivo	78.9	16948522	15437168 (91.1%)	FALSE

## Sheet: Bulk PGCLC and PGCLC RNA-Seq
SampleID	#Reads	#Mapped reads (%)
A1-1_PGCLC_d6	13805794	13562757 (98.2%)
A1-2_PGCLC_d6	17463965	17140400 (98.1%)
A1-3_PGCLC_d6	21686551	21293619 (98.2%)
A1-4_PGCLC_d6	14745666	14481073 (98.2%)
D1-1_PGC_E12.5 Fem	14205948	13958141 (98.3%)
D1-2_PGC_E12.5 Fem	16821471	16489753 (98.0%)
D1-3_PGC_E12.5 Fem	18838197	18597290 (98.7%)
D1-4_PGC_E12.5 Fem	19600666	19292871 (98.4%)

## Sheet: Published genomics datasets
Cited in figures as	GEO/DDBJ Accession	PMID	Reference
Ohta2017	GSE87644	28559416	Ohta, H., Kurimoto, K., Okamoto, I., Nakamura, T., Yabuta, Y., Miyauchi, H., Yamamoto, T., Okuno, Y., Hagiwara, M., Shirane, K., et al. (2017). In vitro expansion of mouse primordial germ cell-like cells recapitulates an epigenetic blank slate. EMBO J 36, 1888-1907.
Sasaki2015	GSE67259	26189426	Sasaki, K., Yokobayashi, S., Nakamura, T., Okamoto, I., Yabuta, Y., Kurimoto, K., Ohta, H., Moritoki, Y., Iwatani, C., Tsuchiya, H., et al. (2015). Robust In Vitro Induction of Human Germ Cell Fate from Pluripotent Stem Cells. Cell Stem Cell 17, 178-194.
Kurim2015	GSE60204	25800778	Kurimoto, K., Yabuta, Y., Hayashi, K., Ohta, H., Kiyonari, H., Mitani, T., Moritoki, Y., Kohri, K., Kimura, H., Yamamoto, T., et al. (2015). Quantitative Dynamics of Chromatin Remodeling during Germ Cell Specification from Mouse Embryonic Stem Cells. Cell stem cell 16, 517-532.
Kawab2019	DRA006633	30667280	Kawabata, Y., Kamio, A., Jincho, Y., Sakashita, A., Takashima, T., Kobayashi, H., Matsui, Y., and Kono, T. (2019). Sex-specific histone modifications in mouse fetal and neonatal germ cells. Epigenomics 11, 543-561.
Hanna2018	GSE93941	29323282	Hanna, C.W., Taudt, A., Huang, J., Gahurova, L., Kranz, A., Andrews, S., Dean, W., Stewart, A.F., Colome-Tatche, M., and Kelsey, G. (2018). MLL2 conveys transcription-independent H3K4 trimethylation in oocytes. Nat Struct Mol Biol 25, 73-82.
Mei2021	GSE153496	33821003	Mei, H., Kozuka, C., Hayashi, R., Kumon, M., Koseki, H., and Inoue, A. (2021). H2AK119ub1 guides maternal inheritance and zygotic deposition of H3K27me3 in mouse embryos. Nat Genet 53, 539-550.
