# Supplementary material for: Epigenetic regulation limits competence of pluripotent stem cell‐derived oocytes
Source: EMBO J. 2023 Oct 18;42(23):e113955. doi: 10.15252/embj.2023113955 (PMC10690455; doi:10.15252/embj.2023113955)
Supplement: Supplementary file 8 — Dataset EV4 [file EMBJ-42-e113955-s014.xlsx]

## Sheet: Legend
Dataset EV4
Gene expression responses to modeled effects of each step of in vitro development as revealed by modeling of gene expression in GRO cohorts and FGO cohorts (sheet “Gene expression responses”) as well as gene expression aggregated across oocyte cohorts (sheet “Aggregated gene expression”).

## Sheet: Gene expression responses
GENE ANNOTATION									Expression responses in GRO								Expression responses in FGO
									IVP@GRO				IVD@GRO				IVP@FGO				IVD@FGO				IVG@FGO
ENTREZID	SYMBOL	GENENAME	tx_name	Chr	promoterID	prom. CpG class	In Vivo expression group (Fig.5C)	Effect cluster (Fig.6B)	logFC	Pvalue	FDR	sigType	logFC	Pvalue	FDR	sigType	logFC	Pvalue	FDR	sigType	logFC	Pvalue	FDR	sigType	logFC	Pvalue	FDR	sigType
66050	0610009B22Rik	RIKEN cDNA 0610009B22 gene	uc007iuh.1	chr11	chr11_51687135_51690134	CGI	HS		-0.267628	2.03605e-05	0.00020349	n.s.	0.524005	1.7689e-17	9.49852e-16	n.s.	0.0830401	0.459767	0.571808	n.s.	-0.120406	0.283797	0.478704	n.s.	0.0970041	0.443801	0.582866	n.s.
66838	0610009L18Rik	RIKEN cDNA 0610009L18 gene	uc007msj.2	chr11	chr11_120347178_120350177	CGI	HS		0.0328968	0.857523	0.914842	n.s.	-0.547296	0.0019357	0.00520927	n.s.	-0.212141	0.152785	0.238275	n.s.	0.498162	0.000957295	0.00789392	n.s.	0.0104064	0.951991	0.970591	n.s.
71675	0610010F05Rik	RIKEN cDNA 0610010F05 gene	uc007ifh.1	chr11	chr11_23632132_23635131	CGI	DN		0.00941079	0.910659	0.947158	n.s.	-0.23121	0.00464979	0.0112917	n.s.	-0.599757	0.000121501	0.000496611	n.s.	-0.458016	0.00227562	0.0152955	n.s.	-0.414575	0.0108853	0.0322184	n.s.
68364	0610030E20Rik	RIKEN cDNA 0610030E20 gene	uc009cig.2	chr6	chr6_72345817_72348816	CGI	DN		-0.110329	0.372666	0.539818	n.s.	0.077997	0.51907	0.614078	n.s.	-0.37834	0.0207419	0.045247	n.s.	0.171696	0.291433	0.486756	n.s.	0.00371256	0.983828	0.991965	n.s.
74098	0610037L13Rik	RIKEN cDNA 0610037L13 gene	uc008uak.1	chr4	chr4_107888363_107891362	CGI	HS		-0.0971119	0.164091	0.305028	n.s.	0.162588	0.0173896	0.0359064	n.s.	0.372617	0.00550442	0.0144503	n.s.	0.311882	0.0205954	0.0783334	n.s.	-0.576312	0.000115646	0.000719552	n.s.
70345	0610038B21Rik	RIKEN cDNA 0610038B21 gene	uc012ggf.1	chr8	chr8_77515556_77518555	CGI	HS		-0.479871	3.64092e-05	0.000336316	n.s.	-0.199541	0.0680668	0.116156	n.s.	-0.15382	0.137008	0.218539	n.s.	-0.0930355	0.361044	0.556622	n.s.	-0.293425	0.00800984	0.0250831	n.s.
68386	0610039K10Rik	RIKEN cDNA 0610039K10 gene	uc012civ.1	chr2	chr2_163643350_163646349	CGI	HS		0.797083	1.95191e-06	2.59924e-05	n.s.	0.0953098	0.574736	0.664806	n.s.	0.350133	0.0156386	0.0356597	n.s.	-0.160576	0.275955	0.469962	n.s.	-0.0502009	0.755362	0.837239	n.s.
67672	0610040B10Rik	RIKEN cDNA 0610040B10 gene	uc009akc.2	chr5	chr5_143327808_143330807	CGI	HS		-0.151685	0.306198	0.471192	n.s.	0.129834	0.370748	0.473976	n.s.	-0.230919	0.145984	0.230141	n.s.	0.138312	0.381815	0.575837	n.s.	-0.0302662	0.864849	0.913492	n.s.
75394	0610040F04Rik	RIKEN cDNA 0610040F04 gene	uc009ddl.1	chr6	chr6_108621668_108624667	non-CGI	HS		-0.211352	0.0936709	0.202779	n.s.	0.248901	0.0434519	0.0792695	n.s.	-0.0190572	0.883512	0.920279	n.s.	-0.241262	0.0635004	0.174163	n.s.	-0.0222319	0.878877	0.923735	n.s.
76261	0610040J01Rik	RIKEN cDNA 0610040J01 gene	uc008xmg.1	chr5	chr5_63810995_63813994	CGI	UP		-0.181354	0.461708	0.621974	n.s.	-0.345334	0.150866	0.226998	n.s.	0.490457	3.20624e-06	1.89164e-05	n.s.	-0.83812	1.82438e-15	7.81831e-13	n.s.	0.373975	0.00155358	0.00646767	n.s.
100043040	1110002L01Rik	RIKEN cDNA 1110002L01 gene	uc007mwo.2	chr12	chr12_3425248_3428247	CGI	DN		0.179949	0.41392	0.577739	n.s.	-0.722355	0.000527044	0.00163884	n.s.	-0.250175	0.442641	0.556034	n.s.	-0.0509746	0.872157	0.933125	n.s.	-0.313718	0.361938	0.502852	n.s.
56372	1110004F10Rik	RIKEN cDNA 1110004F10 gene	uc009jix.1	chr7	chr7_116091880_116094879	CGI	DN		0.0649308	0.267707	0.429453	n.s.	-0.0515393	0.369354	0.472749	n.s.	-0.0156146	0.888068	0.923392	n.s.	-0.0391729	0.723855	0.840663	n.s.	0.30196	0.0165174	0.045166	n.s.
66132	1110008L16Rik	RIKEN cDNA 1110008L16 gene	uc007noo.2	chr12	chr12_55301137_55304136	CGI	HS		-0.0668996	0.478731	0.636357	n.s.	-0.0334998	0.716412	0.784842	n.s.	0.0424773	0.551771	0.654488	n.s.	0.0392961	0.582989	0.742692	n.s.	0.146584	0.0700224	0.142853	n.s.
73737	1110008P14Rik	RIKEN cDNA 1110008P14 gene	uc008jfk.2	chr2	chr2_32380416_32383415	CGI	HS		0.300657	0.021228	0.0652373	n.s.	-0.260855	0.0414855	0.0762625	n.s.	0.199017	0.0865994	0.150379	n.s.	0.122484	0.295592	0.491622	n.s.	-0.63853	6.61513e-07	8.75947e-06	n.s.
68618	1110012L19Rik	RIKEN cDNA 1110012L19 gene	uc009tjf.1	chrX	chrX_70384413_70387412	non-CGI	HS		-0.0595791	0.45431	0.614816	n.s.	0.355103	5.39786e-06	2.72777e-05	n.s.	0.24393	0.00018433	0.000724513	n.s.	0.0398544	0.541561	0.711978	n.s.	0.148656	0.0438679	0.0980278	n.s.
76311	1110019D14Rik	RIKEN cDNA 1110019D14 gene	uc009ayv.2	chr6	chr6_13870069_13873068	CGI	HS		-0.050458	0.724694	0.827508	n.s.	0.269029	0.0603806	0.104941	n.s.	-0.215043	0.142779	0.226113	n.s.	0.232812	0.114241	0.262266	n.s.	-0.42212	0.00862727	0.0266565	n.s.
68692	1110028F18Rik	RIKEN cDNA 1110028F18 gene	uc029wvn.1	chr8	chr8_106585643_106588642	non-CGI	UP		0.360194	0.267127	0.428895	n.s.	0.752988	0.0239421	0.047375	n.s.	-0.48634	0.0627839	0.115761	n.s.	0.794663	0.00300732	0.0188684	n.s.	-0.479482	0.111724	0.205141	n.s.
68721	1110032A03Rik	RIKEN cDNA 1110032A03 gene	uc009pko.1	chr9	chr9_50764434_50767433	non-CGI	HS		-0.400671	9.34059e-05	0.000747141	n.s.	-0.464405	1.81707e-06	1.02379e-05	n.s.	-0.265317	0.0198835	0.0437109	n.s.	-0.546222	7.50743e-07	2.71535e-05	n.s.	0.302138	0.0140073	0.0395549	n.s.
68725	1110032F04Rik	RIKEN cDNA 1110032F04 gene	uc012cqj.1	chr3	chr3_68868086_68871085	CGI	DN		0.0540081	0.908939	0.946207	n.s.	-0.673592	0.142529	0.216754	n.s.	-0.151859	0.861297	0.903852	n.s.	-1.50569	0.0817618	0.207926	n.s.	1.16009	0.238797	0.369563	n.s.
68763	1110038B12Rik	RIKEN cDNA 1110038B12 gene	uc008cem.2	chr17	chr17_34950972_34953971	CGI	DN		0.700359	0.0249049	0.0740237	n.s.	-0.767853	0.0123526	0.0266703	n.s.	0.656477	0.0812542	0.142834	n.s.	-0.995708	0.00724858	0.0361585	n.s.	0.649522	0.113512	0.207777	n.s.
117171	1110038F14Rik	RIKEN cDNA 1110038F14 gene	uc007wmv.1	chr15	chr15_76947009_76950008	CGI	DN		-0.175267	0.00789373	0.0296581	n.s.	-0.169009	0.0083894	0.0189784	n.s.	-0.0311584	0.663532	0.749794	n.s.	-0.135017	0.0584461	0.164459	n.s.	0.138816	0.0836594	0.164025	n.s.
228356	1110051M20Rik	RIKEN cDNA 1110051M20 gene	uc008kvt.1	chr2	chr2_91443143_91446142	CGI	HS		0.67601	2.29286e-08	5.0586e-07	n.s.	0.670724	4.45678e-08	3.59337e-07	n.s.	1.00759	2.85712e-19	1.36045e-17	n.s.	0.0357169	0.755796	0.86114	n.s.	-0.222908	0.0799063	0.158246	n.s.
66206	1110059E24Rik	RIKEN cDNA 1110059E24 gene	uc008gyz.1	chr19	chr19_21651292_21654291	CGI	HS		-0.373983	5.47739e-07	8.61639e-06	n.s.	0.185906	0.0105661	0.02325	n.s.	-0.201108	0.00815314	0.0203211	n.s.	-0.328733	1.36239e-05	0.000277622	n.s.	0.0254016	0.76395	0.843453	n.s.
68920	1110065P20Rik	RIKEN cDNA 1110065P20 gene	uc008urd.2	chr4	chr4_124849231_124852230	CGI	HS		-0.0291248	0.752598	0.847392	n.s.	0.089188	0.325067	0.426209	n.s.	-0.222538	0.0198255	0.0436105	n.s.	0.0522433	0.582556	0.742341	n.s.	0.284827	0.00861109	0.0266182	n.s.
68861	1190002N15Rik	RIKEN cDNA 1190002N15 gene	uc009rax.1	chr9	chr9_94536582_94539581	CGI	HS		0.259405	0.0251126	0.0745626	n.s.	-0.304414	0.00729082	0.0167954	n.s.	0.240434	0.000185929	0.000729178	n.s.	-0.291161	6.0006e-06	0.000144321	n.s.	-0.064779	0.367234	0.507963	n.s.
68918	1190005I06Rik	RIKEN cDNA 1190005I06 gene	uc009nre.1	chr8	chr8_120632883_120635882	CGI	HS		-0.26296	3.29754e-05	0.000309242	n.s.	0.0702158	0.255513	0.35021	n.s.	0.209567	0.000245477	0.000929212	n.s.	0.0346111	0.545665	0.715048	n.s.	0.154657	0.0168906	0.0459007	n.s.
544717	1190007I07Rik	RIKEN cDNA 1190007I07 gene	uc011xjp.1	chr10	chr10_82621729_82624728	CGI	HS		-0.576638	3.85618e-07	6.34855e-06	n.s.	-0.305278	0.00514753	0.0123572	n.s.	-0.319238	0.000422141	0.00150946	n.s.	-0.124736	0.162629	0.332742	n.s.	-0.150633	0.128511	0.22947	n.s.
100043489	1300002E11Rik	RIKEN cDNA 1300002E11 gene	uc007yrp.2	chr16	chr16_21792847_21795846	CGI	HS		-0.474375	1.73659e-12	8.03679e-11	n.s.	0.363633	2.84814e-08	2.40181e-07	n.s.	0.207115	0.00685267	0.017496	n.s.	-0.110064	0.151042	0.316591	n.s.	0.0802012	0.352353	0.492583	n.s.
71775	1300017J02Rik	RIKEN cDNA 1300017J02 gene	uc009rgk.1	chr9	chr9_103286798_103289797	CGI	LS		1.47576	1.13397e-06	1.61011e-05	n.s.	-0.542919	0.0776127	0.130012	n.s.	0.169106	0.58284	0.681764	n.s.	0.366618	0.248237	0.43959	n.s.	1.04681	0.00844742	0.0262039	n.s.
69784	1500009L16Rik	RIKEN cDNA 1500009L16 gene	uc007gkm.2	chr10	chr10_83721365_83724364	CGI	UP		-0.198306	0.692805	0.805396	n.s.	0.0393971	0.937447	0.956865	n.s.	-1.1804	0.0286867	0.0596248	n.s.	-0.558914	0.272427	0.466311	n.s.	0.897922	0.127781	0.228513	n.s.
66236	1500011B03Rik	RIKEN cDNA 1500011B03 gene	uc008zai.2	chr5	chr5_114812477_114815476	CGI	HS		-0.800963	7.04041e-12	2.91981e-10	n.s.	1.40164	7.1066e-33	3.24199e-30	n.s.	-0.171053	0.071046	0.128106	n.s.	0.384343	6.06174e-05	0.000892041	n.s.	0.0671879	0.539822	0.667086	n.s.
68982	1500015A07Rik	RIKEN cDNA 1500015A07 gene	uc008fcp.2	chr18	chr18_61724890_61727889	CGI	UP		-0.00872866	0.957523	0.975039	n.s.	0.0178018	0.91204	0.938656	n.s.	-0.137832	0.307476	0.418028	n.s.	-0.0610424	0.648374	0.788749	n.s.	-0.348381	0.0171642	0.0464657	n.s.
69002	1500026H17Rik	RIKEN cDNA 1500026H17 gene	uc007gsq.2	chr10	chr10_89684863_89687862	CGI	UP		-0.56304	0.00844542	0.0312985	n.s.	0.893648	2.94876e-05	0.000125418	n.s.	-0.578976	0.000108736	0.000449763	n.s.	0.687829	5.44304e-06	0.000134533	n.s.	-0.690776	3.55075e-05	0.00025924	n.s.
69776	1600002D24Rik	RIKEN cDNA 1600002D24 gene	uc029syy.1	chr16	chr16_95927578_95930577	non-CGI	HS		-0.232551	0.00550719	0.0222205	n.s.	0.590505	9.72353e-13	2.08665e-11	n.s.	0.0820016	0.449711	0.562467	n.s.	0.154129	0.156982	0.324757	n.s.	-0.193974	0.110906	0.203825	n.s.
69770	1600002K03Rik	RIKEN cDNA 1600002K03 gene	uc007gcf.1	chr10	chr10_80171444_80174443	CGI	HS		-0.219932	0.176539	0.321572	n.s.	0.0530189	0.737568	0.802366	n.s.	0.381374	0.0245658	0.0521708	n.s.	-0.225669	0.187779	0.36677	n.s.	0.0352047	0.852847	0.905648	n.s.
72244	1600014C10Rik	RIKEN cDNA 1600014C10 gene	uc009gks.1	chr7	chr7_38181717_38184716	CGI	DN		0.593067	0.0439777	0.114137	n.s.	0.047223	0.871014	0.908264	n.s.	0.247464	0.467472	0.578831	n.s.	0.921525	0.0101776	0.0465346	n.s.	-0.595346	0.136654	0.240219	n.s.
72240	1600014C23Rik	RIKEN cDNA 1600014C23 gene	uc008crk.1	chr17	chr17_45732345_45735344	CGI	UP	UP2	0.298061	0.344029	0.509985	n.s.	3.18673	6.58709e-18	3.91406e-16	sigUP	-0.0489987	0.873138	0.913382	n.s.	2.14765	8.42763e-10	7.84103e-08	sigUP	-0.498945	0.227485	0.355834	n.s.
72012	1600020E01Rik	RIKEN cDNA 1600020E01 gene	uc029vxh.1	chr6	chr6_86525830_86528829	CGI	DN		-0.271355	0.136663	0.268093	n.s.	-0.196192	0.263323	0.358965	n.s.	0.0566987	0.691561	0.773249	n.s.	0.126798	0.384371	0.578582	n.s.	-0.108581	0.503968	0.636577	n.s.
69794	1600027J07Rik	RIKEN cDNA 1600027J07 gene	uc033jhc.1	chr8	chr8_103346035_103349034	non-CGI	UP		1.4632	0.00867601	0.0320105	n.s.	0.678801	0.245841	0.339487	n.s.	1.41405	0.00112384	0.00359409	n.s.	0.738742	0.135172	0.294001	n.s.	-0.82568	0.128493	0.229467	n.s.
67503	1700001G17Rik	RIKEN cDNA 1700001G17 gene	uc007ant.3	chr1	chr1_33668324_33671323	CGI	LS		1.21423	0.00078381	0.00453731	n.s.	-0.440625	0.234811	0.327074	n.s.	0.811234	0.000900157	0.00295566	n.s.	0.263199	0.320157	0.516326	n.s.	0.29942	0.338391	0.477217	n.s.
69291	1700001L05Rik	RIKEN cDNA 1700001L05 gene	uc007xay.2	chr15	chr15_83365798_83368797	CGI	HS		0.0611495	0.504096	0.658075	n.s.	-0.176262	0.0485761	0.0872667	n.s.	-0.394143	3.99383e-06	2.30346e-05	n.s.	0.0934706	0.268667	0.461889	n.s.	0.052754	0.579455	0.700338	n.s.
69315	1700001L19Rik	RIKEN cDNA 1700001L19 gene	uc007rcd.2	chr13	chr13_68595939_68598938	non-CGI	UP	UP2	0.165911	0.477275	0.634921	n.s.	2.42159	7.03354e-22	7.54766e-20	sigUP	1.59864	9.02794e-10	1.04822e-08	n.s.	0.903368	0.000811766	0.00694075	n.s.	-0.98129	0.000898828	0.0040859	n.s.
75890	1700003P14Rik	RIKEN cDNA 1700003P14 gene	uc007rys.2	chr13	chr13_118554668_118557667	non-CGI	UP		0.622736	0.214769	0.368723	n.s.	-0.537185	0.277038	0.373985	n.s.	-0.0341816	0.911172	0.939937	n.s.	0.234114	0.455605	0.641622	n.s.	-0.680928	0.0398605	0.0908766	n.s.
69320	1700007J10Rik	RIKEN cDNA 1700007J10 gene	uc007jeq.1	chr11	chr11_59738655_59741654	non-CGI	UP		-0.0672506	0.742936	0.840528	n.s.	1.93046	1.98039e-16	8.83491e-15	n.s.	0.135826	0.390153	0.503643	n.s.	0.462099	0.00504191	0.0278092	n.s.	-0.586261	0.00116668	0.0051034	n.s.
69327	1700007K13Rik	RIKEN cDNA 1700007K13 gene	uc008iyf.1	chr2	chr2_28464825_28467824	CGI	DN	DN3	-4.18651	0.00519264	0.0212229	sigDOWN	-1.43249	0.282857	0.380461	n.s.	-3.17525	0.00443133	0.0119847	sigDOWN	0.792316	0.450261	0.637524	n.s.	1.89138	0.127075	0.227672	n.s.
69349	1700008O03Rik	RIKEN cDNA 1700008O03 gene	uc009gpf.2	chr7	chr7_44373531_44376530	non-CGI	DN	DN1	1.75839	6.21113e-05	0.000529143	n.s.	-0.0975389	0.829332	0.875516	n.s.	2.07282	2.39812e-05	0.000115748	sigUP	0.342634	0.524953	0.69793	n.s.	-0.329884	0.584193	0.704439	n.s.
75485	1700010B08Rik	RIKEN cDNA 1700010B08 gene	uc008oeh.2	chr2	chr2_173717915_173720914	non-CGI	DN		-0.0589078	0.901492	0.942478	n.s.	0.74225	0.12369	0.192118	n.s.	0.611103	0.266809	0.374326	n.s.	0.708598	0.218202	0.405281	n.s.	0.184586	0.783126	0.857422	n.s.
76386	1700010D01Rik	RIKEN cDNA 1700010D01 gene	uc009tuc.2	chrX	chrX_95731766_95734765	non-CGI	UP		-0.564465	0.0252525	0.0748368	n.s.	1.52638	1.42265e-09	1.58668e-08	n.s.	0.0867355	0.583126	0.681957	n.s.	0.431375	0.00692368	0.0349528	n.s.	-0.0533052	0.767116	0.845652	n.s.
66931	1700010I14Rik	RIKEN cDNA 1700010I14 gene	uc008ajv.2	chr17	chr17_8986833_8989832	non-CGI	HS		-0.700512	6.08967e-11	2.19694e-09	n.s.	0.445149	1.70564e-05	7.69662e-05	n.s.	-0.840119	3.90318e-19	1.82777e-17	n.s.	-0.0923625	0.304365	0.500271	n.s.	-0.35809	0.000280487	0.00155471	n.s.
100503727	1700011B04Rik	RIKEN cDNA 1700011B04 gene	uc007qcc.1	chr13	chr13_35180123_35183122	non-CGI	UP		-0.631306	0.356715	0.523077	n.s.	-0.30546	0.64267	0.724221	n.s.	-1.1277	0.0362269	0.0726903	n.s.	1.41906	0.00915341	0.0428776	n.s.	-0.733518	0.221765	0.348815	n.s.
76382	1700012A03Rik	RIKEN cDNA 1700012A03 gene	uc009bgk.1	chr6	chr6_32048788_32051787	non-CGI	HS		0.614323	0.000437733	0.00278847	n.s.	0.223233	0.209818	0.297648	n.s.	0.148011	0.568497	0.669026	n.s.	-0.268999	0.297593	0.493716	n.s.	-0.849279	0.00165957	0.00683051	n.s.
69324	1700012B07Rik	RIKEN cDNA 1700012B07 gene	uc007mcy.2	chr11	chr11_109826547_109829546	non-CGI	LS		-0.894689	0.082144	0.183829	n.s.	0.0208264	0.966406	0.976975	n.s.	0.16688	0.708889	0.786159	n.s.	-0.156703	0.727046	0.842432	n.s.	0.368785	0.469605	0.606649	n.s.
69325	1700012B09Rik	RIKEN cDNA 1700012B09 gene	uc009oey.2	chr9	chr9_14769531_14772530	non-CGI	DN		-0.34998	0.248657	0.408563	n.s.	1.11159	0.000396462	0.00127166	n.s.	-1.33427	1.21351e-05	6.28167e-05	n.s.	1.00643	0.000707172	0.00621942	n.s.	0.298729	0.410372	0.550354	n.s.
75479	1700012D14Rik	RIKEN cDNA 1700012D14 gene	uc009jga.1	chr7	chr7_111121176_111124175	CGI	HS		-0.203173	0.253905	0.414776	n.s.	0.229001	0.190363	0.27524	n.s.	-0.298823	0.102697	0.173125	n.s.	0.361965	0.0493421	0.146044	n.s.	0.0767369	0.716462	0.809088	n.s.
76393	1700012H19Rik	RIKEN cDNA 1700012H19 gene	uc007mef.2	chr11	chr11_112823629_112826628	non-CGI	HS		0.533863	0.0171569	0.0553451	n.s.	0.742282	0.00140801	0.00391969	n.s.	0.61979	0.00365092	0.0101278	n.s.	0.629598	0.00596717	0.0313243	n.s.	-0.963329	9.80723e-05	0.000626157	n.s.
69334	1700012I11Rik	RIKEN cDNA 1700012I11 gene	uc029sre.1	chr15	chr15_67225269_67228268	non-CGI	HS		-0.56619	0.0342218	0.0943945	n.s.	-0.194716	0.439311	0.540102	n.s.	-0.722728	0.00144773	0.00449085	n.s.	0.0668013	0.754446	0.860402	n.s.	-0.688862	0.00234631	0.00909722	n.s.
381716	1700015F17Rik	RIKEN cDNA 1700015F17 gene	uc008win.2	chr5	chr5_5477644_5480643	non-CGI	LS	LS1	2.60645	3.66688e-08	7.69392e-07	sigUP	1.63852	0.00790839	0.0180039	n.s.	2.17154	0.000126668	0.000514901	sigUP	0.753044	0.240561	0.431016	n.s.	0.0713769	0.928284	0.956391	n.s.
100503036	1700015G11Rik	RIKEN cDNA 1700015G11 gene	uc009hco.2	chr7	chr7_52014217_52017216	non-CGI	UP		0.132909	0.633344	0.762147	n.s.	0.355857	0.202747	0.289504	n.s.	0.426988	0.0186201	0.0413709	n.s.	-0.355964	0.0508972	0.149241	n.s.	-0.0697661	0.725213	0.815547	n.s.
74218	1700016H13Rik	RIKEN cDNA 1700016H13 gene	uc012dzx.1	chr5	chr5_103654233_103657232	CGI	HS		-0.884194	0.000492037	0.00308166	n.s.	0.164714	0.496727	0.593354	n.s.	-0.794763	2.52846e-07	1.87704e-06	n.s.	0.0871918	0.554317	0.720907	n.s.	0.0252438	0.879175	0.923859	n.s.
74230	1700016K19Rik	RIKEN cDNA 1700016K19 gene	uc007key.2	chr11	chr11_75998412_76001411	CGI	DN		0.291658	0.202444	0.354152	n.s.	0.0443625	0.846113	0.888655	n.s.	-0.0795804	0.738106	0.808982	n.s.	0.374913	0.121403	0.273653	n.s.	0.730383	0.0124005	0.0357528	n.s.
74211	1700017B05Rik	RIKEN cDNA 1700017B05 gene	uc009pur.2	chr9	chr9_57261100_57264099	CGI	HS		0.433012	0.00735014	0.028048	n.s.	-0.486031	0.00215145	0.00570842	n.s.	-0.333794	0.088618	0.153264	n.s.	0.180795	0.355669	0.552247	n.s.	-0.721671	0.000878654	0.00401715	n.s.
71307	1700018A04Rik	RIKEN cDNA 1700018A04 gene	uc007pzl.1	chr13	chr13_31581014_31584013	CGI	LS	LS2	3.3998	0.000273155	0.00185808	sigUP	-0.00574765	0.990079	0.992817	n.s.	1.3395	0.198342	0.294598	n.s.	1.88705	0.0120602	0.0527584	n.s.	0	1	1	n.s.
66332	1700018B24Rik	enhancer of rudimentary homolog pseudogene	uc008pdd.2	chr3	chr3_48607601_48610600	CGI	HS		-0.159346	0.0132422	0.0451614	n.s.	0.227158	0.000305179	0.00100462	n.s.	0.112256	0.112698	0.18691	n.s.	-0.148685	0.0356414	0.11586	n.s.	-0.0734849	0.354622	0.494778	n.s.
67329	1700018L02Rik	RIKEN cDNA 1700018L02 gene	uc008hcy.3	chr19	chr19_29045983_29048982	CGI	UP		0.111983	0.772151	0.860569	n.s.	0.432238	0.272063	0.368395	n.s.	0.424389	0.327025	0.438826	n.s.	-0.521071	0.22825	0.416666	n.s.	-0.647686	0.146254	0.253003	n.s.
67080	1700019D03Rik	RIKEN cDNA 1700019D03 gene	uc007ayr.1	chr1	chr1_52951341_52954340	CGI	UP		-0.973486	0.0266726	0.0779346	n.s.	1.99702	5.76107e-06	2.88957e-05	n.s.	-0.927925	4.99255e-12	8.43544e-11	n.s.	0.0824119	0.522842	0.69614	n.s.	-0.963372	3.79545e-12	2.29381e-10	n.s.
75630	1700020G17Rik	RIKEN cDNA 1700020G17 gene	uc007gzr.2	chr10	chr10_110895008_110898007	non-CGI	UP		0.041897	0.857122	0.914548	n.s.	0.739108	0.0026148	0.00680629	n.s.	-0.198461	0.300347	0.409911	n.s.	-0.224274	0.220821	0.408323	n.s.	-0.810554	7.71677e-06	7.06805e-05	n.s.
66602	1700020I14Rik	RIKEN cDNA 1700020I14 gene	uc008lty.2	chr2	chr2_119592796_119595795	CGI	HS		-0.608048	5.55641e-09	1.39078e-07	n.s.	0.367147	0.000267828	0.000894574	n.s.	-0.160592	0.137034	0.218557	n.s.	0.00118071	0.991261	0.996528	n.s.	0.281993	0.0211159	0.0551166	n.s.
67851	1700021F05Rik	RIKEN cDNA 1700021F05 gene	uc007ezk.1	chr10	chr10_43539495_43542494	CGI	HS		0.0672997	0.386383	0.552557	n.s.	0.196429	0.0102598	0.0226705	n.s.	0.58854	7.19725e-08	5.88004e-07	n.s.	0.147896	0.179339	0.35576	n.s.	-0.129661	0.293062	0.430327	n.s.
72221	1700021F07Rik	RIKEN cDNA 1700021F07 gene	uc008odt.2	chr2	chr2_173521092_173524091	non-CGI	DN		1.05496	1.51339e-12	7.15799e-11	n.s.	-0.326083	0.0252274	0.0494478	n.s.	1.13839	6.7162e-08	5.51891e-07	n.s.	0.131343	0.530338	0.701987	n.s.	-0.211437	0.366839	0.507516	n.s.
75539	1700022H01Rik	RIKEN cDNA 1700022H01 gene	uc007fgf.2	chr10	chr10_61678791_61681790	CGI	UP		-0.109936	0.648177	0.774526	n.s.	0.561977	0.0254077	0.0497322	n.s.	0.831286	0.000284939	0.00106266	n.s.	0.123224	0.630551	0.777848	n.s.	-0.59955	0.0249264	0.0631511	n.s.
75522	1700024I08Rik	RIKEN cDNA 1700024I08 gene	uc007qxz.2	chr13	chr13_63732799_63735798	non-CGI	LS	LS4	-1.81238	0.000149233	0.00110669	n.s.	4.89681	9.03997e-16	3.58104e-14	sigUP	-0.969147	0.162155	0.250404	n.s.	2.36324	0.00129291	0.00999142	sigUP	-0.242477	0.744455	0.83029	n.s.
72211	1700025C18Rik	RIKEN cDNA 1700025C18 gene	uc012cjg.1	chr2	chr2_165089251_165092250	non-CGI	UP	UP3	-2.00103	0.000336849	0.00222396	sigDOWN	0.928021	0.0646264	0.111145	n.s.	-0.635393	0.0612321	0.113447	n.s.	0.996969	0.0046785	0.026402	n.s.	-0.0423123	0.920267	0.95129	n.s.
69416	1700025F22Rik	RIKEN cDNA 1700025F22 gene	uc008grt.1	chr19	chr19_11163821_11166820	non-CGI	UP		-0.522612	0.150926	0.287764	n.s.	1.65864	2.29235e-05	0.000100305	n.s.	-0.319324	0.411466	0.524888	n.s.	-0.00561266	0.991023	0.996489	n.s.	-1.76096	2.44263e-06	2.67989e-05	n.s.
67081	1700025F24Rik	RIKEN cDNA 1700025F24 gene	uc007hee.1	chr10	chr10_119411944_119414943	CGI	HS		-1.08929	1.2691e-05	0.000134038	n.s.	0.720146	0.00254477	0.00663742	n.s.	-0.317846	0.0814972	0.143136	n.s.	-0.0672118	0.705391	0.829525	n.s.	-0.120186	0.53883	0.666154	n.s.
69399	1700025G04Rik	RIKEN cDNA 1700025G04 gene	uc007cze.2	chr1	chr1_152088821_152091820	CGI	HS		0.193992	0.188666	0.337182	n.s.	-0.392456	0.00658444	0.0153431	n.s.	-0.0548169	0.74101	0.811347	n.s.	-0.230784	0.16352	0.333934	n.s.	-0.311424	0.0912492	0.17569	n.s.
75569	1700028D13Rik	RIKEN cDNA 1700028D13 gene	uc008ysj.2	chr5	chr5_112205263_112208262	CGI	HS		0.341146	0.0615275	0.148115	n.s.	0.311095	0.097478	0.157583	n.s.	0.313733	0.156903	0.243731	n.s.	0.0856035	0.706371	0.829745	n.s.	-0.185689	0.459533	0.597693	n.s.
625175	1700028E10Rik	RIKEN cDNA 1700028E10 gene	uc029vsn.1	chr5	chr5_151367175_151370174	CGI	DN		-0.794972	2.10566e-07	3.69e-06	n.s.	-0.134053	0.343784	0.446036	n.s.	-0.591556	7.51255e-05	0.000323811	n.s.	0.0958717	0.502538	0.679612	n.s.	-0.0828493	0.60286	0.719797	n.s.
70003	1700028I16Rik	RIKEN cDNA 1700028I16 gene	uc007gjx.1	chr10	chr10_82810623_82813622	CGI	HS		-0.61793	9.17665e-07	1.34344e-05	n.s.	-0.130744	0.278413	0.375339	n.s.	-0.740436	3.12473e-09	3.30268e-08	n.s.	0.251189	0.0411999	0.128422	n.s.	-0.111623	0.418786	0.559145	n.s.
70004	1700028J19Rik	RIKEN cDNA 1700028J19 gene	uc009gop.1	chr7	chr7_44231057_44234056	non-CGI	HS		0.335917	0.00794972	0.0298605	n.s.	0.780569	8.68017e-10	1.00536e-08	n.s.	0.125017	0.377768	0.491834	n.s.	0.631843	1.2441e-05	0.000258737	n.s.	-0.885573	2.46482e-08	5.08868e-07	n.s.
76421	1700028K03Rik	RIKEN cDNA 1700028K03 gene	uc012eam.1	chr5	chr5_107533211_107536210	CGI	HS		0.133833	0.0471956	0.120368	n.s.	-0.181405	0.00599281	0.0141109	n.s.	0.292387	1.22638e-07	9.64596e-07	n.s.	-0.0552235	0.320369	0.516433	n.s.	-0.142986	0.0207501	0.0542971	n.s.
67483	1700028P14Rik	RIKEN cDNA 1700028P14 gene	uc008had.1	chr19	chr19_23651313_23654312	CGI	DN		0.311786	0.0723162	0.167189	n.s.	-0.475967	0.00501507	0.0120802	n.s.	-0.543987	0.0722042	0.12978	n.s.	-0.158911	0.589478	0.747189	n.s.	-0.598766	0.0602325	0.12675	n.s.
66479	1700029F12Rik	RIKEN cDNA 1700029F12 gene	uc007rnq.2	chr13	chr13_97032863_97035862	non-CGI	HS		-0.562175	0.026283	0.0770672	n.s.	-0.868072	0.000340651	0.00110875	n.s.	-0.251116	0.201236	0.297811	n.s.	-0.473474	0.0142442	0.0593874	n.s.	-0.360269	0.0880353	0.170805	n.s.
69479	1700029J07Rik	RIKEN cDNA 1700029J07 gene	uc009lpn.1	chr8	chr8_45973746_45976745	CGI	HS		0.382031	0.000213223	0.00150921	n.s.	0.366376	0.000456383	0.00144002	n.s.	0.12324	0.311183	0.421649	n.s.	0.213578	0.0847661	0.213097	n.s.	-0.781997	4.75666e-09	1.23797e-07	n.s.
66346	1700029P11Rik	RIKEN cDNA 1700029P11 gene	uc007wxv.3	chr15	chr15_81979040_81982039	CGI	UP		0.022577	0.943165	0.966494	n.s.	0.0838245	0.786647	0.841764	n.s.	-0.172836	0.441688	0.555231	n.s.	0.172719	0.442224	0.63012	n.s.	-0.728449	0.00333781	0.0122257	n.s.
74179	1700030A11Rik	RIKEN cDNA 1700030A11 gene	uc029tgq.1	chr17	chr17_28903765_28906764	CGI	DN		0.720382	0.00598349	0.0237293	n.s.	-0.286461	0.266675	0.362725	n.s.	1.33384	6.18832e-08	5.12084e-07	n.s.	-0.251835	0.308853	0.504831	n.s.	0.591689	0.0365285	0.084923	n.s.
69513	1700030C10Rik	RIKEN cDNA 1700030C10 gene	uc007nde.2	chr12	chr12_20814280_20817279	CGI	HS		-0.0794138	0.624002	0.755081	n.s.	-0.467776	0.00295411	0.00759802	n.s.	-0.561376	0.000136104	0.000548996	n.s.	0.042601	0.769455	0.870028	n.s.	0.251597	0.127885	0.22867	n.s.
69528	1700030J22Rik	RIKEN cDNA 1700030J22 gene	uc009nor.1	chr8	chr8_116977444_116980443	CGI	HS		0.250148	0.000502152	0.00313391	n.s.	0.124695	0.0799476	0.133406	n.s.	0.231788	0.00162642	0.00498177	n.s.	0.330158	9.35546e-06	0.00020953	n.s.	-0.0999163	0.232518	0.361786	n.s.
70011	1700030N03Rik	RIKEN cDNA 1700030N03 gene	uc008fvy.2	chr19	chr19_3196204_3199203	non-CGI	HS		-0.555503	0.0196068	0.0612501	n.s.	-0.212316	0.333583	0.435277	n.s.	-0.606179	0.005533	0.0145118	n.s.	-0.107304	0.599692	0.754926	n.s.	-0.35096	0.10829	0.200005	n.s.
73302	1700031M16Rik	RIKEN cDNA 1700031M16 gene	uc007xml.1	chr15	chr15_98400723_98403722	CGI	UP		-0.545797	0.273711	0.43669	n.s.	1.04414	0.0377478	0.0703054	n.s.	-0.929635	0.00312276	0.00880951	n.s.	0.301572	0.312606	0.508438	n.s.	-0.395672	0.22979	0.358368	n.s.
78349	1700034K08Rik	RIKEN cDNA 1700034K08 gene	uc009raw.2	chr9	chr9_93004234_93007233	non-CGI	UP		-1.08056	1.31223e-09	3.74899e-08	n.s.	0.0601059	0.721193	0.78849	n.s.	-0.131534	0.320761	0.431937	n.s.	-0.564044	1.23158e-05	0.00025651	n.s.	-1.04023	1.3786e-14	1.54732e-12	n.s.
67326	1700037H04Rik	RIKEN cDNA 1700037H04 gene	uc008mkt.1	chr2	chr2_131158521_131161520	CGI	DN		0.463163	0.00405742	0.0173984	n.s.	-0.0649297	0.682829	0.757615	n.s.	0.348946	0.029901	0.0617134	n.s.	0.198172	0.223769	0.4113	n.s.	-0.0405649	0.824739	0.887276	n.s.
73348	1700045H11Rik	RIKEN cDNA 1700045H11 gene	uc029vay.1	chr4	chr4_150853450_150856449	CGI	DN		0.310735	0.363479	0.530259	n.s.	1.78952	4.94514e-06	2.52106e-05	n.s.	-0.883749	0.127413	0.20647	n.s.	1.46884	0.0160893	0.0651443	n.s.	-1.13607	0.0920102	0.176672	n.s.
76604	1700047A11Rik	RIKEN cDNA 1700047A11 gene	uc009lhk.1	chr8	chr8_26081109_26084108	non-CGI	HS		-0.175804	0.332325	0.497527	n.s.	0.143614	0.419186	0.521383	n.s.	-0.0648817	0.718007	0.793286	n.s.	-0.299938	0.0829354	0.210148	n.s.	0.153115	0.42142	0.561391	n.s.
74328	1700047E10Rik	RIKEN cDNA 1700047E10 gene	uc033gpn.1	chr14	chr14_44211738_44214737	non-CGI	LS		0.182457	0.557437	0.703235	n.s.	0.0851341	0.7849	0.840404	n.s.	-0.215704	0.471433	0.582748	n.s.	0.21923	0.465486	0.649603	n.s.	-0.251026	0.449862	0.588423	n.s.
67330	1700047M11Rik	RIKEN cDNA 1700047M11 gene	uc007dxz.2	chr1	chr1_182299334_182302333	non-CGI	UP		-0.0957273	0.69068	0.803917	n.s.	-0.0326909	0.889234	0.921503	n.s.	-0.623591	0.00846786	0.0209871	n.s.	0.0383209	0.866839	0.929474	n.s.	-1.09188	7.77035e-06	7.10791e-05	n.s.
100503166	1700048M11Rik	RIKEN cDNA 1700048M11 gene	uc007zyy.2	chr16	chr16_92310967_92313966	non-CGI	UP		-0.701481	8.7984e-05	0.000707373	n.s.	1.181	7.57047e-11	1.09582e-09	n.s.	-0.579937	7.08165e-05	0.000307016	n.s.	0.844515	1.76656e-08	1.13044e-06	n.s.	-0.495859	0.00360483	0.0130083	n.s.
69430	1700048O20Rik	RIKEN cDNA 1700048O20 gene	uc009seh.2	chr9	chr9_121935775_121938774	non-CGI	HS		-0.700928	0.00531867	0.0215892	n.s.	0.851186	0.000536201	0.00166512	n.s.	-0.589599	0.000720602	0.00242118	n.s.	1.06011	2.19321e-09	1.81382e-07	n.s.	-0.503123	0.010666	0.0316954	n.s.
100039727	1700049E15Rik	RIKEN cDNA 1700049E15 gene	uc012evu.1	chr6	chr6_147688741_147691740	non-CGI	DN		-0.391268	0.218157	0.372741	n.s.	-1.67512	5.8534e-09	5.69787e-08	n.s.	0.501031	0.237024	0.339993	n.s.	-0.0588605	0.888142	0.941123	n.s.	-0.279065	0.553994	0.67879	n.s.
73375	1700057H21Rik	RIKEN cDNA 1700057H21 gene	uc008jqi.1	chr2	chr2_51436401_51439400	non-CGI	HS	HS1-HS5	-1.41012	7.53618e-26	1.6148e-23	n.s.	-0.0629477	0.602265	0.688651	n.s.	-2.39918	3.65597e-44	1.56675e-41	sigDOWN	-0.612985	2.48991e-05	0.000442366	n.s.	0.178605	0.268034	0.402906	n.s.
73438	1700061F12Rik	RIKEN cDNA 1700061F12 gene	uc008igz.2	chr2	chr2_9188015_9191014	non-CGI	UP		-0.0922687	0.754747	0.848866	n.s.	0.817657	0.00609435	0.0143238	n.s.	-0.307676	0.0299791	0.0618299	n.s.	0.181545	0.198881	0.380577	n.s.	0.22005	0.17187	0.286255	n.s.
78625	1700061G19Rik	RIKEN cDNA 1700061G19 gene	uc008ddj.1	chr17	chr17_56874133_56877132	non-CGI	LS		0.368848	0.215811	0.370029	n.s.	-0.0917413	0.757052	0.818331	n.s.	0.196925	0.614486	0.709335	n.s.	-0.0805619	0.8364	0.912506	n.s.	0.552508	0.220744	0.347519	n.s.
76993	1700061J23Rik	RIKEN cDNA 1700061J23 gene	uc056yjz.1	chr11	chr11_23150640_23153639	non-CGI	UP		-0.168464	0.801617	0.880093	n.s.	0.955267	0.155614	0.232804	n.s.	0.0689384	0.842124	0.889613	n.s.	0.0612031	0.860208	0.926452	n.s.	-0.779725	0.0345535	0.081226	n.s.
73457	1700064M15Rik	RIKEN cDNA 1700064M15 gene	uc007osa.2	chr12	chr12_99626475_99629474	CGI	DN		-0.390029	0.417499	0.581357	n.s.	0.412719	0.382304	0.485763	n.s.	0.240141	0.63112	0.723341	n.s.	0.0865472	0.864736	0.928423	n.s.	-9.13307e-05	0.999641	1	n.s.
73449	1700066B19Rik	RIKEN cDNA 1700066B19 gene	uc008ems.1	chr18	chr18_35725489_35728488	non-CGI	LS	LS3	-0.0361074	0.945301	0.967466	n.s.	1.39951	0.0113432	0.0247517	n.s.	0.04777	0.948842	0.965738	n.s.	0.968315	0.171175	0.34469	n.s.	-2.12768	0.00622718	0.0203901	sigDOWN
73453	1700067K01Rik	RIKEN cDNA 1700067K01 gene	uc012ggv.1	chr8	chr8_84000206_84003205	CGI	DN		0.129997	0.0130083	0.0444676	n.s.	0.176493	0.000590164	0.00181516	n.s.	0.397017	4.65207e-08	3.9537e-07	n.s.	0.0972933	0.182034	0.359253	n.s.	-0.515967	1.7217e-10	6.74467e-09	n.s.
381707	1700069L16Rik	RIKEN cDNA 1700069L16 gene	uc012ebp.1	chr5	chr5_113723273_113726272	CGI	UP		0.0598918	0.853996	0.912728	n.s.	1.39786	5.79847e-05	0.000230472	n.s.	-0.740079	0.00131747	0.0041345	n.s.	0.475703	0.0346011	0.113586	n.s.	-0.296046	0.243714	0.374998	n.s.
74279	1700080O16Rik	RIKEN cDNA 1700080O16 gene	uc012hha.1	chrX	chrX_51971273_51974272	non-CGI	LS	LS5	1.18643	0.176736	0.321715	n.s.	-1.21899	0.161234	0.239918	n.s.	0.964492	0.0844138	0.147344	n.s.	-1.27305	0.0229979	0.084751	n.s.	2.81172	7.45779e-05	0.000494691	sigUP
74280	1700084F23Rik	RIKEN cDNA 1700084F23 gene	uc007rcs.1	chr13	chr13_70026849_70029848	non-CGI	UP		-0.2271	0.171119	0.314282	n.s.	0.424073	0.0094642	0.0211075	n.s.	-0.0839212	0.462756	0.574313	n.s.	-0.328478	0.00342176	0.020867	n.s.	-0.018682	0.879908	0.924423	n.s.
74284	1700086L19Rik	RIKEN cDNA 1700086L19 gene	uc007nwx.2	chr12	chr12_74282776_74285775	CGI	LS		0.419265	0.318323	0.48281	n.s.	-0.090686	0.827393	0.874224	n.s.	0.83905	0.0448621	0.0869096	n.s.	1.01338	0.0212903	0.0803325	n.s.	1.39209	0.0129937	0.0371487	n.s.
27660	1700088E04Rik	RIKEN cDNA 1700088E04 gene	uc011zvx.1	chr15	chr15_79139752_79142751	CGI	DN		0.424106	0.0219331	0.066964	n.s.	0.257975	0.166815	0.24682	n.s.	0.0207218	0.922038	0.947016	n.s.	0.0924301	0.662186	0.800039	n.s.	-0.227398	0.331466	0.470311	n.s.
74307	1700092M07Rik	RIKEN cDNA 1700092M07 gene	uc008gmn.2	chr19	chr19_8739218_8742217	CGI	UP		0.159783	0.481012	0.63813	n.s.	0.525053	0.0275542	0.0533944	n.s.	-0.177955	0.451663	0.564509	n.s.	0.53427	0.027619	0.0967279	n.s.	-0.937787	0.000332531	0.0017874	n.s.
67358	1700093K21Rik	RIKEN cDNA 1700093K21 gene	uc011xsd.1	chr11	chr11_23518443_23521442	non-CGI	HS		-0.136388	0.20244	0.354152	n.s.	0.876843	2.99903e-16	1.27748e-14	n.s.	0.690991	6.80104e-11	9.57018e-10	n.s.	0.20319	0.0584597	0.164459	n.s.	0.119729	0.324467	0.462982	n.s.
73545	1700094D03Rik	RIKEN cDNA 1700094D03 gene	uc008qbe.2	chr3	chr3_90061296_90064295	non-CGI	LS		0.540353	0.00348079	0.015407	n.s.	0.166724	0.377958	0.481148	n.s.	-0.0666416	0.67354	0.757652	n.s.	0.489456	0.00272746	0.0175688	n.s.	-0.389277	0.0325684	0.0775275	n.s.
67523	1700094J05Rik	RIKEN cDNA 1700094J05 gene	uc011xgz.1	chr10	chr10_76387515_76390514	CGI	DN		-0.440072	0.071608	0.16604	n.s.	0.0298172	0.900034	0.929207	n.s.	-0.0596335	0.702326	0.781289	n.s.	0.640722	4.98605e-05	0.00076561	n.s.	0.403318	0.0262641	0.0657741	n.s.
73571	1700096K18Rik	RIKEN cDNA 1700096K18 gene	uc012dtm.1	chr5	chr5_25528518_25531517	CGI	UP		0.0716942	0.742494	0.840229	n.s.	0.393043	0.0766145	0.128542	n.s.	-0.265213	0.138155	0.220096	n.s.	0.122675	0.489482	0.669141	n.s.	0.510944	0.0145621	0.0408201	n.s.
67522	1700097N02Rik	RIKEN cDNA 1700097N02 gene	uc008bty.2	chr17	chr17_30625406_30628405	non-CGI	UP		-0.358444	0.157423	0.29665	n.s.	1.20112	2.4122e-06	1.3212e-05	n.s.	-0.517536	0.000670806	0.0022744	n.s.	-0.0124016	0.9338	0.966963	n.s.	-0.761375	2.75094e-06	2.97885e-05	n.s.
76624	1700099I09Rik	RIKEN cDNA 1700099I09 gene	uc056yuw.1	chr13	chr13_102758755_102761754	CGI	UP		0.124708	0.748667	0.84458	n.s.	-0.535988	0.151404	0.227666	n.s.	0.226409	0.271866	0.380102	n.s.	0.287874	0.188528	0.367411	n.s.	-0.324135	0.180449	0.297426	n.s.
77036	1700109H08Rik	RIKEN cDNA 1700109H08 gene	uc008wha.1	chr5	chr5_3570216_3573215	non-CGI	HS		-0.188309	0.0348585	0.0955552	n.s.	0.508755	1.61704e-08	1.43105e-07	n.s.	0.203748	0.0242099	0.0515162	n.s.	-0.206594	0.0223845	0.0830652	n.s.	0.377856	0.000242301	0.00137119	n.s.
74305	1700111N16Rik	RIKEN cDNA 1700111N16 gene	uc012hjk.1	chrX	chrX_70142089_70145088	non-CGI	DN		-0.108275	0.607003	0.742773	n.s.	0.444958	0.0374292	0.069804	n.s.	-0.193464	0.637381	0.728274	n.s.	-0.290932	0.456725	0.642624	n.s.	0.15176	0.726366	0.816166	n.s.
73590	1700112H15Rik	RIKEN cDNA 1700112H15 gene	uc029qvb.1	chr1	chr1_184556192_184559191	non-CGI	DN		-0.422444	0.00394435	0.0170033	n.s.	-0.304173	0.0291585	0.0560271	n.s.	-1.05405	1.82347e-13	3.8954e-12	n.s.	-0.114314	0.381686	0.575833	n.s.	-0.0124891	0.931398	0.957974	n.s.
76642	1700113A16Rik	RIKEN cDNA 1700113A16 gene	uc008pue.2	chr3	chr3_88176286_88179285	CGI	DN		-0.267052	0.0830192	0.185241	n.s.	-0.452268	0.00209186	0.00557071	n.s.	-0.717828	6.28695e-07	4.31392e-06	n.s.	0.305717	0.0284751	0.0989179	n.s.	-0.386613	0.0122038	0.0352865	n.s.
78639	1700116B05Rik	RIKEN cDNA 1700116B05 gene	uc056zci.1	chr16	chr16_50781909_50784908	non-CGI	DN		0.36231	0.130423	0.259269	n.s.	1.61389	1.99802e-11	3.26659e-10	n.s.	-0.0758673	0.737029	0.808366	n.s.	0.552883	0.0150133	0.0618821	n.s.	-0.858728	0.000620341	0.00302304	n.s.
73606	1700120E14Rik	RIKEN cDNA 1700120E14 gene	uc008fpq.1	chr18	chr18_74529625_74532624	non-CGI	DN		0.260088	0.530312	0.680428	n.s.	-1.22433	0.00194486	0.00523192	n.s.	0.0110705	0.984337	0.98944	n.s.	0.425031	0.250125	0.441607	n.s.	0	1	1	n.s.
78640	1700122C19Rik	RIKEN cDNA 1700122C19 gene	uc008hip.1	chr19	chr19_37463754_37466753	CGI	DN		0.374379	0.259768	0.421337	n.s.	1.49074	1.99179e-05	8.85782e-05	n.s.	-0.829111	0.125171	0.203445	n.s.	1.00245	0.0671188	0.181109	n.s.	-1.64043	0.00500642	0.017044	n.s.
58248	1700123O20Rik	RIKEN cDNA 1700123O20 gene	uc007twy.2	chr14	chr14_54684671_54687670	CGI	DN		-0.0159667	0.883411	0.932305	n.s.	-0.972374	2.56612e-20	2.19939e-18	n.s.	-0.344837	0.0826693	0.144781	n.s.	-0.50471	0.00855541	0.040765	n.s.	-0.0121146	0.954113	0.971842	n.s.
67934	1700124L16Rik	RIKEN cDNA 1700124L16 gene	uc033isu.1	chr6	chr6_83761009_83764008	CGI	UP		-0.041971	0.909015	0.946216	n.s.	0.65715	0.0793444	0.132556	n.s.	0.258735	0.328334	0.440373	n.s.	0.390039	0.16514	0.336175	n.s.	0.055366	0.865748	0.914097	n.s.
73634	1700125H20Rik	RIKEN cDNA 1700125H20 gene	uc007kri.2	chr11	chr11_85169596_85172595	non-CGI	DN		-0.972733	7.70743e-05	0.000631875	n.s.	1.01929	2.40647e-05	0.000104618	n.s.	-0.462125	0.183089	0.276439	n.s.	0.844088	0.0174939	0.0693791	n.s.	1.73256	0.000277836	0.00154266	n.s.
69054	1810007C17Rik	RIKEN cDNA 1810007C17 gene	uc029rsk.1	chr12	chr12_49479363_49482362	non-CGI	UP		-0.186666	0.604948	0.741256	n.s.	0.669474	0.0652391	0.112076	n.s.	0.301044	0.308959	0.419439	n.s.	1.29885	6.29832e-05	0.00091731	n.s.	-1.46709	2.75398e-05	0.000209956	n.s.
100503969	1810008I18Rik	RIKEN cDNA 1810008I18 gene	uc009hgv.1	chr7	chr7_65802552_65805551	non-CGI	UP		-0.596457	0.100305	0.213246	n.s.	0.896077	0.0143782	0.030467	n.s.	-0.185969	0.459639	0.5718	n.s.	-0.318967	0.186062	0.364533	n.s.	-0.0325048	0.902357	0.939664	n.s.
69066	1810010H24Rik	RIKEN cDNA 1810010H24 gene	uc007mab.2	chr11	chr11_107026723_107029722	CGI	HS		-0.173003	0.145207	0.280266	n.s.	0.260816	0.0252724	0.0495223	n.s.	-0.238225	0.0859416	0.149457	n.s.	0.132807	0.337327	0.534207	n.s.	-0.417977	0.00635908	0.0207308	n.s.
69053	1810013L24Rik	RIKEN cDNA 1810013L24 gene	uc007yda.2	chr16	chr16_8828600_8831599	CGI	DN		0.214052	0.172472	0.316109	n.s.	-0.774886	4.75092e-07	3.03193e-06	n.s.	-0.196251	0.072213	0.12978	n.s.	-0.18743	0.0840877	0.212011	n.s.	-0.309513	0.00993224	0.0299237	n.s.
66263	1810014B01Rik	RIKEN cDNA 1810014B01 gene	uc007gqe.2	chr10	chr10_86684027_86687026	CGI	LS		0.695591	0.00956065	0.0345709	n.s.	-0.874247	0.000867925	0.00255234	n.s.	0.683534	0.0150892	0.034574	n.s.	-0.440951	0.12472	0.278331	n.s.	-0.0696547	0.820933	0.884813	n.s.
69771	1810019D21Rik	RIKEN cDNA 1810019D21 gene	uc029wvj.1	chr8	chr8_106133900_106136899	CGI	DN		-0.314598	0.00523499	0.0213111	n.s.	0.377799	0.000613156	0.00187689	n.s.	-0.497348	0.011524	0.0273995	n.s.	0.265094	0.174628	0.349224	n.s.	-1.31365	4.37215e-10	1.51919e-08	n.s.
613264	1810020O05Rik	Riken cDNA 1810020O05 gene	uc009ctt.1	chr6	chr6_87689348_87692347	non-CGI	DN		-0.172928	0.638224	0.765804	n.s.	-0.27583	0.433879	0.53514	n.s.	0.417507	0.348033	0.461585	n.s.	-0.790411	0.0679992	0.182683	n.s.	0.0994991	0.828667	0.889827	n.s.
69120	1810021B22Rik	RIKEN cDNA 1810021B22 gene	uc007xfb.1	chr15	chr15_89074355_89077354	CGI	DN		0.681281	0.16855	0.310936	n.s.	-0.18593	0.706697	0.776724	n.s.	0.0231784	0.971156	0.980846	n.s.	1.04272	0.0803227	0.205709	n.s.	0.273021	0.704799	0.800069	n.s.
69126	1810022K09Rik	RIKEN cDNA 1810022K09 gene	uc008oqm.1	chr3	chr3_14609757_14612756	CGI	HS		-0.127198	0.145441	0.280642	n.s.	0.0602272	0.480559	0.578586	n.s.	0.229894	0.00194426	0.00583527	n.s.	-0.145291	0.0516674	0.150824	n.s.	0.176117	0.035807	0.0835616	n.s.
329509	1810024B03Rik	RIKEN cDNA 1810024B03 gene	uc008mey.2	chr2	chr2_127206781_127209780	CGI	HS		-0.230934	0.206344	0.359122	n.s.	0.0682963	0.700317	0.771752	n.s.	0.0613187	0.713741	0.789992	n.s.	0.0466853	0.780334	0.877225	n.s.	-0.486377	0.00756052	0.0238983	n.s.
69155	1810030O07Rik	RIKEN cDNA 1810030O07 gene	uc009sqy.1	chrX	chrX_12672047_12675046	CGI	DN		1.06159	6.55609e-07	1.01108e-05	n.s.	-0.787321	0.000190398	0.000668638	n.s.	0.245515	0.493383	0.602802	n.s.	0.237567	0.51879	0.693125	n.s.	-0.659972	0.0969008	0.183696	n.s.
66293	1810032O08Rik	RIKEN cDNA 1810032O08 gene	uc007mlz.2	chr11	chr11_116670160_116673159	CGI	DN		0.400495	0.479554	0.636911	n.s.	-0.729633	0.187866	0.272353	n.s.	-0.573526	0.432236	0.545909	n.s.	-0.249262	0.733422	0.846976	n.s.	-0.927211	0.244225	0.375498	n.s.
66503	1810034E14Rik	RIKEN cDNA 1810034E14 gene	uc007qys.1	chr13	chr13_64247200_64250199	CGI	LS		-0.140613	0.675172	0.793418	n.s.	-0.798854	0.0109648	0.0240409	n.s.	-0.300249	0.367572	0.481493	n.s.	0.234455	0.48029	0.662258	n.s.	-0.663871	0.0648041	0.134221	n.s.
67884	1810043G02Rik	RIKEN cDNA 1810043G02 gene	uc029qzt.1	chr10	chr10_77977150_77980149	CGI	HS		0.419264	1.54911e-10	5.30449e-09	n.s.	0.033162	0.607466	0.692862	n.s.	0.376762	1.03597e-10	1.40737e-09	n.s.	0.0365144	0.533675	0.70469	n.s.	-0.0418082	0.525115	0.654481	n.s.
69809	1810046K07Rik	RIKEN cDNA 1810046K07 gene	uc009plh.2	chr9	chr9_51327418_51330417	non-CGI	UP		-1.62381	5.50677e-06	6.47893e-05	n.s.	0.369713	0.259998	0.355289	n.s.	-1.81642	1.4963e-10	1.99065e-09	n.s.	0.492624	0.0607302	0.168865	n.s.	-0.619971	0.0326393	0.0776817	n.s.
69857	1810053B23Rik	RIKEN cDNA 1810053B23 gene	uc007zzm.1	chr16	chr16_93351690_93354689	non-CGI	UP		-0.332238	0.437966	0.599527	n.s.	0.217189	0.602822	0.689077	n.s.	-0.727818	0.12288	0.20055	n.s.	-0.0183761	0.970486	0.986347	n.s.	-1.39103	0.00358912	0.0129714	n.s.
72056	1810055G02Rik	RIKEN cDNA 1810055G02 gene	uc008fwu.1	chr19	chr19_3706833_3709832	CGI	HS		0.146951	0.0474909	0.120947	n.s.	-0.1537	0.0342253	0.0645181	n.s.	0.00744051	0.929308	0.951754	n.s.	-0.170966	0.0414026	0.128825	n.s.	0.0267629	0.776428	0.852768	n.s.
67705	1810058I24Rik	RIKEN cDNA 1810058I24 gene	uc009bio.2	chr6	chr6_35251232_35254231	CGI	HS		-0.0369515	0.557633	0.703295	n.s.	0.0890116	0.149177	0.224982	n.s.	0.45634	2.46705e-13	5.10073e-12	n.s.	-0.20868	0.000829874	0.00705717	n.s.	-0.145384	0.0366238	0.0850885	n.s.
72282	1810062G17Rik	RIKEN cDNA 1810062G17 gene	uc029uli.1	chr3	chr3_36474437_36477436	CGI	UP		-0.751555	0.00237042	0.0112832	n.s.	0.186401	0.425338	0.526776	n.s.	-0.263536	0.190384	0.285091	n.s.	0.0235658	0.905798	0.950704	n.s.	-0.066624	0.765089	0.84433	n.s.
75602	1810062O18Rik	RIKEN cDNA 1810062O18 gene	uc007ska.1	chr14	chr14_20544793_20547792	CGI	HS		0.080589	0.613313	0.747133	n.s.	0.00725717	0.962985	0.974683	n.s.	-0.508871	0.000531086	0.00185356	n.s.	0.471788	0.0012913	0.00998446	n.s.	0.020535	0.903506	0.940343	n.s.
69864	1810065E05Rik	RIKEN cDNA 1810065E05 gene	uc007jbl.1	chr11	chr11_58419611_58422610	non-CGI	UP		-0.695995	0.209845	0.363413	n.s.	-0.0457728	0.930327	0.952003	n.s.	0.371028	0.544162	0.647718	n.s.	-0.298111	0.628384	0.776394	n.s.	-1.29721	0.0458673	0.101686	n.s.
69861	2010003K11Rik	RIKEN cDNA 2010003K11 gene	uc008gae.1	chr19	chr19_4497084_4500083	non-CGI	DN		-0.438716	0.219418	0.373947	n.s.	0.46917	0.181266	0.264083	n.s.	-0.0409892	0.917613	0.944166	n.s.	0.638127	0.117092	0.266696	n.s.	0.148274	0.757678	0.839017	n.s.
76770	2010005H15Rik	RIKEN cDNA 2010005H15 gene	uc012aff.1	chr16	chr16_36220062_36223061	non-CGI	HS		-1.3713	2.18527e-08	4.85913e-07	n.s.	1.22911	2.15937e-07	1.48965e-06	n.s.	-1.04036	6.57614e-05	0.000287302	n.s.	0.561826	0.0276456	0.0967733	n.s.	0.401318	0.177676	0.293778	n.s.
67715	2010106E10Rik	RIKEN cDNA 2010106E10 gene	uc012hoa.1	chrX	chrX_112493774_112496773	non-CGI	UP		0.253224	0.708455	0.81689	n.s.	0.520715	0.441901	0.542432	n.s.	0.64066	0.193964	0.289563	n.s.	0.00118533	0.998305	1	n.s.	-0.277478	0.614649	0.729239	n.s.
72061	2010111I01Rik	RIKEN cDNA 2010111I01 gene	uc007qxk.2	chr13	chr13_63238529_63241528	CGI	HS		0.427162	1.74442e-07	3.15828e-06	n.s.	0.498109	1.73283e-09	1.89526e-08	n.s.	0.768897	9.02568e-15	2.30399e-13	n.s.	0.404462	7.63147e-05	0.0010675	n.s.	-0.37741	0.000907505	0.00412004	n.s.
68355	2010204K13Rik	RIKEN cDNA 2010204K13 gene	uc009slg.2	chrX	chrX_7419548_7422547	non-CGI	UP		-0.0544124	0.867259	0.920881	n.s.	-0.0409157	0.897073	0.927427	n.s.	-0.248965	0.299542	0.408931	n.s.	0.0534562	0.822425	0.903651	n.s.	-0.0740114	0.780536	0.856169	n.s.
72097	2010300C02Rik	RIKEN cDNA 2010300C02 gene	uc007arw.1	chr1	chr1_37624569_37627568	non-CGI	LS		-0.210217	0.65734	0.780039	n.s.	-0.887477	0.0504487	0.090184	n.s.	0.183887	0.627125	0.719638	n.s.	-0.570417	0.127221	0.282178	n.s.	0.323735	0.437313	0.576319	n.s.
72122	2010308F09Rik	RIKEN cDNA 2010308F09 gene	uc009srk.2	chrX	chrX_13246234_13249233	non-CGI	UP		-0.990034	0.04114	0.108728	n.s.	1.26497	0.00899191	0.0201687	n.s.	0.208723	0.576741	0.676569	n.s.	0.229246	0.552757	0.720204	n.s.	0.633599	0.166654	0.279576	n.s.
72275	2200002D01Rik	RIKEN cDNA 2200002D01 gene	uc009gbj.2	chr7	chr7_29246968_29249967	CGI	HS		0.00850791	0.969359	0.982483	n.s.	-0.0150633	0.943574	0.961108	n.s.	0.920401	0.000104771	0.000435276	n.s.	-0.172368	0.500587	0.678418	n.s.	-0.170473	0.533774	0.662335	n.s.
70153	2210016F16Rik	RIKEN cDNA 2210016F16 gene	uc007qtr.2	chr13	chr13_58383726_58386725	CGI	DN		0.0399715	0.646084	0.772547	n.s.	-1.0789	3.65373e-37	3.03947e-34	n.s.	0.178323	0.12609	0.204609	n.s.	-0.819058	1.20439e-12	2.58067e-10	n.s.	-0.516107	3.11723e-05	0.000232265	n.s.
72357	2210016L21Rik	RIKEN cDNA 2210016L21 gene	uc008zcy.1	chr5	chr5_114940702_114943701	CGI	DN		-0.12142	0.330629	0.495997	n.s.	-0.609863	3.56577e-07	2.34109e-06	n.s.	-0.431306	0.229094	0.330563	n.s.	0.0645561	0.855365	0.923271	n.s.	-0.477283	0.219147	0.345621	n.s.
73644	2210039B01Rik	RIKEN cDNA 2210039B01 gene	uc029rtj.1	chr12	chr12_73546983_73549982	non-CGI	DN		0.922855	0.0567034	0.138977	n.s.	-1.53908	0.000885668	0.00259965	n.s.	0.0359952	0.971337	0.980846	n.s.	0.663742	0.375842	0.570471	n.s.	-0.0964197	0.906568	0.942004	n.s.
72305	2210404E10Rik	RIKEN cDNA 2210404E10 gene	uc008gqq.2	chr19	chr19_10683293_10686292	non-CGI	UP		0.215616	0.0704159	0.164183	n.s.	0.557918	2.80069e-06	1.51058e-05	n.s.	0.534731	7.69576e-05	0.000330801	n.s.	0.669849	1.11711e-06	3.76147e-05	n.s.	-1.02924	9.29521e-12	5.0754e-10	n.s.
72371	2210408I21Rik	RIKEN cDNA 2210408I21 gene	uc007rgx.2	chr13	chr13_77134036_77137035	CGI	HS		-0.371311	0.000397939	0.00256502	n.s.	0.286941	0.00501221	0.0120754	n.s.	-0.15385	0.07737	0.137114	n.s.	-0.0712118	0.410706	0.602323	n.s.	-0.486018	2.98931e-07	4.39904e-06	n.s.
70138	2210417A02Rik	RIKEN cDNA 2210417A02 gene	uc012ehd.1	chr5	chr5_148740340_148743339	CGI	UP		-0.692328	0.00106397	0.00584791	n.s.	0.173189	0.39293	0.49579	n.s.	-0.518955	0.00246211	0.00717774	n.s.	0.319823	0.0595601	0.166627	n.s.	-1.06373	6.11633e-09	1.52016e-07	n.s.
69542	2300002M23Rik	RIKEN cDNA 2300002M23 gene	uc008cib.1	chr17	chr17_35565985_35568984	CGI	UP	UP3	-1.37759	2.62128e-08	5.66822e-07	n.s.	2.20179	5.65346e-19	3.95798e-17	sigUP	-1.2917	3.28689e-11	4.84705e-10	n.s.	0.714589	0.000198777	0.00228052	n.s.	-0.533901	0.0121549	0.0351635	n.s.
69478	2300009A05Rik	RIKEN cDNA 2300009A05 gene	uc009qba.2	chr9	chr9_63397745_63400744	CGI	HS		-0.427096	0.00115656	0.00625709	n.s.	0.214226	0.0935026	0.152148	n.s.	-0.746986	3.46333e-08	3.01591e-07	n.s.	0.299673	0.0247668	0.0890983	n.s.	0.0769052	0.611008	0.726124	n.s.
100504720	2310002F09Rik	RIKEN cDNA 2310002F09 gene	uc009gnj.1	chr7	chr7_43796446_43799445	CGI	UP	UP1	0.446716	0.297714	0.462546	n.s.	1.92348	8.85862e-05	0.000338134	n.s.	1.05235	0.0231685	0.0497062	n.s.	1.57325	0.00344519	0.0209918	n.s.	-2.82661	3.17365e-07	4.61272e-06	sigDOWN
72316	2310008N11Rik	RIKEN cDNA 2310008N11 gene	uc029wrx.1	chr8	chr8_26822924_26825923	non-CGI	UP		-0.361582	0.117097	0.239672	n.s.	1.60631	5.77786e-11	8.57403e-10	n.s.	0.0888731	0.539343	0.643661	n.s.	0.532884	0.000433889	0.00422303	n.s.	-0.245086	0.153011	0.261946	n.s.
69549	2310009B15Rik	RIKEN cDNA 2310009B15 gene	uc007cvw.1	chr1	chr1_138855355_138858354	CGI	HS		-0.116498	0.523238	0.675072	n.s.	-0.371561	0.0332793	0.0629108	n.s.	-0.215256	0.28444	0.393404	n.s.	-0.591653	0.0018291	0.0130379	n.s.	0.0499608	0.806876	0.873858	n.s.
78329	2310010J17Rik	RIKEN cDNA 2310010J17 gene	uc009ign.2	chr7	chr7_90127975_90130974	CGI	DN		-0.328319	0.11777	0.240575	n.s.	0.545647	0.00918693	0.0205507	n.s.	-0.560245	0.0163846	0.0370983	n.s.	0.185845	0.413075	0.60434	n.s.	0.16803	0.519748	0.649949	n.s.
66374	2310011J03Rik	RIKEN cDNA 2310011J03 gene	uc007gcq.1	chr10	chr10_80319049_80322048	CGI	DN		0.0368254	0.6329	0.761747	n.s.	-0.0604817	0.422763	0.524694	n.s.	0.0704979	0.495414	0.604655	n.s.	0.193518	0.0621176	0.171676	n.s.	0.30213	0.0104958	0.0312751	n.s.
66367	2310022A10Rik	RIKEN cDNA 2310022A10 gene	uc009fwq.2	chr7	chr7_27558976_27561975	non-CGI	DN		0.203144	0.00335407	0.0149726	n.s.	-0.0728996	0.283694	0.381326	n.s.	0.0569219	0.388306	0.502089	n.s.	0.113058	0.0880522	0.218959	n.s.	0.495046	9.31448e-11	3.8857e-09	n.s.
69551	2310022B05Rik	RIKEN cDNA 2310022B05 gene	uc009nxg.1	chr8	chr8_124661870_124664869	CGI	DN		1.25424	6.89048e-14	3.94515e-12	n.s.	-0.346772	0.0367976	0.0687348	n.s.	0.923694	1.16566e-10	1.57447e-09	n.s.	0.214604	0.148026	0.312306	n.s.	0.000748931	0.996336	0.999117	n.s.
67862	2310033P09Rik	RIKEN cDNA 2310033P09 gene	uc007jdl.1	chr11	chr11_59206861_59209860	CGI	HS		0.060348	0.525389	0.676874	n.s.	-0.337095	0.000286673	0.000949223	n.s.	0.462391	3.8509e-08	3.31868e-07	n.s.	0.0120827	0.885985	0.939814	n.s.	0.245215	0.0102615	0.0307517	n.s.
75579	2310034G01Rik	RIKEN cDNA 2310034G01 gene	uc029tsp.1	chr19	chr19_46347489_46350488	CGI	HS		0.311292	0.194737	0.344893	n.s.	-0.51143	0.027959	0.0540602	n.s.	-0.867423	0.00380661	0.0105061	n.s.	0.463192	0.113907	0.261803	n.s.	-0.220623	0.503682	0.636443	n.s.
67101	2310039H08Rik	RIKEN cDNA 2310039H08 gene	uc008cui.1	chr17	chr17_46771135_46774134	CGI	HS		0.0789403	0.549221	0.696662	n.s.	-0.119565	0.354124	0.457061	n.s.	-0.234956	0.117548	0.193366	n.s.	0.00567226	0.969605	0.985918	n.s.	-0.282101	0.0876362	0.170194	n.s.
381792	2310040G24Rik	RIKEN cDNA 2310040G24 gene	uc029vxg.1	chr6	chr6_86486728_86489727	non-CGI	DN	DN1	-3.16987	0.00136191	0.00715722	sigDOWN	0.807165	0.363207	0.466867	n.s.	1.33336	0.00612252	0.0158609	n.s.	0.864146	0.0808031	0.206416	n.s.	-0.384987	0.484543	0.620296	n.s.
69679	2310043O21Rik	RIKEN cDNA 2310043O21 gene	uc029soq.1	chr15	chr15_38593435_38596434	non-CGI	LS	LS2	5.46428	2.37722e-37	8.84702e-35	sigUP	-0.575655	0.326565	0.427896	n.s.	4.69926	6.45927e-18	2.59508e-16	sigUP	-0.30268	0.627423	0.775614	n.s.	-0.298367	0.671385	0.77489	n.s.
68277	2310057M21Rik	RIKEN cDNA 2310057M21 gene	uc009kbg.1	chr7	chr7_131361199_131364198	CGI	HS		0.121417	0.0175869	0.0563211	n.s.	0.259827	2.59119e-07	1.74998e-06	n.s.	0.330712	1.77622e-05	8.87608e-05	n.s.	-0.174093	0.0239367	0.0869798	n.s.	0.0269012	0.756091	0.837846	n.s.
69662	2310061I04Rik	RIKEN cDNA 2310061I04 gene	uc008cix.1	chr17	chr17_35895612_35898611	CGI	HS		0.0364095	0.507308	0.660925	n.s.	0.052215	0.33199	0.433598	n.s.	-0.101285	0.238435	0.341462	n.s.	0.102233	0.23411	0.423808	n.s.	0.0761715	0.43173	0.571465	n.s.
70281	2310068J16Rik	RIKEN cDNA 2310068J16 gene	uc011zzi.1	chr15	chr15_99971788_99974787	CGI	HS		0.079784	0.591507	0.730969	n.s.	-0.0124087	0.932489	0.953319	n.s.	0.127353	0.211838	0.310963	n.s.	-0.0171756	0.867234	0.929756	n.s.	0.403817	0.00065545	0.00315714	n.s.
69659	2310069G16Rik	RIKEN cDNA 2310069G16 gene	uc007vqk.2	chr15	chr15_44786263_44789262	CGI	UP		-0.72221	0.000730914	0.00428726	n.s.	1.51308	1.30109e-12	2.7381e-11	n.s.	-0.611911	3.31366e-09	3.47898e-08	n.s.	0.680481	5.25066e-11	7.07189e-09	n.s.	-0.530487	3.97178e-06	4.04093e-05	n.s.
668661	2410002F23Rik	RIKEN cDNA 2410002F23 gene	uc009gox.2	chr7	chr7_44245287_44248286	CGI	DN		-0.0879886	0.386466	0.552594	n.s.	-0.400276	4.99122e-05	0.000201107	n.s.	-0.860527	5.65478e-06	3.14471e-05	n.s.	0.0563921	0.76106	0.864283	n.s.	0.157547	0.452212	0.59056	n.s.
69729	2410003L11Rik	RIKEN cDNA 2410003L11 gene	uc007lef.1	chr11	chr11_97597011_97600010	CGI	DN	DN1	2.51443	2.87728e-06	3.64611e-05	sigUP	0.0488242	0.926525	0.949334	n.s.	2.09816	4.1792e-05	0.000190776	sigUP	0.196303	0.706377	0.829745	n.s.	0.643625	0.284414	0.420995	n.s.
66421	2410004B18Rik	RIKEN cDNA 2410004B18 gene	uc008rqu.1	chr3	chr3_145936532_145939531	CGI	HS		-0.234587	0.000548542	0.00336843	n.s.	-0.150093	0.022456	0.0448739	n.s.	0.0946654	0.113622	0.188243	n.s.	-0.176528	0.0031147	0.0194044	n.s.	0.348547	2.7732e-07	4.13262e-06	n.s.
69739	2410004I01Rik	RIKEN cDNA 2410004I01 gene	uc007lta.2	chr11	chr11_102962655_102965654	CGI	UP		0.700439	0.366314	0.532909	n.s.	0.789636	0.29956	0.39898	n.s.	1.66679	1.00912e-05	5.30716e-05	n.s.	0.421461	0.305029	0.500897	n.s.	0.600988	0.224714	0.352631	n.s.
73667	2410004P03Rik	RIKEN cDNA 2410004P03 gene	uc011ykn.1	chr12	chr12_17010228_17013227	non-CGI	LS		-0.196121	0.752583	0.847392	n.s.	1.23478	0.0523476	0.0929675	n.s.	-1.39006	0.0132376	0.0309023	n.s.	1.1689	0.0354433	0.115387	n.s.	0.0322176	0.96268	0.978033	n.s.
73648	2410012E07Rik	RIKEN cDNA 2410012E07 gene	uc029sls.1	chr14	chr14_70851433_70854432	non-CGI	UP	UP1	0.224639	0.677502	0.794859	n.s.	-1.61036	0.00207045	0.00552146	n.s.	-1.46152	0.00990527	0.0240578	n.s.	-0.391601	0.445672	0.632991	n.s.	-2.69394	1.95357e-07	3.07655e-06	sigDOWN
224904	2410015M20Rik	RIKEN cDNA 2410015M20 gene	uc008dcm.1	chr17	chr17_56608272_56611271	CGI	DN		0.133605	0.0818681	0.183483	n.s.	-0.0562617	0.45467	0.554545	n.s.	0.371615	0.0003975	0.00143491	n.s.	0.228542	0.0304915	0.103656	n.s.	-0.0388751	0.743466	0.82958	n.s.
69750	2410021H03Rik	RIKEN cDNA 2410021H03 gene	uc029tkn.1	chr17	chr17_69275707_69278706	CGI	HS		-0.169558	0.217404	0.372013	n.s.	-0.0203006	0.87934	0.914115	n.s.	0.146812	0.201823	0.298554	n.s.	0.35291	0.00271426	0.0175247	n.s.	-0.673227	1.61067e-07	2.59727e-06	n.s.
76797	2410137M14Rik	RIKEN cDNA 2410137M14 gene	uc008cls.1	chr17	chr17_36979738_36982737	non-CGI	HS		-0.423805	0.0650431	0.154349	n.s.	-0.359721	0.0988205	0.159298	n.s.	0.548203	0.0057705	0.015051	n.s.	-0.415718	0.0376418	0.120407	n.s.	-0.39141	0.06582	0.135907	n.s.
76803	2410141K09Rik	RIKEN cDNA 2410141K09 gene	uc056yub.1	chr13	chr13_66439619_66442618	non-CGI	UP		1.04085	1.71393e-07	3.11548e-06	n.s.	0.133525	0.502261	0.598599	n.s.	0.866322	1.84398e-07	1.40353e-06	n.s.	-0.323076	0.0546719	0.157244	n.s.	-0.30587	0.0956441	0.181801	n.s.
78353	2500002B13Rik	RIKEN cDNA 2500002B13 gene	uc009lsw.2	chr8	chr8_57504315_57507314	non-CGI	HS		-0.412381	0.000156955	0.00115607	n.s.	0.905318	3.46141e-17	1.79309e-15	n.s.	0.0725313	0.273937	0.382354	n.s.	0.307804	3.83319e-06	0.000103262	n.s.	-0.0478901	0.522513	0.652515	n.s.
72326	2500004C02Rik	RIKEN cDNA 2500004C02 gene	uc008nhr.2	chr2	chr2_153344311_153347310	CGI	HS		-0.466205	0.00533302	0.021635	n.s.	-0.00141121	0.992909	0.994667	n.s.	-0.665235	0.00219088	0.00646972	n.s.	0.382981	0.0720942	0.190322	n.s.	-0.729219	0.00155741	0.00647923	n.s.
72307	2510002D24Rik	RIKEN cDNA 2510002D24 gene	uc007yoo.1	chr16	chr16_18835080_18838079	CGI	DN		0.0440162	0.912898	0.948094	n.s.	-1.58478	3.58568e-05	0.000149319	n.s.	-0.76641	0.318033	0.429081	n.s.	-1.05079	0.176669	0.352263	n.s.	-0.543439	0.524432	0.654014	n.s.
77034	2510039O18Rik	RIKEN cDNA 2510039O18 gene	uc008vtn.1	chr4	chr4_147939395_147942394	CGI	DN		0.0739087	0.726871	0.828985	n.s.	-1.05269	3.57011e-07	2.34177e-06	n.s.	-0.190209	0.448272	0.561005	n.s.	0.0234486	0.925269	0.962021	n.s.	1.07171	0.000350681	0.00186541	n.s.
67028	2610002M06Rik	RIKEN cDNA 2610002M06 gene	uc009ucj.2	chrX	chrX_107814835_107817834	CGI	DN		0.453748	0.000655196	0.00390961	n.s.	0.286117	0.0291141	0.0559647	n.s.	0.25334	0.118641	0.194688	n.s.	-0.220491	0.174742	0.349303	n.s.	-0.787074	9.64782e-06	8.57032e-05	n.s.
72128	2610008E11Rik	RIKEN cDNA 2610008E11 gene	uc007fyo.2	chr10	chr10_79096101_79099100	CGI	DN		0.259521	0.509664	0.662957	n.s.	-1.17715	0.00197046	0.00529375	n.s.	-0.887865	0.10514	0.176485	n.s.	-1.04022	0.0445624	0.135615	n.s.	0.414079	0.468215	0.605422	n.s.
69918	2610020C07Rik	RIKEN cDNA 2610020C07 gene	uc029swc.1	chr16	chr16_11201883_11204882	CGI	HS		0.0551024	0.510882	0.663918	n.s.	-0.145538	0.0753541	0.126743	n.s.	0.188065	0.0139862	0.0324356	n.s.	0.0135228	0.862214	0.92723	n.s.	0.0404756	0.643214	0.75203	n.s.
72395	2610028E06Rik	RIKEN cDNA 2610028E06 gene	uc008usc.2	chr4	chr4_125920811_125923810	CGI	LS		0.608286	0.111026	0.230225	n.s.	0.428872	0.269214	0.365518	n.s.	-0.754297	0.0068406	0.0174715	n.s.	0.0229651	0.932003	0.965879	n.s.	0.161201	0.591763	0.710719	n.s.
72386	2610035D17Rik	RIKEN cDNA 2610035D17 gene	uc011ygz.1	chr11	chr11_113200339_113203338	CGI	HS		-0.115779	0.310201	0.475076	n.s.	-0.194911	0.0781963	0.13087	n.s.	-0.216102	0.0796999	0.140521	n.s.	-0.319864	0.00843556	0.040332	n.s.	-0.0321784	0.811031	0.877552	n.s.
70040	2610037D02Rik	RIKEN cDNA 2610037D02 gene	uc007xjz.1	chr15	chr15_96282109_96285108	CGI	UP		0.226067	0.206447	0.359199	n.s.	0.0653271	0.711518	0.780749	n.s.	-0.291233	0.108061	0.180298	n.s.	-0.209695	0.241406	0.432129	n.s.	-0.820745	2.45258e-05	0.000190155	n.s.
72139	2610044O15Rik8	RIKEN cDNA 2610044O15 gene	uc029wwy.2	chr8	chr8_129232547_129235546	non-CGI	DN		-0.883608	1.38524e-05	0.000144682	n.s.	-0.1815	0.336058	0.43782	n.s.	-1.66543	3.0362e-11	4.5341e-10	n.s.	-0.159862	0.457398	0.643186	n.s.	-0.46632	0.042552	0.0958692	n.s.
72481	2610203C22Rik	RIKEN cDNA 2610203C22 gene	uc007agn.2	chr1	chr1_9629593_9632592	non-CGI	UP		-1.05969	3.1193e-08	6.63356e-07	n.s.	0.819174	9.03283e-06	4.36129e-05	n.s.	-1.23072	8.56238e-25	7.42878e-23	n.s.	-0.0700693	0.525707	0.69867	n.s.	-0.141524	0.245786	0.377255	n.s.
72495	2610206C17Rik	RIKEN cDNA 2610206C17 gene	uc009ieo.1	chr7	chr7_84688140_84691139	CGI	HS		0.168006	0.042797	0.111825	n.s.	0.281959	0.00068434	0.00207148	n.s.	0.68396	6.42609e-18	2.58911e-16	n.s.	-0.016151	0.843353	0.916434	n.s.	0.273383	0.00338046	0.0123499	n.s.
67157	2610301B20Rik	RIKEN cDNA 2610301B20 gene	uc012dam.1	chr4	chr4_10872998_10875997	CGI	LS		1.85851	1.65922e-09	4.66494e-08	n.s.	-0.0284999	0.9292	0.951412	n.s.	-0.770635	0.0474054	0.0910854	n.s.	-0.247835	0.4983	0.67608	n.s.	0.465294	0.265623	0.400037	n.s.
67170	2610306M01Rik	RIKEN cDNA 2610306M01 gene	uc009csq.2	chr6	chr6_86847941_86850940	CGI	UP		-0.389282	0.000133169	0.00100495	n.s.	-0.0173864	0.859551	0.899362	n.s.	-0.408547	0.0056373	0.0147443	n.s.	0.232418	0.11428	0.262277	n.s.	-0.615666	0.000157359	0.000938181	n.s.
72518	2610307P16Rik	RIKEN cDNA 2610307P16 gene	uc007pyj.2	chr13	chr13_28883923_28886922	CGI	UP		-0.684782	0.000535343	0.00329739	n.s.	0.601552	0.00180107	0.00488882	n.s.	0.197795	0.269513	0.377558	n.s.	0.14148	0.435761	0.624687	n.s.	-0.836818	1.94246e-05	0.000156259	n.s.
72511	2610316D01Rik	RIKEN cDNA 2610316D01 gene	uc008pcx.2	chr3	chr3_45376761_45379760	CGI	HS		-0.209649	0.00453276	0.0190102	n.s.	0.393868	6.61769e-08	5.13109e-07	n.s.	0.0569947	0.494524	0.603882	n.s.	0.0255892	0.759952	0.863516	n.s.	-0.105453	0.258062	0.391369	n.s.
72503	2610507B11Rik	RIKEN cDNA 2610507B11 gene	uc007kir.2	chr11	chr11_78260254_78263253	CGI	DN		-0.0544935	0.562248	0.706657	n.s.	-0.521573	1.16722e-08	1.06427e-07	n.s.	-0.372759	1.41915e-06	9.08538e-06	n.s.	-0.130658	0.0866936	0.216535	n.s.	0.374989	1.56331e-05	0.000130587	n.s.
72203	2610507I01Rik	RIKEN cDNA 2610507I01 gene	uc007jdh.2	chr11	chr11_59200932_59203931	CGI	HS		-0.925723	5.59467e-12	2.36179e-10	n.s.	0.170152	0.178755	0.26092	n.s.	-1.30278	3.99292e-24	3.22673e-22	n.s.	0.544231	1.21101e-05	0.000253345	n.s.	-0.240541	0.0847934	0.165903	n.s.
330173	2610524H06Rik	RIKEN cDNA 2610524H06 gene	uc008zau.1	chr5	chr5_114821969_114824968	CGI	HS		0.180584	0.028684	0.0822984	n.s.	0.0326888	0.686671	0.760744	n.s.	0.181322	0.0418361	0.0819454	n.s.	0.169078	0.0589428	0.165423	n.s.	-0.499328	4.73556e-07	6.50198e-06	n.s.
66451	2610528J11Rik	RIKEN cDNA 2610528J11 gene	uc008ukj.1	chr4	chr4_118525775_118528774	non-CGI	DN		-0.815599	0.0215204	0.0659749	n.s.	-0.674072	0.0474892	0.0855722	n.s.	0.0162831	0.96364	0.975635	n.s.	-0.251865	0.473854	0.657129	n.s.	-0.256077	0.507712	0.639603	n.s.
67188	2700046G09Rik	RIKEN cDNA 2700046G09 gene	uc008hfi.2	chr19	chr19_32387716_32390715	CGI	DN		0.452104	0.156315	0.295014	n.s.	-1.02637	0.000882809	0.00259287	n.s.	0.231158	0.469362	0.580778	n.s.	-0.750624	0.0136151	0.0575075	n.s.	-0.308389	0.313794	0.451856	n.s.
76967	2700049A03Rik	RIKEN cDNA 2700049A03 gene	uc007nun.2	chr12	chr12_71135348_71138347	CGI	HS		0.072961	0.0983819	0.210359	n.s.	0.0351385	0.416339	0.518481	n.s.	0.0231574	0.622523	0.716287	n.s.	-0.00819928	0.861648	0.927193	n.s.	-0.120598	0.0221895	0.0574416	n.s.
72578	2700054A10Rik	RIKEN cDNA 2700054A10 gene	uc008ami.1	chr17	chr17_13552593_13555592	non-CGI	DN		0.0133208	0.893319	0.937955	n.s.	-0.649529	2.46786e-11	3.95249e-10	n.s.	-0.782213	3.36691e-15	9.19206e-14	n.s.	-0.263266	0.00726713	0.0362383	n.s.	0.429721	0.000118043	0.000730898	n.s.
68046	2700062C07Rik	RIKEN cDNA 2700062C07 gene	uc012bai.1	chr18	chr18_24469371_24472370	CGI	HS		-0.0586559	0.181811	0.328375	n.s.	0.0754012	0.0794447	0.132688	n.s.	0.191772	0.0188969	0.0418872	n.s.	0.0202955	0.803873	0.892407	n.s.	-0.196417	0.0317604	0.0760894	n.s.
108899	2700081O15Rik	RIKEN cDNA 2700081O15 gene	uc008gla.1	chr19	chr19_7419528_7422527	CGI	LS		-0.250377	0.431079	0.593316	n.s.	-0.339018	0.253712	0.348383	n.s.	-0.225628	0.578439	0.678074	n.s.	-0.727731	0.0561265	0.160547	n.s.	0.80773	0.0633252	0.131834	n.s.
77022	2700099C18Rik	NDC80 homolog, kinetochore complex component pseudogene	uc008dwq.2	chr17	chr17_94748600_94751599	CGI	UP		-0.0405458	0.731694	0.832471	n.s.	-0.0351703	0.760708	0.821114	n.s.	-0.991799	1.18732e-14	2.96662e-13	n.s.	-0.215513	0.0781088	0.201168	n.s.	-0.147107	0.276756	0.412639	n.s.
100503178	2810013P06Rik	RIKEN cDNA 2810013P06 gene	uc029wwr.1	chr8	chr8_123041075_123044074	CGI	UP		-0.129994	0.403587	0.568366	n.s.	0.197517	0.196164	0.281697	n.s.	-0.475528	0.000379186	0.00137534	n.s.	0.271364	0.0409495	0.127923	n.s.	-0.210978	0.155559	0.265338	n.s.
69944	2810021J22Rik	RIKEN cDNA 2810021J22 gene	uc007jcm.1	chr11	chr11_58865740_58868739	CGI	DN		-0.390579	0.00546534	0.0220831	n.s.	-0.0789875	0.560775	0.651642	n.s.	-1.05814	4.8744e-08	4.12777e-07	n.s.	-0.324004	0.0794956	0.204108	n.s.	-0.380173	0.0602773	0.126757	n.s.
69953	2810025M15Rik	RIKEN cDNA 2810025M15 gene	uc007ddi.1	chr1	chr1_157410852_157413851	CGI	HS		-0.108663	0.216224	0.370557	n.s.	-0.00295365	0.972527	0.98113	n.s.	0.0763949	0.302133	0.411951	n.s.	-0.0621732	0.401371	0.593868	n.s.	0.0973148	0.243199	0.374409	n.s.
100504687	2810029C07Rik	RIKEN cDNA 2810029C07 gene	uc007pdj.1	chr12	chr12_111572903_111575902	CGI	UP		0.146391	0.561304	0.706036	n.s.	-0.305283	0.214592	0.303021	n.s.	0.0655173	0.709938	0.786915	n.s.	0.102208	0.565471	0.728979	n.s.	-0.3195	0.10206	0.191044	n.s.
72669	2810032G03Rik	RIKEN cDNA 2810032G03 gene	uc011yka.1	chr12	chr12_5375002_5378001	CGI	HS		0.17837	0.354179	0.520611	n.s.	0.448683	0.0205993	0.0415987	n.s.	-1.04886	0.00170876	0.00519571	n.s.	0.248331	0.441605	0.629651	n.s.	-0.806908	0.0217841	0.0565476	n.s.
69966	2810404M03Rik	RIKEN cDNA 2810404M03 gene	uc029wst.1	chr8	chr8_41825767_41828766	non-CGI	UP		-1.19549	0.0048419	0.0200981	n.s.	0.343618	0.380803	0.484204	n.s.	-1.76068	1.50163e-05	7.64164e-05	n.s.	-0.355151	0.310157	0.506085	n.s.	-0.964523	0.00841989	0.0261242	n.s.
70419	2810408A11Rik	RIKEN cDNA 2810408A11 gene	uc007jsm.1	chr11	chr11_69899487_69902486	CGI	DN		0.10612	0.650048	0.776106	n.s.	0.626012	0.00867981	0.0195649	n.s.	0.254322	0.417054	0.530489	n.s.	0.366457	0.254259	0.447007	n.s.	0.236167	0.525112	0.654481	n.s.
76937	2810429I04Rik	RIKEN cDNA 2810429I04 gene	uc007pis.2	chr13	chr13_3476803_3479802	CGI	UP		0.748946	0.00149438	0.00769106	n.s.	0.525392	0.0334816	0.0632172	n.s.	1.21196	1.87969e-10	2.45718e-09	n.s.	0.0708681	0.735482	0.848384	n.s.	-0.59406	0.00740029	0.02346	n.s.
77132	2810433D01Rik	RIKEN cDNA 2810433D01 gene	uc007lse.2	chr11	chr11_102622917_102625916	non-CGI	LS	LS1	0.946566	0.0249128	0.0740317	n.s.	2.09922	2.68076e-06	1.45254e-05	sigUP	0.969706	0.0264113	0.0555156	n.s.	1.93952	0.000321353	0.00335138	n.s.	-0.211183	0.747949	0.832409	n.s.
72753	2810442N19Rik	RIKEN cDNA 2810442N19 gene	uc007dgc.1	chr1	chr1_162003469_162006468	CGI	UP		0.311425	0.543721	0.692231	n.s.	0.232693	0.647397	0.728128	n.s.	-0.837173	0.00177753	0.00537478	n.s.	-0.444122	0.0709229	0.187933	n.s.	-0.77983	0.00237226	0.00917377	n.s.
72813	2810454H06Rik	RIKEN cDNA 2810454H06 gene	uc012eup.1	chr6	chr6_134896461_134899460	CGI	DN		0.63092	1.24443e-06	1.74763e-05	n.s.	0.265046	0.0447992	0.0813692	n.s.	0.390273	0.00306954	0.00869232	n.s.	0.39877	0.00420801	0.0244192	n.s.	0.142695	0.378954	0.519501	n.s.
243219	2900026A02Rik	RIKEN cDNA 2900026A02 gene	uc008yua.2	chr5	chr5_113161814_113164813	non-CGI	DN		0.400292	0.0372181	0.100413	n.s.	-0.115334	0.541501	0.63451	n.s.	0.256973	0.0445078	0.086306	n.s.	-0.185441	0.147916	0.312167	n.s.	0.258334	0.0744183	0.149757	n.s.
73001	2900055J20Rik	RIKEN cDNA 2900055J20 gene	uc029tmn.1	chr18	chr18_40255462_40258461	CGI	LS		-0.747299	0.00513343	0.0210365	n.s.	0.457383	0.0729535	0.12316	n.s.	0.274136	0.208175	0.306418	n.s.	0.335795	0.157011	0.324769	n.s.	-0.0416917	0.879062	0.923808	n.s.
73009	2900057B20Rik	RIKEN cDNA 2900057B20 gene	uc008fqm.1	chr18	chr18_76096972_76099971	non-CGI	UP	UP3	-1.31302	0.00281518	0.0129682	n.s.	2.1817	9.88918e-07	5.90345e-06	sigUP	-1.15169	3.12695e-15	8.62014e-14	n.s.	0.586106	3.90002e-05	0.000631053	n.s.	-0.726996	3.53604e-06	3.66618e-05	n.s.
68204	2900060B14Rik	RIKEN cDNA 2900060B14 gene	uc007cih.2	chr1	chr1_118457766_118460765	CGI	DN		-0.0163261	0.954671	0.973463	n.s.	0.142948	0.610508	0.695545	n.s.	1.19784	1.55776e-08	1.4361e-07	n.s.	-0.00418012	0.984509	0.993295	n.s.	0.755381	0.00502622	0.0170991	n.s.
100504421	2900076A07Rik	RIKEN cDNA 2900076A07 gene	uc009icc.2	chr7	chr7_81522050_81525049	CGI	DN		-0.661731	0.00619899	0.0243856	n.s.	-0.0711852	0.751627	0.813921	n.s.	-0.460881	0.0610248	0.113167	n.s.	-0.20737	0.378384	0.57295	n.s.	0.65585	0.0171124	0.0463852	n.s.
73090	2900092C05Rik	RIKEN cDNA 2900092C05 gene	uc009fed.2	chr7	chr7_12511051_12514050	non-CGI	LS		0.0974509	0.82086	0.891529	n.s.	1.79825	5.71453e-05	0.000227455	n.s.	0.270699	0.315806	0.426931	n.s.	-0.0116313	0.966688	0.984125	n.s.	1.36568	5.93049e-05	0.000407131	n.s.
347740	2900097C17Rik	RIKEN cDNA 2900097C17 gene	uc012chs.1	chr2	chr2_156391480_156394479	CGI	DN		0.148151	0.522079	0.674207	n.s.	-1.43336	9.46719e-12	1.68621e-10	n.s.	-0.161534	0.49584	0.605019	n.s.	-0.401594	0.0742264	0.193781	n.s.	1.23981	9.03578e-06	8.0876e-05	n.s.
73144	3110039I08Rik	RIKEN cDNA 3110039I08 gene	uc009pai.1	chr9	chr9_41375061_41378060	CGI	HS		0.0845018	0.746982	0.843285	n.s.	-0.33771	0.184444	0.267996	n.s.	-1.80023	5.54151e-11	7.91596e-10	n.s.	0.0459919	0.844423	0.916839	n.s.	0.270929	0.313581	0.451604	n.s.
67290	3110040N11Rik	RIKEN cDNA 3110040N11 gene	uc009icm.1	chr7	chr7_81787954_81790953	CGI	HS		0.21967	0.000300607	0.00201957	n.s.	0.236322	9.02934e-05	0.000343538	n.s.	0.323709	5.66271e-08	4.72739e-07	n.s.	0.05	0.407363	0.599461	n.s.	-0.158266	0.0184073	0.0492184	n.s.
73204	3110056K07Rik	RIKEN cDNA 3110056K07 gene	uc007nuc.2	chr12	chr12_71014324_71017323	CGI	DN		-0.382301	0.404354	0.568766	n.s.	-0.727646	0.0884493	0.145194	n.s.	0.000294572	0.994687	0.99647	n.s.	0.0190415	0.980622	0.991419	n.s.	0.489101	0.433403	0.572714	n.s.
67304	3110070M22Rik	RIKEN cDNA 3110070M22 gene	uc007rzk.2	chr13	chr13_119486885_119489884	CGI	HS		0.102379	0.686288	0.801047	n.s.	-0.813849	0.000984739	0.00286194	n.s.	0.616186	0.0159375	0.0362301	n.s.	-0.932893	0.00025132	0.00275517	n.s.	-0.238371	0.387623	0.527803	n.s.
73212	3110082I17Rik	RIKEN cDNA 3110082I17 gene	uc009agl.1	chr5	chr5_139459035_139462034	CGI	HS		0.132093	0.182803	0.329745	n.s.	0.0189764	0.845288	0.888184	n.s.	0.386445	5.14565e-08	4.33986e-07	n.s.	0.040733	0.568217	0.730653	n.s.	0.188261	0.0198005	0.0523693	n.s.
100043232	3110099E03Rik	RIKEN cDNA 3110099E03 gene	uc008lqp.1	chr2	chr2_115510702_115513701	CGI	HS		-0.155873	0.549946	0.696922	n.s.	0.219667	0.389814	0.492781	n.s.	0.246457	0.262575	0.369526	n.s.	-0.60757	0.00522746	0.0285983	n.s.	-0.394568	0.0909528	0.175287	n.s.
69277	3300002I08Rik	RIKEN cDNA 3300002I08 gene	uc012cfu.1	chr2	chr2_150361266_150364265	non-CGI	DN		0.521685	0.00967479	0.0348855	n.s.	-0.674148	0.000639839	0.00195013	n.s.	-0.287796	0.296479	0.4055	n.s.	0.362633	0.189687	0.368989	n.s.	0.213794	0.496991	0.630694	n.s.
218734	3830406C13Rik	RIKEN cDNA 3830406C13 gene	uc007sfp.2	chr14	chr14_12282703_12285702	CGI	HS		-0.086317	0.227348	0.383442	n.s.	0.191204	0.00638577	0.0149293	n.s.	0.00461482	0.945656	0.963854	n.s.	-0.0184069	0.785659	0.881076	n.s.	0.0373366	0.623252	0.736159	n.s.
100040322	3830408C21Rik	RIKEN cDNA 3830408C21 gene	uc007rug.2	chr13	chr13_107021070_107024069	CGI	LS		-0.720397	0.0241822	0.072286	n.s.	0.704424	0.0243818	0.0480836	n.s.	-0.622377	0.0204659	0.0447824	n.s.	-0.0276566	0.914389	0.956103	n.s.	-0.195687	0.486747	0.621598	n.s.
74034	4632404H12Rik	RIKEN cDNA 4632404H12 gene	uc008qab.2	chr3	chr3_89771901_89774900	CGI	LS		0.528846	0.00897652	0.0328994	n.s.	-0.426878	0.0330661	0.062558	n.s.	0.23021	0.22566	0.326943	n.s.	-0.242826	0.201245	0.383558	n.s.	0.00209591	0.991954	0.996605	n.s.
666737	4632427E13Rik	RIKEN cDNA 4632427E13 gene	uc012fpc.1	chr7	chr7_92739960_92742959	CGI	DN		0.703017	0.0318766	0.0894266	n.s.	-1.32848	2.3605e-05	0.000102904	n.s.	0.80479	0.145919	0.230079	n.s.	-0.872888	0.113134	0.260789	n.s.	-0.219055	0.706118	0.801052	n.s.
320737	4732416N19Rik	RIKEN cDNA 4732416N19 gene	uc009eth.1	chr6	chr6_148210788_148213787	CGI	HS		0.0982162	0.311679	0.476567	n.s.	0.0601862	0.532393	0.626329	n.s.	-0.0400549	0.683824	0.766361	n.s.	0.00670025	0.945582	0.973517	n.s.	-0.11631	0.287565	0.424422	n.s.
654804	4732471J01Rik	RIKEN cDNA 4732471J01 gene	uc012fft.1	chr7	chr7_25393213_25396212	CGI	HS		-0.153261	0.169604	0.31231	n.s.	-0.156995	0.141344	0.215289	n.s.	0.166777	0.174877	0.266671	n.s.	0.100546	0.424433	0.614993	n.s.	-0.0897824	0.522677	0.652515	n.s.
319871	4732490B19Rik	RIKEN cDNA 4732490B19 gene	uc007mej.1	chr11	chr11_113208170_113211169	CGI	DN		-0.605101	0.0426088	0.111443	n.s.	-0.122653	0.666459	0.74336	n.s.	-0.580951	0.193042	0.288278	n.s.	0.440772	0.319067	0.515155	n.s.	-1.50509	0.00126706	0.00548311	n.s.
73904	4833412C05Rik	RIKEN cDNA 4833412C05 gene	uc009hiz.2	chr7	chr7_67801997_67804996	CGI	UP		-0.875316	0.0196474	0.0613078	n.s.	1.26075	0.000845118	0.00248941	n.s.	-0.27749	0.380035	0.493748	n.s.	0.335648	0.290321	0.485539	n.s.	-0.61053	0.0780022	0.155263	n.s.
73915	4833419F23Rik	RIKEN cDNA 4833419F23 gene	uc008dyg.2	chr18	chr18_4352047_4355046	CGI	UP		-0.551874	0.0196486	0.0613078	n.s.	0.723797	0.00184209	0.00498963	n.s.	-0.959124	2.66819e-05	0.000127867	n.s.	0.187012	0.39689	0.589459	n.s.	-0.111138	0.653897	0.760416	n.s.
67392	4833420G17Rik	RIKEN cDNA 4833420G17 gene	uc007rzg.2	chr13	chr13_119461259_119464258	CGI	HS		-0.434237	0.000707334	0.00417144	n.s.	-0.487554	9.13754e-05	0.000347187	n.s.	-0.688584	7.79059e-15	2.01785e-13	n.s.	-0.852918	2.11194e-22	9.95567e-19	n.s.	0.336057	0.000632425	0.00307029	n.s.
75768	4833422M21Rik	RIKEN cDNA 4833422M21 gene	uc007xka.1	chr15	chr15_96253185_96256184	CGI	LS		-0.879301	0.0821064	0.183784	n.s.	1.36948	0.0065525	0.0152737	n.s.	-0.84265	0.0194643	0.0429629	n.s.	0.929939	0.0103676	0.0471465	n.s.	0.920506	0.0390484	0.0895302	n.s.
228151	4833423E24Rik	RIKEN cDNA 4833423E24 gene	uc008kkj.1	chr2	chr2_85517436_85520435	non-CGI	UP		0.63622	0.472426	0.630943	n.s.	1.11687	0.17801	0.260171	n.s.	-0.0221682	0.956022	0.970913	n.s.	0.328882	0.412794	0.604071	n.s.	-0.617227	0.156712	0.267014	n.s.
97820	4833439L19Rik	RIKEN cDNA 4833439L19 gene	uc007qog.2	chr13	chr13_54563883_54566882	CGI	DN		0.151017	0.062384	0.149557	n.s.	-0.313604	7.44292e-05	0.000289011	n.s.	-0.130491	0.178516	0.270994	n.s.	-0.233639	0.01526	0.0626073	n.s.	0.496264	6.46252e-06	6.05882e-05	n.s.
70821	4921507P07Rik	RIKEN cDNA 4921507P07 gene	uc009bxf.1	chr6	chr6_50595091_50598090	CGI	UP		-1.2407	6.44022e-06	7.41674e-05	n.s.	0.455287	0.0746758	0.125737	n.s.	-0.950152	0.00077689	0.00259294	n.s.	0.226171	0.408607	0.600616	n.s.	0.215465	0.490754	0.625472	n.s.
70858	4921511I17Rik	RIKEN cDNA 4921511I17 gene	uc029rqy.1	chr12	chr12_12390976_12393975	CGI	UP		-0.675617	0.0128843	0.044108	n.s.	1.02693	0.000170627	0.00060674	n.s.	0.0276051	0.899129	0.931349	n.s.	-0.197295	0.359165	0.555115	n.s.	-0.0112682	0.962246	0.977943	n.s.
70900	4921517D22Rik	RIKEN cDNA 4921517D22 gene	uc007quy.1	chr13	chr13_59692602_59695601	non-CGI	UP	UP3	-5.5608	1.70975e-12	7.9537e-11	sigDOWN	5.15165	3.73606e-12	7.28764e-11	sigUP	-5.48013	1.09929e-15	3.15339e-14	sigDOWN	3.7171	1.72417e-09	1.47777e-07	sigUP	-0.742307	0.239463	0.37035	n.s.
78758	4921518K17Rik	RIKEN cDNA 4921518K17 gene	uc056yqp.1	chr12	chr12_57617103_57620102	non-CGI	UP		-1.58314	7.12044e-06	8.12074e-05	n.s.	0.200625	0.537801	0.631431	n.s.	-0.593295	0.000516731	0.00180881	n.s.	-0.541044	0.000603752	0.00549085	n.s.	-0.188739	0.260176	0.39373	n.s.
66714	4921524J17Rik	RIKEN cDNA 4921524J17 gene	uc009mpv.2	chr8	chr8_85431342_85434341	CGI	HS		-0.241868	1.90348e-05	0.00019173	n.s.	0.151243	0.00616761	0.0144743	n.s.	0.34681	3.84852e-10	4.7742e-09	n.s.	-0.263989	1.88553e-06	5.82209e-05	n.s.	0.241754	0.000113283	0.000706373	n.s.
320178	4921529L05Rik	RIKEN cDNA 4921529L05 gene	uc033iry.1	chr6	chr6_54008162_54011161	CGI	UP		-1.00235	0.00722619	0.0277082	n.s.	-0.295634	0.3873	0.490503	n.s.	-1.3876	8.29101e-13	1.57174e-11	n.s.	-0.13195	0.455724	0.641726	n.s.	-0.334046	0.0841123	0.164776	n.s.
66730	4921531C22Rik	RIKEN cDNA 4921531C22 gene	uc008ohx.1	chr2	chr2_179975353_179978352	CGI	LS		0.136736	0.631847	0.760932	n.s.	-0.245934	0.378463	0.481618	n.s.	0.690495	0.00234498	0.00686741	n.s.	-0.205654	0.380831	0.575212	n.s.	0.595889	0.029233	0.0714217	n.s.
70960	4921531P14Rik	RIKEN cDNA 4921531P14 gene	uc029tqk.1	chr18	chr18_83324385_83327384	CGI	UP		-1.05663	9.09621e-07	1.33581e-05	n.s.	0.40927	0.0461865	0.0835576	n.s.	-1.06812	7.90187e-05	0.000338734	n.s.	-0.446615	0.0884331	0.2196	n.s.	-0.45226	0.117265	0.213075	n.s.
664619	4921533I20Rik	PRP18 pre-mRNA processing factor 18 homolog pseudogene	uc012bac.1	chr18	chr18_17233983_17236982	non-CGI	LS		-0.28045	0.263979	0.425816	n.s.	0.0643139	0.790167	0.844828	n.s.	-0.046742	0.803746	0.860909	n.s.	0.230081	0.230896	0.419816	n.s.	-0.0472413	0.828176	0.889515	n.s.
381816	4922502D21Rik	RIKEN cDNA 4922502D21 gene	uc009efk.1	chr6	chr6_129330282_129333281	non-CGI	LS		0.711119	0.303582	0.468645	n.s.	1.45135	0.041169	0.0757596	n.s.	0.747279	0.179242	0.271833	n.s.	0.0787629	0.894542	0.944428	n.s.	0.312383	0.636234	0.746442	n.s.
73924	4930401O12Rik	RIKEN cDNA 4930401O12 gene	uc029rzt.1	chr13	chr13_31239587_31242586	CGI	LS	LS3	-0.0511536	0.901952	0.942749	n.s.	2.68745	3.29578e-07	2.18105e-06	sigUP	0.771778	0.0970202	0.165388	n.s.	0	1	1	n.s.	0	1	1	n.s.
228602	4930402H24Rik	RIKEN cDNA 4930402H24 gene	uc012cei.1	chr2	chr2_130738990_130741989	non-CGI	UP		0.256288	0.146675	0.282367	n.s.	0.781911	9.55298e-06	4.58271e-05	n.s.	-0.387131	0.000256952	0.000968243	n.s.	0.507636	1.88171e-06	5.82209e-05	n.s.	0.0454989	0.707904	0.8025	n.s.
74846	4930405A21Rik	RIKEN cDNA 4930405A21 gene	uc008nns.2	chr2	chr2_156719410_156722409	CGI	UP		-1.76745	9.53295e-23	1.51477e-20	n.s.	1.53249	7.19997e-19	4.91894e-17	n.s.	-1.39098	6.94726e-19	3.1693e-17	n.s.	0.113184	0.444468	0.63203	n.s.	-1.27977	1.14264e-15	1.59992e-13	n.s.
73922	4930405D11Rik	RIKEN cDNA 4930405D11 gene	uc007kxe.1	chr11	chr11_90881820_90884819	non-CGI	UP		-1.71218	0.0362756	0.0984649	n.s.	0.773891	0.33271	0.434292	n.s.	-1.90473	2.07915e-05	0.00010206	n.s.	0.776138	0.0608233	0.168961	n.s.	-0.404611	0.384704	0.525143	n.s.
414079	4930405O22Rik	RIKEN cDNA 4930405O22 gene	uc008dfm.1	chr17	chr17_63311474_63314473	non-CGI	UP		-0.41291	0.296639	0.461656	n.s.	1.21536	0.00261312	0.00680315	n.s.	-1.16876	0.000572913	0.0019829	n.s.	0.815482	0.0136927	0.057683	n.s.	-0.907461	0.0118396	0.0343992	n.s.
73938	4930412B13Rik	RIKEN cDNA 4930412B13 gene	uc008lro.1	chr2	chr2_117820428_117823427	non-CGI	DN		-0.403958	0.0281943	0.081223	n.s.	-0.308393	0.071553	0.121093	n.s.	-1.02837	9.70416e-06	5.12076e-05	n.s.	-0.217281	0.287012	0.481908	n.s.	0.133526	0.555616	0.679961	n.s.
320152	4930412C18Rik	RIKEN cDNA 4930412C18 gene	uc008ryq.1	chr4	chr4_9769085_9772084	CGI	LS	LS2	1.48883	4.97248e-07	7.9101e-06	n.s.	0.0458749	0.884153	0.917837	n.s.	2.37236	1.50981e-19	7.46563e-18	sigUP	-0.423692	0.137734	0.297834	n.s.	-0.573669	0.051784	0.111977	n.s.
71637	4930413F20Rik	RIKEN cDNA 4930413F20 gene	uc029sol.1	chr15	chr15_34673573_34676572	non-CGI	DN		-0.322409	0.0423786	0.110964	n.s.	-0.564235	9.57834e-05	0.000362281	n.s.	0.136371	0.518001	0.625583	n.s.	0.13694	0.526243	0.699055	n.s.	-0.0742832	0.758603	0.839565	n.s.
73951	4930413G21Rik	RIKEN cDNA 4930413G21 gene	uc029wof.1	chr7	chr7_122968960_122971959	CGI	LS		-0.244061	0.334926	0.500372	n.s.	0.609993	0.0158294	0.0331399	n.s.	0.189059	0.378802	0.492866	n.s.	0.563427	0.0129757	0.0555393	n.s.	0.326516	0.228813	0.357212	n.s.
73894	4930414N06Rik	RIKEN cDNA 4930414N06 gene	uc008hqd.1	chr19	chr19_44983051_44986050	non-CGI	HS		0.38858	0.0315547	0.0886995	n.s.	0.0178919	0.922639	0.946465	n.s.	-0.174832	0.274581	0.382994	n.s.	0.0591688	0.709379	0.830466	n.s.	0.0609865	0.733132	0.821419	n.s.
73887	4930417O22Rik	RIKEN cDNA 4930417O22 gene	uc007lpy.2	chr11	chr11_101950921_101953920	CGI	HS		-0.176268	0.423799	0.586837	n.s.	-0.552747	0.00813315	0.0184621	n.s.	-0.0948888	0.650721	0.740108	n.s.	0.114138	0.587139	0.746031	n.s.	-0.686499	0.00230427	0.00894756	n.s.
73872	4930423M02Rik	RIKEN cDNA 4930423M02 gene	uc008rxd.1	chr4	chr4_5630828_5633827	non-CGI	HS		-0.508796	0.0178775	0.0570966	n.s.	0.656103	0.00186633	0.00504273	n.s.	-1.21052	1.09565e-06	7.19169e-06	n.s.	0.632552	0.00866831	0.0412058	n.s.	-1.32258	3.90023e-07	5.4992e-06	n.s.
78110	4930428D20Rik	RIKEN cDNA 4930428D20 gene	uc056zcq.1	chr16	chr16_69798882_69801881	non-CGI	LS	LS4	-3.35441	7.01573e-05	0.000584658	sigDOWN	3.35441	4.48827e-05	0.000182762	sigUP	-4.47683	0.000800937	0.00266577	sigDOWN	4.47683	0.000824167	0.00703402	sigUP	0	1	1	n.s.
74624	4930429D17Rik	RIKEN cDNA 4930429D17 gene	uc029vjy.1	chr5	chr5_103297530_103300529	non-CGI	UP		-1.94204	8.99872e-07	1.32701e-05	n.s.	0.0867997	0.812161	0.862994	n.s.	-0.491374	0.000374402	0.00136078	n.s.	-0.335356	0.0133979	0.0567848	n.s.	-0.324681	0.0296914	0.0723209	n.s.
74633	4930429F24Rik	RIKEN cDNA 4930429F24 gene	uc029xez.1	chr9	chr9_79792141_79795140	CGI	LS	LS2	2.10584	0.000241508	0.001674	sigUP	0.765785	0.204287	0.29128	n.s.	2.37381	1.94318e-07	1.47507e-06	sigUP	0.222064	0.668306	0.804356	n.s.	-0.328969	0.562974	0.686299	n.s.
68281	4930430F08Rik	RIKEN cDNA 4930430F08 gene	uc007gxy.2	chr10	chr10_100587760_100590759	CGI	DN		0.188226	0.24573	0.405675	n.s.	-0.0290472	0.856446	0.896879	n.s.	-0.0763487	0.844079	0.890659	n.s.	-0.0609777	0.876698	0.935405	n.s.	-0.798216	0.0557553	0.11899	n.s.
74666	4930432K21Rik	RIKEN cDNA 4930432K21 gene	uc009mmc.2	chr8	chr8_84146538_84149537	CGI	HS		-0.0311804	0.612424	0.74638	n.s.	0.227449	0.000163249	0.000582868	n.s.	-0.433522	2.97426e-07	2.18617e-06	n.s.	-0.0202839	0.809703	0.896254	n.s.	0.00327206	0.972445	0.9847	n.s.
114673	4930433N12Rik	RIKEN cDNA 4930433N12 gene	uc009oar.2	chr9	chr9_3198314_3201313	CGI	UP		1.14095	0.0263806	0.0772731	n.s.	1.7724	0.00111213	0.00318891	n.s.	1.09528	0.0280874	0.0585687	n.s.	-0.0976468	0.84316	0.916383	n.s.	-0.783604	0.1488	0.256095	n.s.
67583	4930442L01Rik	RIKEN cDNA 4930442L01 gene	uc008qoh.1	chr3	chr3_96830571_96833570	non-CGI	HS		-0.0804873	0.577118	0.719464	n.s.	0.0273342	0.84636	0.888779	n.s.	0.270902	0.0143999	0.0332316	n.s.	0.106563	0.342273	0.539083	n.s.	0.307282	0.0168328	0.0457874	n.s.
75789	4930444M15Rik	RIKEN cDNA 4930444M15 gene	uc029slz.1	chr14	chr14_76519356_76522355	non-CGI	DN		-1.40759	1.54757e-05	0.000159517	n.s.	0.122147	0.679415	0.754893	n.s.	-0.677353	0.0556319	0.104357	n.s.	-1.00638	0.00099746	0.00812562	n.s.	0.240554	0.454832	0.593364	n.s.
74892	4930447A16Rik	RIKEN cDNA 4930447A16 gene	uc029soo.1	chr15	chr15_37424054_37427053	non-CGI	HS		-0.381345	0.0182033	0.0578854	n.s.	-0.11802	0.43917	0.540066	n.s.	-0.314266	0.0555161	0.104195	n.s.	-0.060231	0.70483	0.829261	n.s.	-0.791082	1.48683e-06	1.76399e-05	n.s.
75801	4930447C04Rik	RIKEN cDNA 4930447C04 gene	uc011ynp.1	chr12	chr12_72915380_72918379	CGI	LS		1.51762	0.00452416	0.018991	n.s.	0.816315	0.139877	0.21353	n.s.	1.95315	1.60746e-07	1.23213e-06	n.s.	0.148249	0.727608	0.842807	n.s.	0.938757	0.08118	0.160279	n.s.
76873	4930447F24Rik	RIKEN cDNA 4930447F24 gene	uc057aqa.1	chr9	chr9_108132218_108135217	non-CGI	UP	UP1	0.66312	0.0224671	0.0682117	n.s.	1.14818	0.000201736	0.000703495	n.s.	0.415804	0.189168	0.283572	n.s.	2.27955	5.33924e-10	5.10186e-08	sigUP	-2.22551	1.8157e-08	3.93226e-07	sigDOWN
432745	4930447K03Rik	RIKEN cDNA 4930447K03 gene	uc029rzv.1	chr13	chr13_34111773_34114772	non-CGI	UP		-0.852136	0.0271309	0.0789315	n.s.	0.553622	0.134699	0.206921	n.s.	-0.154169	0.662267	0.748743	n.s.	0.16997	0.631065	0.778075	n.s.	-1.2191	0.000779509	0.00363719	n.s.
108871	4930447M23Rik	RIKEN cDNA 4930447M23 gene	uc056zle.1	chr2	chr2_19342817_19345816	non-CGI	LS		0.396498	0.49403	0.650276	n.s.	-0.583941	0.3026	0.402007	n.s.	-0.815958	0.0849793	0.148185	n.s.	-0.487366	0.25963	0.453575	n.s.	0.141133	0.765728	0.84469	n.s.
74684	4930451G09Rik	RIKEN cDNA 4930451G09 gene	uc007ybf.2	chr16	chr16_4962788_4965787	CGI	LS		0.491805	0.00633808	0.0248154	n.s.	0.0918765	0.615108	0.699124	n.s.	-0.368666	0.174267	0.265968	n.s.	-0.259573	0.321997	0.517757	n.s.	-0.150906	0.596783	0.714745	n.s.
78118	4930451I11Rik	RIKEN cDNA 4930451I11 gene	uc009jta.1	chr7	chr7_126829997_126832996	non-CGI	UP		-0.564699	3.1209e-05	0.000294239	n.s.	0.436288	0.000951945	0.00277575	n.s.	-0.209479	0.0550604	0.103498	n.s.	0.20268	0.063435	0.174092	n.s.	-0.292368	0.0164412	0.0449997	n.s.
73989	4930452G13Rik	RIKEN cDNA 4930452G13 gene	uc007uth.2	chr14	chr14_79701420_79704419	non-CGI	HS		0.0788686	0.583368	0.724001	n.s.	0.465437	0.00118424	0.00336769	n.s.	-0.215202	0.122856	0.200534	n.s.	-0.0234726	0.865162	0.928423	n.s.	-0.31659	0.0361376	0.0841664	n.s.
74688	4930453L07Rik	RIKEN cDNA 4930453L07 gene	uc033jeg.1	chr8	chr8_9143169_9146168	non-CGI	DN	DN3	-1.32843	1.10851e-22	1.74184e-20	n.s.	-0.0622978	0.612738	0.697132	n.s.	-2.18576	8.81117e-17	3.00984e-15	sigDOWN	0.130955	0.564882	0.728566	n.s.	-1.02002	2.95504e-05	0.000222762	n.s.
67609	4930453N24Rik	RIKEN cDNA 4930453N24 gene	uc007zqb.1	chr16	chr16_64769440_64772439	CGI	HS		0.0130122	0.77868	0.86444	n.s.	0.282281	6.00132e-10	7.18634e-09	n.s.	0.360359	4.06529e-11	5.89655e-10	n.s.	-0.0555628	0.310058	0.505983	n.s.	0.0776489	0.207407	0.331092	n.s.
73990	4930455C13Rik	RIKEN cDNA 4930455C13 gene	uc011xbe.1	chr10	chr10_21340556_21343555	CGI	HS		-0.052955	0.582648	0.723528	n.s.	0.215963	0.0230141	0.045795	n.s.	-0.084796	0.313703	0.424494	n.s.	-0.0936514	0.261195	0.454888	n.s.	0.094574	0.310829	0.448683	n.s.
75795	4930455D15Rik	RIKEN cDNA 4930455D15 gene	uc029tme.1	chr18	chr18_32835788_32838787	CGI	HS		0.0749982	0.645058	0.771778	n.s.	0.0677039	0.673388	0.749551	n.s.	0.0759882	0.505154	0.613736	n.s.	-0.17441	0.123338	0.276854	n.s.	0.0403363	0.746886	0.831972	n.s.
78917	4930455G09Rik	RIKEN cDNA 4930455G09 gene	uc008vpq.2	chr4	chr4_142016398_142019397	non-CGI	UP		-0.766651	0.0522783	0.130507	n.s.	0.308054	0.418152	0.520235	n.s.	-0.699143	0.062106	0.114706	n.s.	0.738553	0.0494381	0.146257	n.s.	-1.62484	6.00025e-05	0.00041152	n.s.
74881	4930459C07Rik	RIKEN cDNA 4930459C07 gene	uc033fsi.1	chr10	chr10_96224707_96227706	CGI	UP	UP2	-0.0392876	0.947953	0.969049	n.s.	2.08287	0.0013368	0.00374803	sigUP	-0.0661187	0.850265	0.895605	n.s.	-0.671615	0.0456072	0.137845	n.s.	0.40408	0.277529	0.41353	n.s.
67640	4930465K10Rik	RIKEN cDNA 4930465K10 gene	uc008frr.2	chr18	chr18_77712684_77715683	CGI	HS		-0.129035	0.551856	0.698313	n.s.	0.115371	0.588361	0.677003	n.s.	0.163391	0.377604	0.49172	n.s.	-0.165838	0.372164	0.567027	n.s.	0.08512	0.679701	0.780918	n.s.
75814	4930467D21Rik	RIKEN cDNA 4930467D21 gene	uc008yfx.2	chr5	chr5_97390917_97393916	CGI	UP		0.0971204	0.718782	0.823201	n.s.	0.709513	0.01091	0.023932	n.s.	0.487412	0.0321538	0.0657096	n.s.	0.365078	0.13329	0.291027	n.s.	-0.282061	0.300826	0.438721	n.s.
67637	4930470P17Rik	RIKEN cDNA 4930470P17 gene	uc008ocf.1	chr2	chr2_170600518_170603517	CGI	UP		1.13822	0.020466	0.0633604	n.s.	0.0994369	0.839072	0.883358	n.s.	0.705311	0.0280504	0.0585	n.s.	0.0875438	0.786749	0.881493	n.s.	-0.513769	0.149798	0.257312	n.s.
321014	4930473A02Rik	RIKEN cDNA 4930473A02 gene	uc008mje.1	chr2	chr2_130562250_130565249	CGI	HS		0.127218	0.135554	0.266472	n.s.	-0.109719	0.190083	0.275031	n.s.	-0.354814	0.000818621	0.00271823	n.s.	0.0170238	0.870571	0.932134	n.s.	-0.0773806	0.506472	0.638704	n.s.
75025	4930473O22Rik	RIKEN cDNA 4930473O22 gene	uc029reu.1	chr10	chr10_97595432_97598431	non-CGI	LS		1.2995	0.00618167	0.024331	n.s.	0.61974	0.219237	0.308534	n.s.	1.98644	1.44498e-05	7.37188e-05	n.s.	0.357747	0.478085	0.660907	n.s.	-0.32677	0.56479	0.687238	n.s.
74905	4930477N07Rik	RIKEN cDNA 4930477N07 gene	uc056yil.1	chr10	chr10_119318734_119321733	CGI	UP	UP1	-0.0538321	0.875652	0.926535	n.s.	0.864764	0.0139059	0.0296038	n.s.	-0.0648237	0.856239	0.900167	n.s.	0.895072	0.019881	0.0763184	n.s.	-2.0124	2.92195e-07	4.32241e-06	sigDOWN
75016	4930480K23Rik	RIKEN cDNA 4930480K23 gene	uc007umt.1	chr14	chr14_69731284_69734283	CGI	LS		1.76291	0.000213813	0.00151263	n.s.	0.140635	0.787137	0.842097	n.s.	1.07509	0.0622738	0.114926	n.s.	0.34487	0.565901	0.72933	n.s.	-0.00579708	0.990897	0.995841	n.s.
74930	4930480M12Rik	RIKEN cDNA 4930480M12 gene	uc029rrn.1	chr12	chr12_26209767_26212766	non-CGI	HS		-0.134194	0.35092	0.517596	n.s.	0.0821945	0.558965	0.6505	n.s.	-0.0412333	0.736498	0.808097	n.s.	-0.0850108	0.483316	0.664824	n.s.	-0.274336	0.0360402	0.0839869	n.s.
74931	4930481A15Rik	RIKEN cDNA 4930481A15 gene	uc012bgw.2	chr19	chr19_5405315_5408314	CGI	HS		-0.069945	0.518717	0.67101	n.s.	0.111348	0.295607	0.394868	n.s.	0.180774	0.0871831	0.151226	n.s.	0.159252	0.138879	0.299372	n.s.	-0.0747414	0.535876	0.664069	n.s.
67638	4930483J18Rik	RIKEN cDNA 4930483J18 gene	uc007wwf.2	chr15	chr15_81189353_81192352	CGI	DN		-0.182884	0.53018	0.680428	n.s.	-0.246134	0.376314	0.479445	n.s.	-0.061819	0.850495	0.895605	n.s.	0.130486	0.69318	0.821037	n.s.	-0.132252	0.719671	0.811195	n.s.
75813	4930484H19Rik	RIKEN cDNA 4930484H19 gene	uc056yiv.1	chr10	chr10_126792211_126795210	CGI	DN		0.836042	6.13925e-08	1.22802e-06	n.s.	0.0639764	0.680932	0.755926	n.s.	0.522931	0.028242	0.0588475	n.s.	0.66423	0.0101116	0.0463227	n.s.	0.00922494	0.975732	0.986897	n.s.
214639	4930486L24Rik	RIKEN cDNA 4930486L24 gene	uc007qvs.1	chr13	chr13_60862917_60865916	non-CGI	HS		-0.216841	0.394245	0.560062	n.s.	-0.208507	0.394232	0.497078	n.s.	-0.156326	0.575472	0.675218	n.s.	-0.0708623	0.798356	0.889285	n.s.	0.244971	0.435214	0.574195	n.s.
74973	4930500L23Rik	RIKEN cDNA 4930500L23 gene	uc029vpu.1	chr5	chr5_139522251_139525250	non-CGI	UP		-1.01414	0.0221916	0.0675493	n.s.	1.44115	0.00123646	0.0035007	n.s.	-1.99135	5.98927e-09	5.96901e-08	n.s.	0.645366	0.0305921	0.103849	n.s.	-1.47234	2.19267e-06	2.44549e-05	n.s.
74995	4930502E09Rik	RIKEN cDNA 4930502E09 gene	uc007kqt.1	chr11	chr11_84827678_84830677	CGI	DN		0.343009	0.24177	0.40088	n.s.	-0.0880443	0.764015	0.823717	n.s.	-0.610786	0.0919523	0.158237	n.s.	0.552027	0.12675	0.281489	n.s.	-0.483849	0.231146	0.360087	n.s.
74954	4930503E14Rik	RIKEN cDNA 4930503E14 gene	uc007tdj.2	chr14	chr14_44169872_44172871	non-CGI	UP		0.507946	0.179989	0.325895	n.s.	1.10924	0.00911908	0.0204183	n.s.	-0.596069	0.0413406	0.0811547	n.s.	0.541234	0.0631326	0.173565	n.s.	-0.697387	0.0270538	0.0673584	n.s.
75030	4930503E24Rik	eukaryotic translation initiation factor 3, subunit I pseudogene	uc011xpg.1	chr10	chr10_124467574_124470573	CGI	HS		-0.0884641	0.328173	0.493234	n.s.	0.21432	0.0172056	0.0355682	n.s.	0.147417	0.128363	0.207868	n.s.	0.171468	0.0823925	0.209229	n.s.	0.266085	0.0193302	0.0512692	n.s.
403200	4930504O13Rik	RIKEN cDNA 4930504O13 gene	uc007jbn.2	chr11	chr11_58451467_58454466	non-CGI	UP		-0.157994	0.726304	0.82865	n.s.	0.46831	0.290865	0.389414	n.s.	0.480404	0.3149	0.425898	n.s.	-0.505796	0.290155	0.485376	n.s.	-1.85503	0.000306093	0.00166584	n.s.
75087	4930505A04Rik	RIKEN cDNA 4930505A04 gene	uc011xst.1	chr11	chr11_30470330_30473329	non-CGI	UP		-0.0647258	0.868598	0.921723	n.s.	0.335768	0.391335	0.494175	n.s.	-0.448167	0.301704	0.411406	n.s.	-0.00696032	0.988495	0.99596	n.s.	-0.231082	0.621279	0.734503	n.s.
75073	4930505K13Rik	RIKEN cDNA 4930505K13 gene	uc057ajg.1	chr7	chr7_120154615_120157614	non-CGI	HS		0.0144012	0.940262	0.964683	n.s.	-0.209068	0.258869	0.35415	n.s.	0.380955	0.0494727	0.0944697	n.s.	-0.106407	0.592577	0.749573	n.s.	0.311747	0.170474	0.284364	n.s.
75060	4930506C21Rik	RIKEN cDNA 4930506C21 gene	uc008ajk.2	chr17	chr17_8309619_8312618	CGI	LS		-0.333469	0.0758513	0.173546	n.s.	0.428656	0.0225319	0.0450065	n.s.	0.466681	0.00210541	0.00625433	n.s.	-0.145327	0.362204	0.557619	n.s.	0.139004	0.434748	0.573687	n.s.
74706	4930507D05Rik	RIKEN cDNA 4930507D05 gene	uc007fhe.2	chr10	chr10_62447660_62450659	CGI	HS		-0.129096	0.103986	0.219488	n.s.	0.290459	0.000215097	0.000741204	n.s.	-0.0425569	0.566575	0.667501	n.s.	0.070301	0.344666	0.541405	n.s.	0.146328	0.0826977	0.16259	n.s.
78178	4930511A08Rik	RIKEN cDNA 4930511A08 gene	uc057ady.1	chr6	chr6_94235943_94238942	non-CGI	HS		-0.294545	0.247582	0.407521	n.s.	0.0977888	0.692119	0.765401	n.s.	-0.259089	0.271924	0.380145	n.s.	0.483679	0.0443529	0.135194	n.s.	-0.999763	0.00010144	0.000644749	n.s.
75084	4930511M06Rik	RIKEN cDNA 4930511M06 gene	uc008ezk.2	chr18	chr18_57550898_57553897	CGI	DN		0.823562	0.0230324	0.0694804	n.s.	-0.280118	0.443025	0.54353	n.s.	0.450204	0.294465	0.403559	n.s.	0.277274	0.540761	0.711324	n.s.	1.59215	0.00890239	0.0273512	n.s.
74724	4930512B01Rik	RIKEN cDNA 4930512B01 gene	uc011ynd.1	chr12	chr12_69788844_69791843	CGI	HS		-0.0976488	0.432112	0.594044	n.s.	-0.178187	0.135655	0.208073	n.s.	-0.138349	0.247613	0.352005	n.s.	-0.169743	0.149753	0.314426	n.s.	0.523981	0.000112573	0.00070256	n.s.
75131	4930512J16Rik	RIKEN cDNA 4930512J16 gene	uc009cwf.1	chr6	chr6_89284226_89287225	non-CGI	UP		0.278089	0.654818	0.778843	n.s.	1.16725	0.0685208	0.116749	n.s.	-0.731169	0.00887582	0.0218573	n.s.	0.018642	0.943824	0.972287	n.s.	0.345285	0.258412	0.391753	n.s.
75095	4930513D17Rik	RIKEN cDNA 4930513D17 gene	uc008xgx.2	chr5	chr5_39602075_39605074	non-CGI	DN		-0.0399222	0.93501	0.961606	n.s.	-0.648773	0.178594	0.260803	n.s.	-0.0246543	0.968251	0.978701	n.s.	0.238376	0.717274	0.836049	n.s.	0.299446	0.693882	0.791553	n.s.
67642	4930515G01Rik	RIKEN cDNA 4930515G01 gene	uc008zae.2	chr5	chr5_114773484_114776483	CGI	UP		0.248076	0.369915	0.536823	n.s.	0.277302	0.320129	0.420946	n.s.	1.15215	3.06711e-11	4.57543e-10	n.s.	0.249216	0.183501	0.36128	n.s.	0.095689	0.65559	0.761821	n.s.
75123	4930518J21Rik	RIKEN cDNA 4930518J21 gene	uc057alj.1	chr8	chr8_56483469_56486468	CGI	UP		0.0611363	0.91394	0.94862	n.s.	1.32188	0.0260726	0.0508805	n.s.	0.23376	0.590374	0.687959	n.s.	-0.289049	0.503191	0.680123	n.s.	-0.282015	0.543858	0.670491	n.s.
114676	4930519F09Rik	pyruvate dehydrogenase E1 alpha 1 pseudogene	uc011xcc.1	chr10	chr10_28922008_28925007	CGI	HS		-0.0743846	0.652995	0.777641	n.s.	0.278091	0.093299	0.151834	n.s.	0.289278	0.0743958	0.132858	n.s.	-0.261217	0.109087	0.254363	n.s.	0.369588	0.04581	0.101575	n.s.
75106	4930519F16Rik	RIKEN cDNA 4930519F16 gene	uc009tzh.1	chrX	chrX_103255107_103258106	non-CGI	HS		0.206648	0.114669	0.23598	n.s.	0.484802	0.00023111	0.000786153	n.s.	-0.427351	8.80898e-05	0.000373429	n.s.	0.126078	0.235385	0.425332	n.s.	-0.287504	0.013552	0.0384922	n.s.
75066	4930521E06Rik	RIKEN cDNA 4930521E06 gene	uc029qoa.1	chr1	chr1_44743450_44746449	non-CGI	DN		0.134007	0.597289	0.735213	n.s.	-0.962522	6.13035e-05	0.000242437	n.s.	-0.457934	0.35898	0.472646	n.s.	-0.0967935	0.844795	0.917102	n.s.	-0.616501	0.230747	0.359544	n.s.
67646	4930522H14Rik	RIKEN cDNA 4930522H14 gene	uc008ucp.2	chr4	chr4_109529798_109532797	non-CGI	UP	UP3	-1.11816	0.000937699	0.00526437	n.s.	2.95056	7.20262e-17	3.52455e-15	sigUP	-1.00324	5.68091e-07	3.93821e-06	n.s.	0.376488	0.0570116	0.162225	n.s.	-0.645987	0.00315495	0.011657	n.s.
78180	4930522O17Rik	RIKEN cDNA 4930522O17 gene	uc008sww.2	chr4	chr4_53244696_53247695	non-CGI	UP	UP3	-1.33392	0.00872091	0.0321426	n.s.	2.26623	1.80199e-05	8.0861e-05	sigUP	-0.897607	0.00200848	0.00600251	n.s.	1.25275	2.98741e-05	0.000511244	n.s.	-0.152137	0.674778	0.777618	n.s.
67592	4930524B15Rik	RIKEN cDNA 4930524B15 gene	uc007iiu.1	chr11	chr11_31964133_31967132	CGI	LS		0.553251	0.489646	0.646589	n.s.	0.590921	0.453944	0.55385	n.s.	0.127194	0.848092	0.893787	n.s.	-0.119005	0.865012	0.928423	n.s.	-1.04221	0.141842	0.247293	n.s.
74725	4930524B17Rik	RIKEN cDNA 4930524B17 gene	uc057acj.1	chr6	chr6_19277344_19280343	non-CGI	LS	LS2	3.69951	4.08925e-09	1.06501e-07	sigUP	0.40943	0.53324	0.627013	n.s.	2.46874	0.000378742	0.00137461	sigUP	1.21586	0.0292885	0.10095	n.s.	-1.33428	0.0290528	0.0710593	n.s.
75071	4930524N10Rik	RIKEN cDNA 4930524N10 gene	uc029xnv.1	chrX	chrX_154341893_154344892	non-CGI	UP		-0.39337	0.400355	0.565221	n.s.	1.85371	0.00021968	0.000753875	n.s.	0.477941	0.278771	0.387395	n.s.	-0.283161	0.527252	0.699998	n.s.	-0.410348	0.385838	0.526192	n.s.
75135	4930526I15Rik	RIKEN cDNA 4930526I15 gene	uc012hdi.2	chr9	chr9_124421751_124424750	CGI	DN		0.0183247	0.912369	0.947685	n.s.	-0.226221	0.164567	0.243978	n.s.	-0.0780951	0.536913	0.641876	n.s.	0.379194	0.00297275	0.0187043	n.s.	0.341164	0.0201575	0.053095	n.s.
67735	4930528A17Rik	RIKEN cDNA 4930528A17 gene	uc008sdd.2	chr4	chr4_21846949_21849948	CGI	HS		-0.375043	0.0292953	0.0836789	n.s.	-0.169136	0.302366	0.401772	n.s.	0.122672	0.411015	0.524459	n.s.	0.193721	0.202283	0.384966	n.s.	0.298952	0.0881158	0.170914	n.s.
78023	4930529L06Rik	RIKEN cDNA 4930529L06 gene	uc007ztc.1	chr16	chr16_84678289_84681288	non-CGI	DN		0.325204	0.489085	0.646113	n.s.	0.316178	0.500888	0.597264	n.s.	1.15576	0.0268562	0.0563169	n.s.	-0.450811	0.40091	0.593745	n.s.	0.424635	0.481013	0.617454	n.s.
75159	4930533P14Rik	RIKEN cDNA 4930533P14 gene	uc029qsi.1	chr1	chr1_96661074_96664073	non-CGI	UP	UP3	-2.20113	0.000418307	0.00267921	sigDOWN	2.49365	6.62723e-05	0.000260021	sigUP	-0.820135	0.0309515	0.0635543	n.s.	0.905686	0.0183256	0.0718006	n.s.	-1.60103	6.11205e-05	0.000417568	n.s.
207819	4930539E08Rik	RIKEN cDNA 4930539E08 gene	uc008bru.1	chr17	chr17_28913825_28916824	non-CGI	HS		0.298086	0.0296355	0.0844631	n.s.	-0.274696	0.0408267	0.0752962	n.s.	-0.632522	1.08866e-06	7.15421e-06	n.s.	-0.0546844	0.669953	0.805966	n.s.	0.0068932	0.961831	0.977873	n.s.
319587	4930539J05Rik	RIKEN cDNA 4930539J05 gene	uc012cyc.2	chr3	chr3_135437166_135440165	CGI	HS		-0.00158017	0.990924	0.99557	n.s.	-0.424138	0.00129639	0.00364992	n.s.	0.253766	0.058521	0.109082	n.s.	-0.206763	0.124327	0.277894	n.s.	0.551448	0.000378323	0.00199299	n.s.
67653	4930544G11Rik	RIKEN cDNA 4930544G11 gene	uc009cem.2	chr6	chr6_65951071_65954070	CGI	UP		0.883161	0.0140103	0.0472536	n.s.	0.543007	0.135281	0.207657	n.s.	1.0402	0.00036189	0.00132176	n.s.	0.104165	0.72543	0.841664	n.s.	-0.877578	0.00660032	0.0213939	n.s.
78194	4930546K05Rik	RIKEN cDNA 4930546K05 gene	uc009paq.1	chr9	chr9_42207732_42210731	non-CGI	LS		0.75566	0.0319709	0.0895666	n.s.	-0.704983	0.0429614	0.0785063	n.s.	0.343756	0.329159	0.441313	n.s.	-0.000183444	0.999175	1	n.s.	-0.238261	0.547789	0.673521	n.s.
67656	4930548H24Rik	RIKEN cDNA 4930548H24 gene	uc008wyh.1	chr5	chr5_31484359_31487358	non-CGI	HS		-0.068053	0.503449	0.657611	n.s.	0.255556	0.0105613	0.02325	n.s.	0.0935671	0.373933	0.487838	n.s.	-0.0292814	0.781142	0.877854	n.s.	-0.193438	0.0992414	0.186962	n.s.
75286	4930549G23Rik	RIKEN cDNA 4930549G23 gene	uc008fmz.1	chr18	chr18_67798444_67801443	CGI	HS		0.00615367	0.944069	0.967086	n.s.	-0.0115926	0.892797	0.923826	n.s.	0.234487	0.0086764	0.0214214	n.s.	-0.0971017	0.279692	0.474155	n.s.	0.20978	0.0386261	0.0887203	n.s.
75311	4930550C14Rik	RIKEN cDNA 4930550C14 gene	uc009pmc.1	chr9	chr9_53403786_53406785	CGI	HS		0.164187	0.153974	0.291578	n.s.	0.354313	0.00177249	0.0048205	n.s.	0.0870472	0.243297	0.347133	n.s.	-0.364495	9.2292e-07	3.21476e-05	n.s.	-0.19435	0.0177871	0.0478505	n.s.
75352	4930550L24Rik	RIKEN cDNA 4930550L24 gene	uc009ths.2	chrX	chrX_58909961_58912960	non-CGI	DN		1.02351	5.39112e-06	6.34815e-05	n.s.	0.161533	0.467978	0.566799	n.s.	-0.38571	0.175549	0.267609	n.s.	-0.161182	0.566976	0.72992	n.s.	0.503374	0.117602	0.21353	n.s.
75315	4930553C11Rik	RIKEN cDNA 4930553C11 gene	uc007ilo.1	chr11	chr11_39388726_39391725	non-CGI	HS		-0.685562	0.0168986	0.0546673	n.s.	0.0428861	0.874746	0.911041	n.s.	-0.723457	0.0155087	0.0353978	n.s.	-0.621621	0.0225649	0.0835812	n.s.	-0.174634	0.54603	0.672059	n.s.
75310	4930556C24Rik	RIKEN cDNA 4930556C24 gene	uc029syn.1	chr16	chr16_85817711_85820710	non-CGI	UP	UP2	-0.330504	0.397125	0.56246	n.s.	4.51061	2.4155e-20	2.08292e-18	sigUP	0.804359	0.0185435	0.0412201	n.s.	0.738725	0.0358022	0.116234	n.s.	2.77696	2.4289e-08	5.0292e-07	sigUP
75332	4930556G01Rik	RIKEN cDNA 4930556G01 gene	uc029upw.1	chr4	chr4_30663096_30666095	non-CGI	UP		-0.448132	0.421562	0.584943	n.s.	0.459709	0.40163	0.504204	n.s.	-1.082	0.00324561	0.00910341	n.s.	-0.174887	0.604741	0.758514	n.s.	-0.540506	0.134851	0.237996	n.s.
75349	4930556J02Rik	RIKEN cDNA 4930556J02 gene	uc029skp.1	chr14	chr14_61491188_61494187	non-CGI	HS		-0.157524	0.48972	0.646589	n.s.	0.794666	0.000584063	0.00179992	n.s.	-0.413167	0.104376	0.175391	n.s.	0.102952	0.67875	0.811539	n.s.	-0.714858	0.00699615	0.0224048	n.s.
67654	4930558C23Rik	RIKEN cDNA 4930558C23 gene	uc008qjp.2	chr3	chr3_95401342_95404341	non-CGI	UP		0.206146	0.393997	0.559878	n.s.	0.46278	0.0527065	0.0935343	n.s.	0.595403	1.65508e-05	8.33847e-05	n.s.	-0.335474	0.0154303	0.0631226	n.s.	-0.372976	0.0145274	0.0407438	n.s.
75274	4930558G05Rik	RIKEN cDNA 4930558G05 gene	uc029xmq.1	chrX	chrX_129050024_129053023	non-CGI	DN		0.113299	0.661152	0.782232	n.s.	0.222118	0.395832	0.498487	n.s.	-0.729592	0.125983	0.204483	n.s.	-0.0243944	0.95324	0.978208	n.s.	-0.28209	0.560034	0.684155	n.s.
75323	4930558J18Rik	RIKEN cDNA 4930558J18 gene	uc007bax.1	chr1	chr1_57376045_57379044	CGI	DN		-0.119239	0.592564	0.731795	n.s.	0.462119	0.0364273	0.0681241	n.s.	-0.375639	0.210762	0.309705	n.s.	0.447919	0.138433	0.298843	n.s.	-0.83203	0.0114737	0.0335597	n.s.
75368	4930558K02Rik	RIKEN cDNA 4930558K02 gene	uc029qum.1	chr1	chr1_161978137_161981136	non-CGI	DN		0.723837	0.0771477	0.175745	n.s.	-0.428494	0.29666	0.395976	n.s.	1.64499	0.000620166	0.00212564	n.s.	0.0975353	0.855127	0.923194	n.s.	-0.239356	0.680584	0.781425	n.s.
75347	4930563H07Rik	RIKEN cDNA 4930563H07 gene	uc057adb.1	chr6	chr6_48998117_49001116	non-CGI	UP		-0.347931	0.204443	0.356414	n.s.	0.773937	0.00554578	0.0131901	n.s.	-0.515023	0.134855	0.215909	n.s.	-0.137894	0.675242	0.808734	n.s.	-1.08761	0.00111806	0.00492572	n.s.
75269	4930564D02Rik	RIKEN cDNA 4930564D02 gene	uc029uoa.1	chr3	chr3_105065344_105068343	non-CGI	UP		0.248829	0.501193	0.65604	n.s.	0.987901	0.0178101	0.0366145	n.s.	0.0437761	0.899571	0.931586	n.s.	0.609878	0.103582	0.245616	n.s.	-0.25683	0.545675	0.671799	n.s.
75309	4930565D16Rik	RIKEN cDNA 4930565D16 gene	uc029umw.1	chr3	chr3_84378422_84381421	non-CGI	UP	UP2	0.110307	0.757731	0.85026	n.s.	2.96985	4.13796e-10	5.1153e-09	sigUP	-0.195885	0.661977	0.748635	n.s.	0.352519	0.438171	0.626427	n.s.	-0.379782	0.446466	0.585219	n.s.
75859	4930568D16Rik	RIKEN cDNA 4930568D16 gene	uc012bum.1	chr2	chr2_35366230_35369229	non-CGI	UP		-0.418995	0.213451	0.367305	n.s.	1.22698	0.000335918	0.00109558	n.s.	-0.561353	0.138819	0.220955	n.s.	0.202027	0.589152	0.747189	n.s.	-1.03578	0.0110167	0.0325455	n.s.
78219	4930568E12Rik	RIKEN cDNA 4930568E12 gene	uc009odt.1	chr9	chr9_13104356_13107355	non-CGI	UP		-0.434383	0.0310479	0.087466	n.s.	1.13438	1.723e-08	1.5144e-07	n.s.	-0.514472	0.0310105	0.0636225	n.s.	0.737644	0.00217118	0.0147549	n.s.	-1.60577	7.58407e-10	2.49428e-08	n.s.
67746	4930577N17Rik	RIKEN cDNA 4930577N17 gene	uc008pdu.2	chr3	chr3_51275261_51278260	CGI	HS		0.296037	0.0257548	0.0759434	n.s.	-0.450222	0.00050461	0.00157776	n.s.	0.462326	0.000932002	0.00304608	n.s.	-0.207677	0.141683	0.302853	n.s.	0.177172	0.263855	0.397808	n.s.
75905	4930578C19Rik	RIKEN cDNA 4930578C19 gene	uc009ssp.1	chrX	chrX_18459775_18462774	non-CGI	LS		-0.345669	0.211526	0.365206	n.s.	1.08487	0.00010291	0.000385832	n.s.	-1.07208	0.000379561	0.00137599	n.s.	0.313014	0.28078	0.47526	n.s.	0.026398	0.936305	0.960909	n.s.
75913	4930579G18Rik	RIKEN cDNA 4930579G18 gene	uc029skn.1	chr14	chr14_54649011_54652010	CGI	HS		-0.282865	0.0942281	0.203757	n.s.	0.0871181	0.595375	0.68287	n.s.	-0.511321	0.00790847	0.0197817	n.s.	0.336265	0.0773066	0.199684	n.s.	-0.943345	3.07339e-06	3.25511e-05	n.s.
75939	4930579G24Rik	RIKEN cDNA 4930579G24 gene	uc008pnu.2	chr3	chr3_79627579_79630578	CGI	DN		-0.242091	0.317578	0.482146	n.s.	-0.38056	0.100038	0.160948	n.s.	-0.695855	0.0197326	0.0434535	n.s.	0.0384517	0.89243	0.943325	n.s.	0.490753	0.142612	0.248163	n.s.
75855	4930579H20Rik	RIKEN cDNA 4930579H20 gene	uc056ygk.1	chr10	chr10_27388366_27391365	non-CGI	UP		-0.828135	0.0154457	0.0509763	n.s.	1.83899	1.12382e-07	8.28627e-07	n.s.	-1.07287	1.6927e-09	1.8775e-08	n.s.	-0.215508	0.20554	0.389355	n.s.	-0.973568	1.2886e-07	2.16687e-06	n.s.
75881	4930579K19Rik	RIKEN cDNA 4930579K19 gene	uc012gyt.1	chr9	chr9_98562112_98565111	CGI	LS		0.249431	0.422343	0.585451	n.s.	-0.0401142	0.897117	0.927427	n.s.	-0.0444111	0.913882	0.941373	n.s.	-0.138397	0.738423	0.849877	n.s.	0.183854	0.691905	0.789998	n.s.
78934	4930581F22Rik	RIKEN cDNA 4930581F22 gene	uc009oso.1	chr9	chr9_35115228_35118227	CGI	LS	LS5	1.49401	0.000359958	0.00235237	n.s.	-0.325242	0.486612	0.583984	n.s.	-0.105426	0.894625	0.928231	n.s.	-2.79441	0.00268979	0.0174091	sigDOWN	1.58218	0.129529	0.230821	n.s.
75893	4930587E11Rik	RIKEN cDNA 4930587E11 gene	uc057aeb.1	chr6	chr6_102264600_102267599	non-CGI	DN		0.647196	0.0815335	0.182878	n.s.	0.857394	0.0287951	0.0554569	n.s.	0.760909	0.143795	0.227328	n.s.	-0.222223	0.680154	0.81253	n.s.	0.633039	0.313164	0.451133	n.s.
75880	4930592A05Rik	RIKEN cDNA 4930592A05 gene	uc029soi.1	chr15	chr15_33651937_33654936	non-CGI	UP		-0.574109	0.0150106	0.0499347	n.s.	1.0599	9.40758e-06	4.52063e-05	n.s.	-0.322413	0.18764	0.281788	n.s.	0.0752032	0.755305	0.860858	n.s.	-0.479325	0.0681132	0.139744	n.s.
77633	4930594C11Rik	G1 to S phase transition pseudogene	uc011wjs.1	chr1	chr1_37487106_37490105	CGI	LS		-0.0278394	0.901054	0.942299	n.s.	0.165541	0.463482	0.562817	n.s.	-0.240016	0.345015	0.458443	n.s.	0.281686	0.270802	0.464447	n.s.	0.0562128	0.847734	0.902421	n.s.
245492	4930595M18Rik	RIKEN cDNA 4930595M18 gene	uc009trf.1	chrX	chrX_81456623_81459622	non-CGI	UP		1.38857	0.0981208	0.210023	n.s.	-1.76029	0.0420616	0.0770784	n.s.	1.05768	0.021168	0.0460481	n.s.	-0.332244	0.469826	0.653772	n.s.	-0.644708	0.199321	0.32061	n.s.
75379	4930599N23Rik	RIKEN cDNA 4930599N23 gene	uc009blh.1	chr6	chr6_39116973_39119972	CGI	DN		0.132018	0.31182	0.476702	n.s.	-0.504642	6.6139e-05	0.000259744	n.s.	-0.141024	0.222819	0.323821	n.s.	-0.0400445	0.727008	0.842432	n.s.	0.031445	0.806311	0.873447	n.s.
70933	4931402G19Rik	RIKEN cDNA 4931402G19 gene	uc029uef.1	chr2	chr2_120467868_120470867	non-CGI	DN		0.671649	9.34346e-06	0.00010315	n.s.	0.448595	0.00352156	0.00886155	n.s.	1.60499	6.55381e-35	1.34325e-32	n.s.	0.160503	0.272923	0.466765	n.s.	-0.52382	0.00085371	0.00391731	n.s.
70942	4931403E22Rik	RIKEN cDNA 4931403E22 gene	uc029trw.1	chr19	chr19_26822408_26825407	non-CGI	HS		-0.354445	0.0113015	0.0395704	n.s.	-0.0715246	0.589027	0.677512	n.s.	-0.7907	9.79507e-09	9.39131e-08	n.s.	0.280787	0.0321877	0.10779	n.s.	-0.657026	2.85793e-06	3.07363e-05	n.s.
70934	4931403G20Rik	RIKEN cDNA 4931403G20 gene	uc007nsv.1	chr12	chr12_69842186_69845185	CGI	UP		-0.351988	0.10024	0.213217	n.s.	0.233356	0.262556	0.358094	n.s.	-0.0416752	0.794499	0.853785	n.s.	-0.110488	0.48353	0.664924	n.s.	0.483113	0.00820676	0.0256203	n.s.
233103	4931406P16Rik	RIKEN cDNA 4931406P16 gene	uc009giz.1	chr7	chr7_34284110_34287109	non-CGI	HS		0.104423	0.104242	0.219798	n.s.	-0.309159	8.73846e-07	5.27962e-06	n.s.	-0.151927	0.0415363	0.0814371	n.s.	0.00162753	0.982566	0.992277	n.s.	0.271579	0.00130254	0.00560235	n.s.
210940	4931408C20Rik	RIKEN cDNA 4931408C20 gene	uc007amz.2	chr1	chr1_26685961_26688960	non-CGI	LS	LS4	-4.45144	2.04051e-05	0.000203792	sigDOWN	5.04583	1.12742e-06	6.64608e-06	sigUP	-5.94048	6.0529e-05	0.000267167	sigDOWN	5.78851	8.70664e-05	0.00118966	sigUP	-1.03589	0.411275	0.551356	n.s.
77059	4931408D14Rik	RIKEN cDNA 4931408D14 gene	uc008hik.2	chr19	chr19_37262596_37265595	CGI	LS	LS5	-1.99378	0.00209809	0.0102173	n.s.	-0.709508	0.210315	0.298173	n.s.	-0.885239	0.177029	0.269372	n.s.	-1.08379	0.0835311	0.211177	n.s.	2.44392	0.00198997	0.00792292	sigUP
231045	4931409K22Rik	RIKEN cDNA 4931409K22 gene	uc008wsa.2	chr5	chr5_24553970_24556969	non-CGI	UP	UP3	-3.70493	6.48346e-10	1.99324e-08	sigDOWN	2.11559	6.62067e-05	0.000259937	sigUP	-3.51217	1.50546e-11	2.36296e-10	sigDOWN	2.13099	4.55645e-06	0.000118451	sigUP	-2.39847	1.41963e-06	1.69136e-05	sigDOWN
74359	4931414P19Rik	RIKEN cDNA 4931414P19 gene	uc007twk.1	chr14	chr14_54604409_54607408	CGI	UP		-0.460343	0.147373	0.283327	n.s.	1.29147	6.75336e-05	0.000264121	n.s.	-1.14788	6.34036e-06	3.48893e-05	n.s.	-0.439611	0.0561268	0.160547	n.s.	-0.165643	0.507983	0.639787	n.s.
74356	4931428F04Rik	RIKEN cDNA 4931428F04 gene	uc009nce.2	chr8	chr8_105288029_105291028	CGI	DN		0.721825	1.80763e-05	0.000183345	n.s.	-0.991782	1.89869e-09	2.05915e-08	n.s.	-0.143082	0.386808	0.500663	n.s.	0.00821598	0.960218	0.981454	n.s.	0.332472	0.0774138	0.154369	n.s.
70988	4931428L18Rik	RIKEN cDNA 4931428L18 gene	uc007anj.2	chr1	chr1_31221157_31224156	non-CGI	UP		-0.689031	2.32628e-06	3.01279e-05	n.s.	0.663977	3.00484e-06	1.61025e-05	n.s.	0.264011	0.000440854	0.00156844	n.s.	-0.229564	0.00224304	0.0151158	n.s.	0.142475	0.0927245	0.177612	n.s.
70971	4931429P17Rik	RIKEN cDNA 4931429P17 gene	uc029rzz.1	chr13	chr13_48017109_48020108	CGI	HS		-0.193884	0.299857	0.464466	n.s.	0.340037	0.0658682	0.112992	n.s.	-0.490556	0.000331217	0.00122076	n.s.	0.233418	0.0799763	0.205044	n.s.	-0.189314	0.203758	0.326448	n.s.
74364	4931431C16Rik	RIKEN cDNA 4931431C16 gene	uc008xdw.1	chr5	chr5_35587264_35590263	non-CGI	HS		0.308578	0.0399196	0.106217	n.s.	-0.189074	0.199294	0.285652	n.s.	-0.434424	0.000417381	0.00149395	n.s.	0.128925	0.290827	0.486156	n.s.	-0.730945	4.58941e-08	8.6538e-07	n.s.
216622	4931440F15Rik	RIKEN cDNA 4931440F15 gene	uc007ihr.1	chr11	chr11_29824169_29827168	CGI	DN		0.744247	0.0747806	0.171763	n.s.	-1.29907	0.00121852	0.00345614	n.s.	-0.93445	0.117937	0.19387	n.s.	1.70939	0.00669049	0.0339494	n.s.	-1.88923	0.00537511	0.0180515	n.s.
237029	4932411N23Rik	RIKEN cDNA 4932411N23 gene	uc029xmp.1	chrX	chrX_126832505_126835504	non-CGI	LS	LS1	0.904427	0.025459	0.0753067	n.s.	2.199	1.57081e-06	8.98171e-06	sigUP	1.61028	0.00840695	0.0208471	n.s.	0.476133	0.451199	0.638276	n.s.	-1.4633	0.0318057	0.0761537	n.s.
75721	4932414N04Rik	RIKEN cDNA 4932414N04 gene	uc008jxr.1	chr2	chr2_68656384_68659383	non-CGI	LS		-0.051288	0.933258	0.960703	n.s.	1.56159	0.0120197	0.0260431	n.s.	0.736547	0.0415492	0.0814511	n.s.	-0.116887	0.753898	0.860155	n.s.	0.127134	0.760446	0.840634	n.s.
319819	4932435O22Rik	RIKEN cDNA 4932435O22 gene	uc007mfj.1	chr11	chr11_114447361_114450360	non-CGI	DN		0.0596884	0.816371	0.889043	n.s.	-0.759436	0.00217671	0.00576138	n.s.	-0.981036	0.0626145	0.115509	n.s.	-0.0196942	0.966727	0.984125	n.s.	-0.776791	0.143363	0.249103	n.s.
229227	4932438A13Rik	RIKEN cDNA 4932438A13 gene	uc008ozx.2	chr3	chr3_36861606_36864605	CGI	DN		0.16862	0.0527611	0.13148	n.s.	-0.0680699	0.425007	0.526539	n.s.	0.362627	0.00196682	0.00589294	n.s.	0.594836	5.12067e-07	1.93627e-05	n.s.	-0.282148	0.0328493	0.0779978	n.s.
74387	4932438H23Rik	RIKEN cDNA 4932438H23 gene	uc007zxd.1	chr16	chr16_91067646_91070645	non-CGI	LS		1.25597	0.000573892	0.00349375	n.s.	0.0479369	0.894964	0.925595	n.s.	0.963154	0.000642835	0.00219324	n.s.	0.11959	0.674304	0.808488	n.s.	0.726152	0.0282698	0.0695643	n.s.
74403	4933400F21Rik	RIKEN cDNA 4933400F21 gene	uc007byz.2	chr1	chr1_89682393_89685392	non-CGI	LS		0.174689	0.802482	0.880452	n.s.	-1.91973	0.00533002	0.0127305	n.s.	-0.931132	0.244235	0.348167	n.s.	0.860685	0.278303	0.472592	n.s.	-0.468491	0.561699	0.685443	n.s.
71018	4933404K13Rik	RIKEN cDNA 4933404K13 gene	uc056ygs.1	chr10	chr10_43824407_43827406	CGI	UP		-0.0623605	0.868657	0.921723	n.s.	0.124011	0.738524	0.802783	n.s.	-0.401548	0.249165	0.354069	n.s.	-0.122448	0.720209	0.837668	n.s.	-0.667751	0.0704204	0.143479	n.s.
66752	4933404O12Rik	RIKEN cDNA 4933404O12 gene	uc009abd.2	chr5	chr5_136917646_136920645	CGI	LS		0.44218	0.257932	0.419224	n.s.	-0.216533	0.574936	0.664928	n.s.	-1.73169	2.07271e-06	1.28338e-05	n.s.	0.655018	0.0497517	0.146754	n.s.	0.0650863	0.867659	0.915499	n.s.
71046	4933405L10Rik	RIKEN cDNA 4933405L10 gene	uc012gjo.1	chr8	chr8_105706803_105709802	CGI	UP		0.625431	0.278889	0.442406	n.s.	0.158114	0.785599	0.840834	n.s.	0.479964	0.278909	0.387535	n.s.	0.492188	0.291493	0.486756	n.s.	-0.46703	0.371209	0.51216	n.s.
243996	4933405O20Rik	RIKEN cDNA 4933405O20 gene	uc009hca.1	chr7	chr7_50597690_50600689	non-CGI	UP		-0.107839	0.768796	0.85825	n.s.	0.351986	0.332719	0.434292	n.s.	-0.487534	0.292558	0.40188	n.s.	-0.0804631	0.861036	0.926836	n.s.	-1.63337	0.000617777	0.0030147	n.s.
74076	4933406C10Rik	RIKEN cDNA 4933406C10 gene	uc007nig.1	chr12	chr12_32952290_32955289	CGI	UP	UP4	3.46247	2.15183e-57	2.02875e-54	sigUP	0.452324	0.0929398	0.151336	n.s.	2.69032	3.97635e-27	4.22809e-25	sigUP	0.398505	0.15769	0.325794	n.s.	-0.864892	0.0039027	0.0138569	n.s.
74059	4933406G16Rik	RIKEN cDNA 4933406G16 gene	uc029rkt.1	chr11	chr11_19063775_19066774	non-CGI	UP		-0.580481	0.00267987	0.0124299	n.s.	0.460564	0.0144266	0.0305558	n.s.	-1.49637	6.43428e-09	6.38551e-08	n.s.	0.237917	0.306583	0.502456	n.s.	-1.37239	1.54333e-08	3.41027e-07	n.s.
71125	4933407G14Rik	RIKEN cDNA 4933407G14 gene	uc029qyv.1	chr10	chr10_75448010_75451009	non-CGI	LS		-0.382372	0.127206	0.254448	n.s.	0.90647	0.000394428	0.00126629	n.s.	0.150425	0.448273	0.561005	n.s.	0.425827	0.0406525	0.127192	n.s.	-0.0853395	0.719895	0.811345	n.s.
71122	4933408N05Rik	RIKEN cDNA 4933408N05 gene	uc029wwh.1	chr8	chr8_114349979_114352978	CGI	UP		-0.313758	0.0864471	0.191021	n.s.	0.751641	3.03457e-05	0.000128719	n.s.	0.188033	0.0988861	0.168002	n.s.	-0.376762	0.000919328	0.00766577	n.s.	-0.0919224	0.466621	0.603699	n.s.
71067	4933411E08Rik	RIKEN cDNA 4933411E08 gene	uc029rfv.1	chr10	chr10_117923959_117926958	CGI	UP		0.00372854	0.992308	0.996228	n.s.	-0.256086	0.448732	0.549007	n.s.	0.143637	0.603359	0.69923	n.s.	-0.192866	0.484341	0.665669	n.s.	-0.164086	0.591388	0.710389	n.s.
71086	4933412E12Rik	RIKEN cDNA 4933412E12 gene	uc029rfs.1	chr10	chr10_116949062_116952061	CGI	DN		-0.660143	0.00135275	0.00711969	n.s.	0.0302055	0.876306	0.912011	n.s.	0.031217	0.903532	0.934429	n.s.	-0.385254	0.126287	0.280855	n.s.	-0.316358	0.241047	0.371987	n.s.
71106	4933413J09Rik	RIKEN cDNA 4933413J09 gene	uc007ssp.1	chr14	chr14_26356047_26359046	non-CGI	HS		-0.338693	0.015214	0.0504469	n.s.	-0.342925	0.00966136	0.0214896	n.s.	-0.125554	0.29359	0.402947	n.s.	-0.514637	1.05281e-05	0.000230122	n.s.	0.526479	6.8513e-05	0.000461386	n.s.
619332	4933416C03Rik	RIKEN cDNA 4933416C03 gene	uc007hbq.2	chr10	chr10_116112418_116115417	CGI	DN		0.0183359	0.957533	0.975039	n.s.	-0.909868	0.0060591	0.0142481	n.s.	-0.861976	0.0418747	0.0820098	n.s.	0.531988	0.199818	0.381738	n.s.	-0.496361	0.278758	0.414842	n.s.
71159	4933416I08Rik	RIKEN cDNA 4933416I08 gene	uc033jpy.1	chrX	chrX_53684991_53687990	non-CGI	UP	UP5	-1.16037	0.0809623	0.182104	n.s.	1.04034	0.107675	0.171228	n.s.	-2.29315	7.44476e-06	4.03851e-05	sigDOWN	1.14064	0.0172075	0.0685296	n.s.	1.00093	0.0854972	0.166865	n.s.
71082	4933416M07Rik	RIKEN cDNA 4933416M07 gene	uc029wry.1	chr8	chr8_27141410_27144409	CGI	UP		-0.1131	0.473165	0.63163	n.s.	0.524929	0.000743765	0.00222657	n.s.	0.174871	0.0644867	0.118376	n.s.	0.313294	0.00107138	0.00861006	n.s.	0.160283	0.141142	0.246362	n.s.
71186	4933417D19Rik	RIKEN cDNA 4933417D19 gene	uc009nur.1	chr8	chr8_123233591_123236590	CGI	DN		-0.490575	0.113118	0.233773	n.s.	-0.567558	0.0466251	0.0842541	n.s.	-0.409109	0.195118	0.290827	n.s.	0.0451987	0.881339	0.937417	n.s.	-0.12393	0.713354	0.806802	n.s.
71134	4933417E11Rik	RIKEN cDNA 4933417E11 gene	uc029qoz.1	chr1	chr1_72003696_72006695	CGI	HS		-0.32171	0.000313566	0.00209468	n.s.	-0.177674	0.0395988	0.0732995	n.s.	-0.13993	0.088982	0.153761	n.s.	-0.381152	2.9264e-06	8.26051e-05	n.s.	0.115151	0.206031	0.329492	n.s.
71182	4933417G07Rik	SEC13 homolog pseudogene	uc012cps.1	chr3	chr3_55845605_55848604	non-CGI	HS		0.0856922	0.344707	0.510704	n.s.	0.147165	0.10523	0.167867	n.s.	-0.0117768	0.912278	0.940818	n.s.	0.0817738	0.447014	0.634006	n.s.	0.0468915	0.698859	0.795627	n.s.
71153	4933417O13Rik	RIKEN cDNA 4933417O13 gene	uc029wqb.1	chr7	chr7_143329151_143332150	non-CGI	UP		-0.0791694	0.89634	0.93965	n.s.	-0.6137	0.306661	0.406448	n.s.	-0.250987	0.651663	0.740934	n.s.	0.975899	0.0920039	0.225469	n.s.	-1.2765	0.0420737	0.0950794	n.s.
71166	4933424G06Rik	RIKEN cDNA 4933424G06 gene	uc007aqy.2	chr1	chr1_36713038_36716037	non-CGI	UP		-0.726741	0.00160479	0.00817245	n.s.	0.182338	0.404962	0.507191	n.s.	-0.744352	0.000415028	0.00148703	n.s.	-0.254452	0.194526	0.374999	n.s.	-1.07679	8.98981e-08	1.56955e-06	n.s.
74458	4933425B07Rik	RIKEN cDNA 4933425B07 gene	uc029sis.1	chr14	chr14_46635924_46638923	non-CGI	HS		-1.40185	3.28426e-07	5.52271e-06	n.s.	-0.767832	0.00165646	0.00453986	n.s.	-1.70766	6.3818e-15	1.6838e-13	n.s.	-0.439658	0.0218345	0.0816934	n.s.	-0.204661	0.326333	0.4648	n.s.
232217	4933427D06Rik	RIKEN cDNA 4933427D06 gene	uc009cwa.1	chr6	chr6_89094615_89097614	CGI	UP		-0.389581	3.76146e-09	9.86912e-08	n.s.	0.23853	0.000214355	0.000739009	n.s.	-0.266397	8.79832e-06	4.69354e-05	n.s.	-0.0144587	0.809166	0.895962	n.s.	0.000109987	0.998697	1	n.s.
74477	4933427D14Rik	RIKEN cDNA 4933427D14 gene	uc007jyi.1	chr11	chr11_72205932_72208931	CGI	DN		-0.276737	0.0845484	0.187546	n.s.	0.0563259	0.716665	0.784984	n.s.	0.168236	0.293291	0.402652	n.s.	0.0196198	0.903627	0.950149	n.s.	0.481794	0.0107734	0.0319542	n.s.
71232	4933429K18Rik	RIKEN cDNA 4933429K18 gene	uc029tsm.1	chr19	chr19_45729059_45732058	non-CGI	DN		-0.391137	0.201907	0.353482	n.s.	-0.421011	0.141349	0.215289	n.s.	-0.779109	0.0330987	0.0673597	n.s.	0.405357	0.253355	0.445846	n.s.	0.0305992	0.940243	0.963165	n.s.
71265	4933431G14Rik	RIKEN cDNA 4933431G14 gene	uc009cia.1	chr6	chr6_72121447_72124446	non-CGI	DN		1.07457	0.000117932	0.0009069	n.s.	-1.13353	3.68867e-05	0.000152843	n.s.	-0.209038	0.494849	0.604175	n.s.	-0.943394	0.000693103	0.00612234	n.s.	-0.302111	0.280929	0.416972	n.s.
71196	4933432G23Rik	RIKEN cDNA 4933432G23 gene	uc029xgn.1	chr9	chr9_118428339_118431338	non-CGI	UP		0.713053	0.0287246	0.0823981	n.s.	1.1671	0.00133431	0.00374254	n.s.	1.58754	4.31045e-05	0.000196197	n.s.	-0.0136133	0.976883	0.989929	n.s.	-0.632685	0.158978	0.269706	n.s.
75793	4933432K03Rik	RIKEN cDNA 4933432K03 gene	uc009jnt.2	chr7	chr7_121588337_121591336	non-CGI	HS		-0.377852	1.13382e-05	0.000121566	n.s.	0.3105	0.000218553	0.000750189	n.s.	-0.336555	7.36306e-05	0.000318241	n.s.	0.0535045	0.525326	0.698361	n.s.	-0.337852	0.000293014	0.00160774	n.s.
71226	4933433G19Rik	RIKEN cDNA 4933433G19 gene	uc029sbx.1	chr13	chr13_67030906_67033905	non-CGI	HS		-0.0128897	0.883927	0.932386	n.s.	0.334348	0.000182679	0.000644412	n.s.	0.00872309	0.935408	0.95575	n.s.	-0.181705	0.0879103	0.218763	n.s.	-0.231239	0.044549	0.0992458	n.s.
74473	4933433H22Rik	RIKEN cDNA 4933433H22 gene	uc029tkx.1	chr17	chr17_84077160_84080159	non-CGI	UP	UP1	0.888526	0.0107275	0.0379081	n.s.	2.33374	3.31685e-09	3.41389e-08	sigUP	0.125003	0.695022	0.775709	n.s.	2.41779	8.39264e-11	1.07899e-08	sigUP	-2.27518	1.29771e-08	2.91767e-07	sigDOWN
99650	4933434E20Rik	RIKEN cDNA 4933434E20 gene	uc012csq.2	chr3	chr3_90051302_90054301	CGI	HS		0.0457905	0.437247	0.598948	n.s.	0.505689	6.78553e-18	3.99944e-16	n.s.	0.221923	6.15757e-05	0.000271513	n.s.	-0.200749	0.00029309	0.00310427	n.s.	0.216148	0.000538014	0.00267829	n.s.
74476	4933439C10Rik	RIKEN cDNA 4933439C10 gene	uc007jef.2	chr11	chr11_59504185_59507184	CGI	DN		0.1546	0.422846	0.585908	n.s.	-0.381852	0.0408544	0.0753277	n.s.	0.329183	0.0920332	0.158303	n.s.	-0.191978	0.332476	0.529375	n.s.	0.278192	0.214298	0.339907	n.s.
71321	4933440J02Rik	RIKEN cDNA 4933440J02 gene	uc029rfn.1	chr10	chr10_111592774_111595773	CGI	LS		-0.626609	0.0187864	0.0593293	n.s.	0.538345	0.0380521	0.0708257	n.s.	-0.525177	0.0471636	0.0907096	n.s.	0.209739	0.417264	0.608137	n.s.	-0.33251	0.241859	0.372832	n.s.
71208	4933440M02Rik	RIKEN cDNA 4933440M02 gene	uc029wos.1	chr7	chr7_125348287_125351286	non-CGI	LS		-0.439092	0.335351	0.500795	n.s.	-0.16298	0.709596	0.779244	n.s.	-1.99112	0.000141306	0.000568682	n.s.	1.749	0.000653132	0.00585336	n.s.	-1.98467	0.000271285	0.00151223	n.s.
269630	5031425E22Rik	RIKEN cDNA 5031425E22 gene	uc008wpy.2	chr5	chr5_23432854_23435853	CGI	LS	LS5	0.638793	0.334274	0.499609	n.s.	-0.469932	0.474327	0.572985	n.s.	1.21213	0.0878026	0.152188	n.s.	-1.79932	0.0115692	0.0511126	n.s.	3.2883	0.000287466	0.00158369	sigUP
68144	5031426D15Rik	RIKEN cDNA 5031426D15 gene	uc012bpb.1	chr2	chr2_6927223_6930222	non-CGI	DN		0.399367	0.154119	0.291764	n.s.	0.0920622	0.74219	0.805715	n.s.	-0.669541	0.0190323	0.0421344	n.s.	0.675002	0.018505	0.0723523	n.s.	-1.02685	0.000895882	0.00407381	n.s.
223739	5031439G07Rik	RIKEN cDNA 5031439G07 gene	uc007xcr.1	chr15	chr15_84986472_84989471	CGI	DN		0.00993173	0.947536	0.968842	n.s.	-0.665456	6.19386e-06	3.08537e-05	n.s.	-0.244186	0.0481016	0.0922252	n.s.	0.385136	0.00195614	0.0137153	n.s.	-0.139297	0.31899	0.456965	n.s.
75954	5033403H07Rik	RIKEN cDNA 5033403H07 gene	uc029vhl.1	chr5	chr5_52990793_52993792	non-CGI	UP		-0.530707	0.149396	0.285934	n.s.	0.472597	0.189135	0.273828	n.s.	-0.653468	0.0537874	0.101354	n.s.	-0.032343	0.92082	0.959745	n.s.	-0.579818	0.0921091	0.176727	n.s.
76676	5330411J11Rik	RIKEN cDNA 5330411J11 gene	uc008jth.2	chr2	chr2_59385183_59388182	non-CGI	DN		-0.62825	0.0846321	0.187626	n.s.	-0.764591	0.0239499	0.0473772	n.s.	-0.457877	0.181347	0.274348	n.s.	-0.617445	0.0562168	0.160761	n.s.	-0.261009	0.449868	0.588423	n.s.
74487	5430405H02Rik	RIKEN cDNA 5430405H02 gene	uc008noa.2	chr2	chr2_156861446_156864445	CGI	HS		-1.02337	5.15517e-21	6.62767e-19	n.s.	0.221031	0.0317719	0.0604329	n.s.	-0.923345	1.21523e-17	4.67005e-16	n.s.	0.0973574	0.35107	0.547838	n.s.	-0.176852	0.12828	0.229168	n.s.
100503199	5430416N02Rik	RIKEN cDNA 5430416N02 gene	uc008yhl.2	chr5	chr5_100428036_100431035	CGI	HS		0.00185117	0.993491	0.996875	n.s.	-0.170759	0.457903	0.55719	n.s.	0.759266	0.0102751	0.0248225	n.s.	-0.373457	0.219912	0.407334	n.s.	-0.529956	0.0910896	0.175479	n.s.
71398	5430427O19Rik	RIKEN cDNA 5430427O19 gene	uc009tsa.2	chrX	chrX_85868773_85871772	non-CGI	DN	DN1	2.39263	2.05302e-07	3.61566e-06	sigUP	-0.343136	0.43301	0.534255	n.s.	3.30039	1.05138e-07	8.38615e-07	sigUP	2.42375	0.000144937	0.0017808	sigUP	-1.21314	0.0792868	0.157236	n.s.
71432	5430437J10Rik	RIKEN cDNA 5430437J10 gene	uc007vda.2	chr15	chr15_5494818_5497817	non-CGI	UP		1.48059	7.53144e-07	1.13914e-05	n.s.	1.24364	0.000157888	0.000566138	n.s.	1.19239	5.48847e-10	6.65107e-09	n.s.	-0.0864206	0.665324	0.802238	n.s.	0.0471272	0.832667	0.891983	n.s.
71362	5430440P10Rik	RIKEN cDNA 5430440P10 gene	uc029smu.1	chr14	chr14_105426059_105429058	CGI	DN		0.470478	0.000930255	0.00523088	n.s.	-0.779567	1.44703e-08	1.29028e-07	n.s.	0.0199522	0.924051	0.948463	n.s.	-0.191215	0.355737	0.552293	n.s.	-0.563158	0.0107055	0.0317862	n.s.
71388	5530401A14Rik	RIKEN cDNA 5530401A14 gene	uc007kmo.2	chr11	chr11_81859177_81862176	non-CGI	LS		-1.10479	0.188121	0.336525	n.s.	1.035	0.205827	0.292926	n.s.	-0.955009	0.14802	0.232536	n.s.	1.55031	0.0229589	0.0847076	n.s.	-0.548058	0.460968	0.598706	n.s.
71445	5530601H04Rik	RIKEN cDNA 5530601H04 gene	uc009uaq.2	chrX	chrX_105068625_105071624	CGI	HS		0.0326017	0.834217	0.899312	n.s.	-0.17792	0.242138	0.335382	n.s.	-0.344335	0.00382784	0.0105585	n.s.	-0.201978	0.0823583	0.209179	n.s.	0.239888	0.0673572	0.13855	n.s.
70487	5730403I07Rik	RIKEN cDNA 5730403I07 gene	uc009qti.1	chr9	chr9_77397917_77400916	non-CGI	UP	UP5	2.93208	4.2929e-24	7.68484e-22	sigUP	-0.017048	0.952608	0.967583	n.s.	-0.81296	4.36915e-06	2.49751e-05	n.s.	-0.175597	0.300052	0.495888	n.s.	0.0894224	0.636733	0.746718	n.s.
70489	5730405O15Rik	RIKEN cDNA 5730405O15 gene	uc009srf.1	chrX	chrX_13040515_13043514	CGI	UP		-0.167805	0.360817	0.527721	n.s.	0.550264	0.00343554	0.00867597	n.s.	-0.428997	0.00835189	0.0207612	n.s.	0.13704	0.384834	0.579094	n.s.	0.162138	0.373855	0.514305	n.s.
67531	5730408K05Rik	RIKEN cDNA 5730408K05 gene	uc029tra.1	chr19	chr19_8887275_8890274	CGI	LS		-0.348888	0.389261	0.55566	n.s.	1.092	0.00928958	0.0207445	n.s.	-0.281894	0.48456	0.594897	n.s.	-0.247555	0.520198	0.694323	n.s.	0.220194	0.609113	0.724834	n.s.
230757	5730409E04Rik	RIKEN cDNA 5730409E04Rik gene	uc012dlg.1	chr4	chr4_126608354_126611353	CGI	LS		0.115422	0.724963	0.827685	n.s.	-0.909649	0.00321466	0.00818688	n.s.	-0.206493	0.57824	0.678009	n.s.	0.225839	0.545146	0.714963	n.s.	-1.27883	0.000622213	0.00303007	n.s.
70550	5730416F02Rik	capping protein (actin filament), gelsolin-like pseudogene	uc012hny.1	chrX	chrX_108999985_109002984	non-CGI	UP		1.9824	0.000906027	0.00512112	n.s.	1.19124	0.069616	0.11833	n.s.	1.08023	0.00756742	0.0190424	n.s.	1.08875	0.0203695	0.0778223	n.s.	-0.784251	0.135182	0.238342	n.s.
70523	5730420D15Rik	RIKEN cDNA 5730420D15 gene	uc007gwh.1	chr10	chr10_95415875_95418874	CGI	LS		0.116834	0.718121	0.822854	n.s.	0.466138	0.164016	0.243339	n.s.	0.0173099	0.965384	0.976851	n.s.	-0.141456	0.709296	0.830466	n.s.	-0.903112	0.0180827	0.0485155	n.s.
70591	5730455P16Rik	RIKEN cDNA 5730455P16 gene	uc007klv.2	chr11	chr11_80376516_80379515	CGI	HS		-0.190494	0.0944393	0.204089	n.s.	0.0852199	0.443289	0.543758	n.s.	0.170486	0.0923722	0.158785	n.s.	-0.303223	0.00262311	0.0171252	n.s.	-0.687756	1.03155e-10	4.25311e-09	n.s.
70592	5730480H06Rik	RIKEN cDNA 5730480H06 gene	uc008xjy.1	chr5	chr5_48394073_48397072	non-CGI	LS		0.0118969	0.966678	0.980944	n.s.	-0.0965466	0.725327	0.792213	n.s.	0.0802138	0.765653	0.831442	n.s.	-0.479234	0.0684787	0.183552	n.s.	-0.174266	0.53478	0.66306	n.s.
236366	5730507C01Rik	RIKEN cDNA 5730507C01 gene	uc011ykq.1	chr12	chr12_18513010_18516009	CGI	UP		-1.31392	0.00917238	0.0334405	n.s.	1.18059	0.0156636	0.0328316	n.s.	-1.85897	1.00409e-06	6.63236e-06	n.s.	-0.262473	0.474377	0.657452	n.s.	0.0190571	0.963166	0.978456	n.s.
70626	5730522E02Rik	RIKEN cDNA 5730522E02 gene	uc011xsi.1	chr11	chr11_26209077_26212076	CGI	UP		-0.357158	0.266891	0.428681	n.s.	0.0264455	0.932	0.952956	n.s.	0.278202	0.335445	0.448041	n.s.	-0.46276	0.104621	0.247335	n.s.	-0.939631	0.00108158	0.0047934	n.s.
100302730	5830417I10Rik	gon-4-like pseudogene	uc008pwt.2	chr3	chr3_88809927_88812926	non-CGI	DN		0.688045	0.00226896	0.0108846	n.s.	-1.56832	2.82312e-13	6.80146e-12	n.s.	-0.511125	0.0136701	0.0317965	n.s.	0.0816559	0.682365	0.813894	n.s.	0.12871	0.571726	0.693446	n.s.
100529079	5830418P13Rik	RIKEN cDNA 5830418P13 gene	uc009rgt.1	chr9	chr9_103422078_103425077	CGI	HS		-0.098517	0.369855	0.536823	n.s.	-0.123545	0.244498	0.338016	n.s.	-0.284061	0.0232382	0.049813	n.s.	0.0463063	0.707824	0.830388	n.s.	-0.106169	0.440033	0.579041	n.s.
76100	5830454E08Rik	RIKEN cDNA 5830454E08 gene	uc033jns.1	chr9	chr9_120575831_120578830	CGI	UP		0.130007	0.614663	0.748474	n.s.	0.128456	0.61616	0.700067	n.s.	-0.0102321	0.959981	0.972984	n.s.	0.335167	0.111973	0.258747	n.s.	-0.563783	0.0149837	0.0417535	n.s.
622307	5830473C10Rik	RIKEN cDNA 5830473C10 gene	uc029vji.1	chr5	chr5_90559709_90562708	CGI	UP		0.0530725	0.849548	0.909761	n.s.	-0.912237	0.000725041	0.00217882	n.s.	0.233933	0.0971742	0.165591	n.s.	-0.543217	0.000113855	0.00147719	n.s.	-0.214954	0.167015	0.280048	n.s.
320939	5930403L14Rik	RIKEN cDNA 5930403L14 gene	uc008wby.2	chr4	chr4_154634868_154637867	CGI	LS	LS5	0.851723	0.19864	0.349835	n.s.	-0.81528	0.215998	0.304581	n.s.	1.00429	0.126294	0.20487	n.s.	-1.5241	0.0222772	0.0827972	n.s.	2.32609	0.00211135	0.00833344	sigUP
319982	5930430L01Rik	RIKEN cDNA 5930430L01 gene	uc009aoz.1	chr5	chr5_148993716_148996715	CGI	LS	LS5	0.888998	0.114421	0.235674	n.s.	-0.938722	0.0903246	0.147775	n.s.	0.324281	0.657863	0.74557	n.s.	-0.436931	0.558634	0.724258	n.s.	2.46919	0.00366619	0.0131862	sigUP
328324	5930438M14Rik	RIKEN cDNA 5930438M14 gene	uc029scx.1	chr13	chr13_101230627_101233626	non-CGI	UP		1.22061	0.0290859	0.0832826	n.s.	0.447727	0.43639	0.537675	n.s.	-1.34385	5.27771e-07	3.68398e-06	n.s.	-0.161934	0.521858	0.695381	n.s.	-0.242602	0.385808	0.526192	n.s.
109198	6030407O03Rik	RIKEN cDNA 6030407O03 gene	uc007bld.2	chr1	chr1_73862967_73865966	non-CGI	UP		0.90888	0.0887709	0.194621	n.s.	0.06358	0.909484	0.936775	n.s.	-0.478376	0.0721757	0.129762	n.s.	0.296643	0.259541	0.453475	n.s.	-0.998314	0.00031194	0.00169346	n.s.
77717	6030408B16Rik	RIKEN cDNA 6030408B16 gene	uc011zzr.1	chr15	chr15_101291712_101294711	non-CGI	LS		0.550665	0.185208	0.332539	n.s.	-0.00627206	0.987803	0.99103	n.s.	1.21318	0.000116882	0.000479811	n.s.	-0.117977	0.731252	0.84509	n.s.	-0.541341	0.131425	0.233172	n.s.
77878	6030440G07Rik	RIKEN cDNA 6030440G07 gene	uc029ryd.1	chr12	chr12_110992898_110995897	non-CGI	DN		0.0346166	0.85799	0.915116	n.s.	0.89727	6.59846e-06	3.27308e-05	n.s.	-0.291371	0.293857	0.403061	n.s.	0.902733	0.00224353	0.0151158	n.s.	-0.947728	0.00325216	0.0119584	n.s.
77877	6030458C11Rik	RIKEN cDNA 6030458C11 gene	uc007vhw.2	chr15	chr15_12823158_12826157	CGI	HS		0.687603	4.8525e-17	3.94391e-15	n.s.	-0.527218	5.25415e-11	7.88791e-10	n.s.	-0.100656	0.125083	0.203348	n.s.	-0.134975	0.0394219	0.124582	n.s.	-0.105604	0.149945	0.257533	n.s.
100043065	6030469F06Rik	RIKEN cDNA 6030469F06 gene	uc033gcz.1	chr12	chr12_31167362_31170361	non-CGI	DN		-0.182502	0.261125	0.422763	n.s.	0.0227276	0.885697	0.918833	n.s.	-1.43236	7.57508e-06	4.09976e-05	n.s.	-0.0576512	0.844037	0.916772	n.s.	-1.04109	0.000827584	0.00382348	n.s.
70730	6330409D20Rik	RIKEN cDNA 6330409D20 gene	uc029tws.1	chr2	chr2_32739517_32742516	CGI	HS		-0.180312	0.401813	0.566577	n.s.	0.588345	0.00634172	0.0148435	n.s.	-0.365783	0.0477711	0.0917034	n.s.	0.487685	0.00897542	0.0422591	n.s.	0.34096	0.12292	0.221863	n.s.
319224	6330410L21Rik	RIKEN cDNA 6330410L21 gene	uc008rik.1	chr3	chr3_129752258_129755257	CGI	UP		-0.38694	0.0463438	0.118691	n.s.	0.937061	1.26687e-06	7.38502e-06	n.s.	-0.476996	5.06837e-05	0.000227401	n.s.	-0.259561	0.0238211	0.0867349	n.s.	-0.0415989	0.744368	0.830259	n.s.
320020	6330415G19Rik	RIKEN cDNA 6330415G19 gene	uc056zdm.1	chr17	chr17_23549299_23552298	CGI	DN		0.0703703	0.721392	0.825104	n.s.	-0.479726	0.0106597	0.0234375	n.s.	-0.645215	0.117925	0.19387	n.s.	-0.248969	0.520342	0.694323	n.s.	1.20822	0.0112184	0.0329903	n.s.
229613	6330549D23Rik	RIKEN cDNA 6330549D23 gene	uc008qni.2	chr3	chr3_96628320_96631319	CGI	HS		0.0380453	0.663967	0.784446	n.s.	0.198318	0.0219438	0.0439747	n.s.	-0.212927	0.0124492	0.0292793	n.s.	-0.11089	0.187961	0.366894	n.s.	-0.0564156	0.546867	0.672705	n.s.
381933	6430531B16Rik	RIKEN cDNA 6430531B16 gene	uc009kgi.1	chr7	chr7_139977256_139980255	CGI	UP		1.33916	0.00409709	0.0175313	n.s.	0.664961	0.168022	0.248293	n.s.	1.16157	0.0192135	0.0424757	n.s.	-0.101224	0.847101	0.917985	n.s.	-1.03894	0.0555169	0.118562	n.s.
234797	6430548M08Rik	RIKEN cDNA 6430548M08 gene	uc009nqu.2	chr8	chr8_120112652_120115651	CGI	DN		-0.100635	0.453717	0.614251	n.s.	0.0770409	0.557354	0.649197	n.s.	-0.0233034	0.874636	0.914131	n.s.	0.148256	0.316152	0.512476	n.s.	0.412281	0.0145938	0.0408856	n.s.
320095	6430550D23Rik	RIKEN cDNA 6430550D23 gene	uc012chn.1	chr2	chr2_156002928_156005927	non-CGI	DN		-0.114259	0.67703	0.794504	n.s.	-0.707989	0.00601356	0.0141551	n.s.	-0.637391	0.0852155	0.148505	n.s.	-0.146058	0.680781	0.812826	n.s.	-0.406988	0.288594	0.425428	n.s.
320893	6430562O15Rik	RIKEN cDNA 6430562O15 gene	uc007rpp.2	chr13	chr13_99411327_99414326	non-CGI	HS		-0.00398514	0.961003	0.977312	n.s.	0.0694625	0.387757	0.490839	n.s.	-0.0186758	0.778677	0.840884	n.s.	0.0162463	0.807114	0.89425	n.s.	0.0545245	0.466669	0.603699	n.s.
76218	6430710C18Rik	RIKEN cDNA 6430710C18 gene	uc008kby.1	chr2	chr2_72812218_72815217	CGI	UP		-0.711457	0.00156507	0.00799324	n.s.	1.10377	5.99893e-07	3.75551e-06	n.s.	-0.0386043	0.809173	0.864364	n.s.	0.811919	5.00568e-07	1.89786e-05	n.s.	-0.365133	0.042092	0.0950918	n.s.
67791	6530411M01Rik	RIKEN cDNA 6530411M01 gene	uc012aju.1	chr17	chr17_9166523_9169522	CGI	UP		0.503051	0.164764	0.306049	n.s.	0.876426	0.0284772	0.054897	n.s.	-0.305746	0.317217	0.428224	n.s.	-0.0831535	0.780762	0.877635	n.s.	0.336402	0.323809	0.462323	n.s.
78073	6720468P15Rik	RIKEN cDNA 6720468P15 gene	uc029tsz.1	chr19	chr19_57507566_57510565	non-CGI	DN		-1.49151	7.04114e-17	5.62575e-15	n.s.	-0.111858	0.50874	0.604725	n.s.	-1.11848	9.53708e-14	2.12734e-12	n.s.	-0.329623	0.0253697	0.090761	n.s.	0.192353	0.247542	0.379484	n.s.
211378	6720489N17Rik	RIKEN cDNA 6720489N17 gene	uc007qxb.2	chr13	chr13_62622683_62625682	non-CGI	UP		-0.0532952	0.76565	0.85609	n.s.	0.420519	0.0167907	0.0348377	n.s.	-0.565649	9.45787e-07	6.27066e-06	n.s.	-0.0161365	0.887552	0.940982	n.s.	-0.696461	3.06447e-08	6.08675e-07	n.s.
546157	7420426K07Rik	RIKEN cDNA 7420426K07 gene	uc009rdp.1	chr9	chr9_98901619_98904618	non-CGI	UP		0.35767	0.00410373	0.0175544	n.s.	0.731475	2.55076e-09	2.67404e-08	n.s.	0.501959	3.17211e-06	1.8762e-05	n.s.	0.226976	0.0349045	0.114307	n.s.	0.224192	0.0656636	0.135643	n.s.
74517	7420700N18Rik	RIKEN cDNA 7420700N18 gene	uc029wse.1	chr8	chr8_31366249_31369248	non-CGI	UP		-0.764838	0.000743795	0.00435018	n.s.	-0.495259	0.0235682	0.0467595	n.s.	-0.541105	4.74142e-06	2.68535e-05	n.s.	-0.403872	0.000558956	0.00516989	n.s.	-0.249197	0.055171	0.118002	n.s.
71457	7420701I03Rik	RIKEN cDNA 7420701I03 gene	uc029rqv.1	chr12	chr12_11046313_11049312	non-CGI	UP		-0.727045	0.083202	0.185506	n.s.	0.0160745	0.966761	0.977264	n.s.	-1.16044	1.60374e-07	1.22994e-06	n.s.	-0.0601793	0.761041	0.864283	n.s.	-0.82698	5.10367e-05	0.000357307	n.s.
77173	8030443G20Rik	RIKEN cDNA 8030443G20 gene	uc029uyp.1	chr4	chr4_108970578_108973577	non-CGI	UP		-1.18828	8.74432e-05	0.000703826	n.s.	0.619384	0.031661	0.0602299	n.s.	-1.69082	5.21186e-14	1.20238e-12	n.s.	0.159737	0.439781	0.62784	n.s.	-0.368877	0.107528	0.19891	n.s.
77171	8030455M16Rik	RIKEN cDNA 8030455M16 gene	uc057ana.1	chr8	chr8_110045932_110048931	non-CGI	LS		0.998686	0.000902095	0.00510553	n.s.	0.165617	0.597863	0.684946	n.s.	0.58737	0.1454	0.229339	n.s.	-0.456871	0.264769	0.458193	n.s.	-1.31699	0.000768392	0.00359583	n.s.
212163	8030462N17Rik	RIKEN cDNA 8030462N17 gene	uc008frp.1	chr18	chr18_77673185_77676184	non-CGI	HS		-0.12866	0.145331	0.280468	n.s.	0.201267	0.0202517	0.0409844	n.s.	-0.0873524	0.289513	0.398548	n.s.	-0.168022	0.0405183	0.126884	n.s.	0.103448	0.260827	0.394335	n.s.
71473	8430423G03Rik	RIKEN cDNA 8430423G03 gene	uc029vqt.1	chr5	chr5_148948750_148951749	CGI	UP		0.0468548	0.839895	0.902774	n.s.	0.466735	0.0454674	0.0824125	n.s.	0.402272	0.0683816	0.124029	n.s.	-0.158875	0.478623	0.660923	n.s.	-1.4059	8.69546e-10	2.81399e-08	n.s.
78102	8430426J06Rik	RIKEN cDNA 8430426J06 gene	uc033gvk.1	chr15	chr15_81246472_81249471	non-CGI	UP		-0.288828	0.172044	0.315571	n.s.	0.416649	0.0444404	0.0807947	n.s.	-0.520916	8.61799e-05	0.000365993	n.s.	0.153125	0.244139	0.434974	n.s.	0.00122162	0.993416	0.997466	n.s.
66808	9030624G23Rik	RIKEN cDNA 9030624G23 gene	uc007neh.1	chr12	chr12_24095770_24098769	CGI	LS		-0.612804	0.0922151	0.200385	n.s.	-0.774741	0.0173113	0.035757	n.s.	-0.946383	0.00119793	0.00379591	n.s.	-0.372413	0.149859	0.31453	n.s.	-0.276876	0.309372	0.447218	n.s.
71545	9030625G05Rik	RIKEN cDNA 9030625G05 gene	uc033hhz.1	chr18	chr18_74980048_74983047	non-CGI	UP	UP4	4.09211	1.87436e-16	1.43282e-14	sigUP	-0.525407	0.302941	0.402385	n.s.	3.68939	8.59896e-30	1.13651e-27	sigUP	-1.37229	0.000157946	0.00190749	n.s.	0.380189	0.302645	0.440511	n.s.
71581	9130015A21Rik	RIKEN cDNA 9130015A21 gene	uc007njk.2	chr12	chr12_35693619_35696618	non-CGI	UP		-1.57228	3.55787e-06	4.38287e-05	n.s.	1.58786	1.47941e-06	8.49792e-06	n.s.	-1.45318	2.05837e-12	3.6941e-11	n.s.	0.309205	0.124081	0.277711	n.s.	-0.680421	0.00225484	0.00878213	n.s.
78921	9130019O22Rik	RIKEN cDNA 9130019O22 gene	uc009jve.1	chr7	chr7_127385667_127388666	CGI	DN		0.269258	0.247715	0.407546	n.s.	-1.19354	9.86967e-08	7.35389e-07	n.s.	0.114678	0.679609	0.763064	n.s.	-0.328852	0.230078	0.418652	n.s.	0.902284	0.00555106	0.0185149	n.s.
100042056	9130019P16Rik	RIKEN cDNA 9130019P16 gene	uc012eme.1	chr6	chr6_54428722_54431721	CGI	HS		0.274796	0.00223661	0.0107549	n.s.	0.017537	0.844278	0.88732	n.s.	-0.110815	0.292731	0.40204	n.s.	-0.255803	0.0137104	0.0577405	n.s.	-0.284415	0.0119864	0.0347859	n.s.
100043133	9130023H24Rik	RIKEN cDNA 9130023H24 gene	uc009jyj.2	chr7	chr7_128236532_128239531	CGI	HS		-0.628167	6.58729e-09	1.62295e-07	n.s.	-0.0924271	0.37697	0.480107	n.s.	-0.93221	9.05243e-19	4.04551e-17	n.s.	0.18092	0.0813321	0.207432	n.s.	0.034453	0.76828	0.846185	n.s.
329160	9130024F11Rik	RIKEN cDNA 9130024F11 gene	uc011wld.1	chr1	chr1_56969969_56972968	CGI	UP		0.0799156	0.784029	0.867836	n.s.	0.424265	0.147802	0.223313	n.s.	0.198977	0.362331	0.476216	n.s.	0.293838	0.188197	0.366976	n.s.	-0.0730997	0.771598	0.848848	n.s.
77124	9130221H12Rik	RIKEN cDNA 9130221H12 gene	uc012ffq.2	chr7	chr7_25227223_25230222	non-CGI	DN		-0.159485	0.447746	0.608907	n.s.	-0.651967	0.00121297	0.00344121	n.s.	-0.0480042	0.741223	0.811455	n.s.	0.093323	0.523284	0.696432	n.s.	-0.0937086	0.566314	0.688693	n.s.
329159	9130227L01Rik	RIKEN cDNA 9130227L01 gene	uc007bao.2	chr1	chr1_55929741_55932740	non-CGI	HS		-0.229054	0.313863	0.478458	n.s.	0.459447	0.0409967	0.0755211	n.s.	-0.557789	0.00154109	0.0047523	n.s.	0.209124	0.226551	0.414376	n.s.	0.358479	0.0732532	0.147929	n.s.
231253	9130230L23Rik	RIKEN cDNA 9130230L23 gene	uc008xoj.1	chr5	chr5_66002786_66005785	CGI	LS	LS1	-2.7134	0.00442074	0.0186621	sigDOWN	2.17253	0.0167665	0.0347926	sigUP	2.91397	0.00172021	0.0052238	sigUP	-0.73723	0.39648	0.589035	n.s.	-0.656654	0.494899	0.628659	n.s.
75758	9130401M01Rik	RIKEN cDNA 9130401M01 gene	uc007vtc.2	chr15	chr15_58075009_58078008	CGI	DN		0.0394121	0.513203	0.666028	n.s.	0.275375	4.10878e-06	2.12844e-05	n.s.	0.300326	0.000102497	0.000426955	n.s.	0.237852	0.00262448	0.0171252	n.s.	0.0985348	0.273198	0.408587	n.s.
619326	9130409I23Rik	RIKEN cDNA 9130409I23 gene	uc007dxa.1	chr1	chr1_181049737_181052736	CGI	UP		-0.43894	0.0903139	0.197132	n.s.	1.33463	2.11479e-07	1.46461e-06	n.s.	-0.195911	0.00766898	0.0192671	n.s.	-0.0226745	0.757241	0.861884	n.s.	-0.299403	0.000252045	0.00141952	n.s.
109335	9230102K24Rik	RIKEN cDNA 9230102K24 gene	uc007gzm.1	chr10	chr10_110599150_110602149	non-CGI	UP		-1.10121	1.12486e-05	0.000120788	n.s.	0.902623	0.000191837	0.000672356	n.s.	-1.14323	7.39496e-11	1.03237e-09	n.s.	0.265597	0.11535	0.263833	n.s.	-0.622318	0.000783476	0.00365433	n.s.
77705	9230104L09Rik	RIKEN cDNA 9230104L09 gene	uc008mts.2	chr2	chr2_148849435_148852434	non-CGI	UP		-1.38317	5.55706e-06	6.53267e-05	n.s.	1.05333	0.000287478	0.000950996	n.s.	-1.1461	1.17398e-05	6.10225e-05	n.s.	-0.0446702	0.854047	0.922402	n.s.	0.478376	0.0884357	0.171464	n.s.
414108	9230114K14Rik	RIKEN cDNA 9230114K14 gene	uc008xkk.1	chr5	chr5_52189181_52192180	CGI	HS		-0.185206	0.14894	0.285444	n.s.	-0.191199	0.118186	0.184949	n.s.	0.0702328	0.600194	0.696761	n.s.	-0.00146055	0.991055	0.996489	n.s.	-0.315284	0.0315485	0.0757674	n.s.
321017	9230116L04Rik	RIKEN cDNA 9230116L04 gene	uc007nzu.1	chr12	chr12_79102440_79105439	non-CGI	DN		-0.163199	0.320665	0.485347	n.s.	0.0692752	0.665892	0.74302	n.s.	-0.684234	0.00171268	0.00520428	n.s.	0.130779	0.529986	0.701851	n.s.	-0.237219	0.301776	0.439463	n.s.
78082	9230117E06Rik	RIKEN cDNA 9230117E06 gene	uc007ysi.2	chr16	chr16_22509980_22512979	non-CGI	UP		0.480291	0.212971	0.36676	n.s.	0.465799	0.235858	0.328265	n.s.	0.146406	0.565979	0.667007	n.s.	-0.261435	0.302115	0.498078	n.s.	-1.00285	0.000108895	0.00068423	n.s.
330427	9330102E08Rik	RIKEN cDNA 9330102E08 gene	uc009ecs.2	chr6	chr6_128182304_128185303	non-CGI	UP		-0.071289	0.60294	0.739466	n.s.	0.276033	0.0398372	0.0736924	n.s.	-0.351789	2.2242e-05	0.000108315	n.s.	-0.10036	0.224281	0.411675	n.s.	-0.133657	0.148077	0.25513	n.s.
414085	9330151L19Rik	RIKEN cDNA 9330151L19 gene	uc007nru.1	chr12	chr12_69195711_69198710	CGI	DN		0.213871	0.47204	0.630545	n.s.	-0.527475	0.065953	0.113083	n.s.	-0.399632	0.512742	0.620822	n.s.	-0.893006	0.135874	0.295076	n.s.	0.984358	0.152092	0.260731	n.s.
319673	9330159M07Rik	RIKEN cDNA 9330159M07 gene	uc009qzd.1	chr9	chr9_88857302_88860301	CGI	DN		0.955049	6.63313e-06	7.6141e-05	n.s.	-0.606834	0.00451703	0.01102	n.s.	0.220803	0.289868	0.398882	n.s.	0.17406	0.425311	0.615886	n.s.	-0.124434	0.610133	0.725511	n.s.
493800	9330162012Rik	cDNA RIKEN 9330162012 gene	uc007pwr.2	chr13	chr13_24935901_24938900	CGI	DN		0.404478	0.163772	0.304706	n.s.	-1.03618	0.000257217	0.00086321	n.s.	0.336999	0.189097	0.283525	n.s.	-0.528177	0.0380552	0.12143	n.s.	-0.293314	0.279056	0.415237	n.s.
231014	9330182L06Rik	RIKEN cDNA 9330182L06 gene	uc012dsd.1	chr5	chr5_9264693_9267692	CGI	HS		0.311468	0.00552527	0.0222743	n.s.	-0.256373	0.0197614	0.0401704	n.s.	0.121258	0.149735	0.234788	n.s.	-0.303685	0.00030586	0.00321119	n.s.	0.162071	0.086891	0.169048	n.s.
319466	9330199G10Rik	RIKEN cDNA 9330199G10 gene	uc007ppd.1	chr13	chr13_19502868_19505867	non-CGI	LS		0.189944	0.701575	0.811474	n.s.	1.62351	0.0026648	0.00691987	n.s.	1.15438	0.00721074	0.0182848	n.s.	-0.321846	0.48095	0.662722	n.s.	0.661466	0.212197	0.337443	n.s.
381572	9430007A20Rik	RIKEN cDNA 9430007A20 gene	uc012dot.1	chr4	chr4_144518322_144521321	non-CGI	LS	LS1	0.410379	0.528583	0.679257	n.s.	2.94992	1.60656e-05	7.30075e-05	sigUP	4.45979	2.17325e-12	3.89039e-11	sigUP	0	1	1	n.s.	0	1	1	n.s.
230996	9430015G10Rik	RIKEN cDNA 9430015G10 gene	uc012drh.1	chr4	chr4_156108498_156111497	CGI	HS		0.363171	7.88293e-05	0.00064328	n.s.	0.091053	0.313507	0.413893	n.s.	-0.0299463	0.786361	0.846712	n.s.	-0.0777222	0.481564	0.663447	n.s.	0.42066	0.000832538	0.00383635	n.s.
77288	9430021M05Rik	RIKEN cDNA 9430021M05 gene	uc008nsb.1	chr2	chr2_162659663_162662662	CGI	DN		0.370234	0.00182097	0.00907726	n.s.	-0.382746	0.00100762	0.00292542	n.s.	0.388694	1.21492e-05	6.28664e-05	n.s.	0.0636588	0.478677	0.660923	n.s.	-0.413741	2.99145e-05	0.000225027	n.s.
77252	9430038I01Rik	RIKEN cDNA 9430038I01 gene	uc009kev.2	chr7	chr7_137409257_137412256	CGI	HS		-0.109113	0.158392	0.297943	n.s.	0.015062	0.841919	0.885367	n.s.	0.216557	0.0134442	0.0313431	n.s.	0.00086102	0.992211	0.996863	n.s.	-0.102748	0.295911	0.433296	n.s.
100037260	9430060I03Rik	RIKEN cDNA 9430060I03 gene	uc011wpn.1	chr1	chr1_92949091_92952090	non-CGI	HS		0.263175	0.0441842	0.114484	n.s.	0.279526	0.0343568	0.0647314	n.s.	0.199484	0.0815238	0.143165	n.s.	0.148109	0.207372	0.391646	n.s.	0.48598	0.000474318	0.00240079	n.s.
77358	9430069I07Rik	RIKEN cDNA 9430069I07 gene	uc007vlp.2	chr15	chr15_34356373_34359372	non-CGI	UP	UP5	0.314442	0.657368	0.780039	n.s.	0.249986	0.726339	0.792978	n.s.	-0.826115	0.204855	0.302154	n.s.	-0.221383	0.737829	0.849566	n.s.	-2.95867	3.47734e-06	3.61326e-05	sigDOWN
77428	9430083A17Rik	RIKEN cDNA 9430083A17 gene	uc007qlx.2	chr13	chr13_51099228_51102227	CGI	DN		0.0425416	0.844485	0.906316	n.s.	-0.449853	0.031854	0.0605645	n.s.	-0.113734	0.567486	0.668336	n.s.	-0.0873338	0.65476	0.793795	n.s.	0.0274024	0.899184	0.937847	n.s.
434350	9430091E24Rik	RIKEN cDNA 9430091E24 gene	uc009nly.2	chr8	chr8_111143999_111146998	CGI	HS		0.731185	0.00014673	0.00109213	n.s.	-0.709176	0.000184216	0.000649023	n.s.	0.722694	3.55153e-05	0.000165379	n.s.	-0.246252	0.170548	0.343672	n.s.	0.0826295	0.677628	0.779406	n.s.
330385	9530026P05Rik	RIKEN cDNA 9530026P05 gene	uc009czh.2	chr6	chr6_92939082_92942081	CGI	UP		1.02175	0.124684	0.250953	n.s.	0.337128	0.611982	0.696528	n.s.	-0.806409	0.208179	0.306418	n.s.	0.914158	0.1551	0.321617	n.s.	-0.468877	0.513184	0.64419	n.s.
100500713	9530027J09Rik	RIKEN cDNA 9530027J09 gene	uc029xju.1	chrX	chrX_48283927_48286926	CGI	HS		0.335187	0.00361866	0.0159127	n.s.	-0.0295839	0.797189	0.850792	n.s.	0.200745	0.0659705	0.120601	n.s.	0.120967	0.276582	0.470746	n.s.	-0.112545	0.364061	0.505305	n.s.
654796	9530036O11Rik	RIKEN cDNA 9530036O11Rik	uc012dts.1	chr5	chr5_28465484_28468483	CGI	LS		-1.34039	5.61895e-06	6.58353e-05	n.s.	0.458822	0.0905704	0.148033	n.s.	-0.734345	0.0107663	0.0258107	n.s.	-0.394029	0.124128	0.277711	n.s.	0.0350408	0.898851	0.937637	n.s.
319626	9530059O14Rik	RIKEN cDNA 9530059O14 gene	uc009sfa.2	chr9	chr9_122571001_122574000	CGI	DN		-0.263499	0.603677	0.740112	n.s.	-1.76635	3.21214e-05	0.000135036	n.s.	-0.409948	0.556398	0.658514	n.s.	-0.437257	0.51431	0.689432	n.s.	-0.379721	0.60888	0.724752	n.s.
78739	9530062K07Rik	RIKEN cDNA 9530062K07 gene	uc009djr.1	chr6	chr6_116206494_116209493	CGI	DN		0.277466	0.0888513	0.194716	n.s.	-0.540356	0.000667975	0.00202541	n.s.	0.00516383	0.98046	0.986669	n.s.	0.266493	0.20612	0.390063	n.s.	-0.129524	0.584642	0.704786	n.s.
213673	9530068E07Rik	RIKEN cDNA 9530068E07 gene	uc007ivn.1	chr11	chr11_52394928_52397927	CGI	UP		0.12643	0.200873	0.352493	n.s.	0.206922	0.0330344	0.0625147	n.s.	0.11292	0.0271197	0.0567767	n.s.	-0.0303722	0.553095	0.720395	n.s.	0.128616	0.0259487	0.0651807	n.s.
68283	9530077C05Rik	RIKEN cDNA 9530077C05 gene	uc009oon.1	chr9	chr9_22410077_22413076	CGI	DN		0.585627	0.0284007	0.0816347	n.s.	0.310457	0.25455	0.349262	n.s.	0.288706	0.266034	0.373425	n.s.	-0.0338181	0.900076	0.947918	n.s.	0.320518	0.296192	0.433662	n.s.
320440	9530091C08Rik	RIKEN cDNA 9530091C08 gene	uc009qmy.2	chr9	chr9_68763846_68766845	non-CGI	UP		-0.304645	0.476445	0.634432	n.s.	0.596167	0.158956	0.237227	n.s.	-0.47617	0.0544523	0.102443	n.s.	0.495565	0.0458841	0.138386	n.s.	-1.23979	2.15034e-06	2.40587e-05	n.s.
78883	9630013K17Rik	RIKEN cDNA 9630013K17 gene	uc056ylo.1	chr11	chr11_63962726_63965725	non-CGI	HS		-0.0130095	0.856536	0.914063	n.s.	-0.0532443	0.449027	0.549225	n.s.	0.00957287	0.890858	0.925582	n.s.	0.0994418	0.156406	0.323707	n.s.	-0.0919965	0.240426	0.371238	n.s.
319720	9630028I04Rik	RIKEN cDNA 9630028I04 gene	uc008bfo.1	chr17	chr17_27246567_27249566	non-CGI	DN		-1.12429	0.141821	0.275234	n.s.	-1.39655	0.0601083	0.104548	n.s.	-0.578928	0.302352	0.412132	n.s.	0.118511	0.830118	0.908843	n.s.	0.110113	0.858311	0.908823	n.s.
268759	9930012K11Rik	RIKEN cDNA 9930012K11 gene	uc007unh.2	chr14	chr14_70158003_70161002	CGI	HS		0.600967	0.00238942	0.0113584	n.s.	-0.00583975	0.975989	0.982729	n.s.	0.904866	1.15712e-07	9.15728e-07	n.s.	-0.17558	0.303007	0.498928	n.s.	0.199357	0.30047	0.438292	n.s.
320469	9930014A18Rik	RIKEN cDNA 9930014A18 gene	uc011ztf.1	chr15	chr15_60821465_60824464	CGI	HS		-0.437832	0.0184141	0.0584111	n.s.	-0.119071	0.508812	0.604725	n.s.	-0.600369	3.7913e-05	0.000175046	n.s.	-0.0170958	0.905865	0.950705	n.s.	0.50322	0.00234973	0.00910407	n.s.
240613	9930021J03Rik	RIKEN cDNA 9930021J03 gene	uc008hdy.2	chr19	chr19_29804510_29807509	CGI	DN		-0.0807157	0.742237	0.840229	n.s.	-1.3694	8.92241e-09	8.35634e-08	n.s.	0.00328986	0.991412	0.994294	n.s.	-0.110497	0.741307	0.851653	n.s.	0.655117	0.0913154	0.17577	n.s.
194268	9930104L06Rik	RIKEN cDNA 9930104L06 gene	uc008url.1	chr4	chr4_124935548_124938547	CGI	DN		0.149938	0.384236	0.550756	n.s.	-0.549637	0.00110854	0.00318057	n.s.	-0.0501638	0.760481	0.827096	n.s.	0.113918	0.489897	0.669425	n.s.	0.368781	0.0506857	0.110073	n.s.
319266	A130010J15Rik	RIKEN cDNA A130010J15 gene	uc007eeb.2	chr1	chr1_193172077_193175076	CGI	DN		0.12783	0.390411	0.556533	n.s.	-0.681596	2.78311e-06	1.50224e-05	n.s.	-1.09442	1.15214e-06	7.51551e-06	n.s.	-0.792283	0.000194258	0.0022426	n.s.	0.0226414	0.922944	0.952651	n.s.
117586	A1bg	alpha-1-B glycoprotein	uc007vyd.1	chr15	chr15_60919849_60922848	non-CGI	UP		-0.242988	0.235487	0.39402	n.s.	1.28788	2.6834e-10	3.44674e-09	n.s.	-0.650363	3.50881e-13	7.0686e-12	n.s.	0.106323	0.229882	0.418564	n.s.	-0.447181	5.45642e-06	5.27802e-05	n.s.
319750	A230009B12Rik	RIKEN cDNA A230009B12 gene	uc033har.1	chr17	chr17_10454716_10457715	non-CGI	LS		1.14486	0.0459018	0.117769	n.s.	-1.08224	0.0552541	0.0972742	n.s.	-0.634407	0.244148	0.348093	n.s.	-0.0320784	0.957738	0.979911	n.s.	-0.312974	0.58588	0.705616	n.s.
100125339	A230020J21Rik	RIKEN cDNA A230020J21 gene	uc011wyo.1	chr1	chr1_191023851_191026850	CGI	LS		-0.230497	0.645305	0.771943	n.s.	-0.777405	0.104642	0.167064	n.s.	0.0278041	0.953147	0.968685	n.s.	0.159395	0.742425	0.852084	n.s.	0.107419	0.844845	0.900294	n.s.
319487	A230028O05Rik	RIKEN cDNA A230028O05 gene	uc007yuk.1	chr16	chr16_25058139_25061138	CGI	UP		-0.0373845	0.935827	0.962157	n.s.	-0.143346	0.751064	0.8136	n.s.	-1.48607	0.000241257	0.000915443	n.s.	-0.317851	0.368027	0.563229	n.s.	0.250453	0.525369	0.65472	n.s.
319278	A230050P20Rik	RIKEN cDNA A230050P20 gene	uc012gox.1	chr9	chr9_20867142_20870141	CGI	DN		-0.118207	0.5592	0.704392	n.s.	-0.238461	0.219335	0.308641	n.s.	0.147022	0.520512	0.627704	n.s.	0.193129	0.41504	0.605959	n.s.	-0.394219	0.126171	0.226464	n.s.
319469	A230056J06Rik	RIKEN cDNA A230056J06 gene	uc007qut.1	chr13	chr13_59583724_59586723	CGI	LS		0.385594	0.0720956	0.166788	n.s.	-0.112939	0.595856	0.683367	n.s.	0.460938	0.00662517	0.0169919	n.s.	-0.209591	0.224892	0.412453	n.s.	-0.187289	0.317909	0.456109	n.s.
320742	A230072C01Rik	RIKEN cDNA A230072C01 gene	uc009suh.2	chrX	chrX_20960614_20963613	CGI	HS		0.388314	0.0032233	0.0144941	n.s.	-0.130226	0.321454	0.422217	n.s.	0.629861	8.24777e-05	0.000351114	n.s.	0.0489606	0.767638	0.868942	n.s.	-0.690923	9.53516e-05	0.000610717	n.s.
320466	A230103J11Rik	RIKEN cDNA A230103J11 gene	uc009mpb.1	chr8	chr8_85058961_85061960	CGI	DN		0.904854	1.55556e-09	4.41741e-08	n.s.	-0.363407	0.0159185	0.0333018	n.s.	0.636085	5.38528e-05	0.000240172	n.s.	0.0256755	0.875711	0.934947	n.s.	0.161466	0.385633	0.526107	n.s.
232400	A2ml1	alpha-2-macroglobulin like 1	uc009eeg.2	chr6	chr6_128541897_128544896	CGI	UP		-1.20318	0.00239182	0.011366	n.s.	0.0477002	0.892639	0.92378	n.s.	-0.755724	0.0180912	0.0403924	n.s.	-0.303612	0.295702	0.49169	n.s.	-0.70173	0.0185559	0.0495408	n.s.
380977	A330009N23Rik	RIKEN cDNA A330009N23 gene	uc007xss.2	chr15	chr15_101222622_101225621	CGI	HS		-0.506544	0.000189306	0.00136035	n.s.	0.445616	0.00075637	0.00226	n.s.	0.140765	0.137709	0.21946	n.s.	-0.045863	0.628915	0.776644	n.s.	-0.261555	0.0133112	0.0378997	n.s.
320977	A330023F24Rik	RIKEN cDNA A330023F24 gene	uc007eer.2	chr1	chr1_195015899_195018898	non-CGI	LS		-0.0719753	0.931025	0.959242	n.s.	0.511128	0.513048	0.60861	n.s.	0.845897	0.265287	0.372687	n.s.	-1.40894	0.0791285	0.203313	n.s.	0.841489	0.366758	0.507499	n.s.
319931	A330032B11Rik	RIKEN cDNA A330032B11 gene	uc008hid.1	chr19	chr19_37172343_37175342	CGI	DN		-0.0934305	0.676981	0.794504	n.s.	-0.145666	0.502408	0.598724	n.s.	0.116887	0.627684	0.719986	n.s.	-0.174719	0.468917	0.65302	n.s.	0.347289	0.20701	0.330683	n.s.
74333	A330040F15Rik	RIKEN cDNA A330040F15 gene	uc012bjb.1	chr19	chr19_12595067_12598066	CGI	HS		-0.206992	0.275849	0.43916	n.s.	-0.406569	0.0266602	0.0519109	n.s.	-0.0693591	0.661165	0.748078	n.s.	-0.613311	7.07162e-05	0.00100712	n.s.	-0.168077	0.314682	0.452451	n.s.
327768	A330049N07Rik	RIKEN cDNA A330049N07 gene	uc007fpb.1	chr10	chr10_73085206_73088205	non-CGI	LS		0.59778	0.237135	0.396036	n.s.	-0.178345	0.728336	0.794702	n.s.	0.0288769	0.957329	0.97151	n.s.	0.0266508	0.955307	0.979226	n.s.	0.590653	0.321918	0.46018	n.s.
606735	A330069E16Rik	RIKEN cDNA A330069E16 gene	uc008kvk.1	chr2	chr2_91235646_91238645	CGI	HS		-0.208463	0.170388	0.313345	n.s.	0.418517	0.00557786	0.0132508	n.s.	-0.388125	0.0362028	0.0726625	n.s.	0.0858925	0.636523	0.780857	n.s.	-0.666173	0.000654635	0.00315429	n.s.
434353	A330074K22Rik	RIKEN cDNA A330074K22 gene	uc009nqy.1	chr8	chr8_120226731_120229730	CGI	LS		-0.48915	0.0956246	0.206053	n.s.	0.121919	0.66381	0.741357	n.s.	0.327064	0.221802	0.322675	n.s.	0.0812415	0.769934	0.870028	n.s.	-0.548182	0.062535	0.130554	n.s.
100503592	A330076C08Rik	RIKEN cDNA A330076C08 gene	uc007qgp.1	chr13	chr13_44214988_44217987	non-CGI	LS		-0.0811726	0.86243	0.917788	n.s.	0.406613	0.380473	0.483842	n.s.	1.16884	0.0185004	0.0411566	n.s.	-0.969335	0.0518578	0.151184	n.s.	0.5721	0.300573	0.438397	n.s.
107003	A330093E20Rik	RIKEN cDNA A330093E20 gene	uc029tmq.1	chr18	chr18_46043761_46046760	non-CGI	UP		-0.528996	0.000127031	0.000966361	n.s.	0.127092	0.343152	0.445338	n.s.	-0.060584	0.5054	0.61393	n.s.	-0.386974	2.03092e-05	0.000379408	n.s.	-0.426906	2.19428e-05	0.000172974	n.s.
97159	A430005L14Rik	RIKEN cDNA A430005L14 gene	uc008wau.2	chr4	chr4_153955737_153958736	CGI	HS		-0.0309107	0.567625	0.711455	n.s.	0.0868311	0.100969	0.162225	n.s.	0.122943	0.121122	0.198093	n.s.	-0.150796	0.0572628	0.162612	n.s.	0.413005	4.80714e-06	4.72758e-05	n.s.
243308	A430033K04Rik	RIKEN cDNA A430033K04 gene	uc009aft.2	chr5	chr5_138621359_138624358	CGI	UP		-0.312128	0.0019642	0.0096719	n.s.	0.451778	4.73534e-06	2.42635e-05	n.s.	-0.115817	0.0169882	0.0382499	n.s.	-0.0106578	0.82577	0.905906	n.s.	-0.124639	0.0211229	0.0551245	n.s.
319493	A430078G23Rik	RIKEN cDNA A430078G23 gene	uc009krg.2	chr8	chr8_3351915_3354914	non-CGI	UP		-0.181188	0.626409	0.756577	n.s.	1.86846	2.13172e-05	9.39738e-05	n.s.	-0.839732	0.0143219	0.0330894	n.s.	0.51882	0.120233	0.271879	n.s.	-0.275125	0.465045	0.602314	n.s.
320486	A430078I02Rik	RIKEN cDNA A430078I02 gene	uc009crz.1	chr6	chr6_86479331_86482330	non-CGI	UP		-0.583457	3.65631e-06	4.47685e-05	n.s.	0.781362	2.64557e-10	3.40433e-09	n.s.	-0.255766	0.000199839	0.000774832	n.s.	-0.0765924	0.259145	0.453063	n.s.	-0.282123	0.000157307	0.000938181	n.s.
106059	A430088P11Rik	RIKEN cDNA A430088P11 gene	uc007wvs.1	chr15	chr15_80696111_80699110	non-CGI	DN		-0.301173	0.0234775	0.0704772	n.s.	0.141936	0.272046	0.368395	n.s.	-1.50482	1.7587e-06	1.10393e-05	n.s.	0.273838	0.354004	0.550509	n.s.	0.133112	0.691785	0.789926	n.s.
319803	A430090L17Rik	RIKEN cDNA A430090L17 gene	uc029sdh.1	chr13	chr13_114150093_114153092	CGI	LS		-0.180278	0.727055	0.829061	n.s.	-1.17415	0.0166806	0.0346547	n.s.	0.264007	0.621626	0.715708	n.s.	-0.670179	0.19571	0.376768	n.s.	0.281152	0.618372	0.731892	n.s.
239559	A4galt	alpha 1,4-galactosyltransferase	uc007xae.2	chr15	chr15_83250275_83253274	CGI	DN		0.412241	0.000353198	0.0023114	n.s.	-0.81781	5.61976e-13	1.26552e-11	n.s.	-0.152402	0.24107	0.344487	n.s.	0.088301	0.496686	0.674489	n.s.	-0.712112	6.87178e-07	9.07383e-06	n.s.
333424	A4gnt	alpha-1,4-N-acetylglucosaminyltransferase	uc009rej.2	chr9	chr9_99611002_99614001	non-CGI	UP		-0.0437429	0.891648	0.937105	n.s.	-0.0239234	0.939154	0.958124	n.s.	-0.904733	0.000120803	0.000494185	n.s.	-0.0549933	0.809527	0.896221	n.s.	-0.261684	0.300364	0.438228	n.s.
319942	A530016L24Rik	RIKEN cDNA A530016L24 gene	uc007peq.2	chr12	chr12_112487948_112490947	non-CGI	LS	LS6	-0.114963	0.827651	0.895741	n.s.	-0.408508	0.424913	0.52647	n.s.	-2.0306	0.00134531	0.00420451	sigDOWN	-0.327958	0.570003	0.731885	n.s.	0.900291	0.179934	0.296715	n.s.
328190	A530046M15Rik	RIKEN cDNA A530046M15 gene	uc007pnt.1	chr13	chr13_15805743_15808742	non-CGI	HS		-0.160189	0.376674	0.543323	n.s.	0.677203	0.000151746	0.000546888	n.s.	-0.439927	0.01251	0.0294078	n.s.	0.480812	0.0064196	0.0329534	n.s.	-0.363217	0.0645528	0.133798	n.s.
442846	A530050N04Rik	RIKEN cDNA A530050N04 gene	uc029tnd.1	chr18	chr18_61483108_61486107	CGI	UP		-1.10293	0.00843992	0.0312863	n.s.	1.25325	0.00237991	0.00625239	n.s.	-0.976487	1.21301e-05	6.28136e-05	n.s.	0.145483	0.485852	0.666432	n.s.	-1.5502	4.04876e-13	3.18097e-11	n.s.
328830	A530064D06Rik	RIKEN cDNA A530064D06 gene	uc012auz.1	chr17	chr17_48165758_48168757	non-CGI	LS		0.25698	0.739027	0.837848	n.s.	-0.620692	0.443787	0.544275	n.s.	1.86841	0.0677511	0.123122	n.s.	1.32206	0.13543	0.294337	n.s.	-0.863763	0.3523	0.492583	n.s.
545280	A630010A05Rik	RIKEN cDNA A630010A05 gene	uc012abk.1	chr16	chr16_14560817_14563816	non-CGI	HS		-0.324425	0.00097276	0.0054246	n.s.	0.237691	0.0132493	0.0283724	n.s.	-0.412658	0.000439824	0.00156517	n.s.	0.0568948	0.623656	0.772969	n.s.	-0.300833	0.0190863	0.0507174	n.s.
320642	A630066F11Rik	RIKEN cDNA A630066F11 gene	uc007eib.2	chr10	chr10_7661871_7664870	CGI	HS		-0.159339	0.277755	0.441151	n.s.	-0.210041	0.137279	0.2102	n.s.	-0.483111	0.000922375	0.00302182	n.s.	0.274089	0.0580884	0.163808	n.s.	0.247509	0.136679	0.240232	n.s.
320770	A630072M18Rik	RIKEN cDNA A630072M18 gene	uc008wog.2	chr5	chr5_20949489_20952488	CGI	DN		-0.0954814	0.420932	0.584355	n.s.	-0.658825	7.52668e-09	7.16783e-08	n.s.	0.138177	0.370401	0.484262	n.s.	-0.230602	0.134109	0.292364	n.s.	0.428869	0.0143294	0.0402955	n.s.
319973	A630077J23Rik	RIKEN cDNA A630077J23 gene	uc008sqz.1	chr4	chr4_43750359_43753358	CGI	LS		0.398595	0.370396	0.5373	n.s.	-0.224796	0.609975	0.695106	n.s.	-0.0784815	0.827176	0.87874	n.s.	-0.275817	0.43065	0.620189	n.s.	-0.141487	0.706881	0.801854	n.s.
320586	A630089N07Rik	RIKEN cDNA A630089N07 gene	uc012ajd.1	chr16	chr16_98080493_98083492	non-CGI	DN		-0.443843	0.106989	0.224234	n.s.	-1.54537	4.24529e-10	5.23425e-09	n.s.	-0.079543	0.792378	0.852088	n.s.	-1.14785	2.18299e-05	0.000399004	n.s.	-0.157601	0.557733	0.681894	n.s.
235973	A630095E13Rik	RIKEN cDNA A630095E13 gene	uc009otr.1	chr9	chr9_36637103_36640102	non-CGI	UP		-0.650166	0.0458225	0.117672	n.s.	1.15675	0.000317742	0.00104161	n.s.	-0.0192141	0.843923	0.890587	n.s.	-0.222867	0.0219895	0.0821115	n.s.	-0.36588	0.000665179	0.00320074	n.s.
381272	A630095N17Rik	RIKEN cDNA A630095N17 gene	uc029qph.1	chr1	chr1_75230594_75233593	non-CGI	UP		-0.60747	0.202086	0.353657	n.s.	0.285158	0.533423	0.627175	n.s.	-0.259391	0.464236	0.575658	n.s.	0.795081	0.0321113	0.107688	n.s.	0.31713	0.48392	0.619835	n.s.
330958	A730043L09Rik	RIKEN cDNA A730043L09 gene	uc029xbq.1	chr9	chr9_62242601_62245600	non-CGI	HS		-0.944308	7.13833e-09	1.74957e-07	n.s.	-0.130501	0.399269	0.501952	n.s.	-1.63576	7.5971e-24	5.93581e-22	n.s.	-0.414479	0.00568246	0.0301672	n.s.	0.397697	0.0188896	0.0502892	n.s.
101786	A730082K24Rik	RIKEN cDNA A730082K24 gene	uc029wnz.1	chr7	chr7_114949774_114952773	non-CGI	HS		-0.0904313	0.267613	0.429453	n.s.	-0.299159	0.000175393	0.000621968	n.s.	0.23797	0.0102723	0.02482	n.s.	-0.380906	4.0412e-05	0.000648702	n.s.	0.199712	0.0566302	0.120377	n.s.
319798	A730090N16Rik	RIKEN cDNA A730090N16 gene	uc008pkm.1	chr3	chr3_65347930_65350929	non-CGI	UP		0.807823	0.0412978	0.109008	n.s.	1.83324	1.21887e-05	5.70017e-05	n.s.	0.594297	0.195319	0.291095	n.s.	-0.174262	0.713025	0.832653	n.s.	-1.75103	0.000232107	0.00131931	n.s.
231570	A830010M20Rik	RIKEN cDNA A830010M20 gene	uc008ymg.2	chr5	chr5_107496245_107499244	non-CGI	DN		-0.51882	7.69236e-05	0.000631372	n.s.	-0.578671	3.93854e-06	2.05001e-05	n.s.	-1.3364	7.90758e-19	3.57281e-17	n.s.	-0.330067	0.0179716	0.070824	n.s.	-0.425876	0.0050128	0.0170575	n.s.
320492	A830018L16Rik	RIKEN cDNA A830018L16 gene	uc007ahw.2	chr1	chr1_11412605_11415604	CGI	UP		0.382246	0.319225	0.483711	n.s.	1.30218	0.00122781	0.00347831	n.s.	-0.943099	1.70064e-07	1.30073e-06	n.s.	0.0562651	0.747742	0.855668	n.s.	0.00322126	0.986952	0.993861	n.s.
319314	A930001C03Rik	RIKEN cDNA A930001C03 gene	uc029tqq.1	chr19	chr19_4445313_4448312	non-CGI	UP		0.0673343	0.904251	0.943735	n.s.	-1.69645	0.00176488	0.00480349	n.s.	-0.411923	0.3082	0.418739	n.s.	-0.435435	0.262545	0.456076	n.s.	-1.65609	3.06778e-05	0.000229548	n.s.
77940	A930004D18Rik	RIKEN cDNA A930004D18 gene	uc008ilj.2	chr2	chr2_18036242_18039241	non-CGI	LS		-0.0972619	0.590308	0.730116	n.s.	0.665439	0.000282317	0.000936774	n.s.	-0.280896	0.229844	0.331443	n.s.	0.403055	0.0870841	0.217242	n.s.	-0.193371	0.465209	0.602471	n.s.
100503120	A930006K02Rik	RIKEN cDNA A930006K02 gene	uc007zxm.2	chr16	chr16_91463604_91466603	CGI	UP		-0.501308	0.0271452	0.0789566	n.s.	1.04307	5.49961e-06	2.77176e-05	n.s.	-1.56389	9.4246e-15	2.39287e-13	n.s.	0.59258	0.00214461	0.0146354	n.s.	-0.666417	0.00179343	0.00729022	n.s.
319818	A930011G23Rik	RIKEN cDNA A930011G23 gene	uc008ygo.2	chr5	chr5_99727561_99730560	CGI	DN		-0.466795	0.00887936	0.03265	n.s.	0.695049	7.99506e-05	0.000308082	n.s.	0.162462	0.414007	0.527609	n.s.	0.154974	0.443725	0.631304	n.s.	0.945756	0.000128482	0.000786236	n.s.
626275	A930012L18Rik	RIKEN cDNA A930012L18 gene	uc008eva.1	chr18	chr18_44660165_44663164	CGI	HS		-0.679591	1.93263e-06	2.58304e-05	n.s.	0.155476	0.253459	0.34807	n.s.	-0.256358	0.0115453	0.0274333	n.s.	0.0578534	0.565094	0.728626	n.s.	0.402439	0.00052588	0.00262884	n.s.
77810	A930015D03Rik	RIKEN cDNA A930015D03 gene	uc008cjp.2	chr17	chr17_35993004_35996003	CGI	UP	UP4	0.473178	0.217416	0.372013	n.s.	5.59317	2.58467e-33	1.26043e-30	sigUP	1.84726	1.38011e-07	1.07832e-06	n.s.	3.09326	1.65606e-16	1.01826e-13	sigUP	0.596718	0.15198	0.260585	n.s.
239410	A930017M01Rik	Smg-5 homolog, nonsense mediated mRNA decay factor pseudogene	uc011zsq.1	chr15	chr15_44879894_44882893	non-CGI	UP		1.08351	0.000118795	0.000912048	n.s.	0.426686	0.128961	0.199362	n.s.	0.312332	0.064467	0.118355	n.s.	0.775388	8.60452e-06	0.00019595	n.s.	-0.483459	0.0126164	0.0362719	n.s.
68243	A930018P22Rik	RIKEN cDNA A930018P22 gene	uc008ljp.1	chr2	chr2_104121269_104124268	CGI	HS		-0.224928	0.193626	0.343743	n.s.	-0.349108	0.0354134	0.0664829	n.s.	-0.048261	0.736575	0.808118	n.s.	-0.014425	0.919735	0.95914	n.s.	0.296154	0.0701385	0.142976	n.s.
77835	A930031H19Rik	RIKEN cDNA A930031H19 gene	uc008uzy.1	chr4	chr4_131008975_131011974	non-CGI	UP		0.241599	0.219405	0.373947	n.s.	1.18522	2.55709e-09	2.6787e-08	n.s.	0.0767701	0.632791	0.724903	n.s.	-0.101027	0.5297	0.701746	n.s.	-0.0263078	0.883922	0.927382	n.s.
433100	AA388235	expressed sequence AA388235	uc008cao.1	chr17	chr17_33979992_33982991	CGI	LS		1.35027	0.00912455	0.0333227	n.s.	-0.846192	0.102823	0.164773	n.s.	0.23246	0.617313	0.712133	n.s.	0.371071	0.446191	0.633219	n.s.	0.318671	0.57495	0.696582	n.s.
245350	AA414768	expressed sequence AA414768	uc033jol.1	chrX	chrX_12935373_12938372	CGI	LS		-0.505449	0.239049	0.398236	n.s.	-0.783359	0.0436164	0.0794671	n.s.	0.27593	0.494836	0.604175	n.s.	-0.104266	0.79689	0.888561	n.s.	-0.247579	0.578829	0.69988	n.s.
380934	AA536875	expressed sequence AA536875	uc029snd.1	chr14	chr14_123167003_123170002	non-CGI	UP		-0.882809	7.21153e-08	1.42041e-06	n.s.	0.30656	0.0514212	0.0916214	n.s.	-0.696877	6.12166e-07	4.21278e-06	n.s.	-0.511606	0.000231418	0.00257087	n.s.	0.897912	2.24025e-08	4.7286e-07	n.s.
57866	AA545190	EST AA545190	uc012eib.1	chr6	chr6_10972879_10975878	non-CGI	UP		-0.694519	3.45209e-05	0.000321181	n.s.	1.04864	1.84491e-10	2.45967e-09	n.s.	-0.274761	2.6957e-05	0.000129098	n.s.	-0.174268	0.00762012	0.037483	n.s.	0.034478	0.63875	0.748278	n.s.
241051	AA619741	PHD finger protein 19 pseudogene	uc011wjd.1	chr1	chr1_34634711_34637710	non-CGI	HS		-0.113307	0.229092	0.385876	n.s.	-0.353951	0.000119661	0.000441867	n.s.	-0.212958	0.0239452	0.051065	n.s.	0.0261903	0.781045	0.877814	n.s.	0.352111	0.00101309	0.00453819	n.s.
100554	AA792892	expressed sequence AA792892	uc008yek.2	chr5	chr5_94338230_94341229	non-CGI	UP		-1.81259	8.09892e-07	1.21329e-05	n.s.	1.54335	1.21274e-05	5.67523e-05	n.s.	-0.949636	1.53579e-10	2.04127e-09	n.s.	0.0210647	0.882399	0.938121	n.s.	-0.489989	0.00173096	0.00708515	n.s.
223921	Aaas	achalasia, adrenocortical insufficiency, alacrimia	uc007xvl.2	chr15	chr15_102349260_102352259	CGI	HS		0.129495	0.017442	0.0559839	n.s.	0.0314846	0.555196	0.647069	n.s.	0.130578	0.0043607	0.0118185	n.s.	0.0272463	0.552711	0.720204	n.s.	-0.376564	1.50967e-13	1.35985e-11	n.s.
78894	Aacs	acetoacetyl-CoA synthetase	uc008zrs.1	chr5	chr5_125474373_125477372	CGI	DN		-0.0643515	0.682178	0.798055	n.s.	-0.198393	0.195277	0.280709	n.s.	-1.109	8.33347e-07	5.57483e-06	n.s.	-0.250274	0.238847	0.429033	n.s.	0.517642	0.0335672	0.0793611	n.s.
67758	Aadac	arylacetamide deacetylase	uc008piz.1	chr3	chr3_60030288_60033287	non-CGI	UP		-0.958746	2.92857e-07	4.98987e-06	n.s.	0.838286	3.90747e-06	2.03692e-05	n.s.	0.119892	0.234731	0.33732	n.s.	-0.0802685	0.426369	0.616742	n.s.	-0.0227806	0.840739	0.897	n.s.
230883	Aadacl3	arylacetamide deacetylase like 3	uc008vrg.1	chr4	chr4_144462257_144465256	non-CGI	LS	LS1	1.29504	2.95509e-05	0.000280664	n.s.	1.79602	2.96805e-06	1.5929e-05	n.s.	2.53783	1.53001e-18	6.63722e-17	sigUP	0.733647	0.0630528	0.173447	n.s.	-0.245855	0.59529	0.713501	n.s.
23923	Aadat	aminoadipate aminotransferase	uc009lte.1	chr8	chr8_60504624_60507623	CGI	UP		-0.556281	0.0266993	0.0779965	n.s.	1.86072	8.66473e-13	1.87652e-11	n.s.	-0.869226	3.89079e-09	4.03991e-08	n.s.	0.0475941	0.733489	0.846976	n.s.	-0.26987	0.0785031	0.156145	n.s.
66129	Aaed1	AhpC/TSA antioxidant enzyme domain containing 1	uc007qyv.1	chr13	chr13_64311211_64314210	CGI	DN		0.685038	0.00220336	0.0106275	n.s.	-0.00418754	0.985427	0.989485	n.s.	0.633153	0.00619589	0.0160275	n.s.	-0.0734905	0.757772	0.862349	n.s.	0.882929	0.00214994	0.00845978	n.s.
11298	Aanat	arylalkylamine N-acetyltransferase	uc007mlr.2	chr11	chr11_116594561_116597560	non-CGI	UP		0.827895	3.04449e-05	0.000287994	n.s.	1.61901	6.2455e-14	1.73184e-12	n.s.	0.417768	0.00371448	0.0102879	n.s.	0.8969	3.00491e-09	2.32215e-07	n.s.	0.0779882	0.657283	0.763098	n.s.
68295	Aar2	AAR2 splicing factor homolog	uc008nnq.2	chr2	chr2_156546076_156549075	CGI	DN		0.192722	0.0323701	0.0904342	n.s.	-0.372108	2.3956e-05	0.000104242	n.s.	-0.975144	0.000302699	0.00112394	n.s.	-0.679163	0.00964121	0.0446597	n.s.	0.00916183	0.97495	0.986526	n.s.
234734	Aars	alanyl-tRNA synthetase	uc009nlo.2	chr8	chr8_111032342_111035341	CGI	DN		-0.302545	0.0199009	0.0619499	n.s.	0.0186443	0.883006	0.916983	n.s.	-0.430347	0.000121582	0.000496795	n.s.	0.211748	0.058075	0.163808	n.s.	0.767053	2.86728e-09	7.99785e-08	n.s.
224805	Aars2	alanyl-tRNA synthetase 2, mitochondrial	uc012auc.1	chr17	chr17_45507365_45510364	non-CGI	DN		-0.425592	0.169261	0.311881	n.s.	-0.329834	0.272625	0.368909	n.s.	-0.332324	0.170967	0.261913	n.s.	0.945482	0.00012865	0.00161434	n.s.	0.151014	0.591187	0.710268	n.s.
69684	Aarsd1	alanyl-tRNA synthetase domain containing 1	uc007los.1	chr11	chr11_101415934_101418933	CGI	DN		-0.201299	0.00323754	0.014535	n.s.	0.0357266	0.592292	0.68031	n.s.	0.0698293	0.545106	0.648406	n.s.	0.376545	0.00115573	0.00916672	n.s.	0.102131	0.43496	0.573913	n.s.
231326	Aasdh	aminoadipate-semialdehyde dehydrogenase	uc012dxo.1	chr5	chr5_76902881_76905880	CGI	HS		-0.110458	0.27502	0.438135	n.s.	0.382425	0.000124544	0.000457837	n.s.	-0.431216	5.01841e-07	3.5221e-06	n.s.	0.286953	0.000782489	0.00675166	n.s.	-0.100952	0.292629	0.42987	n.s.
67618	Aasdhppt	aminoadipate-semialdehyde dehydrogenase-phosphopantetheinyl transferase	uc009obh.2	chr9	chr9_4307970_4310969	CGI	DN		0.144264	0.0339436	0.0937924	n.s.	0.342767	3.25848e-07	2.15737e-06	n.s.	0.268853	0.0084979	0.0210431	n.s.	-0.0370651	0.717459	0.836049	n.s.	0.0753987	0.512763	0.643817	n.s.
30956	Aass	aminoadipate-semialdehyde synthase	uc009bbc.2	chr6	chr6_23131487_23134486	CGI	HS		0.00315895	0.970812	0.983116	n.s.	0.200323	0.0177624	0.0365269	n.s.	-0.265232	0.00281849	0.008067	n.s.	-6.94901e-05	0.999375	1	n.s.	-0.40848	3.62009e-05	0.000263622	n.s.
56321	Aatf	apoptosis antagonizing transcription factor	uc007kqn.1	chr11	chr11_84512002_84515001	CGI	HS		-0.128624	0.191069	0.340449	n.s.	0.409802	2.1657e-05	9.52935e-05	n.s.	0.341181	0.00153615	0.00473886	n.s.	0.427494	7.71781e-05	0.00107638	n.s.	0.144868	0.235734	0.365944	n.s.
382062	AB124611	cDNA sequence AB124611	uc009olr.2	chr9	chr9_21524677_21527676	non-CGI	DN		-0.447875	0.117415	0.240023	n.s.	0.345067	0.216075	0.304659	n.s.	-0.598369	0.0162247	0.0367944	n.s.	0.210364	0.389757	0.583584	n.s.	0.578239	0.0442028	0.0986142	n.s.
268860	Abat	4-aminobutyrate aminotransferase	uc007ycn.2	chr16	chr16_8511929_8514928	CGI	HS		-0.803109	6.74725e-07	1.03492e-05	n.s.	-0.0546093	0.717263	0.785407	n.s.	-1.24121	9.22424e-16	2.67314e-14	n.s.	0.000466433	0.997612	0.99994	n.s.	0.420102	0.0101789	0.0305302	n.s.
11303	Abca1	ATP-binding cassette, sub-family A (ABC1), member 1	uc008swu.1	chr4	chr4_53158396_53161395	CGI	LS		1.03321	0.0306442	0.0865875	n.s.	-1.70767	0.000273808	0.000911962	n.s.	-0.681051	0.477442	0.588203	n.s.	-2.33335	0.0260089	0.09237	n.s.	1.5869	0.185009	0.303174	n.s.
74591	Abca12	ATP-binding cassette, sub-family A (ABC1), member 12	uc007bjo.2	chr1	chr1_71305627_71308626	non-CGI	UP	UP3	-2.22071	0.00318973	0.0143797	sigDOWN	2.99918	2.79162e-05	0.000119596	sigUP	-0.482443	0.345354	0.45872	n.s.	-0.0919738	0.855415	0.923271	n.s.	-1.06389	0.0486918	0.106726	n.s.
268379	Abca13	ATP-binding cassette, sub-family A (ABC1), member 13	uc007hzz.1	chr11	chr11_9190442_9193441	non-CGI	HS		0.134405	0.501412	0.656146	n.s.	-0.0961504	0.623756	0.706654	n.s.	-0.640969	2.22593e-05	0.000108362	n.s.	-0.0113257	0.938454	0.969205	n.s.	0.0801372	0.626395	0.738761	n.s.
67928	Abca14	ATP-binding cassette, sub-family A (ABC1), member 14	uc009jmm.1	chr7	chr7_120202464_120205463	CGI	UP		0.594629	0.299716	0.464424	n.s.	-0.696969	0.219132	0.308416	n.s.	0.218863	0.656299	0.74436	n.s.	-0.506634	0.297077	0.493221	n.s.	0.0757772	0.887104	0.929428	n.s.
233810	Abca16	ATP-binding cassette, sub-family A (ABC1), member 16	uc009jmq.1	chr7	chr7_120408147_120411146	non-CGI	HS		0.227243	0.150897	0.287755	n.s.	0.141071	0.371385	0.474447	n.s.	-0.204422	0.265936	0.373361	n.s.	-0.0261278	0.88563	0.93961	n.s.	-0.29449	0.139822	0.244723	n.s.
381072	Abca17	ATP-binding cassette, sub-family A (ABC1), member 17	uc008avk.1	chr17	chr17_24345786_24348785	CGI	LS	LS1	1.15305	0.0615472	0.148128	n.s.	0.516809	0.40033	0.502929	n.s.	2.0605	0.0143172	0.0330863	sigUP	2.33541	0.0040483	0.0237145	sigUP	-0.596405	0.42366	0.563844	n.s.
11305	Abca2	ATP-binding cassette, sub-family A (ABC1), member 2	uc008isc.1	chr2	chr2_25427174_25430173	CGI	DN		0.273959	0.119083	0.242661	n.s.	-1.18875	6.5384e-12	1.20713e-10	n.s.	-0.278759	0.0956367	0.163384	n.s.	0.156148	0.349081	0.546035	n.s.	-0.0661676	0.723574	0.814582	n.s.
27410	Abca3	ATP-binding cassette, sub-family A (ABC1), member 3	uc012amg.2	chr17	chr17_24362977_24365976	non-CGI	DN		0.144643	0.196863	0.3477	n.s.	-0.89264	2.12814e-16	9.43452e-15	n.s.	-0.472964	0.000164964	0.000654212	n.s.	0.203176	0.101993	0.243235	n.s.	-0.00586855	0.966553	0.9807	n.s.
11304	Abca4	ATP-binding cassette, sub-family A (ABC1), member 4	uc008ren.1	chr3	chr3_122171615_122174614	non-CGI	HS		-1.32475	7.87542e-07	1.18725e-05	n.s.	0.34543	0.170809	0.251623	n.s.	-1.22741	1.3847e-08	1.29172e-07	n.s.	0.17004	0.40731	0.599457	n.s.	0.0223472	0.923129	0.952773	n.s.
217265	Abca5	ATP-binding cassette, sub-family A (ABC1), member 5	uc007mdm.1	chr11	chr11_110336217_110339216	CGI	LS		0.664607	0.000157308	0.00115747	n.s.	-0.945964	3.70243e-08	3.04063e-07	n.s.	0.157372	0.379822	0.493609	n.s.	-0.426649	0.0165112	0.0664299	n.s.	-0.0300615	0.878139	0.923044	n.s.
27403	Abca7	ATP-binding cassette, sub-family A (ABC1), member 7	uc007gba.1	chr10	chr10_79996115_79999114	CGI	DN		0.800154	0.00860817	0.03181	n.s.	-1.43082	1.28586e-06	7.47308e-06	n.s.	0.622273	0.316387	0.42739	n.s.	-0.782474	0.204833	0.38837	n.s.	1.63078	0.0272738	0.0677794	n.s.
217258	Abca8a	ATP-binding cassette, sub-family A (ABC1), member 8a	uc007mdf.1	chr11	chr11_110090121_110093120	non-CGI	LS		-0.0740771	0.907042	0.945066	n.s.	-0.222592	0.718666	0.7867	n.s.	-0.673684	0.29393	0.403061	n.s.	0.20777	0.742008	0.851951	n.s.	-0.251694	0.723899	0.814818	n.s.
27404	Abca8b	ATP-binding cassette, sub-family A (ABC1), member 8b	uc007mdb.2	chr11	chr11_109994317_109997316	non-CGI	LS		-0.135075	0.830985	0.897426	n.s.	-0.3243	0.58528	0.674684	n.s.	0.195034	0.688475	0.770669	n.s.	-0.414228	0.391686	0.584688	n.s.	-0.220737	0.677299	0.779267	n.s.
217262	Abca9	ATP-binding cassette, sub-family A (ABC1), member 9	uc007mdh.1	chr11	chr11_110166654_110169653	CGI	UP		1.76823	0.0348115	0.0954447	n.s.	0.0169878	0.976354	0.982957	n.s.	0.755692	0.0370062	0.0740125	n.s.	-0.767522	0.034207	0.112659	n.s.	0.15131	0.708687	0.803105	n.s.
56199	Abcb10	ATP-binding cassette, sub-family B (MDR/TAP), member 10	uc009nwv.1	chr8	chr8_123981623_123984622	CGI	DN		-0.324383	0.0370202	0.0999121	n.s.	-0.419496	0.00466019	0.0113141	n.s.	-1.43575	1.99416e-17	7.32506e-16	n.s.	-0.107285	0.488131	0.668457	n.s.	0.25495	0.14571	0.25222	n.s.
27413	Abcb11	ATP-binding cassette, sub-family B (MDR/TAP), member 11	uc012bwo.1	chr2	chr2_69341117_69344116	non-CGI	UP		1.02487	0.0688181	0.16137	n.s.	0.607696	0.282418	0.38005	n.s.	1.32543	0.00167781	0.00511683	n.s.	0.557492	0.193807	0.374265	n.s.	-0.894292	0.0557562	0.11899	n.s.
18671	Abcb1a	ATP-binding cassette, sub-family B (MDR/TAP), member 1A	uc008wkl.1	chr5	chr5_8658592_8661591	CGI	DN		0.522544	0.000555575	0.00340865	n.s.	-0.961553	7.7012e-11	1.11247e-09	n.s.	0.214578	0.152088	0.237477	n.s.	-0.456866	0.00209248	0.014393	n.s.	-0.310622	0.0526591	0.113486	n.s.
18669	Abcb1b	ATP-binding cassette, sub-family B (MDR/TAP), member 1B	uc008wkp.2	chr5	chr5_8796647_8799646	CGI	UP		-0.399906	0.000103402	0.000812398	n.s.	0.32694	0.00113797	0.00325181	n.s.	-0.462804	9.02881e-09	8.75157e-08	n.s.	-0.133856	0.0945964	0.23008	n.s.	-0.277243	0.00190847	0.00765661	n.s.
18670	Abcb4	ATP-binding cassette, sub-family B (MDR/TAP), member 4	uc008wks.1	chr5	chr5_8892449_8895448	CGI	LS		0.0378732	0.897458	0.940416	n.s.	0.319924	0.270564	0.366891	n.s.	-0.456649	0.0465569	0.0897074	n.s.	0.177134	0.435972	0.624794	n.s.	0.722055	0.00684592	0.0220034	n.s.
77706	Abcb5	ATP-binding cassette, sub-family B (MDR/TAP), member 5	uc033ggm.1	chr12	chr12_118919595_118922594	non-CGI	UP		0.0225736	0.908718	0.946046	n.s.	0.616284	0.00170868	0.00466851	n.s.	-0.26217	0.0658025	0.120339	n.s.	0.210022	0.140319	0.300757	n.s.	-0.299159	0.0588923	0.124418	n.s.
74104	Abcb6	ATP-binding cassette, sub-family B (MDR/TAP), member 6	uc007bny.1	chr1	chr1_75178784_75181783	CGI	HS		0.115643	0.408129	0.572147	n.s.	0.976626	2.73376e-12	5.44208e-11	n.s.	-0.100185	0.395184	0.508664	n.s.	0.590164	7.01719e-07	2.55108e-05	n.s.	0.356198	0.00894239	0.0274502	n.s.
11306	Abcb7	ATP-binding cassette, sub-family B (MDR/TAP), member 7	uc009uaf.2	chrX	chrX_104412347_104415346	CGI	UP		0.061363	0.391655	0.557726	n.s.	-0.0703435	0.316043	0.416541	n.s.	0.269973	0.000740278	0.00248081	n.s.	-0.304135	0.000143837	0.00177036	n.s.	0.195446	0.0301328	0.0731823	n.s.
74610	Abcb8	ATP-binding cassette, sub-family B (MDR/TAP), member 8	uc008wrh.1	chr5	chr5_24392656_24395655	CGI	HS		0.191709	0.0259064	0.076295	n.s.	-0.0606851	0.471484	0.569977	n.s.	-0.339562	0.000401983	0.00144911	n.s.	0.151733	0.113226	0.260901	n.s.	-0.148947	0.165352	0.277984	n.s.
56325	Abcb9	ATP-binding cassette, sub-family B (MDR/TAP), member 9	uc008zou.1	chr5	chr5_124094299_124097298	CGI	DN		0.164639	0.338939	0.504608	n.s.	-0.032843	0.845482	0.888255	n.s.	0.126086	0.293878	0.403061	n.s.	0.735242	1.25586e-09	1.117e-07	n.s.	0.374844	0.00638164	0.0207899	n.s.
17250	Abcc1	ATP-binding cassette, sub-family C (CFTR/MRP), member 1	uc007yhk.1	chr16	chr16_14459398_14462397	non-CGI	DN		0.159069	0.238004	0.396998	n.s.	-0.664728	2.87915e-07	1.92242e-06	n.s.	-0.950898	3.05992e-07	2.24215e-06	n.s.	0.309073	0.0833352	0.210828	n.s.	-0.949056	6.89302e-07	9.08491e-06	n.s.
224814	Abcc10	ATP-binding cassette, sub-family C (CFTR/MRP), member 10	uc008cso.1	chr17	chr17_46326524_46329523	CGI	DN		-0.891292	0.00351209	0.0155115	n.s.	0.342837	0.245381	0.338984	n.s.	-0.206031	0.534714	0.640082	n.s.	-0.299704	0.366303	0.561851	n.s.	0.792893	0.0381799	0.0879524	n.s.
12780	Abcc2	ATP-binding cassette, sub-family C (CFTR/MRP), member 2	uc008how.1	chr19	chr19_43780808_43783807	non-CGI	LS		0.506113	0.541161	0.689654	n.s.	1.01479	0.195223	0.280659	n.s.	0.100284	0.850659	0.895691	n.s.	-1.82146	0.000235796	0.00260634	n.s.	-1.10095	0.0209738	0.0548134	n.s.
76408	Abcc3	ATP-binding cassette, sub-family C (CFTR/MRP), member 3	uc007kyo.1	chr11	chr11_94391477_94394476	CGI	DN		0.0540416	0.621962	0.753696	n.s.	-0.150015	0.161733	0.240482	n.s.	-0.042998	0.717911	0.793241	n.s.	-0.033568	0.777819	0.87579	n.s.	-0.369982	0.00513415	0.0174076	n.s.
239273	Abcc4	ATP-binding cassette, sub-family C (CFTR/MRP), member 4	uc011zpz.1	chr14	chr14_118675432_118678431	non-CGI	HS		-0.224276	0.0342117	0.0943857	n.s.	0.109702	0.288772	0.387054	n.s.	-0.714601	2.57888e-18	1.09521e-16	n.s.	0.677894	1.17473e-16	7.8949e-14	n.s.	-0.409684	6.7179e-06	6.27093e-05	n.s.
27416	Abcc5	ATP-binding cassette, sub-family C (CFTR/MRP), member 5	uc007ypt.1	chr16	chr16_20424895_20427894	CGI	HS		0.214574	0.104035	0.219556	n.s.	0.118982	0.370146	0.473414	n.s.	-0.050045	0.697922	0.777546	n.s.	0.232795	0.0764526	0.197948	n.s.	0.00218385	0.988363	0.994378	n.s.
27421	Abcc6	ATP-binding cassette, sub-family C (CFTR/MRP), member 6	uc009gya.1	chr7	chr7_46028787_46031786	non-CGI	LS		-0.282262	0.252841	0.413384	n.s.	1.95629	8.91923e-15	2.91307e-13	n.s.	0.350687	0.052311	0.098941	n.s.	0.632901	0.000702445	0.0061894	n.s.	-0.918709	6.91462e-06	6.42487e-05	n.s.
26874	Abcd2	ATP-binding cassette, sub-family D (ALD), member 2	uc007xhx.1	chr15	chr15_91190308_91193307	CGI	LS		-0.334383	0.595984	0.734304	n.s.	-0.951746	0.19654	0.282191	n.s.	-0.157847	0.851951	0.896584	n.s.	-0.762336	0.392422	0.585404	n.s.	-0.21552	0.828429	0.889706	n.s.
19299	Abcd3	ATP-binding cassette, sub-family D (ALD), member 3	uc008reg.1	chr3	chr3_121813716_121816715	CGI	DN		0.953773	8.24193e-33	2.59017e-30	n.s.	-0.75377	7.04491e-22	7.54766e-20	n.s.	1.59175	1.4041e-42	5.51577e-40	n.s.	-0.591447	2.99906e-07	1.25111e-05	n.s.	-0.353674	0.00528801	0.0178013	n.s.
19300	Abcd4	ATP-binding cassette, sub-family D (ALD), member 4	uc007ofo.2	chr12	chr12_84615967_84618966	CGI	DN		0.282185	0.00597856	0.0237197	n.s.	-0.00448711	0.964474	0.97565	n.s.	0.0519405	0.628998	0.721317	n.s.	0.224472	0.0382199	0.12179	n.s.	0.100112	0.41434	0.554466	n.s.
24015	Abce1	ATP-binding cassette, sub-family E (OABP), member 1	uc009miu.1	chr8	chr8_79710241_79713240	CGI	HS		0.0389016	0.716794	0.821866	n.s.	0.384762	0.000274097	0.000912711	n.s.	-0.193751	0.21933	0.31977	n.s.	-0.0668266	0.670916	0.806605	n.s.	0.0139058	0.937236	0.961578	n.s.
224742	Abcf1	ATP-binding cassette, sub-family F (GCN20), member 1	uc008cjk.1	chr17	chr17_35968251_35971250	CGI	DN		-0.224097	0.0836099	0.18606	n.s.	-0.13261	0.294055	0.393088	n.s.	-0.0908053	0.388501	0.502165	n.s.	0.421786	6.59032e-05	0.000951995	n.s.	0.319039	0.00793691	0.0248917	n.s.
27407	Abcf2	ATP-binding cassette, sub-family F (GCN20), member 2	uc012dtd.1	chr5	chr5_24575968_24578967	CGI	HS		0.0928464	0.12139	0.246262	n.s.	0.101259	0.0847236	0.14007	n.s.	-0.137746	0.00470751	0.0126374	n.s.	0.0138793	0.775581	0.874035	n.s.	0.126178	0.0216705	0.0563042	n.s.
27406	Abcf3	ATP-binding cassette, sub-family F (GCN20), member 3	uc007ypz.1	chr16	chr16_20547103_20550102	CGI	HS		-0.00368704	0.940871	0.96493	n.s.	-0.0544846	0.262389	0.3579	n.s.	-0.0614497	0.448714	0.561369	n.s.	0.132927	0.10135	0.242068	n.s.	-0.104072	0.253089	0.385689	n.s.
11307	Abcg1	ATP binding cassette subfamily G member 1	uc008buj.2	chr17	chr17_31056194_31059193	CGI	UP		-0.327101	0.00072524	0.00425928	n.s.	0.200022	0.0340994	0.0642978	n.s.	0.229341	0.00101365	0.00328785	n.s.	-0.235339	0.00074567	0.00648939	n.s.	-0.417932	6.47934e-08	1.18081e-06	n.s.
27405	Abcg3	ATP binding cassette subfamily G member 3	uc012eae.1	chr5	chr5_104981218_104984217	CGI	UP	UP3	-0.824553	0.0205588	0.0635503	n.s.	2.48369	9.09332e-11	1.29114e-09	sigUP	-0.775409	0.0111386	0.0265861	n.s.	0.812761	0.00811366	0.0392553	n.s.	0.220429	0.542692	0.669641	n.s.
57742	Abhd1	abhydrolase domain containing 1	uc008wwp.1	chr5	chr5_30948566_30951565	CGI	DN		0.720582	1.293e-05	0.000136154	n.s.	-0.573347	0.000467916	0.00147247	n.s.	0.821219	3.71588e-07	2.68386e-06	n.s.	0.105599	0.547993	0.716544	n.s.	0.0840666	0.674345	0.777291	n.s.
213012	Abhd10	abhydrolase domain containing 10	uc007zix.3	chr16	chr16_45741456_45744455	CGI	DN		0.208604	0.0137799	0.0465876	n.s.	-0.311173	0.000173447	0.00061584	n.s.	-0.447017	0.000122436	0.000499998	n.s.	-0.124137	0.277651	0.472109	n.s.	-0.0621026	0.62572	0.738211	n.s.
68758	Abhd11	abhydrolase domain containing 11	uc008zxg.2	chr5	chr5_135007799_135010798	CGI	HS		0.322514	2.02579e-07	3.58109e-06	n.s.	-0.212512	0.000489257	0.00153518	n.s.	0.392889	1.06547e-06	7.01485e-06	n.s.	-0.290332	0.000314275	0.00328734	n.s.	0.00361105	0.968036	0.981852	n.s.
69812	Abhd11os	abhydrolase domain containing 11, opposite strand	uc008zxj.2	chr5	chr5_135011658_135014657	non-CGI	HS		0.219971	0.100928	0.214378	n.s.	-0.220468	0.0947321	0.15383	n.s.	0.489565	0.000202193	0.00078297	n.s.	-0.158201	0.244031	0.43492	n.s.	-0.199315	0.172809	0.287412	n.s.
76192	Abhd12	abhydrolase domain containing 12	uc008mup.2	chr2	chr2_150903232_150906231	CGI	HS		-0.253016	0.00372302	0.0162603	n.s.	0.149946	0.0782615	0.130964	n.s.	-0.0667898	0.388343	0.502089	n.s.	0.132335	0.0875753	0.218198	n.s.	-0.0523089	0.547734	0.673521	n.s.
100504285	Abhd12b	abhydrolase domain containing 12B	uc011yni.1	chr12	chr12_70152671_70155670	non-CGI	UP	UP5	-1.73261	0.00127474	0.00679508	n.s.	0.419254	0.398445	0.501139	n.s.	-2.23924	6.093e-11	8.62534e-10	sigDOWN	0.019909	0.947437	0.974802	n.s.	0.0723659	0.82727	0.888866	n.s.
68904	Abhd13	abhydrolase domain containing 13	uc012fzf.1	chr8	chr8_9976217_9979216	CGI	HS		-0.208873	0.00283786	0.0130599	n.s.	-0.413431	1.25224e-09	1.41335e-08	n.s.	-0.138774	0.0275608	0.0575384	n.s.	-0.145529	0.0205998	0.0783334	n.s.	0.325611	4.99143e-06	4.87829e-05	n.s.
76491	Abhd14b	abhydrolase domain containing 14b	uc009rjs.2	chr9	chr9_106447140_106450139	CGI	DN		1.05016	0.0225117	0.0682883	n.s.	-1.46086	0.000976601	0.00284004	n.s.	-0.514176	0.468682	0.58014	n.s.	-1.47177	0.0375946	0.120313	n.s.	1.21997	0.130222	0.231708	n.s.
67477	Abhd15	abhydrolase domain containing 15	uc007kha.1	chr11	chr11_77513617_77516616	CGI	DN		-0.237243	0.123027	0.24875	n.s.	-0.481893	0.00122606	0.00347403	n.s.	-0.457357	0.0651532	0.119336	n.s.	-0.0569568	0.814659	0.898736	n.s.	0.264906	0.336404	0.475439	n.s.
193742	Abhd16a	abhydrolase domain containing 16A	uc008cfq.1	chr17	chr17_35087791_35090790	CGI	HS		-0.189728	0.0178027	0.0568961	n.s.	0.123518	0.114265	0.179729	n.s.	-0.412149	2.41484e-06	1.47308e-05	n.s.	0.395328	6.0905e-06	0.000145739	n.s.	0.305854	0.00205629	0.00815023	n.s.
216169	Abhd17a	abhydrolase domain containing 17A	uc007gdv.2	chr10	chr10_80588842_80591841	CGI	DN		-0.0874191	0.401089	0.565862	n.s.	-0.532356	1.43981e-07	1.03675e-06	n.s.	0.417378	6.78582e-06	3.70665e-05	n.s.	-0.00953902	0.918527	0.958631	n.s.	0.558012	2.03605e-07	3.16415e-06	n.s.
70178	Abhd17c	abhydrolase domain containing 17C	uc009ied.2	chr7	chr7_84150394_84153393	CGI	DN		0.297601	0.22631	0.382147	n.s.	-1.14842	2.02337e-06	1.12478e-05	n.s.	0.40459	0.00145544	0.00451279	n.s.	-0.0293425	0.820132	0.9021	n.s.	-0.133708	0.349797	0.489833	n.s.
269423	Abhd18	abhydrolase domain containing 18	uc008pbu.1	chr3	chr3_40892777_40895776	CGI	UP		0.338744	0.130814	0.259681	n.s.	1.51071	1.47402e-08	1.31134e-07	n.s.	0.26371	0.262045	0.368928	n.s.	-0.0778252	0.745796	0.854237	n.s.	-0.172569	0.507395	0.639476	n.s.
54608	Abhd2	abhydrolase domain containing 2	uc012fnf.1	chr7	chr7_79271766_79274765	CGI	UP		-0.363975	0.0701325	0.16372	n.s.	0.699577	0.000435266	0.00137893	n.s.	0.428593	0.000698563	0.00235609	n.s.	-0.368616	0.00370087	0.0221864	n.s.	-0.755526	1.33998e-08	2.99368e-07	n.s.
106861	Abhd3	abhydrolase domain containing 3	uc008eba.1	chr18	chr18_10705197_10708196	CGI	UP		0.139971	0.233147	0.391169	n.s.	-0.330354	0.00395488	0.00980883	n.s.	0.321993	0.00066908	0.00226909	n.s.	-0.117068	0.217465	0.404357	n.s.	-0.336084	0.00136454	0.00582473	n.s.
105501	Abhd4	abhydrolase domain containing 4	uc007tvq.2	chr14	chr14_54257732_54260731	CGI	HS		0.0965291	0.150079	0.28693	n.s.	-0.0433798	0.508669	0.604708	n.s.	-0.0400519	0.426262	0.540258	n.s.	-0.163215	0.00117984	0.0092954	n.s.	-0.157529	0.00516052	0.0174761	n.s.
67469	Abhd5	abhydrolase domain containing 5	uc009sev.1	chr9	chr9_122350116_122353115	CGI	HS		0.0310972	0.817085	0.889547	n.s.	-0.0292797	0.824512	0.872186	n.s.	-0.0226292	0.857158	0.900789	n.s.	0.0650661	0.607161	0.76018	n.s.	-0.287045	0.0378176	0.0873171	n.s.
66082	Abhd6	abhydrolase domain containing 6	uc007seo.1	chr14	chr14_8001402_8004401	CGI	UP		-0.711522	1.6509e-12	7.7308e-11	n.s.	0.414403	2.18814e-05	9.62509e-05	n.s.	-0.638023	1.06391e-17	4.13346e-16	n.s.	-0.0726047	0.322809	0.518592	n.s.	-0.065335	0.426803	0.566746	n.s.
64296	Abhd8	abhydrolase domain containing 8	uc009mdg.2	chr8	chr8_71462158_71465157	CGI	DN	DN5	0.551863	0.0687534	0.161245	n.s.	0.251892	0.431639	0.532935	n.s.	-0.507561	0.387538	0.501377	n.s.	-1.05539	0.066535	0.179877	n.s.	2.51359	0.000507721	0.00254526	sigUP
11308	Abi1	abl-interactor 1	uc008ins.2	chr2	chr2_23038742_23041741	CGI	HS		0.0195487	0.658294	0.780672	n.s.	0.0228298	0.59801	0.685004	n.s.	0.054617	0.457423	0.569845	n.s.	0.0621392	0.398178	0.590834	n.s.	0.200973	0.0157414	0.0434844	n.s.
329165	Abi2	abl-interactor 2	uc007beq.2	chr1	chr1_60408119_60411118	CGI	DN		0.259167	0.00838739	0.0311324	n.s.	-1.12737	1.55621e-31	5.50199e-29	n.s.	-0.0569683	0.732049	0.804213	n.s.	-0.208147	0.208336	0.393029	n.s.	-0.24176	0.185291	0.30344	n.s.
320712	Abi3bp	ABI gene family, member 3 (NESH) binding protein	uc007zmp.2	chr16	chr16_56476346_56479345	CGI	HS		-0.20766	0.0108252	0.0381961	n.s.	-0.390169	7.30803e-07	4.50721e-06	n.s.	-0.00143291	0.986769	0.991185	n.s.	-0.31876	0.000208545	0.00236081	n.s.	-0.053016	0.578226	0.69945	n.s.
11350	Abl1	c-abl oncogene 1, non-receptor tyrosine kinase	uc008jeb.3	chr2	chr2_31687037_31690036	CGI	HS		-0.609876	4.43822e-07	7.15944e-06	n.s.	-0.341385	0.0032573	0.0082761	n.s.	-0.901088	3.47842e-11	5.09233e-10	n.s.	0.30874	0.0214292	0.0806064	n.s.	0.151393	0.318753	0.45681	n.s.
11352	Abl2	v-abl Abelson murine leukemia viral oncogene 2 (arg, Abelson-related gene)	uc011wuf.1	chr1	chr1_156557287_156560286	CGI	DN		-0.153253	0.308329	0.473285	n.s.	-1.05205	1.22175e-12	2.57881e-11	n.s.	-0.477076	9.28084e-16	2.68404e-14	n.s.	-0.0915522	0.119675	0.27079	n.s.	-0.0261968	0.691162	0.789469	n.s.
226251	Ablim1	actin-binding LIM protein 1	uc033hlb.1	chr19	chr19_57214533_57217532	non-CGI	HS		0.373931	1.48774e-07	2.74669e-06	n.s.	-0.321812	3.96301e-06	2.06123e-05	n.s.	0.266097	0.000252982	0.000954556	n.s.	0.0374902	0.607055	0.760135	n.s.	-0.0758051	0.353682	0.493953	n.s.
231148	Ablim2	actin-binding LIM protein 2	uc033ijc.1	chr5	chr5_35756380_35759379	CGI	HS		-0.00348811	0.975795	0.986354	n.s.	-0.151973	0.176409	0.258435	n.s.	-0.253571	0.007252	0.0183631	n.s.	0.239597	0.0111773	0.0498125	n.s.	0.627232	7.7898e-09	1.86129e-07	n.s.
319713	Ablim3	actin binding LIM protein family, member 3	uc008fct.2	chr18	chr18_61910353_61913352	CGI	HS		-0.229462	0.170569	0.313614	n.s.	-0.0293308	0.857383	0.897491	n.s.	-0.253086	0.100283	0.169854	n.s.	-0.234237	0.12655	0.281218	n.s.	-0.266192	0.118866	0.215569	n.s.
109934	Abr	active BCR-related gene	uc007kfu.2	chr11	chr11_76576240_76579239	non-CGI	HS		-0.106265	0.166154	0.307715	n.s.	-0.517419	5.25586e-12	9.89725e-11	n.s.	-0.814588	4.23014e-22	2.75681e-20	n.s.	0.0840365	0.314019	0.510149	n.s.	0.0564789	0.54815	0.673788	n.s.
73112	Abracl	ABRA C-terminal like	uc007elz.2	chr10	chr10_18021753_18024752	CGI	DN		0.130882	0.637821	0.765552	n.s.	-0.906121	0.000700694	0.00211394	n.s.	0.632787	0.0398274	0.0786537	n.s.	-0.648146	0.035228	0.114983	n.s.	0.701281	0.0457997	0.101568	n.s.
70681	Abraxas1	BRCA1 A complex subunit	uc008yif.1	chr5	chr5_100819436_100822435	CGI	HS		-0.0468482	0.385612	0.551819	n.s.	0.599049	3.67013e-29	1.03806e-26	n.s.	0.231352	0.000120966	0.000494708	n.s.	-0.00611151	0.919252	0.958878	n.s.	0.181308	0.00781574	0.0246017	n.s.
109359	Abraxas2	BRISC complex subunit	uc009kcp.1	chr7	chr7_132857725_132860724	CGI	DN		-0.293119	0.00313709	0.014193	n.s.	-0.136372	0.153612	0.230246	n.s.	-0.435927	2.64049e-05	0.000126711	n.s.	-0.0874828	0.388829	0.582749	n.s.	0.617603	1.55018e-07	2.51695e-06	n.s.
30946	Abt1	activator of basal transcription 1	uc007pto.1	chr13	chr13_23422367_23425366	CGI	DN		0.0980369	0.0937953	0.203008	n.s.	0.087363	0.128032	0.198143	n.s.	0.468228	6.64507e-06	3.63756e-05	n.s.	0.293423	0.00494204	0.0274804	n.s.	0.0269614	0.818703	0.883218	n.s.
99382	Abtb2	ankyrin repeat and BTB (POZ) domain containing 2	uc008lix.1	chr2	chr2_103564810_103567809	CGI	DN		-0.394295	0.0395081	0.10532	n.s.	-1.11641	2.8377e-09	2.94863e-08	n.s.	-0.981644	6.68074e-05	0.000291512	n.s.	-0.30824	0.202794	0.385692	n.s.	1.20566	2.2943e-05	0.000179558	n.s.
235674	Acaa1b	acetyl-Coenzyme A acyltransferase 1B	uc009saj.1	chr9	chr9_119155594_119158593	CGI	DN		0.895504	0.00123064	0.00659984	n.s.	-1.65558	1.8701e-09	2.03282e-08	n.s.	0.550381	0.0724776	0.130156	n.s.	-0.370199	0.231306	0.420346	n.s.	-0.79062	0.0153208	0.0425588	n.s.
107476	Acaca	acetyl-Coenzyme A carboxylase alpha	uc007kql.1	chr11	chr11_84193938_84196937	non-CGI	LS		0.297771	0.157643	0.296777	n.s.	-0.427859	0.0378765	0.0705081	n.s.	-0.154498	0.510763	0.61876	n.s.	0.507857	0.0371067	0.119312	n.s.	-0.789175	0.00262542	0.00998887	n.s.
100705	Acacb	acetyl-Coenzyme A carboxylase beta	uc008yzi.2	chr5	chr5_114164018_114167017	non-CGI	DN		-0.129968	0.340817	0.506665	n.s.	-1.07288	1.09997e-15	4.241e-14	n.s.	-0.859974	8.13862e-13	1.54492e-11	n.s.	0.181739	0.124457	0.278103	n.s.	0.233211	0.0823666	0.162074	n.s.
338350	Acad12	acyl-Coenzyme A dehydrogenase family, member 12	uc008zjx.1	chr5	chr5_121617439_121620438	CGI	DN		-0.121012	0.439261	0.60066	n.s.	-0.233895	0.118457	0.185297	n.s.	-0.903539	9.40149e-05	0.000394997	n.s.	0.128574	0.558107	0.723707	n.s.	-0.179747	0.460956	0.598706	n.s.
229211	Acad9	acyl-Coenzyme A dehydrogenase family, member 9	uc008oze.1	chr3	chr3_36064500_36067499	CGI	DN		-0.123224	0.140311	0.273267	n.s.	0.0504122	0.536932	0.630777	n.s.	-0.473516	8.38097e-10	9.78726e-09	n.s.	0.124228	0.103438	0.245336	n.s.	0.110172	0.201356	0.323215	n.s.
11363	Acadl	acyl-Coenzyme A dehydrogenase, long-chain	uc007bir.2	chr1	chr1_66861810_66864809	CGI	HS		0.36802	0.224837	0.38034	n.s.	0.38598	0.195769	0.281245	n.s.	0.370633	0.111653	0.185437	n.s.	0.538358	0.0221032	0.0823672	n.s.	-0.0811792	0.758767	0.839565	n.s.
11364	Acadm	acyl-Coenzyme A dehydrogenase, medium chain	uc008ruj.2	chr3	chr3_153943144_153946143	CGI	HS		-0.354952	0.00572454	0.0229079	n.s.	-0.0118075	0.924737	0.947998	n.s.	-0.336654	0.00251079	0.00729558	n.s.	-0.311673	0.00494732	0.0274804	n.s.	0.447938	0.000385167	0.00202191	n.s.
11409	Acads	acyl-Coenzyme A dehydrogenase, short chain	uc008zdb.2	chr5	chr5_115117847_115120846	CGI	HS		-0.101372	0.352476	0.519026	n.s.	-0.421711	6.61259e-05	0.000259744	n.s.	-0.595205	8.63196e-10	1.00554e-08	n.s.	-0.0930092	0.324732	0.52103	n.s.	-0.260124	0.0126042	0.0362589	n.s.
11370	Acadvl	acyl-Coenzyme A dehydrogenase, very long chain	uc007jto.2	chr11	chr11_70013929_70016928	CGI	DN		0.684434	1.43087e-06	1.97034e-05	n.s.	-0.237718	0.0894839	0.14657	n.s.	0.379235	0.0220224	0.0475774	n.s.	-0.306411	0.0645305	0.17587	n.s.	0.632988	0.000891755	0.00406027	n.s.
216859	Acap1	ArfGAP with coiled-coil, ankyrin repeat and PH domains 1	uc007jsg.1	chr11	chr11_69894040_69897039	non-CGI	UP		-0.715447	0.0332155	0.0921407	n.s.	1.42426	2.49287e-05	0.000107745	n.s.	-0.69233	0.0520298	0.0985145	n.s.	1.02243	0.00482003	0.0270636	n.s.	-1.74138	7.69825e-06	7.05565e-05	n.s.
78618	Acap2	ArfGAP with coiled-coil, ankyrin repeat and PH domains 2	uc012aeh.1	chr16	chr16_31199739_31202738	CGI	HS		-0.000768841	0.992528	0.996228	n.s.	-0.381218	1.86076e-06	1.04673e-05	n.s.	-0.0128276	0.878629	0.91721	n.s.	-0.00349227	0.96684	0.984169	n.s.	0.0675913	0.474822	0.611671	n.s.
140500	Acap3	ArfGAP with coiled-coil, ankyrin repeat and PH domains 3	uc033ihf.1	chr4	chr4_155890375_155893374	CGI	DN		0.319908	0.0325508	0.0907956	n.s.	-0.364735	0.0128887	0.0276714	n.s.	0.126973	0.409675	0.522984	n.s.	0.235296	0.131285	0.288073	n.s.	0.0964463	0.585569	0.705436	n.s.
110446	Acat1	acetyl-Coenzyme A acetyltransferase 1	uc009pmg.1	chr9	chr9_53608851_53611850	CGI	HS		0.217313	7.43895e-05	0.000614796	n.s.	-0.0883311	0.100161	0.161128	n.s.	0.40086	1.03299e-12	1.93176e-11	n.s.	-0.0706978	0.20886	0.393616	n.s.	-0.141942	0.0242171	0.0616299	n.s.
110460	Acat2	acetyl-Coenzyme A acetyltransferase 2	uc008alp.1	chr17	chr17_12958818_12961817	CGI	DN		0.360502	0.0204893	0.0633957	n.s.	0.440485	0.00432851	0.0106127	n.s.	0.204001	0.131352	0.211449	n.s.	0.328752	0.0168111	0.0673873	n.s.	0.360673	0.0232955	0.0597363	n.s.
224530	Acat3	acetyl-Coenzyme A acetyltransferase 3	uc008alo.1	chr17	chr17_12938897_12941896	CGI	HS		0.21227	0.000104774	0.000817719	n.s.	-0.199281	0.000203368	0.000707917	n.s.	0.0178219	0.816236	0.869807	n.s.	-0.0712644	0.352429	0.549025	n.s.	-0.414066	9.66734e-07	1.21094e-05	n.s.
170760	Acbd3	acyl-Coenzyme A binding domain containing 3	uc007dwq.2	chr1	chr1_180724543_180727542	CGI	HS		-0.229423	0.0195694	0.0611604	n.s.	-0.412465	1.69416e-05	7.659e-05	n.s.	-0.111591	0.11255	0.186685	n.s.	0.135602	0.0538989	0.155559	n.s.	-0.0872044	0.269148	0.404088	n.s.
74159	Acbd5	acyl-Coenzyme A binding domain containing 5	uc008inx.1	chr2	chr2_23066701_23069700	CGI	HS		-0.119941	0.10116	0.214645	n.s.	0.0918859	0.198921	0.285193	n.s.	-0.0403639	0.573907	0.673615	n.s.	0.0547313	0.44588	0.633003	n.s.	0.41286	4.54175e-07	6.26018e-06	n.s.
72482	Acbd6	acyl-Coenzyme A binding domain containing 6	uc007dbk.2	chr1	chr1_155556620_155559619	CGI	DN		-0.2459	0.00636317	0.0248998	n.s.	0.0470205	0.592718	0.680557	n.s.	0.0871931	0.357051	0.470589	n.s.	-0.034139	0.718559	0.836702	n.s.	0.638134	4.87937e-09	1.26208e-07	n.s.
78245	Acbd7	acyl-Coenzyme A binding domain containing 7	uc008idt.2	chr2	chr2_3334668_3337667	CGI	DN		0.014809	0.942443	0.965939	n.s.	0.0198078	0.921622	0.945743	n.s.	0.33436	0.0745865	0.133081	n.s.	0.489394	0.0114405	0.0506867	n.s.	-0.522055	0.0148374	0.0414521	n.s.
329470	Accs	1-aminocyclopropane-1-carboxylate synthase (non-functional)	uc008lgk.3	chr2	chr2_93848444_93851443	CGI	HS		-0.217728	0.235816	0.394383	n.s.	-0.263028	0.136966	0.209788	n.s.	-0.533733	0.00837302	0.0207922	n.s.	-0.10077	0.609128	0.761691	n.s.	-0.421858	0.0500211	0.108965	n.s.
381411	Accsl	1-aminocyclopropane-1-carboxylate synthase (non-functional)-like	uc012bzw.2	chr2	chr2_93863317_93866316	non-CGI	UP		-0.10341	0.197484	0.348448	n.s.	0.463317	3.78998e-09	3.85042e-08	n.s.	0.241022	0.000975858	0.00317986	n.s.	-0.073082	0.31719	0.513473	n.s.	-0.0332122	0.68599	0.785303	n.s.
70008	Ace2	angiotensin I converting enzyme (peptidyl-dipeptidase A) 2	uc009uvg.1	chrX	chrX_164138980_164141979	non-CGI	UP		-0.438181	0.408966	0.573085	n.s.	-0.133575	0.795102	0.848886	n.s.	-0.321072	0.282769	0.39159	n.s.	-0.148777	0.613829	0.764885	n.s.	0.143872	0.663986	0.76917	n.s.
171168	Acer1	alkaline ceramidase 1	uc008ddl.1	chr17	chr17_56980627_56983626	non-CGI	LS		1.43752	0.0327596	0.0911981	n.s.	0.797504	0.23815	0.330771	n.s.	1.08939	0.0297335	0.0613947	n.s.	0.0163036	0.978699	0.99055	n.s.	-0.0863736	0.880474	0.924779	n.s.
230379	Acer2	alkaline ceramidase 2	uc008tmg.3	chr4	chr4_86872914_86875913	CGI	DN		0.522151	0.0170268	0.0549756	n.s.	0.945203	3.15073e-05	0.000132889	n.s.	0.446816	0.0938961	0.160858	n.s.	0.375735	0.171959	0.345579	n.s.	1.3104	0.000153556	0.000920557	n.s.
66190	Acer3	alkaline ceramidase 3	uc009ikg.1	chr7	chr7_98308028_98311027	CGI	HS		0.609631	0.000360806	0.00235573	n.s.	0.247784	0.141339	0.215289	n.s.	0.421618	0.00757373	0.0190549	n.s.	0.451667	0.00473756	0.0266714	n.s.	-0.0979461	0.58595	0.705616	n.s.
56215	Acin1	apoptotic chromatin condensation inducer 1	uc007twr.2	chr14	chr14_54652186_54655185	non-CGI	DN		0.0527192	0.768947	0.858344	n.s.	-0.969626	2.73177e-08	2.31195e-07	n.s.	0.539801	3.1283e-05	0.000147714	n.s.	0.108484	0.41507	0.605959	n.s.	-0.0525356	0.724019	0.814889	n.s.
12778	Ackr3	atypical chemokine receptor 3	uc007bzh.2	chr1	chr1_90202480_90205479	CGI	DN		-0.119782	0.476478	0.634432	n.s.	0.0932574	0.570739	0.660886	n.s.	0.661468	1.79263e-05	8.95173e-05	n.s.	-0.127516	0.411767	0.603134	n.s.	-0.116194	0.501463	0.634585	n.s.
252837	Ackr4	atypical chemokine receptor 4	uc009rhh.2	chr9	chr9_104101520_104104519	non-CGI	LS		0.439116	0.183441	0.330686	n.s.	-0.144654	0.663825	0.741357	n.s.	0.294363	0.374703	0.488482	n.s.	0.108601	0.747693	0.855668	n.s.	0.116213	0.763025	0.842563	n.s.
104112	Acly	ATP citrate lyase	uc007llk.2	chr11	chr11_100477981_100480980	non-CGI	HS		0.213903	0.017613	0.056379	n.s.	-0.158863	0.0723571	0.122255	n.s.	0.0200618	0.87246	0.912868	n.s.	0.162197	0.195978	0.37713	n.s.	0.126958	0.370553	0.511304	n.s.
266645	Acmsd	amino carboxymuconate semialdehyde decarboxylase	uc007ckv.1	chr1	chr1_127727913_127730912	non-CGI	UP		-0.273166	0.0998217	0.212538	n.s.	0.487337	0.00308434	0.00788767	n.s.	-0.546497	0.000327157	0.001208	n.s.	0.0517406	0.725993	0.84197	n.s.	-0.228902	0.160206	0.271256	n.s.
230161	Acnat1	acyl-coenzyme A amino acid N-acyltransferase 1	uc008svr.2	chr4	chr4_49449610_49452609	non-CGI	LS		-1.68909	0.00037715	0.00244663	n.s.	1.46675	0.00129345	0.00364236	n.s.	-1.2845	0.00542547	0.0142646	n.s.	1.23887	0.00714789	0.0357698	n.s.	0.188449	0.731001	0.819616	n.s.
11428	Aco1	aconitase 1	uc008shd.1	chr4	chr4_40141765_40144764	CGI	HS		0.118683	0.0684664	0.160811	n.s.	-0.0218675	0.731842	0.797665	n.s.	-0.214059	0.011119	0.0265483	n.s.	0.0339434	0.68679	0.816516	n.s.	-0.277681	0.0031268	0.0115727	n.s.
64833	Acot10	acyl-CoA thioesterase 10	uc007vio.1	chr15	chr15_20665251_20668250	non-CGI	HS		0.20358	0.0702632	0.163944	n.s.	0.282559	0.0113626	0.0247902	n.s.	0.494892	7.44243e-07	5.02631e-06	n.s.	-0.220006	0.0284629	0.0988998	n.s.	0.351518	0.00203858	0.00809139	n.s.
329910	Acot11	acyl-CoA thioesterase 11	uc008tyw.2	chr4	chr4_106798332_106801331	non-CGI	HS		-0.197777	0.00195825	0.00965941	n.s.	0.0703777	0.259138	0.354457	n.s.	-0.446765	2.9469e-05	0.000139849	n.s.	0.18967	0.0755954	0.196268	n.s.	-0.164314	0.169597	0.283436	n.s.
171210	Acot2	acyl-CoA thioesterase 2	uc011yor.1	chr12	chr12_83986361_83989360	CGI	HS		-0.114713	0.546437	0.694228	n.s.	0.775278	4.28327e-05	0.00017507	n.s.	-0.428819	0.00999643	0.0242526	n.s.	-0.195201	0.227657	0.415763	n.s.	-0.00811521	0.963863	0.978954	n.s.
171281	Acot3	acyl-CoA thioesterase 3	uc007oef.1	chr12	chr12_84050651_84053650	CGI	HS		-0.0630765	0.49798	0.65359	n.s.	0.383188	2.77272e-05	0.00011886	n.s.	-0.0240713	0.751912	0.820236	n.s.	0.11479	0.132142	0.289668	n.s.	0.414347	1.9359e-06	2.19195e-05	n.s.
171282	Acot4	acyl-CoA thioesterase 4	uc007oed.1	chr12	chr12_84036879_84039878	CGI	HS		0.168739	0.110426	0.229296	n.s.	0.284175	0.0069011	0.0159888	n.s.	0.0647307	0.568987	0.669546	n.s.	0.159953	0.163074	0.333409	n.s.	0.199466	0.126631	0.227116	n.s.
217698	Acot5	acyl-CoA thioesterase 5	uc007oeh.1	chr12	chr12_84067825_84070824	CGI	HS		-0.365003	0.0579668	0.141461	n.s.	1.13953	4.19941e-09	4.2239e-08	n.s.	-1.08035	5.5963e-07	3.88718e-06	n.s.	0.525844	0.0125631	0.0543323	n.s.	0.283725	0.242678	0.373851	n.s.
70025	Acot7	acyl-CoA thioesterase 7	uc008vzx.2	chr4	chr4_152176600_152179599	CGI	HS		-0.170219	0.0147501	0.0491623	n.s.	-0.00600856	0.929717	0.951756	n.s.	0.187916	0.0331855	0.0675169	n.s.	0.0683091	0.439373	0.627385	n.s.	-0.117533	0.23537	0.365459	n.s.
170789	Acot8	acyl-CoA thioesterase 8	uc008nwg.2	chr2	chr2_164803382_164806381	CGI	HS		-0.1281	0.052571	0.131098	n.s.	0.224155	0.000548662	0.00169934	n.s.	-0.0238412	0.744657	0.814099	n.s.	0.215394	0.00341609	0.020867	n.s.	-0.283439	0.000542571	0.00269703	n.s.
56360	Acot9	acyl-CoA thioesterase 9	uc009urt.1	chrX	chrX_155261000_155263999	CGI	HS		0.212592	0.0363811	0.0986391	n.s.	0.240964	0.0158542	0.0331818	n.s.	0.532397	1.55557e-08	1.43503e-07	n.s.	-0.250505	0.00777227	0.0379682	n.s.	0.387271	0.000294074	0.00161131	n.s.
11430	Acox1	acyl-Coenzyme A oxidase 1, palmitoyl	uc007mkl.2	chr11	chr11_116197546_116200545	CGI	DN		-0.320911	0.000455923	0.00288727	n.s.	0.56663	2.76164e-10	3.5376e-09	n.s.	-0.901203	1.77075e-21	1.07939e-19	n.s.	0.655607	3.12724e-12	5.74356e-10	n.s.	-0.00583031	0.956165	0.973722	n.s.
80911	Acox3	acyl-Coenzyme A oxidase 3, pristanoyl	uc008xdy.1	chr5	chr5_35581713_35584712	CGI	HS		0.258607	0.00826756	0.0307765	n.s.	-0.33737	0.00043692	0.00138355	n.s.	-0.475814	8.02755e-05	0.000343287	n.s.	0.0877358	0.465799	0.649832	n.s.	-0.744171	2.47758e-08	5.10756e-07	n.s.
74121	Acoxl	acyl-Coenzyme A oxidase-like	uc008mgg.2	chr2	chr2_127853128_127856127	non-CGI	UP		-0.461074	0.00605772	0.0239564	n.s.	0.547219	0.000862188	0.00253705	n.s.	-0.457789	5.68635e-07	3.94005e-06	n.s.	-0.396045	1.17519e-05	0.000247683	n.s.	0.375449	0.000243804	0.0013786	n.s.
11431	Acp1	acid phosphatase 1, soluble	uc007ngw.2	chr12	chr12_30910113_30913112	CGI	HS		-0.261578	0.00125263	0.00668978	n.s.	-0.177606	0.0236558	0.046907	n.s.	-0.396512	8.14938e-05	0.000347553	n.s.	-0.163945	0.0993551	0.238716	n.s.	-0.107514	0.332216	0.471044	n.s.
11432	Acp2	acid phosphatase 2, lysosomal	uc008kvf.2	chr2	chr2_91201412_91204411	CGI	HS		0.122609	0.0488571	0.123625	n.s.	0.0910577	0.137173	0.21007	n.s.	-0.0046127	0.942716	0.961688	n.s.	0.11595	0.0715371	0.189189	n.s.	-0.064188	0.373705	0.514302	n.s.
100503991	Acp4	acid phosphatase 4	uc012fjn.1	chr7	chr7_44255705_44258704	non-CGI	HS		-0.868873	0.137754	0.269515	n.s.	-1.1072	0.0528321	0.093722	n.s.	-1.08175	0.00742488	0.0187204	n.s.	1.12535	0.00534029	0.0289469	n.s.	-1.56175	0.000385834	0.00202391	n.s.
11433	Acp5	acid phosphatase 5, tartrate resistant	uc009oob.1	chr9	chr9_22134247_22137246	non-CGI	DN		0.168638	0.0572575	0.140068	n.s.	-0.319534	0.000230795	0.000785702	n.s.	-0.276441	0.00151775	0.00468852	n.s.	-0.0634068	0.461723	0.646247	n.s.	0.0204857	0.831849	0.891415	n.s.
66659	Acp6	acid phosphatase 6, lysophosphatidic	uc008qoq.2	chr3	chr3_97157277_97160276	CGI	HS		0.631243	7.04893e-41	2.93194e-38	n.s.	0.259486	2.92598e-08	2.45522e-07	n.s.	0.537817	6.71181e-21	3.75172e-19	n.s.	0.116767	0.042339	0.130733	n.s.	-0.0769239	0.233302	0.362886	n.s.
101744	Acp7	acid phosphatase 7, tartrate resistant	uc009fzi.1	chr7	chr7_28629516_28632515	CGI	UP		-0.775161	0.232806	0.390644	n.s.	-0.175573	0.776018	0.833458	n.s.	-1.54947	0.000709002	0.00238731	n.s.	0.166823	0.693605	0.821199	n.s.	0.279154	0.561177	0.685197	n.s.
56318	Acpp	acid phosphatase, prostate	uc009rhl.1	chr9	chr9_104336223_104339222	CGI	HS		0.06649	0.50583	0.659628	n.s.	-0.327464	0.000801592	0.00238204	n.s.	-0.203908	0.00288749	0.00823615	n.s.	-0.110283	0.105631	0.248931	n.s.	0.0513008	0.502851	0.635814	n.s.
11451	Acrv1	acrosomal vesicle protein 1	uc009otu.1	chr9	chr9_36691720_36694719	non-CGI	UP		-0.626086	0.351443	0.518033	n.s.	0.377217	0.564277	0.655119	n.s.	0.0475053	0.888796	0.923946	n.s.	0.327831	0.339481	0.536298	n.s.	-0.34264	0.368331	0.509033	n.s.
94180	Acsbg1	acyl-CoA synthetase bubblegum family member 1	uc009prj.1	chr9	chr9_54660386_54663385	non-CGI	DN	DN5	0.75691	0.126037	0.252541	n.s.	-1.57863	0.00121301	0.00344121	n.s.	-1.81706	0.00705371	0.0179413	n.s.	-4.68345	1.92741e-10	2.15362e-08	sigDOWN	3.75071	8.21551e-06	7.48124e-05	sigUP
264895	Acsf2	acyl-CoA synthetase family member 2	uc007kzc.1	chr11	chr11_94600287_94603286	CGI	DN		-1.4908	1.3061e-08	3.00829e-07	n.s.	-1.51425	1.58587e-13	3.99064e-12	n.s.	-0.951994	0.0130524	0.0305304	n.s.	-1.07308	0.000350256	0.00355842	n.s.	-0.576207	0.0379238	0.0875042	n.s.
257633	Acsf3	acyl-CoA synthetase family member 3	uc009ntr.1	chr8	chr8_122774005_122777004	CGI	HS		-0.40027	0.0220949	0.0673564	n.s.	-0.395586	0.0164294	0.0342087	n.s.	-0.574139	0.00105306	0.00339854	n.s.	0.0821845	0.628743	0.776574	n.s.	-0.173369	0.358045	0.498129	n.s.
14081	Acsl1	acyl-CoA synthetase long-chain family member 1	uc009lqf.2	chr8	chr8_46489466_46492465	non-CGI	HS		0.0408903	0.625765	0.756309	n.s.	-0.101751	0.214762	0.30311	n.s.	-0.408523	3.96971e-05	0.000182568	n.s.	0.133578	0.177716	0.353586	n.s.	-0.259603	0.0190305	0.0505978	n.s.
74205	Acsl3	acyl-CoA synthetase long-chain family member 3	uc007bqo.2	chr1	chr1_78656325_78659324	CGI	HS		-0.392249	0.00182008	0.00907726	n.s.	0.849154	6.22259e-12	1.15942e-10	n.s.	-0.0296969	0.753917	0.822106	n.s.	0.33137	0.000477803	0.00455329	n.s.	0.435672	5.52122e-05	0.000383314	n.s.
50790	Acsl4	acyl-CoA synthetase long-chain family member 4	uc009ulw.1	chrX	chrX_142389036_142392035	CGI	DN		-0.50864	7.98619e-07	1.19895e-05	n.s.	-0.136717	0.170192	0.250818	n.s.	-0.0420567	0.709705	0.786835	n.s.	-0.387546	0.0005853	0.00536096	n.s.	1.07342	3.74315e-16	5.63144e-14	n.s.
433256	Acsl5	acyl-CoA synthetase long-chain family member 5	uc008hxp.1	chr19	chr19_55251869_55254868	CGI	LS		-0.589353	0.384674	0.550939	n.s.	0.0534344	0.936172	0.955978	n.s.	0.892335	0.0298286	0.061573	n.s.	0.521651	0.22309	0.41091	n.s.	0.0768327	0.875488	0.921216	n.s.
216739	Acsl6	acyl-CoA synthetase long-chain family member 6	uc007ixr.1	chr11	chr11_54313403_54316402	non-CGI	LS	LS2	2.66669	1.59165e-14	9.78658e-13	sigUP	0.879113	0.0939803	0.152714	n.s.	1.54738	1.11167e-06	7.27833e-06	n.s.	0.800791	0.0287378	0.0996592	n.s.	0.0225535	0.958458	0.975495	n.s.
233799	Acsm2	acyl-CoA synthetase medium-chain family member 2	uc009jli.2	chr7	chr7_119560208_119563207	non-CGI	UP		-0.0523496	0.91767	0.951095	n.s.	1.72206	0.0010102	0.00293051	n.s.	-0.854547	0.00461123	0.0124048	n.s.	0.773629	0.0100942	0.0462732	n.s.	-1.36914	2.54171e-05	0.000195885	n.s.
20216	Acsm3	acyl-CoA synthetase medium-chain family member 3	uc009jls.1	chr7	chr7_119759423_119762422	CGI	HS		0.20244	0.0747547	0.171763	n.s.	-0.243928	0.028473	0.0548964	n.s.	0.457104	1.9874e-06	1.23596e-05	n.s.	-0.42876	8.41481e-06	0.000192249	n.s.	0.053552	0.613735	0.728697	n.s.
233801	Acsm4	acyl-CoA synthetase medium-chain family member 4	uc009jln.2	chr7	chr7_119688526_119691525	non-CGI	UP		-0.347814	0.080492	0.181434	n.s.	0.501455	0.0105592	0.023249	n.s.	-0.00280878	0.982702	0.988082	n.s.	-0.20828	0.108475	0.253857	n.s.	-0.164155	0.248853	0.380997	n.s.
272428	Acsm5	acyl-CoA synthetase medium-chain family member 5	uc009jlf.1	chr7	chr7_119524765_119527764	non-CGI	UP		-0.214142	0.784071	0.867836	n.s.	1.45044	0.0633083	0.109317	n.s.	-0.072611	0.825791	0.877807	n.s.	0.996029	0.00347923	0.0211536	n.s.	-0.117941	0.761205	0.84121	n.s.
60525	Acss2	acyl-CoA synthetase short-chain family member 2	uc008nku.1	chr2	chr2_155516543_155519542	CGI	DN		0.834743	8.37263e-08	1.62422e-06	n.s.	-0.0873461	0.570842	0.66095	n.s.	-0.282144	0.22381	0.324794	n.s.	0.273622	0.237989	0.428199	n.s.	0.450905	0.0935145	0.178617	n.s.
74945	Acss2os	acyl-CoA synthetase short-chain family member 2, opposite strand	uc008nkw.2	chr2	chr2_155555431_155558430	non-CGI	DN		0.952638	0.00134526	0.00709344	n.s.	-0.182667	0.559904	0.650857	n.s.	0.16465	0.72537	0.798588	n.s.	-0.126097	0.789548	0.882811	n.s.	0.194113	0.715003	0.80815	n.s.
380660	Acss3	acyl-CoA synthetase short-chain family member 3	uc007gyv.2	chr10	chr10_107122165_107125164	non-CGI	LS		-0.394392	0.485737	0.64265	n.s.	1.98838	0.000892749	0.00261935	n.s.	-0.2889	0.618721	0.713292	n.s.	0.643935	0.272287	0.466128	n.s.	1.01852	0.144724	0.250881	n.s.
11461	Actb	actin, beta	uc009ajk.1	chr5	chr5_142905225_142908224	CGI	DN		0.161696	0.108431	0.226149	n.s.	-0.545058	3.48928e-08	2.88401e-07	n.s.	-0.180025	0.0721263	0.129697	n.s.	-0.221626	0.0267272	0.0943523	n.s.	0.191021	0.0910896	0.175479	n.s.
11468	Actg2	actin, gamma 2, smooth muscle, enteric	uc009cnr.1	chr6	chr6_83526265_83529264	non-CGI	UP		-1.04155	7.60412e-05	0.000625218	n.s.	0.716714	0.00473419	0.011476	n.s.	-0.393887	0.197767	0.293876	n.s.	0.584575	0.0573522	0.16278	n.s.	-1.91304	1.11793e-08	2.57909e-07	n.s.
56456	Actl6a	actin-like 6A	uc012coo.1	chr3	chr3_32707046_32710045	CGI	HS		-0.187858	2.48449e-05	0.000241814	n.s.	0.00492638	0.909707	0.936937	n.s.	-0.017695	0.773042	0.837467	n.s.	-0.29668	1.2747e-06	4.18256e-05	n.s.	0.161814	0.0189967	0.0505174	n.s.
11471	Actl7b	actin-like 7b	uc008sxn.1	chr4	chr4_56739926_56742925	CGI	DN		-0.22691	0.748206	0.844249	n.s.	-1.59512	0.020542	0.0415126	n.s.	-1.13153	0.137581	0.21928	n.s.	-0.361774	0.642585	0.785092	n.s.	0.061956	0.942652	0.964824	n.s.
109711	Actn1	actinin, alpha 1	uc007oao.2	chr12	chr12_80170645_80173644	non-CGI	DN		-0.145052	0.42432	0.587366	n.s.	-0.737022	2.84471e-05	0.000121502	n.s.	-0.378603	0.00134441	0.00420262	n.s.	0.318898	0.0068029	0.0344579	n.s.	-0.50792	8.69614e-05	0.00056465	n.s.
11474	Actn3	actinin alpha 3	uc008gbf.2	chr19	chr19_4876410_4879409	CGI	DN		0.408262	0.00120671	0.00648871	n.s.	-0.883741	1.07996e-12	2.2977e-11	n.s.	0.556376	2.35261e-06	1.4378e-05	n.s.	-0.00773606	0.947641	0.974941	n.s.	0.336971	0.011841	0.0343992	n.s.
60595	Actn4	actinin alpha 4	uc009gah.1	chr7	chr7_28960781_28963780	CGI	DN		-0.0404971	0.763543	0.854544	n.s.	-0.55644	2.46095e-05	0.000106594	n.s.	0.17473	0.147313	0.231632	n.s.	0.0482192	0.689291	0.8184	n.s.	0.675815	1.09817e-06	1.34345e-05	n.s.
56444	Actr10	ARP10 actin-related protein 10	uc007nty.2	chr12	chr12_70936357_70939356	CGI	HS		-0.0451535	0.333051	0.498256	n.s.	0.302076	5.15713e-11	7.767e-10	n.s.	0.126728	0.0182805	0.0407379	n.s.	-0.243836	5.39596e-06	0.000133642	n.s.	0.282206	3.15475e-06	3.31953e-05	n.s.
54130	Actr1a	ARP1 actin-related protein 1A, centractin alpha	uc008htm.1	chr19	chr19_46394236_46397235	CGI	HS		0.242063	4.51733e-06	5.40932e-05	n.s.	-0.0906072	0.0798421	0.133278	n.s.	-0.118085	0.0200594	0.044036	n.s.	0.0472463	0.35196	0.548597	n.s.	0.0874494	0.12653	0.226993	n.s.
226977	Actr1b	ARP1 actin-related protein 1B, centractin beta	uc007aqx.1	chr1	chr1_36708426_36711425	CGI	DN		0.708685	4.86316e-05	0.000431732	n.s.	-0.51518	0.00259758	0.00676768	n.s.	0.935619	1.00989e-09	1.16872e-08	n.s.	-0.0805415	0.602529	0.756895	n.s.	-0.578486	0.000635703	0.00307986	n.s.
66713	Actr2	ARP2 actin-related protein 2	uc007ict.2	chr11	chr11_20111452_20114451	CGI	HS		-0.429077	0.00031755	0.00211531	n.s.	0.563474	1.7085e-06	9.68787e-06	n.s.	0.489155	3.21317e-06	1.89494e-05	n.s.	0.215455	0.0455776	0.13781	n.s.	0.717631	2.14984e-08	4.56501e-07	n.s.
74117	Actr3	ARP3 actin-related protein 3	uc007ckf.2	chr1	chr1_125434228_125437227	CGI	HS		0.136137	0.124695	0.250953	n.s.	-0.333332	0.00012212	0.000449864	n.s.	0.280513	3.10721e-05	0.000146817	n.s.	-0.0226603	0.737256	0.84947	n.s.	0.142732	0.0610259	0.128019	n.s.
242894	Actr3b	ARP3 actin-related protein 3B	uc008wtc.1	chr5	chr5_25758526_25761525	CGI	DN		-0.0536934	0.610334	0.745045	n.s.	0.0349555	0.734697	0.800222	n.s.	-0.531255	0.00731805	0.0185071	n.s.	-0.430536	0.0260862	0.0925284	n.s.	0.0218883	0.918953	0.950335	n.s.
67019	Actr6	ARP6 actin-related protein 6	uc007gss.1	chr10	chr10_89730796_89733795	CGI	HS		0.158368	0.136748	0.268186	n.s.	0.203834	0.0529117	0.0938278	n.s.	0.498431	0.00049109	0.0017289	n.s.	0.172601	0.23468	0.424512	n.s.	-0.444459	0.00554716	0.0185106	n.s.
56249	Actr8	ARP8 actin-related protein 8	uc007sum.2	chr14	chr14_29976837_29979836	CGI	HS		-0.0120108	0.832467	0.898203	n.s.	-0.0578852	0.29715	0.396419	n.s.	0.0186814	0.768122	0.832879	n.s.	0.062185	0.326673	0.523018	n.s.	-0.130156	0.0669598	0.137858	n.s.
11477	Acvr1	activin A receptor, type 1	uc008jst.1	chr2	chr2_58565329_58568328	CGI	UP		0.257099	0.360775	0.527721	n.s.	-0.295351	0.283937	0.381491	n.s.	-0.00131572	0.995164	0.996533	n.s.	0.260501	0.225384	0.413087	n.s.	-0.909547	0.000105502	0.000667266	n.s.
11479	Acvr1b	activin A receptor, type 1B	uc007xsr.1	chr15	chr15_101172625_101175624	CGI	HS		-0.242162	0.0206578	0.0638141	n.s.	0.00938846	0.926285	0.94924	n.s.	-0.291503	0.0125065	0.0294044	n.s.	-0.0668871	0.562028	0.726328	n.s.	0.605704	5.79078e-06	5.54832e-05	n.s.
11480	Acvr2a	activin receptor IIA	uc008jpo.2	chr2	chr2_48812609_48815608	CGI	DN		-0.141718	0.185346	0.332551	n.s.	-0.513212	7.12753e-07	4.40741e-06	n.s.	0.0365023	0.710787	0.787586	n.s.	-0.584656	1.6567e-09	1.4286e-07	n.s.	0.369498	0.000660128	0.00317751	n.s.
11481	Acvr2b	activin receptor IIB	uc009say.1	chr9	chr9_119401001_119404000	CGI	DN		0.0927075	0.695765	0.807576	n.s.	-1.20737	1.21502e-07	8.87086e-07	n.s.	-0.0712843	0.716785	0.792369	n.s.	-0.548541	0.00384681	0.0228771	n.s.	0.591855	0.00596737	0.0197036	n.s.
11482	Acvrl1	activin A receptor, type II-like 1	uc007xsn.2	chr15	chr15_101127022_101130021	CGI	LS		-0.216311	0.650521	0.776408	n.s.	-1.2234	0.00663729	0.0154535	n.s.	0.468607	0.283274	0.392067	n.s.	-0.32946	0.452561	0.639628	n.s.	0.189859	0.697736	0.794731	n.s.
109652	Acy1	aminoacylase 1	uc033jmr.1	chr9	chr9_106436737_106439736	CGI	DN		0.77977	0.0115676	0.0402531	n.s.	-1.33244	1.23447e-05	5.75979e-05	n.s.	0.734237	0.00270156	0.00776691	n.s.	0.149569	0.55317	0.720395	n.s.	-0.665288	0.0150823	0.0419788	n.s.
71670	Acy3	aspartoacylase (aminoacylase) 3	uc008fxx.2	chr19	chr19_3985070_3988069	non-CGI	DN		0.00163273	0.996004	0.998445	n.s.	-1.68437	3.13206e-07	2.08049e-06	n.s.	0.240961	0.455832	0.568239	n.s.	-0.538622	0.0944914	0.22992	n.s.	-1.17927	0.000729264	0.00344925	n.s.
66204	Acyp1	acylphosphatase 1, erythrocyte (common) type	uc007ogu.2	chr12	chr12_85278936_85281935	CGI	HS		0.0628025	0.672029	0.791063	n.s.	0.00256376	0.985931	0.98978	n.s.	0.665803	9.21427e-08	7.39128e-07	n.s.	-0.246063	0.0497575	0.146754	n.s.	-0.426266	0.00192715	0.00772936	n.s.
75572	Acyp2	acylphosphatase 2, muscle type	uc007ihw.1	chr11	chr11_30647897_30650896	CGI	LS		-0.691344	0.0724505	0.167445	n.s.	0.0571838	0.873836	0.910442	n.s.	0.168563	0.591874	0.689309	n.s.	-0.78137	0.00885008	0.0418168	n.s.	0.703751	0.035151	0.082343	n.s.
11486	Ada	adenosine deaminase	uc033hrg.1	chr2	chr2_163748740_163751739	CGI	HS		1.03972	2.30416e-16	1.74254e-14	n.s.	-0.364374	0.00324372	0.00824604	n.s.	1.39907	1.16882e-33	2.06619e-31	n.s.	-0.305526	0.00752013	0.0371463	n.s.	-0.563459	8.43485e-06	7.65142e-05	n.s.
21744	Adad1	adenosine deaminase domain containing 1 (testis specific)	uc008pah.1	chr3	chr3_37062156_37065155	CGI	LS	LS2	2.18383	0.000525254	0.00324799	sigUP	1.20109	0.0609891	0.105881	n.s.	2.92034	4.73502e-05	0.000213325	sigUP	0.16845	0.785077	0.880666	n.s.	1.54169	0.0309416	0.0747227	n.s.
75773	Adad2	adenosine deaminase domain containing 2	uc009nqa.2	chr8	chr8_119611247_119614246	CGI	DN		0.293575	0.0812214	0.182439	n.s.	-0.258213	0.117435	0.183896	n.s.	-0.297895	0.0855125	0.148912	n.s.	0.7682	1.23109e-05	0.00025651	n.s.	0.808533	0.000103051	0.000652936	n.s.
11487	Adam10	a disintegrin and metallopeptidase domain 10	uc009qor.1	chr9	chr9_70677501_70680500	CGI	DN		-0.139249	0.137921	0.26959	n.s.	0.0263671	0.773668	0.831589	n.s.	-0.302437	0.00037665	0.00136825	n.s.	0.278586	0.00105105	0.00850341	n.s.	-0.446814	2.22168e-06	2.47199e-05	n.s.
11489	Adam12	a disintegrin and metallopeptidase domain 12 (meltrin alpha)	uc009kdp.2	chr7	chr7_134223598_134226597	CGI	DN		-0.712176	0.000248575	0.00171229	n.s.	-0.969018	1.39124e-07	1.00382e-06	n.s.	-1.11484	6.46037e-10	7.70342e-09	n.s.	-0.585997	0.000453269	0.00436955	n.s.	0.241079	0.194479	0.314826	n.s.
11490	Adam15	a disintegrin and metallopeptidase domain 15 (metargidin)	uc008pyv.1	chr3	chr3_89348511_89351510	CGI	DN		-0.358031	0.186705	0.334522	n.s.	-0.582558	0.0227245	0.0453145	n.s.	0.0192098	0.954488	0.96978	n.s.	-0.556252	0.0813437	0.207432	n.s.	0.594225	0.101396	0.190128	n.s.
11491	Adam17	a disintegrin and metallopeptidase domain 17	uc007ndv.2	chr12	chr12_21372133_21375132	CGI	UP		-0.142186	0.0417667	0.109871	n.s.	-0.0864429	0.204967	0.291908	n.s.	-0.282384	3.90763e-07	2.80659e-06	n.s.	-0.10695	0.0542041	0.156153	n.s.	0.213388	0.000684735	0.0032781	n.s.
11492	Adam19	a disintegrin and metallopeptidase domain 19 (meltrin beta)	uc007inz.2	chr11	chr11_46054484_46057483	CGI	LS	LS2	1.2077	0.226289	0.382147	n.s.	-1.00003	0.304035	0.403686	n.s.	3.72272	4.37296e-06	2.49829e-05	sigUP	1.35409	0.0762804	0.197611	n.s.	-0.758875	0.346833	0.486502	n.s.
280668	Adam1a	a disintegrin and metallopeptidase domain 1a	uc008zjo.1	chr5	chr5_121520196_121523195	non-CGI	LS		0.0343249	0.903636	0.943464	n.s.	0.374309	0.186308	0.270482	n.s.	-0.751502	0.00283507	0.00810627	n.s.	0.959845	0.000191574	0.0022171	n.s.	-0.7076	0.0141927	0.0400145	n.s.
11496	Adam22	a disintegrin and metallopeptidase domain 22	uc008wjl.1	chr5	chr5_8115160_8118159	non-CGI	LS		0.662765	0.00148783	0.00766794	n.s.	-0.247724	0.233984	0.326106	n.s.	0.100256	0.571055	0.671315	n.s.	0.165776	0.355506	0.552107	n.s.	-0.248804	0.211431	0.336452	n.s.
23792	Adam23	a disintegrin and metallopeptidase domain 23	uc007bgf.2	chr1	chr1_63444404_63447403	CGI	UP	UP1	-0.906297	0.216759	0.371384	n.s.	1.43716	0.0481046	0.0865186	n.s.	-0.298341	0.604908	0.700337	n.s.	1.3493	0.0256696	0.0914233	n.s.	-2.74362	2.40817e-05	0.000187226	sigDOWN
13522	Adam28	a disintegrin and metallopeptidase domain 28	uc007uly.1	chr14	chr14_68654343_68657342	non-CGI	UP		-0.025304	0.970209	0.982647	n.s.	0.286544	0.636853	0.718957	n.s.	-0.615536	0.0583271	0.108778	n.s.	0.318916	0.319831	0.516035	n.s.	-0.817336	0.0189134	0.0503241	n.s.
353188	Adam32	a disintegrin and metallopeptidase domain 32	uc009lfi.2	chr8	chr8_24947305_24950304	CGI	UP		0.00277686	0.989967	0.994803	n.s.	0.626085	0.00412385	0.0101797	n.s.	-0.197603	0.215937	0.315672	n.s.	0.13535	0.396393	0.589035	n.s.	-0.625353	0.000398274	0.00207378	n.s.
11498	Adam4	a disintegrin and metallopeptidase domain 4	uc007ocd.1	chr12	chr12_81420379_81423378	non-CGI	LS		0.939807	0.0176747	0.0565383	n.s.	0.806495	0.065505	0.112465	n.s.	0.511565	0.356191	0.469587	n.s.	0.539247	0.364507	0.55977	n.s.	-0.583839	0.363561	0.504759	n.s.
11499	Adam5	a disintegrin and metallopeptidase domain 5	uc012gbn.2	chr8	chr8_24822870_24825869	non-CGI	LS		0.860378	0.125176	0.251542	n.s.	0.938103	0.111944	0.176785	n.s.	0.249751	0.586915	0.685283	n.s.	-0.069833	0.881007	0.937328	n.s.	0.195347	0.710673	0.80467	n.s.
11500	Adam7	a disintegrin and metallopeptidase domain 7	uc007ulr.1	chr14	chr14_68532190_68535189	non-CGI	DN		-0.161711	0.325771	0.490739	n.s.	-0.586681	0.000239485	0.000811015	n.s.	-0.886451	1.28846e-10	1.73042e-09	n.s.	-0.365272	0.00566643	0.0301258	n.s.	0.242062	0.102242	0.191359	n.s.
11501	Adam8	a disintegrin and metallopeptidase domain 8	uc009kgj.2	chr7	chr7_139991063_139994062	non-CGI	UP	UP1	0.873807	0.0104266	0.037039	n.s.	1.76735	4.93995e-07	3.14263e-06	n.s.	0.739212	0.075523	0.134431	n.s.	1.61027	0.00020867	0.00236081	n.s.	-2.55014	6.89209e-08	1.24163e-06	sigDOWN
11502	Adam9	a disintegrin and metallopeptidase domain 9 (meltrin gamma)	uc009lfk.2	chr8	chr8_25015423_25018422	CGI	HS		0.303145	0.00784507	0.0295224	n.s.	-0.374228	0.000799977	0.00237824	n.s.	0.0817115	0.341336	0.454622	n.s.	0.00609574	0.943637	0.972165	n.s.	0.269668	0.00594214	0.0196432	n.s.
11504	Adamts1	a disintegrin-like and metallopeptidase (reprolysin type) with thrombospondin type 1 motif, 1	uc012aho.1	chr16	chr16_85801616_85804615	CGI	LS		-0.409368	0.741488	0.83986	n.s.	-0.894193	0.511684	0.60727	n.s.	-0.970322	0.470356	0.581703	n.s.	-1.50997	0.315033	0.511152	n.s.	1.84147	0.296952	0.43455	n.s.
224697	Adamts10	a disintegrin-like and metallopeptidase (reprolysin type) with thrombospondin type 1 motif, 10	uc012aph.1	chr17	chr17_33526784_33529783	non-CGI	LS		0.752969	0.110235	0.22902	n.s.	-1.16367	0.0112618	0.0246005	n.s.	-1.16994	0.0413205	0.0811295	n.s.	-0.524438	0.33768	0.534467	n.s.	1.07733	0.0927921	0.177669	n.s.
233332	Adamts17	a disintegrin-like and metallopeptidase (reprolysin type) with thrombospondin type 1 motif, 17	uc009hhw.1	chr7	chr7_66838235_66841234	CGI	DN		-0.544928	0.000898576	0.00509734	n.s.	-0.459158	0.00307551	0.00787076	n.s.	-0.853773	2.2953e-06	1.40642e-05	n.s.	-0.0634723	0.712798	0.832483	n.s.	0.276308	0.15819	0.268794	n.s.
208936	Adamts18	a disintegrin-like and metallopeptidase (reprolysin type) with thrombospondin type 1 motif, 18	uc009nnu.1	chr8	chr8_113847340_113850339	CGI	DN		-1.905	0.000161281	0.00118117	n.s.	-0.56849	0.185642	0.269599	n.s.	0.362225	0.559824	0.661517	n.s.	0.469946	0.457347	0.643186	n.s.	-0.842253	0.225206	0.353167	n.s.
216725	Adamts2	a disintegrin-like and metallopeptidase (reprolysin type) with thrombospondin type 1 motif, 2	uc007isp.2	chr11	chr11_50600585_50603584	CGI	LS		0.37906	0.318843	0.483236	n.s.	-0.345282	0.354992	0.457973	n.s.	-0.289629	0.404519	0.518273	n.s.	0.320623	0.357517	0.553779	n.s.	-1.12359	0.00289065	0.0108462	n.s.
330119	Adamts3	a disintegrin-like and metallopeptidase (reprolysin type) with thrombospondin type 1 motif, 3	uc008yaq.2	chr5	chr5_89881835_89884834	CGI	HS		-0.0614827	0.52238	0.674411	n.s.	-0.0432151	0.645367	0.726424	n.s.	-0.158589	0.031783	0.0650659	n.s.	0.0771954	0.295074	0.491107	n.s.	-0.280602	0.00060551	0.00296199	n.s.
240913	Adamts4	a disintegrin-like and metallopeptidase (reprolysin type) with thrombospondin type 1 motif, 4	uc007dnn.1	chr1	chr1_171248922_171251921	non-CGI	UP		-0.296301	0.181321	0.327615	n.s.	0.497782	0.0223841	0.0447429	n.s.	-1.19788	2.8646e-16	8.98251e-15	n.s.	0.0216867	0.877332	0.935548	n.s.	-0.400516	0.0100397	0.030196	n.s.
108154	Adamts6	a disintegrin-like and metallopeptidase (reprolysin type) with thrombospondin type 1 motif, 6	uc007rti.1	chr13	chr13_104286373_104289372	CGI	LS		-0.961405	0.146248	0.281814	n.s.	1.12639	0.0835161	0.13843	n.s.	-0.239254	0.642433	0.732921	n.s.	-0.0239945	0.964843	0.98341	n.s.	-0.173414	0.760307	0.840545	n.s.
101401	Adamts9	a disintegrin-like and metallopeptidase (reprolysin type) with thrombospondin type 1 motif, 9	uc009cze.2	chr6	chr6_92858705_92861704	non-CGI	LS		-0.543327	0.419416	0.583052	n.s.	-1.86379	0.00349013	0.00879029	n.s.	0.0376621	0.969034	0.979213	n.s.	-1.03438	0.220261	0.407713	n.s.	1.76641	0.033511	0.0792629	n.s.
77739	Adamtsl1	ADAMTS-like 1	uc008tls.3	chr4	chr4_86275266_86278265	CGI	HS		-0.150096	0.155787	0.294262	n.s.	0.0446177	0.665797	0.742973	n.s.	-0.548789	6.63074e-10	7.87999e-09	n.s.	0.00912977	0.917833	0.958216	n.s.	0.420697	3.01755e-05	0.000226509	n.s.
269959	Adamtsl3	ADAMTS-like 3	uc009ida.2	chr7	chr7_82334194_82337193	CGI	UP		0.076967	0.855593	0.913564	n.s.	0.46219	0.275329	0.372028	n.s.	-1.41163	0.00152031	0.00469336	n.s.	0.665557	0.120528	0.272285	n.s.	-0.772493	0.101146	0.18976	n.s.
231821	Adap1	ArfGAP with dual PH domains 1	uc009agi.1	chr5	chr5_139323965_139326964	CGI	LS		1.90621	7.45862e-05	0.000615402	n.s.	-1.31072	0.00648955	0.0151369	n.s.	0.541496	0.388447	0.502141	n.s.	0.884418	0.171266	0.344733	n.s.	-0.4043	0.579187	0.700134	n.s.
56417	Adar	adenosine deaminase, RNA-specific	uc008pzw.2	chr3	chr3_89729218_89732217	non-CGI	HS		-0.217096	0.0190519	0.0599627	n.s.	-0.661304	2.40982e-13	5.88595e-12	n.s.	-0.456929	5.92681e-07	4.09863e-06	n.s.	-0.542252	2.50899e-09	2.00464e-07	n.s.	0.349434	0.000677972	0.00324793	n.s.
94191	Adarb2	adenosine deaminase, RNA-specific, B2	uc007pkg.2	chr13	chr13_8201366_8204365	CGI	HS		-0.260894	0.113625	0.234548	n.s.	-0.295316	0.0661782	0.113428	n.s.	-0.52142	1.54491e-05	7.8421e-05	n.s.	0.114723	0.338809	0.535619	n.s.	0.14923	0.270988	0.406008	n.s.
30947	Adat1	adenosine deaminase, tRNA-specific 1	uc012gkz.1	chr8	chr8_111990803_111993802	CGI	HS		0.0410231	0.774757	0.861844	n.s.	-0.5256	0.000145978	0.000528931	n.s.	-0.149962	0.223563	0.324573	n.s.	-0.0797338	0.513073	0.688283	n.s.	-0.286098	0.0318657	0.0762382	n.s.
66757	Adat2	adenosine deaminase, tRNA-specific 2	uc007ela.2	chr10	chr10_13551407_13554406	CGI	HS		0.104432	0.192734	0.342504	n.s.	0.194417	0.0153881	0.0323163	n.s.	0.0860084	0.325067	0.436903	n.s.	-0.210922	0.015239	0.062539	n.s.	0.11631	0.230792	0.359575	n.s.
100113398	Adat3	adenosine deaminase, tRNA-specific 3	uc007gdx.1	chr10	chr10_80601380_80604379	CGI	DN		0.13192	0.353493	0.520144	n.s.	-0.126468	0.364831	0.468487	n.s.	0.0101738	0.947433	0.964969	n.s.	0.2112	0.174662	0.349224	n.s.	0.13087	0.462598	0.599969	n.s.
72113	Adck1	aarF domain containing kinase 1	uc007ojv.2	chr12	chr12_88359014_88362013	CGI	HS		0.479385	3.7645e-11	1.39365e-09	n.s.	-0.16848	0.0183517	0.0376021	n.s.	-0.00512498	0.951372	0.967448	n.s.	-0.122538	0.144167	0.306771	n.s.	0.190356	0.0445069	0.0991988	n.s.
57869	Adck2	aarF domain containing kinase 2	uc009bmb.1	chr6	chr6_39572376_39575375	CGI	HS		-0.218126	0.00375963	0.016405	n.s.	0.257809	0.000461633	0.00145431	n.s.	-0.292213	0.0124811	0.0293495	n.s.	0.163296	0.162299	0.332209	n.s.	0.224727	0.0895272	0.173058	n.s.
268822	Adck5	aarF domain containing kinase 5	uc007wkv.2	chr15	chr15_76574859_76577858	CGI	DN		0.645044	1.13537e-06	1.61047e-05	n.s.	-0.538377	3.5927e-05	0.000149523	n.s.	-0.360338	0.0383132	0.076131	n.s.	-0.178201	0.296244	0.492243	n.s.	0.421592	0.0300778	0.073111	n.s.
432530	Adcy1	adenylate cyclase 1	uc007hzf.1	chr11	chr11_7061989_7064988	CGI	DN		-0.924547	2.62025e-12	1.15438e-10	n.s.	-0.528913	3.14025e-05	0.000132599	n.s.	-1.41552	1.64442e-16	5.4041e-15	n.s.	0.280171	0.0914059	0.224655	n.s.	0.166826	0.37456	0.515024	n.s.
210044	Adcy2	adenylate cyclase 2	uc007rcf.1	chr13	chr13_68998042_69001041	CGI	LS	LS1	0.303004	0.651123	0.776473	n.s.	5.76456	2.44978e-12	4.9072e-11	sigUP	2.20898	0.0189386	0.0419598	sigUP	6.21516	3.03865e-08	1.77572e-06	sigUP	0.112112	0.894949	0.935153	n.s.
104111	Adcy3	adenylate cyclase 3	uc007mxl.2	chr12	chr12_4131897_4134896	CGI	HS		-0.0225739	0.863189	0.918388	n.s.	0.0488723	0.703564	0.774123	n.s.	-0.0418348	0.632511	0.7247	n.s.	0.0861692	0.326055	0.522442	n.s.	0.0455501	0.644862	0.752942	n.s.
224129	Adcy5	adenylate cyclase 5	uc007zbj.1	chr16	chr16_35154136_35157135	CGI	HS		0.312918	0.0541335	0.133909	n.s.	-0.730474	4.56273e-06	2.34982e-05	n.s.	-0.233164	0.0991881	0.168407	n.s.	-0.0375587	0.789878	0.882972	n.s.	-0.267403	0.088563	0.171664	n.s.
11512	Adcy6	adenylate cyclase 6	uc011zyy.2	chr15	chr15_98595511_98598510	CGI	DN		0.243349	0.239757	0.398893	n.s.	-1.3165	3.57941e-11	5.54436e-10	n.s.	-0.569891	0.114189	0.18905	n.s.	0.0175886	0.959159	0.981081	n.s.	0.254316	0.525907	0.655161	n.s.
11514	Adcy8	adenylate cyclase 8	uc011ztk.1	chr15	chr15_64920797_64923796	CGI	UP		-0.0502063	0.756843	0.850063	n.s.	0.625884	0.000101045	0.000379846	n.s.	-0.0833777	0.326498	0.43841	n.s.	0.139802	0.100853	0.241374	n.s.	0.294251	0.0025511	0.00976389	n.s.
11515	Adcy9	adenylate cyclase 9	uc007xzr.2	chr16	chr16_4418999_4421998	CGI	DN		-0.133363	0.448428	0.609658	n.s.	-0.682526	6.83966e-05	0.000267274	n.s.	-0.066265	0.489564	0.599275	n.s.	0.2482	0.0102499	0.0467595	n.s.	0.122755	0.26459	0.398703	n.s.
11516	Adcyap1	adenylate cyclase activating polypeptide 1	uc008dwi.1	chr17	chr17_93197521_93200520	CGI	UP		-0.3283	0.459823	0.620143	n.s.	1.92707	5.49233e-05	0.000219166	n.s.	-1.36253	0.000240697	0.000914052	n.s.	0.0512329	0.884312	0.938814	n.s.	-0.807785	0.0333284	0.0789233	n.s.
11517	Adcyap1r1	adenylate cyclase activating polypeptide 1 receptor 1	uc009cat.2	chr6	chr6_55450478_55453477	CGI	UP		0.160675	0.65233	0.777199	n.s.	0.608382	0.0860514	0.141917	n.s.	-0.546984	0.00122366	0.00386758	n.s.	0.0264185	0.874265	0.93439	n.s.	-1.28628	1.21233e-12	8.40428e-11	n.s.
11519	Add2	adducin 2 (beta)	uc009crg.2	chr6	chr6_86076548_86079547	non-CGI	HS		-0.343285	0.0256971	0.0758205	n.s.	-0.282025	0.0578859	0.101227	n.s.	-0.835655	2.4343e-10	3.11546e-09	n.s.	0.066986	0.604593	0.758463	n.s.	0.679182	5.99179e-06	5.70612e-05	n.s.
27360	Add3	adducin 3 (gamma)	uc008hwl.3	chr19	chr19_53141256_53144255	CGI	DN		0.0380289	0.592766	0.731939	n.s.	-0.51001	2.28681e-13	5.62437e-12	n.s.	-0.261346	2.61601e-06	1.57966e-05	n.s.	-0.195912	0.000400971	0.0039571	n.s.	0.691347	2.11296e-27	4.26879e-24	n.s.
215772	Adgb	androglobin	uc007eje.2	chr10	chr10_10410389_10413388	non-CGI	LS		0.932834	0.0540659	0.133812	n.s.	-0.844144	0.0794517	0.132688	n.s.	-0.055879	0.889634	0.924613	n.s.	0.694299	0.094785	0.230388	n.s.	-0.583953	0.204678	0.327586	n.s.
70693	Adgra3	adhesion G protein-coupled receptor A3	uc008xjz.2	chr5	chr5_50057497_50060496	CGI	UP		-0.149889	0.232533	0.390293	n.s.	0.65993	8.84217e-08	6.67267e-07	n.s.	0.10455	0.348396	0.46198	n.s.	0.0272648	0.806848	0.894205	n.s.	0.742889	7.48474e-09	1.81559e-07	n.s.
107831	Adgrb1	adhesion G protein-coupled receptor B1	uc007wcr.1	chr15	chr15_74562292_74565291	CGI	UP		-1.05876	0.096525	0.207298	n.s.	0.487357	0.42595	0.527477	n.s.	-0.474722	0.345281	0.458667	n.s.	0.149831	0.763215	0.865413	n.s.	-0.585961	0.288655	0.425428	n.s.
230775	Adgrb2	adhesion G protein-coupled receptor B2	uc008uyn.3	chr4	chr4_129983370_129986369	CGI	LS		-0.68469	0.254651	0.415708	n.s.	1.42994	0.0177875	0.0365733	n.s.	-1.11937	0.0926524	0.15917	n.s.	1.80614	0.00820231	0.0395895	n.s.	0.508127	0.512675	0.64378	n.s.
210933	Adgrb3	adhesion G protein-coupled receptor B3	uc007amv.2	chr1	chr1_25227601_25230600	CGI	UP		-0.3518	0.39288	0.558908	n.s.	1.68099	5.2e-05	0.000208501	n.s.	-0.637127	4.81931e-08	4.08601e-07	n.s.	-0.226107	0.048732	0.144853	n.s.	-0.358971	0.00468899	0.0161382	n.s.
243277	Adgrd1	adhesion G protein-coupled receptor D1	uc008zst.1	chr5	chr5_129095250_129098249	non-CGI	UP	UP5	-0.739829	0.116267	0.238469	n.s.	0.367216	0.419676	0.521909	n.s.	-2.10364	1.8448e-11	2.85128e-10	sigDOWN	-0.266485	0.361586	0.557092	n.s.	0.583698	0.0808982	0.15977	n.s.
52614	Adgre4	adhesion G protein-coupled receptor E4	uc008dae.2	chr17	chr17_55748484_55751483	non-CGI	UP		-0.0896906	0.501243	0.65604	n.s.	0.96665	3.43851e-13	8.07764e-12	n.s.	-0.57894	1.20769e-09	1.37847e-08	n.s.	0.206723	0.0282552	0.0983715	n.s.	-0.201166	0.0560596	0.119454	n.s.
26364	Adgre5	adhesion G protein-coupled receptor E5	uc009mld.2	chr8	chr8_83739812_83742811	CGI	HS		0.247356	0.0541571	0.133944	n.s.	-0.209173	0.0990066	0.15958	n.s.	0.735426	3.71956e-10	4.61826e-09	n.s.	-0.147853	0.228382	0.416853	n.s.	0.211977	0.124996	0.224841	n.s.
78249	Adgrf4	adhesion G protein-coupled receptor F4	uc033hdy.1	chr17	chr17_42690785_42693784	non-CGI	LS		-0.332906	0.649225	0.775451	n.s.	-0.701111	0.323257	0.424191	n.s.	0.818281	0.155612	0.242043	n.s.	-0.564405	0.327924	0.524248	n.s.	0.545918	0.403198	0.543387	n.s.
224792	Adgrf5	adhesion G protein-coupled receptor F5	uc008cpa.1	chr17	chr17_43387966_43390965	CGI	UP	UP5	-0.876524	0.391632	0.557726	n.s.	-0.484766	0.643896	0.72523	n.s.	-2.00259	0.00175939	0.00532447	sigDOWN	-0.779765	0.160187	0.329316	n.s.	-2.27954	6.37775e-05	0.000433209	sigDOWN
14766	Adgrg1	adhesion G protein-coupled receptor G1	uc009mxl.2	chr8	chr8_94975609_94978608	non-CGI	HS		0.161306	0.0230193	0.0694557	n.s.	0.0427532	0.538507	0.63205	n.s.	-0.0777999	0.209433	0.308039	n.s.	-0.0545478	0.378592	0.573177	n.s.	-0.249095	0.000319295	0.00172676	n.s.
237175	Adgrg2	adhesion G protein-coupled receptor G2	uc009ute.2	chrX	chrX_160389190_160392189	CGI	UP		-0.469904	0.421715	0.584983	n.s.	0.784955	0.173651	0.255013	n.s.	-0.890558	0.036337	0.0728388	n.s.	-0.518231	0.201454	0.383855	n.s.	-0.630579	0.150594	0.25849	n.s.
382045	Adgrg5	adhesion G protein-coupled receptor G5	uc009mxj.2	chr8	chr8_94922194_94925193	non-CGI	UP		-0.209171	0.144659	0.279629	n.s.	0.221675	0.114207	0.179658	n.s.	-0.410581	0.000220186	0.000845014	n.s.	-0.413951	0.000153036	0.00186091	n.s.	0.275059	0.0253783	0.0640321	n.s.
215798	Adgrg6	adhesion G protein-coupled receptor G6	uc007elk.1	chr10	chr10_14543537_14546536	CGI	LS		-0.761176	2.01777e-07	3.57137e-06	n.s.	0.158779	0.250684	0.34476	n.s.	-0.794531	8.48342e-11	1.17275e-09	n.s.	-0.107524	0.350133	0.546926	n.s.	0.0465674	0.716879	0.809301	n.s.
330814	Adgrl1	adhesion G protein-coupled receptor L1	uc009mlg.2	chr8	chr8_83898598_83901597	CGI	DN		-0.347988	0.193042	0.342986	n.s.	-0.927417	0.000153785	0.00055325	n.s.	-0.230728	0.506536	0.614886	n.s.	0.0997626	0.773266	0.87226	n.s.	-0.182641	0.631769	0.743239	n.s.
99633	Adgrl2	adhesion G protein-coupled receptor L2	uc008rsa.1	chr3	chr3_148850499_148853498	CGI	UP	UP5	-2.72378	0.000282561	0.00191195	sigDOWN	0.480148	0.474011	0.572798	n.s.	-0.977181	0.0220713	0.0476757	n.s.	-0.799058	0.0584866	0.16447	n.s.	-0.422877	0.364786	0.505864	n.s.
319387	Adgrl3	adhesion G protein-coupled receptor L3	uc008xwn.1	chr5	chr5_81019071_81022070	CGI	UP		-1.08122	0.0248304	0.0738955	n.s.	0.905986	0.0524053	0.0930582	n.s.	1.78986	2.85248e-08	2.51652e-07	n.s.	-0.171345	0.601161	0.756247	n.s.	-1.01682	0.0037487	0.0134145	n.s.
170757	Adgrl4	adhesion G protein-coupled receptor L4	uc008rsj.2	chr3	chr3_151436382_151439381	CGI	DN		-0.737778	3.58092e-06	4.4036e-05	n.s.	0.839311	7.54814e-08	5.79825e-07	n.s.	-1.48566	8.50871e-09	8.28721e-08	n.s.	0.48178	0.0475819	0.142438	n.s.	-0.246437	0.366036	0.50687	n.s.
110789	Adgrv1	adhesion G protein-coupled receptor V1	uc011zcf.1	chr13	chr13_81443079_81446078	CGI	LS		0.791917	0.200923	0.352537	n.s.	1.40578	0.0351166	0.0659958	n.s.	1.96203	0.00223431	0.00658011	n.s.	-1.49186	0.0200322	0.0767269	n.s.	0.0676954	0.920235	0.95129	n.s.
11522	Adh1	alcohol dehydrogenase 1 (class I)	uc008rnf.1	chr3	chr3_138276145_138279144	non-CGI	LS	LS5	1.40432	0.0313167	0.0881181	n.s.	-0.986319	0.122808	0.191125	n.s.	2.56913	9.37319e-05	0.000394159	sigUP	-2.29148	0.000442877	0.00429868	sigDOWN	2.97342	0.000206618	0.00119119	sigUP
26876	Adh4	alcohol dehydrogenase 4 (class II), pi polypeptide	uc008rnj.1	chr3	chr3_138413997_138416996	non-CGI	LS		0.166089	0.794279	0.875191	n.s.	-1.09121	0.0824663	0.136979	n.s.	0.390206	0.416771	0.53032	n.s.	0.233588	0.639015	0.782623	n.s.	-0.0129451	0.980846	0.99037	n.s.
11532	Adh5	alcohol dehydrogenase 5 (class III), chi polypeptide	uc033iac.1	chr3	chr3_138435700_138438699	CGI	HS		-0.140106	0.0728166	0.168154	n.s.	-0.235423	0.00203624	0.00544255	n.s.	0.194515	0.0231738	0.0497062	n.s.	-0.0890048	0.298773	0.494914	n.s.	0.207581	0.0321832	0.0768418	n.s.
11529	Adh7	alcohol dehydrogenase 7 (class IV), mu or sigma polypeptide	uc008rnd.2	chr3	chr3_138216273_138219272	CGI	DN		0.380526	0.635427	0.763974	n.s.	-0.240107	0.760269	0.820854	n.s.	-0.982075	0.111023	0.184499	n.s.	0.541982	0.373514	0.567982	n.s.	0.298288	0.67003	0.773956	n.s.
76187	Adhfe1	alcohol dehydrogenase, iron containing, 1	uc007agl.2	chr1	chr1_9546546_9549545	CGI	HS		-0.309658	0.00811501	0.0303685	n.s.	0.673502	5.34746e-09	5.26628e-08	n.s.	-0.160062	0.155864	0.24241	n.s.	-0.191249	0.0876754	0.218409	n.s.	-0.367702	0.00290702	0.0108932	n.s.
104923	Adi1	acireductone dioxygenase 1	uc007nfv.1	chr12	chr12_28673707_28676706	CGI	DN		-0.0365892	0.75996	0.851883	n.s.	0.0160127	0.891327	0.923048	n.s.	0.888921	8.21668e-06	4.41155e-05	n.s.	0.362922	0.0740536	0.193482	n.s.	0.364039	0.118692	0.215308	n.s.
246747	Adig	adipogenin	uc008nqi.1	chr2	chr2_158501112_158504111	non-CGI	UP		-0.74062	0.0138587	0.0468428	n.s.	0.766617	0.00912376	0.0204256	n.s.	-0.35272	0.108648	0.181149	n.s.	0.0641995	0.766014	0.867679	n.s.	-0.810562	0.000457689	0.00232912	n.s.
11450	Adipoq	adiponectin, C1Q and collagen domain containing	uc007ytk.1	chr16	chr16_23145036_23148035	non-CGI	LS		1.74208	0.000935191	0.00525237	n.s.	-0.0589868	0.918535	0.943829	n.s.	0.852644	0.192551	0.287606	n.s.	0.630389	0.349034	0.546022	n.s.	-0.127977	0.864524	0.913395	n.s.
72674	Adipor1	adiponectin receptor 1	uc007crx.1	chr1	chr1_134413967_134416966	CGI	DN		0.0460079	0.611227	0.745363	n.s.	-0.372211	2.60224e-05	0.000111993	n.s.	0.272587	0.00170214	0.00517781	n.s.	0.0103635	0.905333	0.950704	n.s.	0.154946	0.115344	0.210449	n.s.
68465	Adipor2	adiponectin receptor 2	uc009dmf.1	chr6	chr6_119415984_119418983	non-CGI	DN		-0.239458	0.0575884	0.140621	n.s.	-0.121749	0.313375	0.413756	n.s.	-0.23866	0.104011	0.174902	n.s.	-0.380359	0.0074574	0.0369008	n.s.	1.02178	1.3997e-09	4.30298e-08	n.s.
11535	Adm	adrenomedullin	uc009jfj.1	chr7	chr7_110626169_110629168	CGI	LS		-0.478961	0.0810305	0.182178	n.s.	-0.326381	0.20465	0.291573	n.s.	-0.368547	0.12842	0.207912	n.s.	-0.0958886	0.681088	0.812935	n.s.	0.0606838	0.815255	0.880909	n.s.
223780	Adm2	adrenomedullin 2	uc007xgb.2	chr15	chr15_89321399_89324398	non-CGI	HS		-0.00459305	0.932512	0.960293	n.s.	0.10318	0.0520504	0.0925674	n.s.	0.210615	0.01406	0.0325748	n.s.	-0.10188	0.234878	0.424817	n.s.	-0.13409	0.16297	0.27496	n.s.
11538	Adnp	activity-dependent neuroprotective protein	uc008oaq.1	chr2	chr2_168205563_168208562	CGI	DN		0.345832	0.148848	0.285392	n.s.	-1.50656	7.05124e-11	1.02486e-09	n.s.	-0.0839532	0.864041	0.905668	n.s.	-0.95879	0.0463251	0.13936	n.s.	0.293537	0.580688	0.701268	n.s.
240442	Adnp2	ADNP homeobox 2	uc008fsk.1	chr18	chr18_80149983_80152982	CGI	HS		-0.0258175	0.807114	0.882769	n.s.	-0.332912	0.00123512	0.00349762	n.s.	-0.444881	5.08146e-05	0.000227916	n.s.	-0.298992	0.00604849	0.0316104	n.s.	0.765529	1.09364e-09	3.46003e-08	n.s.
211488	Ado	2-aminoethanethiol (cysteamine) dioxygenase	uc007flz.2	chr10	chr10_67547456_67550455	CGI	DN		-0.107396	0.192563	0.342286	n.s.	-0.389767	9.77852e-07	5.84726e-06	n.s.	-0.292508	0.109857	0.182819	n.s.	-0.00249622	0.989066	0.996119	n.s.	0.22824	0.266976	0.40161	n.s.
11539	Adora1	adenosine A1 receptor	uc033flj.1	chr1	chr1_134233958_134236957	CGI	LS	LS6	-0.403832	0.48493	0.641921	n.s.	-1.58232	0.00387121	0.009622	n.s.	-2.04266	0.00214431	0.00635207	sigDOWN	-0.252161	0.683088	0.814206	n.s.	-2.08476	0.00070924	0.00337744	sigDOWN
11540	Adora2a	adenosine A2a receptor	uc007fqh.2	chr10	chr10_75315377_75318376	CGI	DN		0.318886	0.352883	0.519516	n.s.	0.225719	0.51096	0.606563	n.s.	0.58285	0.0985204	0.167487	n.s.	0.520583	0.155462	0.322225	n.s.	0.614663	0.157817	0.268412	n.s.
11541	Adora2b	adenosine A2b receptor	uc007jio.1	chr11	chr11_62247484_62250483	CGI	DN		0.145633	0.0227407	0.0687619	n.s.	-0.139783	0.0256174	0.0501118	n.s.	0.626637	4.11997e-05	0.000188498	n.s.	-0.407444	0.00768485	0.0377096	n.s.	0.0208077	0.903167	0.940065	n.s.
11542	Adora3	adenosine A3 receptor	uc008qvi.2	chr3	chr3_105902921_105905920	non-CGI	UP		-1.74587	0.000465132	0.00293394	n.s.	1.84258	0.000174573	0.000619215	n.s.	-0.281037	0.530007	0.635738	n.s.	0.268881	0.548231	0.716565	n.s.	-0.255272	0.609052	0.724834	n.s.
72141	Adpgk	ADP-dependent glucokinase	uc009pxq.1	chr9	chr9_59290072_59293071	CGI	HS		0.0708105	0.299737	0.464424	n.s.	-0.108365	0.104834	0.167313	n.s.	0.0687272	0.291061	0.400251	n.s.	-0.346752	9.92993e-08	4.7765e-06	n.s.	-0.0227802	0.754789	0.836801	n.s.
11544	Adprh	ADP-ribosylarginine hydrolase	uc007zex.1	chr16	chr16_38451190_38454189	CGI	DN		-0.0374415	0.626004	0.756363	n.s.	-0.505954	1.69481e-11	2.8331e-10	n.s.	-0.416066	1.86488e-08	1.70259e-07	n.s.	-0.27995	0.000139572	0.00172831	n.s.	0.416621	6.15158e-07	8.1994e-06	n.s.
234072	Adprhl1	ADP-ribosylhydrolase like 1	uc009kxf.1	chr8	chr8_13252663_13255662	non-CGI	LS		-0.301783	0.458547	0.618731	n.s.	0.31541	0.431299	0.5326	n.s.	-0.0186878	0.958261	0.971798	n.s.	0.20322	0.564051	0.727812	n.s.	1.44049	0.0018325	0.00740646	n.s.
100206	Adprhl2	ADP-ribosylhydrolase like 2	uc008ute.1	chr4	chr4_126320204_126323203	CGI	DN		-0.0995027	0.569037	0.712594	n.s.	-0.181822	0.286272	0.384141	n.s.	0.362643	0.0215929	0.0468354	n.s.	0.12202	0.44329	0.630875	n.s.	1.25452	6.31674e-11	2.74866e-09	n.s.
66358	Adprm	ADP-ribose/CDP-alcohol diphosphatase, manganese dependent	uc007jlt.2	chr11	chr11_67051119_67054118	CGI	UP		0.137965	0.141213	0.274319	n.s.	0.257901	0.00536895	0.012817	n.s.	0.307441	0.00255007	0.00738998	n.s.	-0.0402787	0.69319	0.821037	n.s.	-0.154322	0.1761	0.291959	n.s.
11548	Adra1b	adrenergic receptor, alpha 1b	uc007imz.2	chr11	chr11_43899738_43902737	non-CGI	LS	LS4	-4.64767	0.000103633	0.000812824	sigDOWN	4.90174	2.50375e-05	0.000108116	sigUP	-3.13052	0.0023685	0.0069291	sigDOWN	3.73162	0.000382867	0.00381035	sigUP	-1.38347	0.166864	0.279861	n.s.
11551	Adra2a	adrenergic receptor, alpha 2a	uc012bnl.1	chr19	chr19_54043682_54046681	CGI	LS	LS3	0.658968	0.326686	0.491802	n.s.	1.84694	0.0072028	0.0166197	n.s.	0.386648	0.500359	0.609114	n.s.	1.52285	0.0108023	0.048667	n.s.	2.17286	0.00434866	0.0151811	sigUP
11552	Adra2b	adrenergic receptor, alpha 2b	uc008mfi.1	chr2	chr2_127361786_127364785	CGI	DN		-0.563674	0.000509379	0.00317621	n.s.	-0.744868	1.72704e-06	9.78128e-06	n.s.	-0.696313	0.00386888	0.0106509	n.s.	-0.134354	0.567475	0.730297	n.s.	0.0360189	0.891075	0.932345	n.s.
11553	Adra2c	adrenergic receptor, alpha 2c	uc009vdd.1	chr5	chr5_35277066_35280065	CGI	DN		-0.353214	0.379318	0.546098	n.s.	-1.98845	8.86609e-08	6.6838e-07	n.s.	-1.77751	0.00533598	0.0140629	n.s.	1.56641	0.0131167	0.0558723	n.s.	1.65746	0.0179417	0.0481829	n.s.
11556	Adrb3	adrenergic receptor, beta 3	uc009lif.1	chr8	chr8_27227251_27230250	CGI	DN		-0.888514	0.0209576	0.0645853	n.s.	-1.32996	0.00026164	0.000875974	n.s.	-0.639504	0.0786656	0.139218	n.s.	-0.941276	0.00729876	0.0363661	n.s.	-0.121045	0.751959	0.835169	n.s.
56436	Adrm1	adhesion regulating molecule 1	uc008oin.1	chr2	chr2_180170088_180173087	CGI	HS		-0.0173076	0.80334	0.880887	n.s.	-0.20831	0.00209207	0.00557071	n.s.	0.274533	0.000187896	0.000734815	n.s.	-0.0401243	0.586728	0.74571	n.s.	0.426468	4.41809e-07	6.11356e-06	n.s.
11564	Adsl	adenylosuccinate lyase	uc007wvz.2	chr15	chr15_80946990_80949989	CGI	DN		0.172766	0.0366546	0.0992094	n.s.	0.019029	0.814444	0.864351	n.s.	-0.400812	0.00112423	0.00359409	n.s.	0.302542	0.0137776	0.0579201	n.s.	-0.815329	1.60423e-09	4.77622e-08	n.s.
11566	Adss	adenylosuccinate synthetase, non muscle	uc007duu.1	chr1	chr1_177795010_177798009	CGI	HS		0.100279	0.0583565	0.142216	n.s.	-0.333109	1.31674e-10	1.82027e-09	n.s.	0.0131899	0.723032	0.796971	n.s.	-0.0445609	0.231075	0.420088	n.s.	-0.0168849	0.685877	0.785303	n.s.
11565	Adssl1	adenylosuccinate synthetase like 1	uc011yvf.1	chr12	chr12_112618547_112621546	CGI	UP		-0.622504	0.00826446	0.030773	n.s.	1.83007	2.37974e-14	7.17576e-13	n.s.	-0.735985	0.00884073	0.021789	n.s.	0.369583	0.184444	0.362531	n.s.	0.0272799	0.931037	0.957859	n.s.
109254	Adtrp	androgen dependent TFPI regulating protein	uc007qfh.1	chr13	chr13_41845989_41848988	non-CGI	HS		-0.635899	1.0874e-06	1.55648e-05	n.s.	0.423092	0.000843227	0.00248482	n.s.	-0.0819896	0.485022	0.595054	n.s.	0.195464	0.0965376	0.233773	n.s.	-0.0556311	0.673735	0.776894	n.s.
11568	Aebp1	AE binding protein 1	uc011xrg.2	chr11	chr11_5868576_5871575	CGI	HS		0.642271	2.39084e-06	3.08497e-05	n.s.	-0.187362	0.178678	0.260851	n.s.	0.321661	0.026221	0.0551648	n.s.	0.194371	0.202183	0.384829	n.s.	-0.364879	0.0283414	0.0696367	n.s.
11569	Aebp2	AE binding protein 2	uc009eol.1	chr6	chr6_140623409_140626408	CGI	UP		0.109726	0.374129	0.540459	n.s.	1.05249	1.20944e-17	6.7137e-16	n.s.	0.312356	0.00159769	0.00490502	n.s.	0.148242	0.135799	0.294957	n.s.	-0.424537	0.000119803	0.000740174	n.s.
68048	Aen	apoptosis enhancing nuclease	uc009hxs.1	chr7	chr7_78894558_78897557	CGI	DN		-0.319228	0.0419795	0.110164	n.s.	-1.04432	9.26069e-12	1.65569e-10	n.s.	-0.409225	0.00560176	0.014665	n.s.	-0.380895	0.00877763	0.0415932	n.s.	0.259193	0.113134	0.207248	n.s.
14797	Aes	amino-terminal enhancer of split	uc007gim.2	chr10	chr10_81557944_81560943	CGI	HS		0.0673274	0.554881	0.701011	n.s.	-0.130832	0.240911	0.334016	n.s.	0.372329	3.82177e-06	2.21779e-05	n.s.	0.0274671	0.736425	0.848918	n.s.	0.104818	0.254872	0.387779	n.s.
380878	AF067063	cDNA sequence AF067063	uc029sdn.1	chr13	chr13_119828718_119831717	non-CGI	UP		-0.577301	0.237322	0.396246	n.s.	-0.174309	0.707679	0.777687	n.s.	0.0169166	0.976282	0.984199	n.s.	-0.836102	0.0736649	0.192849	n.s.	-0.780734	0.109457	0.201792	n.s.
231201	AF366264	cDNA sequence AF366264	uc012gaa.1	chr8	chr8_13836590_13839589	non-CGI	LS		-0.0341188	0.9446	0.967184	n.s.	-0.532951	0.262026	0.357571	n.s.	0.130411	0.819815	0.872503	n.s.	0.85621	0.159437	0.328443	n.s.	0.143287	0.842177	0.898195	n.s.
70292	Afap1	actin filament associated protein 1	uc008xej.1	chr5	chr5_35891819_35894818	CGI	DN		0.227477	0.0254102	0.0752095	n.s.	-0.562496	1.70444e-08	1.50088e-07	n.s.	-0.229228	0.0482385	0.0924376	n.s.	-0.20827	0.0708328	0.187826	n.s.	-0.0113882	0.929597	0.957116	n.s.
106877	Afap1l1	actin filament associated protein 1-like 1	uc008fcq.1	chr18	chr18_61785163_61788162	CGI	UP		1.35301	0.0152367	0.0504867	n.s.	-0.341642	0.539678	0.633092	n.s.	-0.64948	0.0529669	0.0999811	n.s.	0.908792	0.00819298	0.0395579	n.s.	-0.688963	0.0715031	0.145329	n.s.
226250	Afap1l2	actin filament associated protein 1-like 2	uc008hzn.2	chr19	chr19_57007076_57010075	CGI	HS		-0.316835	0.0200504	0.0623343	n.s.	-0.121129	0.361877	0.465707	n.s.	-0.218456	0.0349617	0.0705822	n.s.	-0.0809948	0.433868	0.623164	n.s.	0.513612	1.40354e-05	0.000119477	n.s.
17356	Afdn	afadin, adherens junction formation factor	uc008amr.1	chr17	chr17_13759041_13762040	CGI	DN		-0.379641	0.000332365	0.00219948	n.s.	-0.725879	2.00566e-12	4.09885e-11	n.s.	-0.535431	4.89636e-10	5.97965e-09	n.s.	0.134615	0.115154	0.26364	n.s.	-0.291775	0.00217781	0.00853385	n.s.
17355	Aff1	AF4/FMR2 family, member 1	uc008yjt.1	chr5	chr5_103752662_103755661	CGI	DN		-0.157937	0.0354942	0.0968439	n.s.	-0.801758	7.36842e-28	1.68071e-25	n.s.	-0.325373	1.16477e-06	7.57688e-06	n.s.	-0.349412	1.40497e-07	6.47203e-06	n.s.	0.263121	0.000440684	0.00225966	n.s.
14266	Aff2	AF4/FMR2 family, member 2	uc009tjb.1	chrX	chrX_69358831_69361830	CGI	LS		0.431414	0.393103	0.559114	n.s.	-0.327985	0.509472	0.605102	n.s.	0.0283945	0.951672	0.967516	n.s.	-0.264581	0.551129	0.719139	n.s.	-0.546443	0.254773	0.387711	n.s.
16764	Aff3	AF4/FMR2 family, member 3	uc056ycp.1	chr1	chr1_38663456_38666455	non-CGI	UP		-0.24993	0.601751	0.738777	n.s.	0.00499225	0.99318	0.994868	n.s.	-0.820221	0.103607	0.174359	n.s.	0.241588	0.621374	0.770966	n.s.	-1.62526	0.00131426	0.00563731	n.s.
93736	Aff4	AF4/FMR2 family, member 4	uc007ivw.1	chr11	chr11_53409194_53412193	non-CGI	DN		-0.0390384	0.788814	0.871176	n.s.	-1.22228	3.62934e-18	2.23157e-16	n.s.	-0.0326099	0.862523	0.904478	n.s.	0.0715484	0.70468	0.829221	n.s.	0.190628	0.37378	0.514302	n.s.
215951	Afg1l	AFG1 like ATPase	uc011xdg.1	chr10	chr10_42477066_42480065	CGI	UP		-0.374165	0.143079	0.277258	n.s.	0.197132	0.428698	0.530183	n.s.	-0.389603	0.000527794	0.00184252	n.s.	0.233474	0.037179	0.119469	n.s.	-0.0223568	0.85922	0.909649	n.s.
114896	Afg3l1	AFG3-like AAA ATPase 1	uc009nwd.2	chr8	chr8_123476362_123479361	CGI	DN		-0.185616	0.226136	0.382036	n.s.	-0.208737	0.160547	0.239171	n.s.	-0.231065	0.0616804	0.114079	n.s.	0.124508	0.31171	0.507595	n.s.	0.311278	0.0281066	0.069248	n.s.
69597	Afg3l2	AFG3-like AAA ATPase 2	uc008fmh.1	chr18	chr18_67447637_67450636	CGI	HS		-0.214536	0.159133	0.298905	n.s.	0.0632616	0.670466	0.747182	n.s.	-0.250839	0.0181102	0.0404285	n.s.	0.139198	0.18914	0.36823	n.s.	0.268583	0.0257606	0.0647886	n.s.
280662	Afm	afamin	uc008ybc.1	chr5	chr5_90517449_90520448	non-CGI	LS		-0.139122	0.650736	0.776469	n.s.	0.146409	0.626896	0.70987	n.s.	-0.694117	0.0374617	0.074691	n.s.	-0.225197	0.479742	0.661774	n.s.	-0.416185	0.228644	0.357173	n.s.
11576	Afp	alpha fetoprotein	uc008yba.2	chr5	chr5_90489214_90492213	CGI	LS		-0.226286	0.220922	0.375783	n.s.	0.381013	0.0388345	0.072111	n.s.	1.99791	4.82434e-19	2.2296e-17	n.s.	0.569372	0.0116051	0.0512392	n.s.	0.407715	0.119048	0.215818	n.s.
216549	Aftph	aftiphilin	uc007idi.3	chr11	chr11_20740057_20743056	CGI	HS		-0.101834	0.376811	0.543373	n.s.	-0.582117	1.85802e-07	1.30532e-06	n.s.	0.0501025	0.528482	0.634718	n.s.	-0.709544	2.0954e-19	2.58737e-16	n.s.	0.212975	0.0150347	0.0418792	n.s.
11593	Aga	aspartylglucosaminidase	uc009lrz.2	chr8	chr8_53510202_53513201	CGI	DN		-0.943757	0.11708	0.239672	n.s.	-0.215155	0.703466	0.774123	n.s.	-0.290211	0.739608	0.810063	n.s.	-2.10306	0.0214976	0.0807916	n.s.	1.98804	0.0623314	0.130244	n.s.
347722	Agap1	ArfGAP with GTPase domain, ankyrin repeat and PH domain 1	uc007byy.1	chr1	chr1_89626253_89629252	non-CGI	HS		0.0206331	0.824343	0.893871	n.s.	-0.266819	0.00329746	0.00836911	n.s.	-0.46204	1.867e-10	2.44473e-09	n.s.	0.296211	4.11171e-05	0.000655007	n.s.	0.0523121	0.521427	0.651588	n.s.
213990	Agap3	ArfGAP with GTPase domain, ankyrin repeat and PH domain 3	uc008wrw.1	chr5	chr5_24478131_24481130	non-CGI	DN		-0.212489	0.226144	0.382036	n.s.	-0.572127	0.00080794	0.00239788	n.s.	-0.449038	0.000633765	0.00216805	n.s.	0.56695	1.88786e-05	0.000356926	n.s.	0.0328386	0.829247	0.890225	n.s.
244071	Agbl1	ATP/GTP binding protein-like 1	uc009hxb.1	chr7	chr7_76409562_76412561	non-CGI	UP		-0.468297	0.397395	0.562728	n.s.	1.35506	0.0168098	0.0348616	n.s.	0.155063	0.524609	0.631621	n.s.	-0.514867	0.0306061	0.103871	n.s.	0.478753	0.0726313	0.147044	n.s.
271813	Agbl2	ATP/GTP binding protein-like 2	uc012bza.1	chr2	chr2_90781244_90784243	CGI	DN		-0.046765	0.896133	0.93965	n.s.	1.35254	0.000186368	0.000656114	n.s.	0.00237981	0.994745	0.99647	n.s.	0.698908	0.058081	0.163808	n.s.	1.45926	0.00107611	0.00477515	n.s.
76223	Agbl3	ATP/GTP binding protein-like 3	uc009bhp.1	chr6	chr6_34778932_34781931	CGI	HS		0.269391	0.0305089	0.0863086	n.s.	0.402589	0.00126477	0.003568	n.s.	0.276335	0.0207369	0.045247	n.s.	0.335977	0.0062406	0.0322351	n.s.	-0.230798	0.0929393	0.177879	n.s.
231093	Agbl5	ATP/GTP binding protein-like 5	uc008wwg.2	chr5	chr5_30887435_30890434	CGI	DN		0.0921915	0.145115	0.280204	n.s.	-0.275059	8.34228e-06	4.05139e-05	n.s.	0.0474587	0.491205	0.600814	n.s.	-0.155277	0.023828	0.0867377	n.s.	-0.144513	0.056977	0.12095	n.s.
15463	Agfg1	ArfGAP with FG repeats 1	uc007bsg.1	chr1	chr1_82837983_82840982	CGI	DN		-0.322515	0.0685534	0.160912	n.s.	-0.209323	0.224995	0.315038	n.s.	-0.275623	0.0703552	0.127054	n.s.	-0.0355729	0.814841	0.898868	n.s.	0.335768	0.0516188	0.111722	n.s.
231801	Agfg2	ArfGAP with FG repeats 2	uc009adm.2	chr5	chr5_137683254_137686253	CGI	DN		-0.437451	0.000442139	0.00281401	n.s.	-0.251262	0.0376425	0.0701463	n.s.	-0.439795	0.000232468	0.000885898	n.s.	-0.0154787	0.89614	0.945621	n.s.	0.926215	2.45951e-11	1.21193e-09	n.s.
66549	Aggf1	angiogenic factor with G patch and FHA domains 1	uc007rmj.2	chr13	chr13_95373858_95376857	CGI	DN		-0.515254	0.000899552	0.00509878	n.s.	-0.115908	0.440955	0.54162	n.s.	-0.882627	8.38891e-07	5.60396e-06	n.s.	-0.161647	0.360091	0.55582	n.s.	1.51912	6.9569e-13	5.28949e-11	n.s.
69923	Agk	acylglycerol kinase	uc009bmn.2	chr6	chr6_40323978_40326977	CGI	HS		0.158611	0.0231751	0.0698216	n.s.	0.0231804	0.737168	0.802181	n.s.	0.320102	7.35989e-05	0.000318201	n.s.	-0.00614091	0.939795	0.970045	n.s.	-0.105743	0.243831	0.375095	n.s.
77559	Agl	amylo-1,6-glucosidase, 4-alpha-glucanotransferase	uc008rct.1	chr3	chr3_116780252_116783251	CGI	HS		0.222286	0.270502	0.432742	n.s.	-0.100666	0.614868	0.69897	n.s.	-0.329513	0.133126	0.213567	n.s.	0.481136	0.0304469	0.103615	n.s.	-0.134966	0.594551	0.712869	n.s.
319660	Agmo	alkylglycerol monooxygenase	uc007nkh.1	chr12	chr12_37240139_37243138	non-CGI	DN		-0.722318	0.0181328	0.0577554	n.s.	-0.137273	0.627664	0.710511	n.s.	-1.55054	0.00431803	0.0117208	n.s.	0.445172	0.376456	0.571043	n.s.	-0.953969	0.0727487	0.147204	n.s.
236511	Ago1	argonaute RISC catalytic subunit 1	uc008utj.2	chr4	chr4_126466922_126469921	CGI	LS		1.00002	0.00819923	0.0306027	n.s.	0.966487	0.0119025	0.0258089	n.s.	0.803955	0.0388867	0.0770974	n.s.	0.585329	0.1457	0.309151	n.s.	0.523262	0.26924	0.404117	n.s.
239528	Ago2	argonaute RISC catalytic subunit 2	uc007wbu.2	chr15	chr15_73183448_73186447	CGI	HS		-0.37884	4.45063e-05	0.000399371	n.s.	-0.18505	0.039	0.0723708	n.s.	-0.593623	3.03769e-13	6.18116e-12	n.s.	0.00649079	0.93533	0.967749	n.s.	-0.395889	7.4443e-06	6.84508e-05	n.s.
214150	Ago3	argonaute RISC catalytic subunit 3	uc012dlc.1	chr4	chr4_126428043_126431042	CGI	UP		-0.0644377	0.442077	0.603344	n.s.	0.550575	2.57473e-11	4.09582e-10	n.s.	0.152227	0.01389	0.0322286	n.s.	-0.142403	0.0213971	0.0805622	n.s.	0.315602	6.94342e-06	6.44739e-05	n.s.
76850	Ago4	argonaute RISC catalytic subunit 4	uc008utk.2	chr4	chr4_126531959_126534958	CGI	LS	LS3	-0.561721	0.046453	0.118924	n.s.	0.467154	0.0893572	0.146379	n.s.	0.134476	0.649738	0.739227	n.s.	0.442123	0.149317	0.314046	n.s.	-2.17729	3.95493e-12	2.36994e-10	sigDOWN
55979	Agpat1	1-acylglycerol-3-phosphate O-acyltransferase 1 (lysophosphatidic acid acyltransferase, alpha)	uc008ccz.2	chr17	chr17_34604361_34607360	CGI	HS		0.101413	0.0900129	0.196718	n.s.	-0.0342928	0.558553	0.650074	n.s.	-0.136993	0.0166094	0.0375403	n.s.	0.094737	0.0974713	0.235228	n.s.	0.179457	0.00556558	0.0185458	n.s.
67512	Agpat2	1-acylglycerol-3-phosphate O-acyltransferase 2 (lysophosphatidic acid acyltransferase, beta)	uc008ivt.2	chr2	chr2_26602918_26605917	CGI	HS		-0.0753078	0.216664	0.371267	n.s.	0.292253	1.04422e-06	6.20736e-06	n.s.	0.153544	0.147255	0.231567	n.s.	0.0544695	0.607465	0.760245	n.s.	-0.216084	0.0684378	0.140227	n.s.
28169	Agpat3	1-acylglycerol-3-phosphate O-acyltransferase 3	uc007fxq.1	chr10	chr10_78350201_78353200	CGI	DN		-0.195789	0.160745	0.300975	n.s.	-0.652334	1.34524e-06	7.78504e-06	n.s.	-0.0872772	0.408986	0.522247	n.s.	-0.0554894	0.597171	0.752681	n.s.	-0.168033	0.14629	0.253007	n.s.
68262	Agpat4	1-acylglycerol-3-phosphate O-acyltransferase 4 (lysophosphatidic acid acyltransferase, delta)	uc008akm.1	chr17	chr17_12117784_12120783	CGI	UP	UP3	-3.06158	8.47244e-06	9.47921e-05	sigDOWN	2.23978	0.00047111	0.00148169	sigUP	-3.26242	2.61694e-05	0.000125666	sigDOWN	0.274765	0.693473	0.821183	n.s.	1.34696	0.102681	0.191977	n.s.
52123	Agpat5	1-acylglycerol-3-phosphate O-acyltransferase 5 (lysophosphatidic acid acyltransferase, epsilon)	uc009kzv.1	chr8	chr8_18844779_18847778	CGI	DN		-0.0984328	0.365208	0.531957	n.s.	0.401941	0.000167778	0.000597509	n.s.	-0.271869	0.00363718	0.0100976	n.s.	0.155943	0.0945566	0.230039	n.s.	0.142751	0.17606	0.291926	n.s.
228061	Agps	alkylglycerone phosphate synthase	uc008ket.2	chr2	chr2_75830677_75833676	CGI	DN		-0.0238943	0.839427	0.902477	n.s.	-0.433686	0.000162168	0.000579576	n.s.	0.18222	0.132431	0.212823	n.s.	0.00572943	0.962322	0.982185	n.s.	-0.603835	6.82213e-06	6.35145e-05	n.s.
403205	Agr3	anterior gradient 3	uc007njl.2	chr12	chr12_35924121_35927120	non-CGI	UP		-0.134404	0.39112	0.557245	n.s.	1.05991	9.41318e-12	1.6787e-10	n.s.	0.15681	0.0689019	0.124796	n.s.	-0.00775729	0.928418	0.963578	n.s.	-0.624862	5.31209e-11	2.38488e-09	n.s.
11603	Agrn	agrin	uc008wge.1	chr4	chr4_156167578_156170577	non-CGI	DN	DN1	1.90437	3.81321e-21	5.0874e-19	n.s.	-1.34569	1.34852e-11	2.31722e-10	n.s.	2.46598	1.76497e-12	3.20414e-11	sigUP	0.39981	0.278261	0.472592	n.s.	-0.650037	0.108197	0.199911	n.s.
11604	Agrp	agouti related neuropeptide	uc033jhh.1	chr8	chr8_105578346_105581345	non-CGI	DN		0.48683	0.348708	0.515032	n.s.	0.548776	0.306337	0.406095	n.s.	1.53882	0.00519777	0.0137576	n.s.	-0.227678	0.689519	0.818446	n.s.	-0.180038	0.776407	0.852768	n.s.
11606	Agt	angiotensinogen (serpin peptidase inhibitor, clade A, member 8)	uc009nxe.1	chr8	chr8_124568208_124571207	non-CGI	UP		0.525694	0.109937	0.228604	n.s.	0.403213	0.2233	0.313191	n.s.	-0.11996	0.661271	0.748078	n.s.	0.134354	0.623844	0.773081	n.s.	-0.167156	0.585115	0.705049	n.s.
67269	Agtpbp1	ATP/GTP binding protein 1	uc007quq.2	chr13	chr13_59555848_59558847	CGI	HS		-0.175227	0.0165274	0.0537311	n.s.	0.247391	0.000551503	0.00170702	n.s.	-0.169324	0.0333075	0.0677163	n.s.	-0.133147	0.0933645	0.228081	n.s.	0.295954	0.001003	0.00449954	n.s.
11607	Agtr1a	angiotensin II receptor, type 1a	uc007pyu.2	chr13	chr13_30334856_30337855	CGI	DN	DN5	-3.40917	3.59823e-09	9.4584e-08	sigDOWN	1.12008	0.0269384	0.0523445	n.s.	-1.55464	0.00377618	0.0104323	n.s.	-0.479647	0.353627	0.550285	n.s.	2.03119	0.0013329	0.00570863	sigUP
11608	Agtr1b	angiotensin II receptor, type 1b	uc008osr.1	chr3	chr3_20365678_20368677	non-CGI	LS		-1.0516	0.239221	0.39843	n.s.	-0.570785	0.508806	0.604725	n.s.	-0.0200104	0.978706	0.985535	n.s.	-0.433015	0.590032	0.747557	n.s.	1.35805	0.150034	0.257655	n.s.
11610	Agtrap	angiotensin II, type I receptor-associated protein	uc008vtz.1	chr4	chr4_148086565_148089564	CGI	DN		0.341852	0.00751929	0.0285624	n.s.	-0.577585	4.03665e-06	2.09491e-05	n.s.	-0.0432364	0.699239	0.778755	n.s.	-0.00971081	0.930763	0.965268	n.s.	-0.152353	0.220845	0.347601	n.s.
268782	Agxt2	alanine-glyoxylate aminotransferase 2	uc011zrh.1	chr15	chr15_10357079_10360078	non-CGI	UP		-1.17652	0.0626898	0.150137	n.s.	0.888829	0.145505	0.220337	n.s.	0.209896	0.573011	0.67304	n.s.	-0.705794	0.0509403	0.149274	n.s.	0.447235	0.261708	0.395414	n.s.
226747	Ahctf1	AT hook containing transcription factor 1	uc011wxn.1	chr1	chr1_179802516_179805515	CGI	HS		0.0638413	0.369485	0.536529	n.s.	-0.496925	8.43302e-13	1.83477e-11	n.s.	0.160469	0.0210904	0.0459216	n.s.	-0.113588	0.10269	0.244248	n.s.	0.41343	1.83221e-07	2.91791e-06	n.s.
269378	Ahcy	S-adenosylhomocysteine hydrolase	uc008nka.2	chr2	chr2_155072998_155075997	CGI	DN		-0.373976	0.000547523	0.00336363	n.s.	-0.426572	2.39845e-05	0.000104334	n.s.	-0.729344	2.06018e-08	1.86405e-07	n.s.	0.157975	0.204343	0.387843	n.s.	-0.00236394	0.986584	0.993861	n.s.
229709	Ahcyl1	S-adenosylhomocysteine hydrolase-like 1	uc008qxj.1	chr3	chr3_107695049_107698048	CGI	DN		-0.223437	0.152556	0.289862	n.s.	-0.675268	9.46595e-06	4.54404e-05	n.s.	-0.257152	0.0297281	0.0613947	n.s.	0.194367	0.0997314	0.239254	n.s.	-0.551431	2.15656e-05	0.000171096	n.s.
74340	Ahcyl2	S-adenosylhomocysteine hydrolase-like 2	uc012ejf.1	chr6	chr6_29766943_29769942	CGI	HS		-0.163904	0.33205	0.497337	n.s.	-0.025531	0.876011	0.911861	n.s.	-0.187952	0.179483	0.272168	n.s.	0.148271	0.289204	0.484359	n.s.	0.273037	0.0917463	0.176383	n.s.
230793	Ahdc1	AT hook, DNA binding motif, containing 1	uc008vcc.1	chr4	chr4_133010006_133013005	CGI	DN		-0.438846	0.00705518	0.0271939	n.s.	-0.182199	0.248605	0.342505	n.s.	-0.755635	4.58105e-17	1.59569e-15	n.s.	0.266581	0.00269518	0.0174361	n.s.	0.0275967	0.783038	0.857422	n.s.
52906	Ahi1	Abelson helper integration site 1	uc007eof.1	chr10	chr10_21039320_21042319	non-CGI	LS		1.41689	0.00232177	0.0110927	n.s.	0.0668496	0.889288	0.921503	n.s.	0.967033	0.0531299	0.100209	n.s.	0.437175	0.397215	0.589817	n.s.	-0.204148	0.724212	0.815026	n.s.
66395	Ahnak	AHNAK nucleoprotein (desmoyokin)	uc008gok.2	chr19	chr19_8987784_8990783	CGI	UP		-0.76881	0.000132318	0.00100066	n.s.	1.38294	8.87698e-12	1.59718e-10	n.s.	-1.75809	3.5747e-22	2.34044e-20	n.s.	0.968019	3.75393e-08	2.13205e-06	n.s.	-0.278331	0.157005	0.267352	n.s.
11622	Ahr	aryl-hydrocarbon receptor	uc007nji.1	chr12	chr12_35533490_35536489	CGI	HS		-0.36405	0.00613589	0.0241815	n.s.	-0.484269	0.000170568	0.000606684	n.s.	-0.679399	4.11244e-13	8.22603e-12	n.s.	-0.365217	6.38987e-05	0.000927777	n.s.	0.0871292	0.393047	0.533549	n.s.
217737	Ahsa1	AHA1, activator of heat shock protein ATPase 1	uc029ruj.1	chr12	chr12_87267802_87270801	non-CGI	HS		-0.0144104	0.753867	0.848146	n.s.	-0.116479	0.0095107	0.0212045	n.s.	-0.102414	0.221506	0.32231	n.s.	0.0780566	0.351402	0.54815	n.s.	-0.390116	2.92394e-05	0.000220771	n.s.
268390	Ahsa2	AHA1, activator of heat shock protein ATPase 2	uc007ifb.2	chr11	chr11_23496540_23499539	CGI	DN		0.108704	0.169327	0.311922	n.s.	-0.266074	0.000587727	0.00180958	n.s.	0.200502	0.00207427	0.00617434	n.s.	-0.295969	5.45095e-06	0.000134533	n.s.	0.106716	0.14459	0.25071	n.s.
106672	AI413582	expressed sequence AI413582	uc008bpe.1	chr17	chr17_27564228_27567227	CGI	HS		0.0918098	0.400101	0.565032	n.s.	0.186012	0.0845549	0.139824	n.s.	0.033167	0.769535	0.834184	n.s.	-0.00548608	0.961463	0.981876	n.s.	-0.159238	0.205009	0.328079	n.s.
381524	AI427809	expressed sequence AI427809	uc008swx.1	chr4	chr4_53268733_53271732	non-CGI	UP		0.0792134	0.816626	0.889184	n.s.	0.60479	0.0768091	0.128823	n.s.	0.662946	0.0058563	0.015241	n.s.	-0.0453418	0.85189	0.921058	n.s.	-0.159294	0.554733	0.679283	n.s.
621080	AI429214	expressed sequence AI429214	uc009llx.2	chr8	chr8_36992075_36995074	CGI	LS	LS1	1.26449	0.00449415	0.0188987	n.s.	2.7893	7.14905e-09	6.83583e-08	sigUP	3.74528	1.68743e-26	1.71681e-24	sigUP	0.813102	0.0450041	0.13657	n.s.	-0.376429	0.415822	0.556186	n.s.
103729	AI450353	expressed sequence AI450353	uc011ybh.1	chr11	chr11_83291930_83294929	non-CGI	LS	LS2	1.38369	4.78709e-13	2.45287e-11	n.s.	0.445244	0.041849	0.076771	n.s.	2.71109	3.56169e-48	1.67898e-45	sigUP	0.0900521	0.709961	0.830873	n.s.	-0.245559	0.349742	0.489805	n.s.
100504549	AI463170	expressed sequence AI463170	uc007nyl.2	chr12	chr12_76546426_76549425	non-CGI	HS		-0.88755	2.4708e-18	2.39329e-16	n.s.	0.622794	2.198e-10	2.89155e-09	n.s.	-0.594765	1.58098e-05	7.99652e-05	n.s.	0.596372	1.51829e-05	0.000300303	n.s.	-0.577863	0.000155305	0.000928679	n.s.
329828	AI464131	expressed sequence AI464131	uc008sit.2	chr4	chr4_41501576_41504575	CGI	DN		0.0749654	0.890294	0.936308	n.s.	-1.02801	0.0448293	0.0813938	n.s.	-1.08246	0.211	0.309925	n.s.	-0.108027	0.90451	0.950623	n.s.	-0.374942	0.704202	0.79952	n.s.
101602	AI467606	expressed sequence AI467606	uc009juf.1	chr7	chr7_127089936_127092935	non-CGI	DN		1.03396	0.00614695	0.0242098	n.s.	-1.01139	0.00660746	0.0153916	n.s.	-0.0550836	0.915486	0.942614	n.s.	0.109476	0.831055	0.909241	n.s.	-0.436426	0.43458	0.573539	n.s.
433855	AI506816	expressed sequence AI506816	uc029vgj.1	chr5	chr5_23711168_23714167	CGI	LS	LS1	2.48401	1.56474e-05	0.000161169	sigUP	4.38728	2.30892e-10	3.0234e-09	sigUP	1.71304	0.000534161	0.00186337	n.s.	3.34213	6.79363e-08	3.44357e-06	sigUP	0.703592	0.33884	0.477755	n.s.
330941	AI593442	expressed sequence AI593442	uc009plx.3	chr9	chr9_52677938_52680937	CGI	LS		-0.263356	0.529277	0.679716	n.s.	0.164436	0.687783	0.761677	n.s.	0.552799	0.0653012	0.119546	n.s.	0.140133	0.670043	0.805966	n.s.	0.435669	0.275791	0.411677	n.s.
98404	AI597479	expressed sequence AI597479	uc007avj.1	chr1	chr1_43097210_43100209	CGI	DN		-0.00762828	0.938384	0.963525	n.s.	-0.288451	0.00278322	0.00719398	n.s.	-0.609506	1.66299e-08	1.52813e-07	n.s.	-0.35199	0.000988217	0.00806892	n.s.	0.170383	0.156691	0.267012	n.s.
224833	AI661453	expressed sequence AI661453	uc008cvg.2	chr17	chr17_47435139_47438138	CGI	DN		-0.128011	0.714952	0.820707	n.s.	0.376568	0.276396	0.373261	n.s.	-0.129451	0.601067	0.697488	n.s.	1.4388	6.5005e-08	3.30684e-06	n.s.	0.0604086	0.849224	0.903259	n.s.
107242	AI837181	expressed sequence AI837181	uc008gdb.2	chr19	chr19_5423644_5426643	CGI	DN		-0.0740715	0.731784	0.832506	n.s.	-0.897014	1.83072e-05	8.19822e-05	n.s.	-0.664142	0.0334611	0.0679817	n.s.	0.122216	0.685692	0.81593	n.s.	0.441141	0.210698	0.335475	n.s.
243373	AI854703	expressed sequence AI854703	uc009bvd.2	chr6	chr6_48625264_48628263	CGI	DN		-0.205583	0.292655	0.45801	n.s.	-0.688553	0.000289193	0.000956223	n.s.	-0.632879	0.0018106	0.00546543	n.s.	-0.620412	0.00166636	0.0121473	n.s.	0.653356	0.00367312	0.0132042	n.s.
233168	AI987944	expressed sequence AI987944	uc009gln.2	chr7	chr7_41391880_41394879	non-CGI	UP		-0.00460592	0.951352	0.971129	n.s.	0.418028	1.65159e-08	1.46071e-07	n.s.	0.0472365	0.512968	0.621042	n.s.	0.070024	0.33224	0.529234	n.s.	0.0953868	0.241623	0.372672	n.s.
108897	Aif1l	allograft inflammatory factor 1-like	uc008jeg.1	chr2	chr2_31948803_31951802	CGI	LS	LS6	0.291122	0.599415	0.737111	n.s.	-1.07128	0.0471326	0.0850625	n.s.	-2.01834	0.00182328	0.00550134	sigDOWN	-0.823032	0.162009	0.331808	n.s.	-0.114537	0.859436	0.909673	n.s.
26926	Aifm1	apoptosis-inducing factor, mitochondrion-associated 1	uc009tch.2	chrX	chrX_48512064_48515063	CGI	DN		0.17709	0.0268241	0.0782319	n.s.	-0.0504359	0.519901	0.61465	n.s.	0.0952492	0.171253	0.262276	n.s.	0.102544	0.142051	0.303456	n.s.	-0.0578565	0.460083	0.598133	n.s.
71361	Aifm2	apoptosis-inducing factor, mitochondrion-associated 2	uc007fgl.1	chr10	chr10_61719149_61722148	non-CGI	DN		1.33106	4.54326e-06	5.43577e-05	n.s.	-0.825378	0.00383287	0.00954136	n.s.	0.637285	0.0271569	0.0568379	n.s.	0.421621	0.162057	0.33181	n.s.	-0.672706	0.0417376	0.0944405	n.s.
72168	Aifm3	apoptosis-inducing factor, mitochondrion-associated 3	uc007ykx.2	chr16	chr16_17488177_17491176	CGI	LS		-0.145445	0.819861	0.891072	n.s.	-0.345131	0.580452	0.670267	n.s.	0.367263	0.635912	0.727359	n.s.	0.348326	0.6294	0.777174	n.s.	-0.184073	0.835463	0.893574	n.s.
66253	Aig1	androgen-induced 1	uc007elc.1	chr10	chr10_13867331_13870330	CGI	HS		-0.128719	0.311078	0.476111	n.s.	-0.0543573	0.661464	0.739656	n.s.	-0.0768377	0.481922	0.592483	n.s.	-0.252943	0.0205684	0.0783334	n.s.	-0.0676908	0.580488	0.701226	n.s.
13722	Aimp1	aminoacyl tRNA synthetase complex-interacting multifunctional protein 1	uc008rjx.1	chr3	chr3_132682380_132685379	CGI	HS		-0.199305	0.00268626	0.0124513	n.s.	0.271577	3.02002e-05	0.00012814	n.s.	-0.532962	2.14379e-11	3.28345e-10	n.s.	-0.0873876	0.264193	0.457926	n.s.	0.0770952	0.380872	0.521472	n.s.
231872	Aimp2	aminoacyl tRNA synthetase complex-interacting multifunctional protein 2	uc009akw.2	chr5	chr5_143908340_143911339	CGI	HS		0.195215	0.000350623	0.00229774	n.s.	0.362147	1.66759e-11	2.79421e-10	n.s.	0.434739	4.40879e-07	3.12527e-06	n.s.	0.162281	0.0598337	0.167113	n.s.	-0.0945158	0.328666	0.467276	n.s.
11634	Aire	autoimmune regulator (autoimmune polyendocrinopathy candidiasis ectodermal dystrophy)	uc007fwq.2	chr10	chr10_78036759_78039758	non-CGI	HS		0.0916996	0.551342	0.697879	n.s.	0.22243	0.142541	0.216754	n.s.	-0.0515445	0.604681	0.700149	n.s.	-0.0972151	0.32684	0.523107	n.s.	0.390336	0.000563054	0.00277967	n.s.
16475	Ajuba	ajuba LIM protein	uc007twj.2	chr14	chr14_54576162_54579161	CGI	LS		-0.528471	0.361072	0.52789	n.s.	-1.29665	0.0186639	0.0381865	n.s.	-1.02478	0.0708961	0.127852	n.s.	-1.30563	0.0144665	0.0602251	n.s.	0.410317	0.483004	0.618982	n.s.
11636	Ak1	adenylate kinase 1	uc008jgj.2	chr2	chr2_32628000_32630999	non-CGI	DN		0.873372	0.0615087	0.148115	n.s.	-0.312154	0.505297	0.601609	n.s.	-1.61249	0.0143644	0.0331606	n.s.	0.366072	0.561746	0.726088	n.s.	0.779268	0.291731	0.428862	n.s.
11637	Ak2	adenylate kinase 2	uc008uvu.2	chr4	chr4_128991724_128994723	CGI	HS		-0.251157	0.000607985	0.00367599	n.s.	-0.0504693	0.480083	0.578111	n.s.	-0.108832	0.0717081	0.129053	n.s.	0.0494686	0.412906	0.604171	n.s.	0.352308	2.92883e-07	4.32806e-06	n.s.
11639	Ak4	adenylate kinase 4	uc008tvp.2	chr4	chr4_101417812_101420811	CGI	DN		0.144238	0.187413	0.335536	n.s.	-0.6722	3.88773e-10	4.84407e-09	n.s.	-0.417846	2.64569e-05	0.000126918	n.s.	0.278969	0.00495712	0.0275132	n.s.	0.165736	0.139991	0.244897	n.s.
229949	Ak5	adenylate kinase 5	uc008rtq.1	chr3	chr3_152666641_152669640	CGI	UP	UP2	-1.52377	0.00411478	0.0175869	n.s.	3.59348	1.74374e-10	2.33744e-09	sigUP	-0.0551465	0.691075	0.772828	n.s.	-0.0384906	0.781397	0.878012	n.s.	0.428097	0.00679985	0.0219051	n.s.
78801	Ak7	adenylate kinase 7	uc007oyt.1	chr12	chr12_105704482_105707481	CGI	UP		0.447709	0.114253	0.235535	n.s.	0.116684	0.680456	0.755516	n.s.	0.724503	0.00121077	0.00383058	n.s.	0.317683	0.171231	0.344733	n.s.	-1.15899	3.31681e-06	3.45916e-05	n.s.
11640	Akap1	A kinase (PRKA) anchor protein 1	uc007kvw.1	chr11	chr11_88863087_88866086	CGI	HS		-0.147762	0.226167	0.382036	n.s.	-0.32615	0.00624779	0.0146455	n.s.	-0.22337	0.0412759	0.081084	n.s.	0.235258	0.0316435	0.106599	n.s.	-0.114781	0.349888	0.489883	n.s.
56697	Akap10	A kinase (PRKA) anchor protein 10	uc007jik.2	chr11	chr11_61928758_61931757	CGI	UP		-0.0713675	0.490768	0.647405	n.s.	0.420951	3.50904e-05	0.000146472	n.s.	-0.0380105	0.518368	0.625866	n.s.	-0.0534498	0.36323	0.55847	n.s.	0.332163	6.76566e-07	8.95042e-06	n.s.
219181	Akap11	A kinase (PRKA) anchor protein 11	uc007usi.2	chr14	chr14_78535361_78538360	CGI	DN		-0.0652484	0.651875	0.777106	n.s.	-1.20247	1.77316e-17	9.49852e-16	n.s.	-0.610395	9.37079e-07	6.21584e-06	n.s.	-0.236521	0.0510364	0.149463	n.s.	0.0758305	0.575257	0.696773	n.s.
83397	Akap12	A kinase (PRKA) anchor protein (gravin) 12	uc007ehi.2	chr10	chr10_4264829_4267828	CGI	DN		-0.0874472	0.469985	0.628749	n.s.	-0.746003	3.43066e-10	4.31257e-09	n.s.	-0.828886	3.95013e-14	9.2488e-13	n.s.	0.307711	0.00466794	0.0263646	n.s.	-0.377155	0.00186352	0.00751253	n.s.
75547	Akap13	A kinase (PRKA) anchor protein 13	uc009hwt.1	chr7	chr7_75610333_75613332	CGI	HS		0.0801455	0.498325	0.653861	n.s.	-0.73101	9.76102e-11	1.37741e-09	n.s.	-0.361856	0.00459977	0.0123787	n.s.	0.208641	0.099242	0.238606	n.s.	-0.55391	5.72416e-05	0.000395076	n.s.
338351	Akap17b	A kinase (PRKA) anchor protein 17B	uc009sxp.1	chrX	chrX_36643915_36646914	CGI	HS		-0.595379	1.32642e-05	0.000139259	n.s.	-0.468422	0.000417776	0.00133127	n.s.	-0.285171	0.00739348	0.0186578	n.s.	-0.401319	0.000159485	0.00191951	n.s.	0.214756	0.0733541	0.148056	n.s.
11641	Akap2	A kinase (PRKA) anchor protein 2	uc008sym.2	chr4	chr4_57852659_57855658	CGI	HS		-0.767233	2.61593e-13	1.38039e-11	n.s.	0.00442671	0.965166	0.976071	n.s.	-0.480922	5.17528e-14	1.1959e-12	n.s.	-0.241731	0.000139687	0.00172831	n.s.	0.337054	2.83528e-06	3.05847e-05	n.s.
11643	Akap4	A kinase (PRKA) anchor protein 4	uc009slc.2	chrX	chrX_7066015_7069014	non-CGI	UP		-0.943021	0.000127173	0.000966927	n.s.	1.38157	3.70647e-08	3.04219e-07	n.s.	0.109876	0.454034	0.566721	n.s.	-0.0850591	0.563522	0.72766	n.s.	0.0444683	0.786147	0.859571	n.s.
238276	Akap5	A kinase (PRKA) anchor protein 5	uc007nya.2	chr12	chr12_76323391_76326390	CGI	LS		-0.459319	0.140534	0.273563	n.s.	-0.399678	0.166143	0.245927	n.s.	0.295246	0.49307	0.602596	n.s.	0.856379	0.0643509	0.175516	n.s.	-0.0403534	0.940282	0.963165	n.s.
432442	Akap7	A kinase (PRKA) anchor protein 7	uc011xbv.1	chr10	chr10_25297664_25300663	non-CGI	HS		-0.563067	3.8359e-07	6.3299e-06	n.s.	-0.160268	0.134915	0.207162	n.s.	-0.224283	0.01012	0.0245189	n.s.	-0.151086	0.0814955	0.207593	n.s.	0.118014	0.226477	0.354492	n.s.
56399	Akap8	A kinase (PRKA) anchor protein 8	uc008bwh.2	chr17	chr17_32319739_32322738	CGI	DN		-0.225839	0.134444	0.264843	n.s.	-0.69704	2.21295e-06	1.22105e-05	n.s.	0.00693291	0.957359	0.97151	n.s.	0.202935	0.118678	0.269223	n.s.	0.719931	1.72921e-06	1.99791e-05	n.s.
54194	Akap8l	A kinase (PRKA) anchor protein 8-like	uc008bwk.1	chr17	chr17_32349078_32352077	CGI	DN		-0.310783	0.0344694	0.0947214	n.s.	-0.253097	0.0764742	0.128337	n.s.	-0.0828121	0.44664	0.559714	n.s.	0.319238	0.00348555	0.0211807	n.s.	0.652971	2.49369e-07	3.76368e-06	n.s.
100986	Akap9	A kinase (PRKA) anchor protein (yotiao) 9	uc008wib.1	chr5	chr5_3926554_3929553	CGI	HS		-0.421717	6.01876e-05	0.000515238	n.s.	-0.294731	0.00311705	0.0079641	n.s.	-0.971745	2.02863e-15	5.71492e-14	n.s.	0.294278	0.012314	0.0535005	n.s.	-0.324218	0.0129421	0.0370427	n.s.
57373	Akip1	A kinase (PRKA) interacting protein 1	uc009jdy.1	chr7	chr7_109702237_109705236	CGI	HS		0.12365	0.0527742	0.131489	n.s.	0.0318601	0.61206	0.696528	n.s.	0.293289	9.18369e-06	4.87888e-05	n.s.	-0.0392525	0.555277	0.721519	n.s.	0.0707144	0.344231	0.483571	n.s.
68050	Akirin1	akirin 1	uc008upv.1	chr4	chr4_123748800_123751799	CGI	DN		0.0319661	0.66122	0.782246	n.s.	-0.553778	5.82272e-15	1.9421e-13	n.s.	0.00307058	0.9871	0.991339	n.s.	-0.458093	0.0154377	0.0631278	n.s.	0.191524	0.366614	0.507404	n.s.
433693	Akirin2	akirin 2	uc008sga.1	chr4	chr4_34549115_34552114	CGI	DN		-0.413649	3.86634e-05	0.000354869	n.s.	0.130818	0.181498	0.264367	n.s.	-0.0062085	0.948689	0.965738	n.s.	-0.128756	0.181935	0.359147	n.s.	0.150784	0.166133	0.278933	n.s.
100182	Akna	AT-hook transcription factor	uc008tgc.1	chr4	chr4_63409215_63412214	CGI	LS		0.951144	0.045038	0.116224	n.s.	-0.651379	0.164813	0.24419	n.s.	-0.0582236	0.892436	0.926844	n.s.	1.13439	0.0136697	0.0576035	n.s.	-1.13195	0.0246514	0.0625552	n.s.
329738	Aknad1	AKNA domain containing 1	uc008qzp.2	chr3	chr3_108738158_108741157	non-CGI	UP		-0.143837	0.0572033	0.139984	n.s.	0.526918	1.3704e-12	2.87539e-11	n.s.	0.297478	1.72711e-05	8.66743e-05	n.s.	-0.350152	4.23009e-07	1.67815e-05	n.s.	0.0673209	0.386475	0.526803	n.s.
11648	Akp3	alkaline phosphatase 3, intestine, not Mn requiring	uc011wom.2	chr1	chr1_87123473_87126472	non-CGI	UP		0.814506	0.237543	0.396569	n.s.	-0.958663	0.167619	0.247853	n.s.	-0.584522	0.294205	0.403319	n.s.	0.604539	0.278723	0.473079	n.s.	-1.53177	0.0104445	0.0311484	n.s.
58810	Akr1a1	aldo-keto reductase family 1, member A1 (aldehyde reductase)	uc008uha.2	chr4	chr4_116650175_116653174	CGI	HS		-0.0817859	0.0833866	0.185738	n.s.	0.00333391	0.94244	0.960385	n.s.	0.109042	0.139253	0.221596	n.s.	-0.133185	0.0709353	0.187933	n.s.	0.114194	0.169893	0.283718	n.s.
67861	Akr1b10	aldo-keto reductase family 1, member B10 (aldose reductase)	uc009bhc.2	chr6	chr6_34382747_34385746	CGI	DN		-0.553207	0.144827	0.279901	n.s.	-0.584472	0.104058	0.166356	n.s.	-0.81014	0.0574618	0.107376	n.s.	-0.473183	0.242767	0.4335	n.s.	1.08423	0.0235209	0.0602376	n.s.
11677	Akr1b3	aldo-keto reductase family 1, member B3 (aldose reductase)	uc009bgy.2	chr6	chr6_34315990_34318989	CGI	HS		-0.0349082	0.537932	0.687026	n.s.	0.060196	0.277995	0.375026	n.s.	0.288362	7.88787e-06	4.24791e-05	n.s.	-0.189704	0.00331309	0.0203978	n.s.	-0.033718	0.640926	0.749986	n.s.
14187	Akr1b8	aldo-keto reductase family 1, member B8	uc009bgz.1	chr6	chr6_34352664_34355663	non-CGI	UP		-0.019604	0.959311	0.976218	n.s.	-1.16456	0.00217509	0.00575816	n.s.	0.832405	0.00444311	0.0120119	n.s.	-0.953649	0.00114221	0.00907986	n.s.	-0.141432	0.664036	0.76917	n.s.
105387	Akr1c14	aldo-keto reductase family 1, member C14	uc007pji.1	chr13	chr13_4058091_4061090	non-CGI	UP		0.976537	0.00137696	0.0072156	n.s.	-1.10989	0.000210171	0.000727649	n.s.	-1.87778	2.10807e-07	1.58914e-06	n.s.	-0.220822	0.522121	0.695538	n.s.	0.326431	0.404406	0.54447	n.s.
432720	Akr1c19	aldo-keto reductase family 1, member C19	uc007pjm.2	chr13	chr13_4232240_4235239	non-CGI	UP		-1.26433	1.14159e-05	0.000122306	n.s.	0.712725	0.0095634	0.0213019	n.s.	-0.610397	0.00595275	0.0154636	n.s.	-0.150948	0.489076	0.668844	n.s.	0.0412444	0.866069	0.914299	n.s.
77337	Akr1c21	aldo-keto reductase family 1, member C21	uc007pjr.1	chr13	chr13_4572575_4575574	non-CGI	DN		-0.801566	3.81322e-15	2.5437e-13	n.s.	-0.106668	0.275351	0.372028	n.s.	-1.13401	1.22687e-08	1.15515e-07	n.s.	-0.365279	0.0592279	0.166059	n.s.	-0.0479374	0.824471	0.887139	n.s.
70861	Akr1cl	aldo-keto reductase family 1, member C-like	uc007bhe.2	chr1	chr1_65031249_65034248	non-CGI	DN	DN5	0.09876	0.686441	0.801159	n.s.	-1.20048	1.9162e-07	1.34219e-06	n.s.	-1.28361	0.00362515	0.0100681	n.s.	-2.22814	4.70948e-07	1.81678e-05	sigDOWN	1.99033	0.000106882	0.000674484	n.s.
208665	Akr1d1	aldo-keto reductase family 1, member D1	uc009bjg.2	chr6	chr6_37528673_37531672	non-CGI	LS		-0.313492	0.320455	0.485186	n.s.	0.540057	0.0840305	0.139103	n.s.	0.0683163	0.882495	0.919477	n.s.	0.216763	0.643493	0.785658	n.s.	-0.865356	0.088032	0.170805	n.s.
56043	Akr1e1	aldo-keto reductase family 1, member E1	uc007pjt.1	chr13	chr13_4607665_4610664	CGI	HS		0.19526	0.211071	0.364824	n.s.	-0.218931	0.152401	0.228694	n.s.	-0.111491	0.428046	0.541859	n.s.	-0.340739	0.0137588	0.0578753	n.s.	-0.537506	0.000306145	0.00166584	n.s.
110198	Akr7a5	aldo-keto reductase family 7, member A5 (aflatoxin aldehyde reductase)	uc008vmc.2	chr4	chr4_139309244_139312243	CGI	HS		0.0437388	0.390744	0.556821	n.s.	-0.256773	2.5171e-07	1.7081e-06	n.s.	0.275273	0.0162841	0.0368996	n.s.	0.231312	0.0437733	0.133807	n.s.	-0.294503	0.0215611	0.0560715	n.s.
11651	Akt1	thymoma viral proto-oncogene 1	uc007pey.2	chr12	chr12_112672777_112675776	CGI	DN		0.130799	0.261698	0.423351	n.s.	-0.395735	0.000518428	0.00161596	n.s.	0.00685795	0.94329	0.961878	n.s.	0.356768	0.000235284	0.00260537	n.s.	0.245715	0.0259928	0.065245	n.s.
67605	Akt1s1	AKT1 substrate 1 (proline-rich)	uc057ahb.1	chr7	chr7_44848135_44851134	CGI	DN		0.164754	0.243323	0.402698	n.s.	-0.148314	0.283329	0.38095	n.s.	0.546562	1.68269e-07	1.2877e-06	n.s.	0.198262	0.057857	0.163661	n.s.	0.585212	1.07061e-06	1.31658e-05	n.s.
11652	Akt2	thymoma viral proto-oncogene 2	uc009fwt.2	chr7	chr7_27605836_27608835	non-CGI	DN		0.539092	1.60233e-06	2.17467e-05	n.s.	-0.665313	1.51761e-09	1.68462e-08	n.s.	0.311596	0.000823245	0.00273166	n.s.	-0.00670154	0.943599	0.972165	n.s.	0.274635	0.0110701	0.0326629	n.s.
23797	Akt3	thymoma viral proto-oncogene 3	uc007duk.2	chr1	chr1_177247268_177250267	non-CGI	HS		-0.0241645	0.799247	0.878247	n.s.	-0.420213	5.85405e-06	2.92905e-05	n.s.	-0.35275	1.16932e-05	6.08406e-05	n.s.	0.074527	0.351669	0.548385	n.s.	-0.0770542	0.389872	0.530049	n.s.
14339	Aktip	thymoma viral proto-oncogene 1 interacting protein	uc009msn.2	chr8	chr8_91132528_91135527	CGI	HS		-0.0924347	0.117279	0.239822	n.s.	0.379719	6.21451e-11	9.18344e-10	n.s.	-0.201011	0.00101421	0.0032889	n.s.	0.152645	0.0124749	0.0540339	n.s.	-0.383227	1.51242e-08	3.35771e-07	n.s.
17025	Alad	aminolevulinate, delta-, dehydratase	uc008tez.2	chr4	chr4_62518410_62521409	CGI	HS		0.379668	0.0124112	0.0427157	n.s.	0.204777	0.16932	0.249742	n.s.	0.916614	3.11815e-09	3.2982e-08	n.s.	0.254927	0.0992787	0.238654	n.s.	-0.479524	0.0052687	0.0177574	n.s.
11655	Alas1	aminolevulinic acid synthase 1	uc012gzt.1	chr9	chr9_106246455_106249454	CGI	HS		0.151508	0.0244149	0.0728737	n.s.	0.249164	0.000163438	0.000583231	n.s.	0.06041	0.325949	0.437923	n.s.	-0.175356	0.00433524	0.0249325	n.s.	0.355973	3.42703e-07	4.92032e-06	n.s.
56454	Aldh18a1	aldehyde dehydrogenase 18 family, member A1	uc008hkx.2	chr19	chr19_40586964_40589963	CGI	UP		-0.277217	0.125596	0.251976	n.s.	0.451379	0.0109184	0.0239466	n.s.	-0.455535	7.8045e-05	0.000335169	n.s.	-0.261265	0.0222592	0.0827522	n.s.	-0.0887511	0.487146	0.621827	n.s.
11668	Aldh1a1	aldehyde dehydrogenase family 1, subfamily A1	uc008gym.1	chr19	chr19_20600482_20603481	non-CGI	LS	LS5	0.431662	0.295342	0.460346	n.s.	-1.49138	0.000179867	0.000636239	n.s.	-0.0114618	0.979919	0.986336	n.s.	-2.57267	6.0247e-08	3.14396e-06	sigDOWN	1.85775	0.00053066	0.00264993	n.s.
26358	Aldh1a7	aldehyde dehydrogenase family 1, subfamily A7	uc008gyn.1	chr19	chr19_20726057_20729056	non-CGI	LS	LS2	2.54077	1.12093e-05	0.000120549	sigUP	0.0648222	0.919272	0.944517	n.s.	1.52825	0.0501684	0.0955273	n.s.	-1.46638	0.060144	0.16765	n.s.	0.603922	0.486663	0.621598	n.s.
72535	Aldh1b1	aldehyde dehydrogenase 1 family, member B1	uc008ssx.1	chr4	chr4_45797522_45800521	CGI	LS	LS5	0.184117	0.829	0.896447	n.s.	-2.44831	0.00861918	0.0194438	sigDOWN	-2.35892	0.00449055	0.012124	sigDOWN	-1.01945	0.344482	0.541175	n.s.	2.40533	0.055359	0.118268	n.s.
107747	Aldh1l1	aldehyde dehydrogenase 1 family, member L1	uc009cxl.1	chr6	chr6_90549318_90552317	non-CGI	DN		-0.0424304	0.823515	0.893453	n.s.	-0.437436	0.0184512	0.0377842	n.s.	-0.222469	0.151539	0.236777	n.s.	0.44673	0.00420377	0.0244046	n.s.	0.214938	0.227011	0.355211	n.s.
216188	Aldh1l2	aldehyde dehydrogenase 1 family, member L2	uc007gkh.2	chr10	chr10_83532641_83535640	CGI	DN		0.338724	0.262374	0.424311	n.s.	-0.622417	0.0353456	0.0663821	n.s.	0.212507	0.729356	0.801878	n.s.	0.620131	0.318103	0.514362	n.s.	-1.99906	0.00261054	0.00995102	n.s.
11669	Aldh2	aldehyde dehydrogenase 2, mitochondrial	uc008zju.1	chr5	chr5_121592325_121595324	CGI	DN		0.0328367	0.858721	0.915563	n.s.	-0.368102	0.0415873	0.0763826	n.s.	0.0587104	0.710435	0.787318	n.s.	0.243154	0.124626	0.278237	n.s.	0.190308	0.287925	0.424854	n.s.
11670	Aldh3a1	aldehyde dehydrogenase family 3, subfamily A1	uc007jhd.2	chr11	chr11_61207242_61210241	non-CGI	UP		0.151407	0.772405	0.86076	n.s.	0.294525	0.575186	0.665163	n.s.	1.08844	0.00486159	0.0129992	n.s.	-0.407158	0.307331	0.503223	n.s.	-0.615388	0.142647	0.248194	n.s.
11671	Aldh3a2	aldehyde dehydrogenase family 3, subfamily A2	uc007jhf.2	chr11	chr11_61265687_61268686	CGI	HS		0.155819	0.0598859	0.145068	n.s.	0.233558	0.00415127	0.0102402	n.s.	-0.028087	0.705389	0.783507	n.s.	-0.0100238	0.892638	0.94334	n.s.	-0.478404	5.65757e-09	1.4186e-07	n.s.
67689	Aldh3b1	aldehyde dehydrogenase 3 family, member B1	uc008fxq.1	chr19	chr19_3928217_3931216	non-CGI	LS		-0.347026	0.259299	0.42077	n.s.	0.395735	0.189576	0.274437	n.s.	-1.28256	2.26349e-05	0.000110114	n.s.	0.831547	0.00519613	0.0284713	n.s.	0.139063	0.683073	0.783139	n.s.
621603	Aldh3b2	aldehyde dehydrogenase 3 family, member B2	uc008fxw.2	chr19	chr19_3970828_3973827	non-CGI	LS		-0.45562	0.458389	0.618681	n.s.	-1.12217	0.0545916	0.0962636	n.s.	-0.955636	0.0546926	0.102868	n.s.	1.51449	0.0035556	0.0214794	n.s.	-0.714118	0.224256	0.352068	n.s.
212647	Aldh4a1	aldehyde dehydrogenase 4 family, member A1	uc012dnu.1	chr4	chr4_139621394_139624393	CGI	DN		-0.519784	5.55865e-05	0.000483459	n.s.	-0.240415	0.0548366	0.0966355	n.s.	-0.644358	2.62271e-09	2.80775e-08	n.s.	0.28657	0.00778523	0.037997	n.s.	0.40798	0.000895461	0.00407321	n.s.
104776	Aldh6a1	aldehyde dehydrogenase family 6, subfamily A1	uc007ofk.2	chr12	chr12_84449451_84452450	CGI	HS		0.241208	0.00776151	0.029239	n.s.	0.315261	0.000406705	0.00130127	n.s.	-0.17418	0.0184687	0.041099	n.s.	-6.88678e-05	0.999254	1	n.s.	-0.260671	0.00150894	0.0063153	n.s.
110695	Aldh7a1	aldehyde dehydrogenase family 7, member A1	uc008eyn.2	chr18	chr18_56560799_56563798	CGI	HS		0.0840109	0.291271	0.456265	n.s.	-0.0710132	0.362043	0.465837	n.s.	-0.0731164	0.488383	0.598295	n.s.	0.112459	0.286719	0.481622	n.s.	-0.637836	5.05013e-08	9.45947e-07	n.s.
56752	Aldh9a1	aldehyde dehydrogenase 9, subfamily A1	uc007dkx.1	chr1	chr1_167348491_167351490	CGI	DN		0.58178	4.2212e-11	1.55055e-09	n.s.	-0.612169	1.51106e-12	3.14255e-11	n.s.	0.0235025	0.766746	0.832061	n.s.	0.0206974	0.793937	0.886387	n.s.	-0.227649	0.0102531	0.0307331	n.s.
11674	Aldoa	aldolase A, fructose-bisphosphate	uc009jsu.2	chr7	chr7_126797755_126800754	CGI	DN		0.53139	1.40525e-14	8.71624e-13	n.s.	0.215709	0.00145548	0.00403991	n.s.	0.741873	4.48918e-10	5.50138e-09	n.s.	0.425928	0.000338742	0.00348907	n.s.	-0.204184	0.124533	0.224151	n.s.
353204	Aldoart1	aldolase 1 A, retrogene 1	uc008tin.1	chr4	chr4_72851135_72854134	non-CGI	DN		0.622053	1.59817e-10	5.45926e-09	n.s.	0.200977	0.0441914	0.0804215	n.s.	0.673501	4.48143e-06	2.55101e-05	n.s.	0.498449	0.0011898	0.00935305	n.s.	-0.162535	0.349125	0.489134	n.s.
79459	Aldoart2	aldolase 1 A, retrogene 2	uc007nos.3	chr12	chr12_55563705_55566704	CGI	HS		0.35558	0.0214637	0.0658438	n.s.	0.254626	0.105764	0.168551	n.s.	0.480069	0.00400021	0.0109506	n.s.	0.569403	0.00130967	0.0101044	n.s.	-0.206089	0.305943	0.443713	n.s.
230163	Aldob	aldolase B, fructose-bisphosphate	uc008svw.1	chr4	chr4_49547984_49550983	non-CGI	DN	DN3	-0.699295	0.048155	0.122174	n.s.	0.212538	0.53166	0.625571	n.s.	-3.23553	1.42595e-10	1.90423e-09	sigDOWN	1.06181	0.0127999	0.0549698	n.s.	-0.0515092	0.916514	0.948228	n.s.
11676	Aldoc	aldolase C, fructose-bisphosphate	uc007kix.2	chr11	chr11_78322698_78325697	non-CGI	DN		0.773445	0.00409363	0.0175218	n.s.	1.62391	6.08623e-09	5.89935e-08	n.s.	-0.157523	0.696073	0.776392	n.s.	1.71862	4.67033e-05	0.0007282	n.s.	0.742533	0.134681	0.237874	n.s.
208211	Alg1	asparagine-linked glycosylation 1 (beta-1,4-mannosyltransferase)	uc007yby.2	chr16	chr16_5232121_5235120	CGI	HS		0.093194	0.0940409	0.203446	n.s.	0.251858	4.26438e-06	2.20501e-05	n.s.	-0.0441212	0.605002	0.700388	n.s.	0.137795	0.106561	0.250495	n.s.	-0.140591	0.141683	0.247155	n.s.
380959	Alg10b	asparagine-linked glycosylation 10B (alpha-1,2-glucosyltransferase)	uc007xhj.1	chr15	chr15_90222811_90225810	CGI	HS		-0.27174	0.00627547	0.0246248	n.s.	-0.610541	2.35902e-10	3.08329e-09	n.s.	-0.0979605	0.218468	0.318676	n.s.	-0.366715	3.90533e-06	0.000104647	n.s.	0.882856	8.03232e-22	4.73304e-19	n.s.
67574	Alg13	asparagine-linked glycosylation 13	uc009umt.2	chrX	chrX_144316466_144319465	CGI	DN		-0.215269	1.04917e-05	0.000114046	n.s.	-0.0194256	0.683544	0.758052	n.s.	0.361541	1.38426e-11	2.19219e-10	n.s.	-0.202072	0.000159131	0.00191853	n.s.	0.127543	0.0342867	0.0807062	n.s.
66789	Alg14	asparagine-linked glycosylation 14	uc008rdx.1	chr3	chr3_121290317_121293316	CGI	HS		0.0160289	0.903265	0.94319	n.s.	0.958192	6.89961e-13	1.52698e-11	n.s.	0.0242749	0.843825	0.89055	n.s.	0.103181	0.405051	0.597064	n.s.	-0.141886	0.304024	0.441972	n.s.
56737	Alg2	asparagine-linked glycosylation 2 (alpha-1,3-mannosyltransferase)	uc008suq.2	chr4	chr4_47472868_47475867	CGI	HS		0.0225641	0.755003	0.848999	n.s.	0.0557159	0.43133	0.5326	n.s.	-0.914937	3.09631e-17	1.10297e-15	n.s.	-0.121757	0.254572	0.447446	n.s.	0.199347	0.0989557	0.186591	n.s.
320438	Alg6	asparagine-linked glycosylation 6 (alpha-1,3,-glucosyltransferase)	uc008tuw.1	chr4	chr4_99714130_99717129	CGI	DN		-0.0606643	0.818557	0.89019	n.s.	-0.0768733	0.765347	0.824777	n.s.	0.0988798	0.847331	0.89325	n.s.	0.0619451	0.904316	0.950489	n.s.	0.229557	0.699914	0.796443	n.s.
381903	Alg8	asparagine-linked glycosylation 8 (alpha-1,3-glucosyltransferase)	uc009ijc.2	chr7	chr7_97370117_97373116	CGI	HS		0.381532	3.17686e-07	5.36764e-06	n.s.	0.0142166	0.847155	0.88922	n.s.	0.196517	0.016052	0.0364553	n.s.	-0.00814935	0.920911	0.959745	n.s.	-0.224244	0.0137432	0.0389025	n.s.
102580	Alg9	asparagine-linked glycosylation 9 (alpha 1,2 mannosyltransferase)	uc009pku.2	chr9	chr9_50773725_50776724	CGI	HS		-0.428196	1.80364e-12	8.28153e-11	n.s.	-0.210585	0.00030547	0.00100529	n.s.	-0.0216369	0.804392	0.86147	n.s.	-0.179441	0.0395585	0.124846	n.s.	-0.18964	0.0507362	0.110149	n.s.
11682	Alk	anaplastic lymphoma kinase	uc008dnc.1	chr17	chr17_72602808_72605807	CGI	DN		-0.45661	0.039159	0.104626	n.s.	0.23718	0.26845	0.364725	n.s.	0.0561045	0.797545	0.856098	n.s.	0.0429499	0.8465	0.917938	n.s.	-0.294997	0.219298	0.345782	n.s.
100294583	Alkal2	ALK and LTK ligand 2	uc007ngv.1	chr12	chr12_30882824_30885823	CGI	DN		0.0523515	0.837115	0.901207	n.s.	0.772117	0.0044477	0.0108728	n.s.	0.813319	0.00891534	0.02195	n.s.	0.112706	0.740968	0.851603	n.s.	0.743947	0.0769997	0.153715	n.s.
231642	Alkbh2	alkB homolog 2, alpha-ketoglutarate-dependent dioxygenase	uc008yze.1	chr5	chr5_114126719_114129718	CGI	DN		-0.00681576	0.913059	0.948192	n.s.	0.660176	1.93537e-26	3.85493e-24	n.s.	0.222166	0.0042673	0.0116097	n.s.	0.291134	0.000203815	0.00232074	n.s.	0.384579	1.85142e-05	0.000150044	n.s.
69113	Alkbh3	alkB homolog 3, alpha-ketoglutarate-dependent dioxygenase	uc008lgo.1	chr2	chr2_94009196_94012195	CGI	HS		0.111452	0.379675	0.546446	n.s.	-0.394828	0.00130169	0.00366193	n.s.	0.187256	0.115291	0.190629	n.s.	0.116943	0.333123	0.529983	n.s.	0.0183004	0.893171	0.933779	n.s.
70852	Alkbh3os1	alkB homolog 3, opposite strand 1	uc029udl.1	chr2	chr2_93978534_93981533	non-CGI	DN		0.556236	0.00731941	0.0279609	n.s.	-0.490509	0.0160911	0.0336181	n.s.	0.0781645	0.782656	0.844201	n.s.	0.497046	0.0988378	0.237756	n.s.	-0.0243356	0.943975	0.965481	n.s.
72041	Alkbh4	alkB homolog 4, lysine demethylase	uc009aac.1	chr5	chr5_136137281_136140280	non-CGI	DN		0.00231756	0.97913	0.987861	n.s.	0.0961477	0.269949	0.366268	n.s.	-0.581617	0.000606413	0.0020871	n.s.	0.175932	0.294083	0.489685	n.s.	0.487261	0.0117793	0.0342903	n.s.
268420	Alkbh5	alkB homolog 5, RNA demethylase	uc007jgd.2	chr11	chr11_60536183_60539182	CGI	HS		-0.210646	0.0165243	0.0537311	n.s.	0.147463	0.0857888	0.141533	n.s.	-0.203911	0.00326091	0.00914269	n.s.	0.00335288	0.961389	0.98187	n.s.	-0.0172964	0.824244	0.887139	n.s.
233065	Alkbh6	alkB homolog 6	uc009geb.1	chr7	chr7_30307253_30310252	CGI	DN		0.0451921	0.618266	0.751097	n.s.	-0.208	0.018846	0.0385256	n.s.	0.0406724	0.667801	0.752994	n.s.	0.209225	0.0284361	0.0988309	n.s.	0.0805023	0.456462	0.594628	n.s.
66400	Alkbh7	alkB homolog 7	uc012avz.1	chr17	chr17_56995839_56998838	CGI	HS		-0.176831	0.00385115	0.0167013	n.s.	-0.0460751	0.440113	0.540848	n.s.	0.149764	0.0861212	0.149696	n.s.	-0.0508557	0.560225	0.725282	n.s.	-0.11563	0.237146	0.367773	n.s.
67667	Alkbh8	alkB homolog 8, tRNA methyltransferase	uc009oav.1	chr9	chr9_3333973_3336972	CGI	HS		0.26758	0.224221	0.379525	n.s.	-0.246197	0.25473	0.349475	n.s.	0.0662521	0.753123	0.82143	n.s.	-0.390165	0.0584502	0.164459	n.s.	-0.703297	0.000989532	0.00444535	n.s.
236266	Alms1	ALMS1, centrosome and basal body associated	uc009cpz.1	chr6	chr6_85586031_85589030	CGI	HS		-0.146819	0.240303	0.399479	n.s.	-0.547122	6.32831e-06	3.14459e-05	n.s.	-0.435422	3.32498e-05	0.000156167	n.s.	0.0512607	0.621084	0.770742	n.s.	-0.475718	3.02596e-05	0.000226899	n.s.
11684	Alox12	arachidonate 12-lipoxygenase	uc007juk.1	chr11	chr11_70253842_70256841	CGI	HS		-0.284238	0.136299	0.267514	n.s.	0.511397	0.00620337	0.014551	n.s.	-0.0301553	0.762188	0.82857	n.s.	0.48902	1.24848e-06	4.12523e-05	n.s.	-0.488178	1.28945e-05	0.000110921	n.s.
11689	Alox5	arachidonate 5-lipoxygenase	uc009dkd.1	chr6	chr6_116459679_116462678	CGI	LS		0.876488	0.0887781	0.194621	n.s.	-0.802153	0.11341	0.178662	n.s.	-1.39828	0.0457517	0.0883426	n.s.	-0.367	0.584573	0.743973	n.s.	1.21225	0.123886	0.223308	n.s.
23801	Aloxe3	arachidonate lipoxygenase 3	uc007jpj.2	chr11	chr11_69124877_69127876	CGI	DN		1.8271	5.9719e-07	9.29094e-06	n.s.	0.296297	0.408402	0.510755	n.s.	1.02139	0.00117317	0.00372497	n.s.	1.12177	0.000775619	0.00671285	n.s.	-0.55718	0.135985	0.239548	n.s.
76768	Alpi	alkaline phosphatase, intestinal	uc007bwa.2	chr1	chr1_87100107_87103106	non-CGI	LS		-1.71093	0.0911428	0.198543	n.s.	1.71621	0.0816035	0.135851	n.s.	-0.714051	0.290017	0.399049	n.s.	1.26014	0.0675442	0.18182	n.s.	-1.20594	0.101927	0.19087	n.s.
71481	Alpk1	alpha-kinase 1	uc008rhj.2	chr3	chr3_127684205_127687204	non-CGI	LS	LS6	-1.47408	0.16851	0.310919	n.s.	0.399313	0.705231	0.775467	n.s.	-1.73177	0.00591684	0.0153873	n.s.	-0.736051	0.3032	0.499052	n.s.	-2.00688	0.00825409	0.025727	sigDOWN
225638	Alpk2	alpha-kinase 2	uc008feu.3	chr18	chr18_65392389_65395388	non-CGI	DN		0.125586	0.496909	0.652967	n.s.	-0.568601	0.00150476	0.00416362	n.s.	-0.266905	0.118039	0.19397	n.s.	-0.196163	0.238184	0.428386	n.s.	0.160569	0.388084	0.528177	n.s.
116904	Alpk3	alpha-kinase 3	uc009ibr.1	chr7	chr7_81056100_81059099	CGI	UP		0.172753	0.820592	0.891375	n.s.	-0.886768	0.24634	0.340109	n.s.	-0.201849	0.678817	0.762315	n.s.	-0.805477	0.0845305	0.212683	n.s.	-1.06831	0.0241421	0.0614723	n.s.
11647	Alpl	alkaline phosphatase, liver/bone/kidney	uc033ifw.1	chr4	chr4_137764976_137767975	non-CGI	UP		0.740881	0.108183	0.225885	n.s.	0.188707	0.678062	0.753676	n.s.	0.0893817	0.776123	0.839442	n.s.	-0.917101	0.00355272	0.0214712	n.s.	-1.413	3.50009e-05	0.000255805	n.s.
11650	Alppl2	alkaline phosphatase, placental-like 2	uc007bvy.1	chr1	chr1_87088429_87091428	CGI	UP		-0.0553174	0.859301	0.915905	n.s.	-0.0527067	0.862654	0.901541	n.s.	0.411915	0.0789727	0.139553	n.s.	-0.110627	0.637589	0.781621	n.s.	-1.05799	4.00374e-05	0.000288735	n.s.
74018	Als2	alsin Rho guanine nucleotide exchange factor	uc007bdl.2	chr1	chr1_59185027_59188026	CGI	HS		0.0921963	0.489945	0.646706	n.s.	-0.0408262	0.755024	0.816826	n.s.	-0.638601	7.84238e-10	9.22687e-09	n.s.	-0.174965	0.0830792	0.210368	n.s.	0.297833	0.00912779	0.0279108	n.s.
73463	Als2cr11	amyotrophic lateral sclerosis 2 (juvenile) chromosome region, candidate 11 (human)	uc011wln.1	chr1	chr1_59068343_59071342	non-CGI	UP		0.796825	0.153054	0.290302	n.s.	0.819078	0.158381	0.236494	n.s.	-0.30328	0.360411	0.47409	n.s.	0.285063	0.390465	0.584158	n.s.	-0.787076	0.0278191	0.0687141	n.s.
216285	Alx1	ALX homeobox 1	uc007gyg.1	chr10	chr10_103027278_103030277	CGI	UP		0.854564	0.0702798	0.163955	n.s.	1.44744	0.00295311	0.00759739	n.s.	0.938603	4.65649e-07	3.28112e-06	n.s.	-0.726166	0.000101109	0.0013464	n.s.	0.00181977	0.99289	0.997154	n.s.
21681	Alyref	Aly/REF export factor	uc007mtl.1	chr11	chr11_120596866_120599865	CGI	DN		-0.0010447	0.996469	0.99874	n.s.	-1.06445	2.01587e-06	1.12282e-05	n.s.	0.302632	0.0692688	0.125381	n.s.	-0.235038	0.160843	0.330186	n.s.	0.335776	0.0771652	0.153982	n.s.
56009	Alyref2	Aly/REF export factor 2	uc007dop.1	chr1	chr1_171501978_171504977	CGI	HS	HS1-HS5	0.142558	0.536182	0.68541	n.s.	2.98299	2.80355e-34	1.52492e-31	sigUP	1.91913	4.52522e-17	1.58014e-15	n.s.	1.35615	2.27889e-09	1.86289e-07	n.s.	0.553159	0.0318249	0.0761665	n.s.
17117	Amacr	alpha-methylacyl-CoA racemase	uc007vgw.1	chr15	chr15_10980256_10983255	CGI	DN		-0.344802	1.19277e-05	0.000127211	n.s.	-0.0464379	0.541917	0.634893	n.s.	-0.713147	3.97242e-08	3.41507e-07	n.s.	-0.232262	0.0674464	0.181707	n.s.	0.450582	0.00183189	0.0074061	n.s.
228361	Ambra1	autophagy/beclin 1 regulator 1	uc008kwq.1	chr2	chr2_91728638_91731637	CGI	HS		-0.160479	0.310404	0.475336	n.s.	-0.101122	0.512335	0.607839	n.s.	0.0156644	0.884681	0.920954	n.s.	-0.0600938	0.577979	0.739039	n.s.	0.499053	5.34718e-05	0.000373063	n.s.
11702	Amd1	S-adenosylmethionine decarboxylase 1	uc007ews.3	chr10	chr10_40300689_40303688	CGI	HS		-0.557688	7.23824e-09	1.77099e-07	n.s.	0.2536	0.0064772	0.0151156	n.s.	-0.725582	7.40841e-18	2.91838e-16	n.s.	-0.17182	0.0344814	0.113325	n.s.	0.0112564	0.901099	0.939252	n.s.
245847	Amdhd2	amidohydrolase domain containing 2	uc008aun.1	chr17	chr17_24155173_24158172	non-CGI	DN		0.0501551	0.720098	0.824172	n.s.	-0.383676	0.00475276	0.0115151	n.s.	0.136997	0.245001	0.349052	n.s.	0.0415557	0.727674	0.842815	n.s.	0.196684	0.148405	0.255539	n.s.
72345	Amer1	APC membrane recruitment 1	uc009ttx.2	chrX	chrX_95443341_95446340	CGI	HS		0.0747184	0.596097	0.734304	n.s.	0.313614	0.0234408	0.0465528	n.s.	-0.158966	0.172707	0.263989	n.s.	-0.109858	0.344906	0.541601	n.s.	0.416583	0.00165494	0.00681541	n.s.
23802	Amfr	autocrine motility factor receptor	uc009mvn.1	chr8	chr8_94011141_94014140	CGI	HS		-0.0208533	0.756655	0.850063	n.s.	-0.376872	1.00376e-08	9.31442e-08	n.s.	-0.247784	0.000714294	0.00240227	n.s.	-0.0772645	0.290551	0.48581	n.s.	0.306488	0.000220168	0.00126108	n.s.
11705	Amh	anti-Mullerian hormone	uc007get.1	chr10	chr10_80803748_80806747	non-CGI	DN	DN3	0.712392	0.214823	0.368723	n.s.	-2.34698	1.01651e-05	4.84512e-05	sigDOWN	-1.6966	0.00736205	0.0185984	n.s.	1.26639	0.0726881	0.191319	n.s.	-5.61967	7.45535e-10	2.45766e-08	sigDOWN
229715	Amigo1	adhesion molecule with Ig like domain 1	uc033hze.1	chr3	chr3_108184789_108187788	CGI	DN		-0.359954	0.34852	0.514915	n.s.	-0.697523	0.0518846	0.0923539	n.s.	-1.29266	0.00264583	0.00762219	n.s.	0.147993	0.711624	0.831847	n.s.	-0.344621	0.433832	0.572914	n.s.
105827	Amigo2	adhesion molecule with Ig like domain 2	uc011zyl.1	chr15	chr15_97245788_97248787	CGI	LS		-1.04812	0.252848	0.413384	n.s.	-0.485451	0.603272	0.689349	n.s.	1.59268	0.1524	0.237807	n.s.	-1.71502	0.125658	0.279764	n.s.	2.66464	0.0471346	0.104104	n.s.
56068	Ammecr1	Alport syndrome, mental retardation, midface hypoplasia and elliptocytosis chromosomal region gene 1	uc009umc.1	chrX	chrX_142965229_142968228	CGI	DN		0.90275	0.00014751	0.00109621	n.s.	-0.981125	2.72424e-05	0.000116888	n.s.	0.842519	0.000240877	0.000914248	n.s.	-0.730615	0.00144009	0.0108741	n.s.	1.8361	3.34315e-11	1.59726e-09	n.s.
225339	Ammecr1l	AMME chromosomal region gene 1-like	uc008eif.2	chr18	chr18_31758324_31761323	CGI	UP		0.0194551	0.866257	0.92013	n.s.	0.415117	0.000255987	0.000859286	n.s.	-0.106622	0.0831987	0.1456	n.s.	0.175565	0.00439999	0.0251891	n.s.	0.348934	7.12842e-07	9.36897e-06	n.s.
93835	Amn	amnionless	uc007pcq.1	chr12	chr12_111273174_111276173	CGI	LS		1.03566	0.0691776	0.161945	n.s.	0.13013	0.819968	0.869068	n.s.	1.1403	0.108014	0.18026	n.s.	-1.23624	0.0813477	0.207432	n.s.	1.91073	0.0227993	0.0586232	n.s.
232566	Amn1	antagonist of mitotic exit network 1	uc012evy.1	chr6	chr6_149187183_149190182	CGI	HS		-0.219584	1.60083e-06	2.17467e-05	n.s.	0.284701	2.12685e-10	2.80578e-09	n.s.	-0.105988	0.118627	0.194688	n.s.	-0.0191104	0.778194	0.876073	n.s.	-0.114958	0.130253	0.231708	n.s.
27494	Amot	angiomotin	uc009unb.2	chrX	chrX_145486140_145489139	non-CGI	UP		-0.258173	0.363189	0.530054	n.s.	0.26143	0.346609	0.449166	n.s.	0.184833	0.237669	0.340573	n.s.	0.368373	0.0215447	0.080866	n.s.	0.149924	0.41353	0.553643	n.s.
75723	Amotl1	angiomotin-like 1	uc009oeq.1	chr9	chr9_14642030_14645029	non-CGI	DN		-0.225457	0.0596114	0.144626	n.s.	-0.498869	1.75748e-05	7.90781e-05	n.s.	-0.538328	6.78116e-06	3.70553e-05	n.s.	0.251679	0.0344065	0.113105	n.s.	0.73188	1.20604e-07	2.04017e-06	n.s.
56332	Amotl2	angiomotin-like 2	uc009rfx.1	chr9	chr9_102716304_102719303	CGI	LS		-0.260131	0.616893	0.750137	n.s.	0.540835	0.290546	0.389101	n.s.	0.161124	0.750728	0.819324	n.s.	0.601061	0.244154	0.434974	n.s.	-0.00930465	0.987507	0.994044	n.s.
109674	Ampd2	adenosine monophosphate deaminase 2	uc008qya.2	chr3	chr3_108085167_108088166	CGI	HS		-0.127847	0.547758	0.695488	n.s.	0.4886	0.0192401	0.0392576	n.s.	-0.315774	0.0612154	0.113441	n.s.	0.118376	0.481962	0.663672	n.s.	-0.274181	0.144847	0.251033	n.s.
11717	Ampd3	adenosine monophosphate deaminase 3	uc009jfm.1	chr7	chr7_110771104_110774103	non-CGI	HS		0.0854688	0.626987	0.757074	n.s.	-0.715598	3.29292e-05	0.000138022	n.s.	-0.404617	0.00770582	0.0193356	n.s.	-0.283034	0.0602717	0.167788	n.s.	-0.358307	0.0319817	0.0764253	n.s.
218038	Amph	amphiphysin	uc007pol.2	chr13	chr13_18946851_18949850	CGI	LS		-0.136	0.659175	0.781169	n.s.	0.180622	0.551129	0.64334	n.s.	0.823394	0.0191474	0.042356	n.s.	0.998721	0.00972015	0.044937	n.s.	-1.85701	4.87355e-06	4.77628e-05	n.s.
11722	Amy1	amylase 1, salivary	uc008rbc.1	chr3	chr3_113605200_113608199	non-CGI	HS		-0.178402	0.150974	0.287784	n.s.	-0.163738	0.168138	0.248393	n.s.	0.0838448	0.536515	0.64164	n.s.	-0.0969851	0.473847	0.657129	n.s.	-0.0191538	0.898074	0.936983	n.s.
231842	Amz1	archaelysin family metallopeptidase 1	uc009aif.1	chr5	chr5_140722627_140725626	non-CGI	DN	DN3	-0.272247	0.392338	0.558362	n.s.	-0.51294	0.0890252	0.145936	n.s.	-2.22111	0.000535417	0.00186729	sigDOWN	1.05318	0.0790291	0.203131	n.s.	0.102656	0.880509	0.924779	n.s.
13929	Amz2	archaelysin family metallopeptidase 2	uc007mch.1	chr11	chr11_109424446_109427445	CGI	HS		-0.025863	0.691224	0.804351	n.s.	0.088407	0.165777	0.245489	n.s.	0.02233	0.783942	0.844815	n.s.	-0.170861	0.035646	0.11586	n.s.	0.0894444	0.327751	0.466304	n.s.
17222	Anapc1	anaphase promoting complex subunit 1	uc008mgq.2	chr2	chr2_128685896_128688895	CGI	HS		0.146998	0.0876933	0.193171	n.s.	-0.395761	2.62069e-06	1.42327e-05	n.s.	-0.607417	3.9726e-14	9.28603e-13	n.s.	0.0124328	0.875934	0.935114	n.s.	-0.268603	0.0024945	0.00957318	n.s.
69010	Anapc13	anaphase promoting complex subunit 13	uc009rft.2	chr9	chr9_102624796_102627795	CGI	DN		-0.13954	0.185304	0.332539	n.s.	-0.111027	0.27981	0.376971	n.s.	0.23906	0.00210708	0.00625622	n.s.	-0.0366687	0.640208	0.783135	n.s.	-0.152484	0.0791914	0.157138	n.s.
75430	Anapc15	anaphase prompoting complex C subunit 15	uc057aiv.1	chr7	chr7_101894831_101897830	CGI	HS		-0.0402514	0.415654	0.579416	n.s.	0.0184201	0.703523	0.774123	n.s.	0.247391	5.67232e-06	3.15322e-05	n.s.	-0.0702755	0.198643	0.380291	n.s.	0.0552275	0.36841	0.509092	n.s.
52717	Anapc16	anaphase promoting complex subunit 16	uc007fef.1	chr10	chr10_60001613_60004612	CGI	HS		-0.0442031	0.316946	0.481445	n.s.	0.340068	4.49675e-15	1.53607e-13	n.s.	-0.00910328	0.823247	0.87558	n.s.	0.0536687	0.188179	0.366976	n.s.	-0.209633	4.13704e-06	4.18498e-05	n.s.
99152	Anapc2	anaphase promoting complex subunit 2	uc008ire.2	chr2	chr2_25271011_25274010	CGI	DN		0.175838	0.207202	0.360027	n.s.	-0.0759755	0.577749	0.667581	n.s.	0.22835	0.022457	0.0484052	n.s.	0.440287	1.18044e-05	0.000248419	n.s.	0.441696	0.000118043	0.000730898	n.s.
52206	Anapc4	anaphase promoting complex subunit 4	uc008xkx.1	chr5	chr5_52832635_52835634	CGI	HS		0.0392488	0.354866	0.521402	n.s.	0.144807	0.000495502	0.00155374	n.s.	0.022646	0.596897	0.693673	n.s.	0.0299364	0.484666	0.665904	n.s.	-0.124032	0.00976146	0.0294971	n.s.
56317	Anapc7	anaphase promoting complex subunit 7	uc008zlg.2	chr5	chr5_122420944_122423943	CGI	HS		-0.0611541	0.610271	0.745033	n.s.	-0.0450535	0.700886	0.772137	n.s.	0.0491504	0.526323	0.632769	n.s.	0.412714	1.23592e-07	5.78754e-06	n.s.	0.0102041	0.907621	0.942686	n.s.
68737	Angel1	angel homolog 1	uc011ypj.1	chr12	chr12_86724961_86727960	CGI	DN		0.0220464	0.747235	0.843502	n.s.	0.083362	0.213263	0.301537	n.s.	-0.281741	0.000674578	0.00228564	n.s.	0.160471	0.0525587	0.152719	n.s.	0.314672	0.000827092	0.00382246	n.s.
52477	Angel2	angel homolog 2	uc007ebl.2	chr1	chr1_190927005_190930004	CGI	UP		0.115425	0.241515	0.400599	n.s.	0.423285	1.29433e-05	6.00342e-05	n.s.	0.142905	0.0529786	0.0999835	n.s.	-0.184866	0.0122953	0.0534534	n.s.	-0.0549555	0.50651	0.638704	n.s.
11600	Angpt1	angiopoietin 1	uc007vpd.2	chr15	chr15_42675478_42678477	CGI	UP		-0.0171234	0.984531	0.991049	n.s.	1.34593	0.0699418	0.118813	n.s.	-0.0044394	0.989461	0.993183	n.s.	0.0200942	0.952185	0.977625	n.s.	-0.246987	0.506892	0.639014	n.s.
11601	Angpt2	angiopoietin 2	uc009kzu.2	chr8	chr8_18740063_18743062	CGI	UP		-1.05358	0.000889382	0.00505532	n.s.	0.679901	0.0244453	0.0481686	n.s.	-1.29941	1.30565e-08	1.22606e-07	n.s.	-0.0704592	0.739925	0.850803	n.s.	-0.418204	0.0716341	0.145495	n.s.
72713	Angptl1	angiopoietin-like 1	uc007ddc.1	chr1	chr1_156837523_156840522	non-CGI	UP		0.837305	0.00584307	0.0232572	n.s.	0.905843	0.00459342	0.011175	n.s.	-0.34594	0.0909886	0.156807	n.s.	0.0413406	0.837892	0.913465	n.s.	-0.100271	0.656099	0.762161	n.s.
26360	Angptl2	angiopoietin-like 2	uc008jhq.1	chr2	chr2_33214461_33217460	non-CGI	HS		0.356683	0.0234176	0.0703387	n.s.	0.109963	0.476105	0.574446	n.s.	0.0203337	0.837156	0.885958	n.s.	0.743201	1.41768e-13	3.64525e-11	n.s.	-0.791843	9.0824e-13	6.51996e-11	n.s.
30924	Angptl3	angiopoietin-like 3	uc008tus.1	chr4	chr4_99031703_99034702	non-CGI	UP		0.772252	0.203628	0.355388	n.s.	0.269324	0.659638	0.738373	n.s.	1.5596	0.00242984	0.00709683	n.s.	-1.74174	0.000697924	0.00615723	n.s.	0.513055	0.336671	0.475597	n.s.
57875	Angptl4	angiopoietin-like 4	uc008bzp.2	chr17	chr17_33780076_33783075	CGI	LS		1.25257	0.196032	0.346579	n.s.	-1.56301	0.107921	0.171557	n.s.	-1.6454	0.101843	0.171952	n.s.	-1.56799	0.126752	0.281489	n.s.	1.62038	0.175773	0.291553	n.s.
70726	Angptl6	angiopoietin-like 6	uc009ojj.1	chr9	chr9_20878211_20881210	CGI	DN		-0.0266839	0.853986	0.912728	n.s.	-0.216829	0.124123	0.192705	n.s.	0.0022213	0.989419	0.993183	n.s.	0.359145	0.0300373	0.102717	n.s.	-0.107994	0.563737	0.686597	n.s.
624219	Angptl8	angiopoietin-like 8	uc009omr.1	chr9	chr9_21834010_21837009	non-CGI	DN	DN1	1.21939	0.0290747	0.0832674	n.s.	-0.660338	0.228759	0.319739	n.s.	1.25844	0.0223894	0.0482817	n.s.	2.13988	0.00114852	0.00912491	sigUP	-2.4981	0.000381052	0.00200552	sigDOWN
11732	Ank	progressive ankylosis	uc007vjo.2	chr15	chr15_27465177_27468176	CGI	HS		0.0627411	0.744829	0.842157	n.s.	0.248399	0.190156	0.27508	n.s.	-0.263602	0.118603	0.194671	n.s.	0.452798	0.00771726	0.0378182	n.s.	0.0170312	0.929426	0.95705	n.s.
11733	Ank1	ankyrin 1, erythroid	uc012gbh.2	chr8	chr8_23056759_23059758	CGI	LS		-0.0810871	0.851166	0.910666	n.s.	-1.60049	6.00811e-05	0.000237869	n.s.	-1.11956	0.00173631	0.00526928	n.s.	0.114093	0.735624	0.848409	n.s.	-0.965297	0.0072223	0.0229523	n.s.
109676	Ank2	ankyrin 2, brain	uc008rgx.1	chr3	chr3_127497616_127500615	CGI	LS		0.317326	0.511042	0.663955	n.s.	0.976243	0.0537219	0.0950024	n.s.	0.67367	0.146114	0.230285	n.s.	-0.0794311	0.873495	0.933991	n.s.	1.03037	0.0790386	0.156938	n.s.
11735	Ank3	ankyrin 3, epithelial	uc007fni.1	chr10	chr10_69924032_69927031	CGI	UP		0.617462	0.0114987	0.0400924	n.s.	-0.274019	0.252954	0.347511	n.s.	0.463278	0.000637341	0.00217817	n.s.	-0.208625	0.12476	0.278377	n.s.	-0.317322	0.0353659	0.0827445	n.s.
319695	Ankar	ankyrin and armadillo repeat containing	uc007bku.2	chr1	chr1_72699065_72702064	non-CGI	LS	LS3	-0.335743	0.681121	0.797573	n.s.	2.35097	0.00398965	0.00988466	sigUP	0.836771	0.177672	0.270001	n.s.	0.163184	0.795282	0.887537	n.s.	-1.12474	0.099293	0.18702	n.s.
271144	Ankdd1b	ankyrin repeat and death domain containing 1B	uc011zdb.1	chr13	chr13_96434472_96437471	non-CGI	HS		0.213663	0.140262	0.273259	n.s.	-0.399437	0.00462662	0.0112461	n.s.	-0.116828	0.359453	0.473092	n.s.	0.0016159	0.98974	0.996292	n.s.	-0.282034	0.041967	0.0948686	n.s.
319196	Ankef1	ankyrin repeat and EF-hand domain containing 1	uc008moo.1	chr2	chr2_136530821_136533820	CGI	LS		0.820269	0.101424	0.215077	n.s.	-1.00626	0.0397724	0.0735821	n.s.	0.230349	0.69516	0.77574	n.s.	0.296021	0.620823	0.770485	n.s.	-1.60189	0.0120576	0.0349353	n.s.
11736	Ankfy1	ankyrin repeat and FYVE domain containing 1	uc011xyl.1	chr11	chr11_72688502_72691501	CGI	HS		0.338343	1.29531e-05	0.000136297	n.s.	-0.0652899	0.391422	0.494196	n.s.	-0.314718	5.80586e-05	0.000257468	n.s.	0.0956771	0.219705	0.407004	n.s.	-0.520511	1.53851e-09	4.61944e-08	n.s.
108857	Ankhd1	ankyrin repeat and KH domain containing 1	uc008enw.2	chr18	chr18_36645631_36648630	non-CGI	DN		0.255612	0.188392	0.336814	n.s.	-0.850921	7.70789e-06	3.77049e-05	n.s.	-0.0597625	0.723188	0.797017	n.s.	-0.0787964	0.639233	0.7827	n.s.	-0.453781	0.0134063	0.0381549	n.s.
70797	Ankib1	ankyrin repeat and IBR domain containing 1	uc008whq.3	chr5	chr5_3801625_3804624	CGI	UP		-0.105133	0.540901	0.689475	n.s.	0.0113882	0.946056	0.962804	n.s.	0.338956	0.0282978	0.0589551	n.s.	-0.398356	0.00988753	0.045506	n.s.	-0.545514	0.00103834	0.00463809	n.s.
234396	Ankle1	ankyrin repeat and LEM domain containing 1	uc009mdd.2	chr8	chr8_71404512_71407511	CGI	DN		0.664336	0.0946538	0.204272	n.s.	-0.831217	0.0325335	0.0616741	n.s.	0.449968	0.390179	0.503643	n.s.	0.276205	0.608578	0.761234	n.s.	-0.287955	0.627387	0.739746	n.s.
71782	Ankle2	ankyrin repeat and LEM domain containing 2	uc008yqf.2	chr5	chr5_110229504_110232503	CGI	HS		-0.176763	0.0109304	0.0384906	n.s.	0.0441065	0.515477	0.610696	n.s.	-0.253571	0.000185661	0.000728325	n.s.	0.0410333	0.544667	0.714468	n.s.	-0.04044	0.595071	0.713359	n.s.
241158	Ankmy1	ankyrin repeat and MYND domain containing 1	uc011wpl.1	chr1	chr1_92901407_92904406	non-CGI	HS		-0.243198	0.217723	0.372269	n.s.	0.389933	0.0445319	0.080937	n.s.	0.076176	0.641819	0.732515	n.s.	-0.131105	0.423214	0.613856	n.s.	0.403676	0.0308152	0.0744682	n.s.
217473	Ankmy2	ankyrin repeat and MYND domain containing 2	uc007nju.1	chr12	chr12_36165826_36168825	non-CGI	LS		0.982913	0.00131472	0.00697142	n.s.	0.139562	0.642857	0.724348	n.s.	0.728791	0.0138576	0.0321638	n.s.	-0.0508101	0.86542	0.928423	n.s.	-0.962684	0.00301398	0.0112315	n.s.
102334	Ankrd10	ankyrin repeat domain 10	uc009kvs.3	chr8	chr8_11634258_11637257	CGI	DN		0.243161	0.265795	0.427679	n.s.	-1.23668	1.9291e-09	2.08733e-08	n.s.	0.863472	8.23961e-05	0.000350872	n.s.	-0.438689	0.0501711	0.147571	n.s.	0.417717	0.0973842	0.184439	n.s.
77087	Ankrd11	ankyrin repeat domain 11	uc009nua.1	chr8	chr8_122973293_122976292	non-CGI	DN		0.505643	0.117465	0.240088	n.s.	-0.748401	0.016538	0.0344144	n.s.	0.507002	0.210868	0.309795	n.s.	-0.172015	0.679384	0.812022	n.s.	-0.214652	0.634304	0.744982	n.s.
106585	Ankrd12	ankyrin repeat domain 12	uc008dgt.1	chr17	chr17_66075547_66078546	CGI	HS		-0.0884774	0.286007	0.450163	n.s.	-0.379598	2.31748e-06	1.27525e-05	n.s.	0.227751	0.0100695	0.0244092	n.s.	-0.125196	0.158503	0.327043	n.s.	0.152876	0.125863	0.22607	n.s.
268445	Ankrd13b	ankyrin repeat domain 13b	uc007kgu.1	chr11	chr11_77471669_77474668	CGI	DN		-0.657444	0.00124692	0.00667196	n.s.	0.321979	0.102269	0.164015	n.s.	-0.877805	3.89775e-05	0.000179375	n.s.	0.505987	0.0160273	0.0649638	n.s.	0.775546	0.00200416	0.00797043	n.s.
433667	Ankrd13c	ankyrin repeat domain 13c	uc008rvl.2	chr3	chr3_157945966_157948965	CGI	HS		0.00760185	0.946838	0.968339	n.s.	-0.0614345	0.581664	0.671282	n.s.	-0.016211	0.893177	0.927477	n.s.	-0.238271	0.0480826	0.143517	n.s.	0.58206	2.46772e-05	0.000190806	n.s.
68423	Ankrd13d	ankyrin repeat domain 13 family, member D	uc008fzs.1	chr19	chr19_4281638_4284637	CGI	DN		0.248419	0.125307	0.251682	n.s.	0.438676	0.00730303	0.016818	n.s.	-0.0032393	0.986691	0.991177	n.s.	0.841708	2.97874e-05	0.00051123	n.s.	0.618916	0.0106576	0.0316772	n.s.
52024	Ankrd22	ankyrin repeat domain 22	uc008hgb.1	chr19	chr19_34164542_34167541	non-CGI	DN		-0.00855247	0.9482	0.969049	n.s.	-0.839535	4.98992e-11	7.54731e-10	n.s.	-0.0193692	0.9007	0.932413	n.s.	-0.427953	0.00489175	0.0273077	n.s.	-0.330305	0.0436382	0.0977557	n.s.
78321	Ankrd23	ankyrin repeat domain 23	uc011wjl.1	chr1	chr1_36534230_36537229	non-CGI	DN		0.63192	0.267658	0.429453	n.s.	-1.2312	0.026105	0.050935	n.s.	0.712923	0.288144	0.39736	n.s.	-0.834113	0.212327	0.398452	n.s.	1.67884	0.0357622	0.0834706	n.s.
232339	Ankrd26	ankyrin repeat domain 26	uc009dlr.1	chr6	chr6_118560757_118563756	CGI	HS		-0.112346	0.353644	0.520204	n.s.	-0.398728	0.000733477	0.00219997	n.s.	0.438746	6.46813e-06	3.55232e-05	n.s.	-0.477907	8.98616e-07	3.15341e-05	n.s.	0.137677	0.206642	0.330208	n.s.
105522	Ankrd28	ankyrin repeat domain 28	uc007sxz.1	chr14	chr14_31741344_31744343	non-CGI	HS		0.102796	0.19778	0.348884	n.s.	-0.606838	5.30417e-15	1.79453e-13	n.s.	0.0914527	0.2773	0.38602	n.s.	-0.174665	0.0377405	0.120616	n.s.	0.00717216	0.939036	0.962628	n.s.
67434	Ankrd33b	ankyrin repeat domain 33B	uc007vkd.3	chr15	chr15_31366260_31369259	CGI	UP	UP5	-3.49176	1.46814e-16	1.14079e-14	sigDOWN	0.189332	0.601276	0.687743	n.s.	-2.67166	7.52884e-07	5.07255e-06	sigDOWN	0.283976	0.57574	0.736985	n.s.	-0.157188	0.782189	0.857032	n.s.
218440	Ankrd34b	ankyrin repeat domain 34B	uc007rkn.2	chr13	chr13_92424469_92427468	CGI	LS		-0.0925429	0.862425	0.917788	n.s.	0.977728	0.0669986	0.114625	n.s.	-1.01448	0.147707	0.232161	n.s.	1.44943	0.0416396	0.129507	n.s.	0.670036	0.411677	0.551738	n.s.
330998	Ankrd34c	ankyrin repeat domain 34C	uc012gyd.1	chr9	chr9_89736638_89739637	CGI	UP		0.295341	0.676067	0.7939	n.s.	0.753441	0.104128	0.166449	n.s.	-0.441431	0.297776	0.406992	n.s.	-1.57013	8.78934e-05	0.00119748	n.s.	-1.25652	0.00203285	0.00807316	n.s.
213121	Ankrd35	ankyrin repeat domain 35	uc012cub.1	chr3	chr3_96668631_96671630	CGI	LS	LS4	-2.14577	4.31117e-05	0.00038889	sigDOWN	1.49625	0.0022978	0.00605694	n.s.	-1.16803	0.00633648	0.0163493	n.s.	1.01138	0.0175061	0.0694062	n.s.	0.786287	0.123088	0.222087	n.s.
76389	Ankrd36	ankyrin repeat domain 36	uc007hwq.2	chr11	chr11_5568184_5571183	CGI	UP		-0.60924	0.0253415	0.0750426	n.s.	1.1301	3.73476e-05	0.000154526	n.s.	-1.20787	0.00115694	0.00368251	n.s.	0.226004	0.520374	0.694323	n.s.	-1.16022	0.00195846	0.00782611	n.s.
109346	Ankrd39	ankyrin repeat domain 39	uc011wjm.1	chr1	chr1_36545702_36548701	CGI	DN		0.115101	0.431222	0.593406	n.s.	-0.276566	0.0521392	0.0926817	n.s.	0.103824	0.520953	0.628129	n.s.	0.0776531	0.635977	0.780456	n.s.	-0.0495639	0.786934	0.860111	n.s.
71452	Ankrd40	ankyrin repeat domain 40	uc007kyl.1	chr11	chr11_94326501_94329500	CGI	HS		-0.102031	0.241306	0.400299	n.s.	0.16153	0.0581421	0.101612	n.s.	-0.228907	0.000294366	0.00109608	n.s.	0.117168	0.0631746	0.173647	n.s.	-0.251522	0.000334765	0.00179668	n.s.
73845	Ankrd42	ankyrin repeat domain 42	uc012foz.2	chr7	chr7_92635643_92638642	CGI	DN		0.019037	0.925444	0.955551	n.s.	0.128001	0.521135	0.6158	n.s.	-0.190189	0.225618	0.32693	n.s.	0.647747	4.70561e-05	0.00073048	n.s.	0.33207	0.0700724	0.142873	n.s.
329154	Ankrd44	ankyrin repeat domain 44	uc007azu.2	chr1	chr1_54924888_54927887	CGI	HS		-0.0566239	0.4491	0.610278	n.s.	-0.152782	0.0363422	0.0680009	n.s.	0.16193	0.0223058	0.0481234	n.s.	-0.122496	0.0840509	0.211956	n.s.	0.486639	1.91223e-09	5.57584e-08	n.s.
73844	Ankrd45	ankyrin repeat domain 45	uc007dfj.2	chr1	chr1_161141212_161144211	CGI	LS	LS3	0.699599	0.207661	0.360735	n.s.	2.05358	0.000477707	0.00150094	sigUP	-0.29637	0.691974	0.773467	n.s.	1.30018	0.0894894	0.2216	n.s.	-0.902342	0.278276	0.414337	n.s.
68839	Ankrd46	ankyrin repeat domain 46	uc007vmu.2	chr15	chr15_36495292_36498291	CGI	HS		0.0588434	0.701	0.811322	n.s.	0.29912	0.0506545	0.0904718	n.s.	-0.465212	0.023564	0.0503995	n.s.	-0.44956	0.01884	0.073398	n.s.	0.0230308	0.911557	0.945114	n.s.
99696	Ankrd50	ankyrin repeat domain 50	uc008pbc.2	chr3	chr3_38454348_38457347	CGI	DN		-0.263744	0.077289	0.175975	n.s.	-0.939039	7.00532e-11	1.02028e-09	n.s.	-0.973263	3.03614e-10	3.80647e-09	n.s.	-0.314286	0.0340047	0.112312	n.s.	0.533232	0.00163333	0.00674215	n.s.
237615	Ankrd52	ankyrin repeat domain 52	uc007hmm.1	chr10	chr10_128375624_128378623	CGI	DN		0.349784	0.0135949	0.0460855	n.s.	-1.39008	1.10637e-23	1.51906e-21	n.s.	-0.112472	0.386989	0.500805	n.s.	-0.451069	0.000397023	0.00392716	n.s.	0.647052	9.10496e-06	8.13407e-05	n.s.
223690	Ankrd54	ankyrin repeat domain 54	uc007wsj.1	chr15	chr15_79061360_79064359	CGI	HS		-0.104805	0.367482	0.534059	n.s.	0.222738	0.051574	0.0918472	n.s.	0.12911	0.302262	0.412048	n.s.	0.275803	0.0287875	0.0997581	n.s.	0.78772	1.01054e-07	1.73645e-06	n.s.
140577	Ankrd6	ankyrin repeat domain 6	uc008sfj.1	chr4	chr4_32949327_32952326	CGI	HS		-0.44262	0.000206357	0.00146648	n.s.	-0.604666	1.83305e-07	1.29098e-06	n.s.	-0.457843	8.02992e-05	0.000343287	n.s.	-0.324824	0.00493631	0.0274624	n.s.	0.307225	0.0188837	0.0502829	n.s.
100043332	Ankrd66	ankyrin repeat domain 66	uc029thx.1	chr17	chr17_43542140_43545139	non-CGI	UP		0.156266	0.40052	0.565397	n.s.	-0.0525239	0.773637	0.831589	n.s.	0.312315	0.0455835	0.0880539	n.s.	-0.704988	5.6303e-06	0.000137996	n.s.	-0.291404	0.0850516	0.166226	n.s.
74251	Ankrd9	ankyrin repeat domain 9	uc007pci.1	chr12	chr12_110977522_110980521	CGI	DN		-0.0760475	0.74697	0.843285	n.s.	-0.499724	0.0288581	0.0555631	n.s.	-0.21711	0.367554	0.481493	n.s.	0.310302	0.199941	0.381896	n.s.	0.587291	0.0393058	0.0899801	n.s.
224650	Anks1	ankyrin repeat and SAM domain containing 1	uc008bpy.2	chr17	chr17_28006085_28009084	CGI	DN		-0.16283	0.288837	0.453224	n.s.	-0.778294	1.6503e-07	1.17338e-06	n.s.	-0.665513	0.000579768	0.00200369	n.s.	0.672601	0.000517653	0.00484811	n.s.	-0.0692836	0.752104	0.835199	n.s.
77531	Anks1b	ankyrin repeat and sterile alpha motif domain containing 1B	uc033fsc.1	chr10	chr10_90575191_90578190	CGI	LS		-0.335111	0.320646	0.485347	n.s.	0.237551	0.470169	0.568787	n.s.	-0.512639	0.162438	0.250758	n.s.	-0.158913	0.653878	0.793134	n.s.	-0.651119	0.0864318	0.16834	n.s.
72615	Anks3	ankyrin repeat and sterile alpha motif domain containing 3	uc007yba.2	chr16	chr16_4946259_4949258	non-CGI	DN		-0.168452	0.310622	0.475567	n.s.	0.0274473	0.865262	0.903636	n.s.	-1.61381	1.13509e-12	2.10385e-11	n.s.	0.234424	0.269129	0.462458	n.s.	0.599936	0.0151958	0.0422466	n.s.
72074	Anks4b	ankyrin repeat and sterile alpha motif domain containing 4B	uc009jmj.2	chr7	chr7_120172358_120175357	non-CGI	DN		-0.0450493	0.657467	0.78009	n.s.	-0.573525	6.32266e-09	6.11176e-08	n.s.	0.212395	0.0239473	0.051065	n.s.	-0.1107	0.24005	0.430483	n.s.	0.464685	1.60544e-05	0.000133475	n.s.
75691	Anks6	ankyrin repeat and sterile alpha motif domain containing 6	uc008suj.1	chr4	chr4_47055807_47058806	CGI	DN		-0.871729	1.78836e-05	0.000181819	n.s.	-1.20699	1.34849e-10	1.86052e-09	n.s.	-0.293313	0.170016	0.260664	n.s.	-0.430873	0.0374654	0.12009	n.s.	0.383109	0.0998636	0.187852	n.s.
68743	Anln	anillin, actin binding protein	uc009ook.2	chr9	chr9_22387707_22390706	CGI	HS		0.134294	0.0528543	0.131666	n.s.	0.180247	0.00803791	0.0182723	n.s.	0.0692378	0.164449	0.25331	n.s.	-0.012224	0.806182	0.893988	n.s.	0.011931	0.83135	0.89113	n.s.
101772	Ano1	anoctamin 1, calcium activated chloride channel	uc009kqn.2	chr7	chr7_144737093_144740092	non-CGI	DN		0.143766	0.439635	0.601056	n.s.	1.03314	2.68023e-08	2.27105e-07	n.s.	-0.544663	0.0733343	0.131344	n.s.	-0.030286	0.919851	0.95919	n.s.	-0.832074	0.0117649	0.0342556	n.s.
102566	Ano10	anoctamin 10	uc009set.2	chr9	chr9_122292924_122295923	CGI	HS		0.147261	0.0821808	0.183864	n.s.	0.285248	0.000599964	0.0018413	n.s.	-0.167291	0.0742869	0.132764	n.s.	0.236138	0.0118124	0.0519112	n.s.	-0.438877	2.62055e-05	0.000200955	n.s.
243634	Ano2	anoctamin 2	uc009duv.1	chr6	chr6_125688919_125691918	non-CGI	UP		-0.753431	0.00576327	0.023022	n.s.	0.764493	0.00409986	0.0101293	n.s.	-0.0240207	0.876952	0.915807	n.s.	-0.380342	0.0130015	0.0555826	n.s.	-0.432239	0.00902189	0.0276523	n.s.
228432	Ano3	anoctamin 3	uc012caw.2	chr2	chr2_110948745_110951744	CGI	LS	LS3	0.629395	0.36536	0.532124	n.s.	2.64837	0.000126168	0.000463085	sigUP	-0.0433567	0.932819	0.954001	n.s.	0.0987825	0.849453	0.919336	n.s.	-0.438751	0.448462	0.587236	n.s.
320091	Ano4	anoctamin 4	uc007gsc.1	chr10	chr10_89255637_89258636	non-CGI	LS		-1.0223	0.123259	0.248877	n.s.	0.281864	0.656411	0.735576	n.s.	-0.872465	0.109968	0.182961	n.s.	-0.137571	0.797704	0.889009	n.s.	1.00498	0.109519	0.201815	n.s.
233246	Ano5	anoctamin 5	uc009hce.2	chr7	chr7_51509529_51512528	CGI	LS	LS1	-3.91574	5.0915e-05	0.000448623	sigDOWN	4.40729	3.53765e-06	1.8633e-05	sigUP	1.18117	0.0766548	0.136062	n.s.	0.416681	0.255136	0.447998	n.s.	0	1	1	n.s.
105722	Ano6	anoctamin 6	uc011zyg.2	chr15	chr15_95789343_95792342	CGI	DN		-0.270666	0.0128032	0.0439153	n.s.	-0.661138	3.89608e-10	4.85021e-09	n.s.	-0.635234	1.77712e-09	1.96191e-08	n.s.	-0.266758	0.0101245	0.0463345	n.s.	-0.0669744	0.562829	0.686226	n.s.
404545	Ano7	anoctamin 7	uc007cdw.2	chr1	chr1_93372396_93375395	non-CGI	LS		-0.918676	0.00379058	0.0164892	n.s.	1.38559	1.04763e-05	4.97834e-05	n.s.	-0.347529	0.127236	0.206256	n.s.	1.15984	8.58182e-07	3.0341e-05	n.s.	-0.516347	0.0506602	0.110035	n.s.
71345	Ano9	anoctamin 9	uc012fwo.1	chr7	chr7_141116307_141119306	non-CGI	LS	LS6	-0.430762	0.579423	0.721019	n.s.	-1.14997	0.135075	0.207386	n.s.	-2.37441	0.00101062	0.00327953	sigDOWN	0.401726	0.545512	0.715048	n.s.	-0.35033	0.633583	0.744456	n.s.
11737	Anp32a	acidic (leucine-rich) nuclear phosphoprotein 32 family, member A	uc009qah.3	chr9	chr9_62339843_62342842	CGI	HS		0.116139	0.475225	0.633425	n.s.	-0.883413	1.27757e-08	1.15446e-07	n.s.	0.101719	0.464329	0.575658	n.s.	-0.200917	0.146539	0.310372	n.s.	-0.665389	6.24408e-06	5.89478e-05	n.s.
67628	Anp32b	acidic (leucine-rich) nuclear phosphoprotein 32 family, member B	uc008stt.1	chr4	chr4_46449617_46452616	CGI	DN		-0.243163	0.119699	0.243635	n.s.	-0.191143	0.210102	0.29802	n.s.	-0.16531	0.245258	0.349254	n.s.	0.220531	0.121299	0.273547	n.s.	0.186105	0.247524	0.379484	n.s.
66471	Anp32e	acidic (leucine-rich) nuclear phosphoprotein 32 family, member E	uc008qlu.2	chr3	chr3_95927757_95930756	CGI	HS		-0.145328	0.307973	0.472945	n.s.	-0.63624	3.45418e-06	1.8234e-05	n.s.	0.000960971	0.994171	0.996285	n.s.	0.0415421	0.753068	0.859485	n.s.	-0.0165171	0.911154	0.94503	n.s.
69538	Antxr1	anthrax toxin receptor 1	uc009ctd.1	chr6	chr6_87306900_87309899	non-CGI	UP		0.115407	0.731055	0.832079	n.s.	-0.0483047	0.883684	0.917485	n.s.	-0.293577	0.390951	0.504226	n.s.	0.477408	0.164787	0.335708	n.s.	-1.50292	6.2529e-05	0.000425546	n.s.
71914	Antxr2	anthrax toxin receptor 2	uc008yga.1	chr5	chr5_98029463_98032462	CGI	UP		-0.729106	0.000632914	0.00380232	n.s.	0.823049	7.77246e-05	0.000300569	n.s.	-0.546954	1.22735e-13	2.69104e-12	n.s.	-0.153803	0.0355551	0.115644	n.s.	0.144169	0.08055	0.159253	n.s.
16952	Anxa1	annexin A1	uc008gyi.1	chr19	chr19_20389172_20392171	non-CGI	LS		-0.325904	0.484639	0.641618	n.s.	-0.0527606	0.906948	0.934572	n.s.	0.479298	0.507327	0.615636	n.s.	-0.435949	0.546278	0.715165	n.s.	1.66298	0.054755	0.117236	n.s.
26359	Anxa10	annexin A10	uc009lup.2	chr8	chr8_62121694_62124693	non-CGI	LS	LS1	1.1875	0.123078	0.24875	n.s.	0.217051	0.769103	0.828067	n.s.	2.15417	5.1605e-05	0.000231022	sigUP	0.944619	0.121845	0.274373	n.s.	-1.07115	0.107305	0.198575	n.s.
11744	Anxa11	annexin A11	uc007sru.2	chr14	chr14_25840655_25843654	CGI	LS		0.760874	0.00731457	0.0279499	n.s.	-0.244061	0.387432	0.49056	n.s.	-0.537778	0.082229	0.144189	n.s.	0.376713	0.219107	0.406364	n.s.	-1.02198	0.0018147	0.00735343	n.s.
12306	Anxa2	annexin A2	uc009qng.1	chr9	chr9_69452183_69455182	CGI	UP		-0.480327	0.00167245	0.00845916	n.s.	0.321334	0.0307881	0.0587672	n.s.	0.165842	0.144046	0.227598	n.s.	0.0315151	0.781469	0.878012	n.s.	0.459621	0.000394299	0.00205823	n.s.
11745	Anxa3	annexin A3	uc008yfm.2	chr5	chr5_96791885_96794884	CGI	UP		-0.09747	0.86548	0.919799	n.s.	-0.340478	0.534824	0.62851	n.s.	0.579782	0.269189	0.377201	n.s.	-1.68302	0.0010715	0.00861006	n.s.	0.0254934	0.961786	0.977873	n.s.
11746	Anxa4	annexin A4	uc009csm.2	chr6	chr6_86764411_86767410	non-CGI	UP		0.199799	0.212879	0.366691	n.s.	0.200042	0.213662	0.30198	n.s.	-0.576399	0.000147313	0.000590504	n.s.	-0.588229	5.25043e-05	0.000794985	n.s.	-0.0967593	0.542594	0.669578	n.s.
11749	Anxa6	annexin A6	uc007iyr.2	chr11	chr11_55031972_55034971	CGI	HS		-0.267853	0.000956881	0.00535717	n.s.	-0.101015	0.201187	0.287887	n.s.	-0.141641	0.110826	0.184208	n.s.	-0.0488742	0.581877	0.741818	n.s.	0.218198	0.0298593	0.0726595	n.s.
11750	Anxa7	annexin A7	uc007sjt.2	chr14	chr14_20478634_20481633	CGI	HS		0.263512	2.31537e-08	5.1003e-07	n.s.	-0.0114429	0.804309	0.856186	n.s.	0.219075	0.000384713	0.00139289	n.s.	-0.141027	0.0222586	0.0827522	n.s.	0.0867322	0.212406	0.337511	n.s.
71790	Anxa9	annexin A9	uc008qjh.1	chr3	chr3_95305677_95308676	non-CGI	UP		-0.120062	0.320989	0.485656	n.s.	0.360293	0.00260389	0.00678288	n.s.	-0.176099	0.020351	0.0445724	n.s.	0.188585	0.0132263	0.0562036	n.s.	-0.130472	0.125847	0.22607	n.s.
76507	Aoc1	amine oxidase, copper-containing 1	uc009bwb.2	chr6	chr6_48903486_48906485	non-CGI	LS		-0.388854	0.274835	0.43794	n.s.	1.28237	0.000412034	0.00131509	n.s.	0.141141	0.659563	0.74692	n.s.	1.15921	0.000636362	0.00572847	n.s.	-0.311803	0.421911	0.561938	n.s.
237940	Aoc2	amine oxidase, copper containing 2 (retina-specific)	uc007loo.1	chr11	chr11_101323563_101326562	non-CGI	LS		-0.355868	0.428657	0.591132	n.s.	-0.27963	0.515782	0.610904	n.s.	0.425747	0.483831	0.594314	n.s.	0.531639	0.392949	0.586004	n.s.	0.111852	0.876855	0.922244	n.s.
71724	Aox3	aldehyde oxidase 3	uc007bbn.1	chr1	chr1_58120742_58123741	non-CGI	UP		-0.0222604	0.982649	0.989998	n.s.	-1.5952	0.0739592	0.124619	n.s.	-0.577749	0.315739	0.426881	n.s.	0.0105496	0.981685	0.992105	n.s.	-1.62406	0.00569837	0.0189125	n.s.
71872	Aox4	aldehyde oxidase 4	uc007bbo.1	chr1	chr1_58208897_58211896	CGI	LS	LS6	-1.21952	0.0156438	0.051474	n.s.	-1.09729	0.0232022	0.0461238	n.s.	-2.89479	1.01618e-11	1.6349e-10	sigDOWN	0.123318	0.751227	0.858147	n.s.	0.0108036	0.980322	0.990116	n.s.
211556	Ap1ar	adaptor-related protein complex 1 associated regulatory protein	uc008rhp.1	chr3	chr3_127835993_127838992	CGI	DN		0.0463756	0.708797	0.816948	n.s.	-0.293244	0.0154846	0.0324997	n.s.	0.49326	7.05185e-05	0.000305818	n.s.	-0.116513	0.350049	0.546926	n.s.	0.646056	7.06806e-06	6.54166e-05	n.s.
11764	Ap1b1	adaptor protein complex AP-1, beta 1 subunit	uc007hvo.2	chr11	chr11_4985324_4988323	CGI	HS		0.0937807	0.0900941	0.196835	n.s.	-0.123586	0.0224724	0.0449004	n.s.	-0.923172	5.6418e-21	3.19145e-19	n.s.	0.127932	0.188305	0.367108	n.s.	-0.471106	1.3616e-05	0.000116278	n.s.
11765	Ap1g1	adaptor protein complex AP-1, gamma 1 subunit	uc033jhq.2	chr8	chr8_109801447_109804446	non-CGI	HS		0.124137	0.061657	0.148266	n.s.	-0.276061	2.11807e-05	9.34303e-05	n.s.	0.0591398	0.309797	0.420214	n.s.	-0.123499	0.0337808	0.111723	n.s.	0.288681	1.19171e-05	0.00010333	n.s.
11766	Ap1g2	adaptor protein complex AP-1, gamma 2 subunit	uc007tye.3	chr14	chr14_55105094_55108093	CGI	DN		0.35202	0.137098	0.268613	n.s.	-0.405739	0.080937	0.134914	n.s.	-0.767074	0.223707	0.324711	n.s.	-0.592606	0.336507	0.533208	n.s.	0.998335	0.163344	0.275494	n.s.
11767	Ap1m1	adaptor-related protein complex AP-1, mu subunit 1	uc009mfp.1	chr8	chr8_72238632_72241631	CGI	HS		0.319004	6.43363e-09	1.58786e-07	n.s.	0.276869	3.04046e-07	2.02154e-06	n.s.	-0.0125725	0.815155	0.869244	n.s.	-0.000747344	0.988914	0.996119	n.s.	-0.335469	2.0867e-08	4.44428e-07	n.s.
11768	Ap1m2	adaptor protein complex AP-1, mu 2 subunit	uc009oky.2	chr9	chr9_21310834_21313833	CGI	HS		-0.0141135	0.810199	0.884748	n.s.	0.1943	0.000743448	0.0022261	n.s.	-0.114221	0.0355059	0.0714658	n.s.	0.0258012	0.634622	0.78008	n.s.	-0.182758	0.00261019	0.00995102	n.s.
11769	Ap1s1	adaptor protein complex AP-1, sigma 1	uc009abm.1	chr5	chr5_137044561_137047560	CGI	HS		0.28123	4.00103e-07	6.54691e-06	n.s.	0.579329	1.20546e-25	2.13094e-23	n.s.	0.286212	0.000115549	0.00047475	n.s.	0.347809	3.60898e-06	9.90576e-05	n.s.	-0.132541	0.115684	0.210988	n.s.
108012	Ap1s2	adaptor-related protein complex 1, sigma 2 subunit	uc009uux.2	chrX	chrX_163907517_163910516	CGI	HS		0.00084533	0.994849	0.997671	n.s.	0.190745	0.137311	0.210202	n.s.	0.55582	2.09334e-05	0.000102614	n.s.	-0.17107	0.192063	0.372229	n.s.	0.451524	0.00252991	0.00969594	n.s.
252903	Ap1s3	adaptor-related protein complex AP-1, sigma 3	uc011wnw.1	chr1	chr1_79670473_79673472	CGI	UP		-0.599795	0.104202	0.219747	n.s.	-0.00734745	0.98384	0.988453	n.s.	0.446312	0.0585442	0.109111	n.s.	-0.553288	0.018581	0.0725689	n.s.	0.345321	0.184056	0.301998	n.s.
11771	Ap2a1	adaptor-related protein complex 2, alpha 1 subunit	uc009grw.1	chr7	chr7_44927991_44930990	CGI	DN		0.290507	0.00151793	0.00777495	n.s.	-0.288039	0.00133974	0.00375476	n.s.	-0.762447	5.60402e-08	4.68392e-07	n.s.	0.352876	0.0111677	0.0497898	n.s.	0.123553	0.432673	0.572187	n.s.
11772	Ap2a2	adaptor-related protein complex 2, alpha 2 subunit	uc009kls.2	chr7	chr7_141560680_141563679	CGI	DN		0.124975	0.272612	0.435428	n.s.	-0.276206	0.0131331	0.0281493	n.s.	-0.323182	0.00634004	0.0163555	n.s.	0.0115019	0.921923	0.960072	n.s.	-0.0863811	0.51009	0.641331	n.s.
71770	Ap2b1	adaptor-related protein complex 2, beta 1 subunit	uc007kot.1	chr11	chr11_83301197_83304196	CGI	HS		0.0984533	0.0814569	0.182764	n.s.	0.228794	3.90301e-05	0.000160782	n.s.	-0.101686	0.102642	0.173052	n.s.	0.287937	4.16029e-06	0.000109972	n.s.	-0.570631	1.56332e-16	2.51232e-14	n.s.
11773	Ap2m1	adaptor-related protein complex 2, mu 1 subunit	uc007ypy.2	chr16	chr16_20533980_20536979	CGI	HS		0.265818	0.000530802	0.0032808	n.s.	-0.1707	0.0240104	0.0474703	n.s.	-0.0961018	0.210714	0.309667	n.s.	0.17468	0.0235728	0.0860967	n.s.	-0.13206	0.125723	0.226005	n.s.
232910	Ap2s1	adaptor-related protein complex 2, sigma 1 subunit	uc012faj.1	chr7	chr7_16736944_16739943	CGI	HS		-0.043004	0.515972	0.66858	n.s.	0.154827	0.0169067	0.0350323	n.s.	0.254855	2.39759e-05	0.000115748	n.s.	-0.0187072	0.756862	0.861625	n.s.	0.110913	0.103643	0.193239	n.s.
11775	Ap3b2	adaptor-related protein complex 3, beta 2 subunit	uc009ibz.1	chr7	chr7_81492426_81495425	CGI	DN		0.259955	0.473957	0.63239	n.s.	-1.6117	3.19008e-06	1.6973e-05	n.s.	-0.508996	0.076059	0.135231	n.s.	-0.420571	0.114579	0.262877	n.s.	0.520612	0.085828	0.167326	n.s.
11776	Ap3d1	adaptor-related protein complex 3, delta 1 subunit	uc007gek.1	chr10	chr10_80740712_80743711	CGI	DN		-0.117064	0.399192	0.564312	n.s.	-0.517278	0.000140271	0.000509952	n.s.	-0.345497	0.00304534	0.00863589	n.s.	0.347944	0.00284705	0.018112	n.s.	0.51597	0.000110066	0.000689964	n.s.
55946	Ap3m1	adaptor-related protein complex 3, mu 1 subunit	uc007sla.2	chr14	chr14_21050943_21053942	CGI	HS		0.0129764	0.795708	0.875916	n.s.	0.128248	0.00907718	0.0203406	n.s.	-0.211936	0.00088533	0.00291306	n.s.	-0.00861369	0.892282	0.943309	n.s.	0.136567	0.0570936	0.121179	n.s.
64933	Ap3m2	adaptor-related protein complex 3, mu 2 subunit	uc009lea.2	chr8	chr8_22804155_22807154	CGI	HS		-0.36394	7.04039e-05	0.000586367	n.s.	0.202152	0.0232967	0.0462988	n.s.	-0.391875	1.22235e-07	9.625e-07	n.s.	0.0205574	0.778085	0.876019	n.s.	-0.471714	3.46309e-09	9.28616e-08	n.s.
11778	Ap3s2	adaptor-related protein complex 3, sigma 2 subunit	uc009hzf.2	chr7	chr7_79919141_79922140	CGI	HS		0.0892573	0.0832269	0.185506	n.s.	-0.0616393	0.222182	0.311994	n.s.	0.0703056	0.330542	0.442915	n.s.	-0.129375	0.0732581	0.192211	n.s.	-0.00796137	0.92173	0.952023	n.s.
67489	Ap4b1	adaptor-related protein complex AP-4, beta 1	uc008qtq.2	chr3	chr3_103808017_103811016	CGI	HS		0.422642	0.0103001	0.0366544	n.s.	0.34152	0.0359151	0.0672819	n.s.	-0.414751	0.0296598	0.0612782	n.s.	0.672763	0.000456062	0.00439348	n.s.	-0.318822	0.136925	0.240515	n.s.
108011	Ap4e1	adaptor-related protein complex AP-4, epsilon 1	uc008men.1	chr2	chr2_127007211_127010210	CGI	HS		0.096321	0.403889	0.568548	n.s.	-0.0114645	0.919417	0.944534	n.s.	-0.0468646	0.652513	0.74155	n.s.	-0.232712	0.024477	0.0882595	n.s.	0.0636535	0.581806	0.70222	n.s.
11782	Ap4s1	adaptor-related protein complex AP-4, sigma 1	uc007nmw.2	chr12	chr12_51689466_51692465	CGI	HS		-0.862809	2.22494e-07	3.8798e-06	n.s.	-0.021978	0.887551	0.920216	n.s.	-0.2852	0.053955	0.101602	n.s.	-0.123957	0.390675	0.584216	n.s.	0.0351699	0.826656	0.888543	n.s.
381201	Ap5b1	adaptor-related protein complex 5, beta 1 subunit	uc008gdw.1	chr19	chr19_5566574_5569573	CGI	DN		-0.825525	2.68609e-05	0.000258237	n.s.	-0.167356	0.37223	0.475312	n.s.	-0.969587	0.00542562	0.0142646	n.s.	0.130878	0.697482	0.823333	n.s.	0.56118	0.152121	0.260731	n.s.
74385	Ap5m1	adaptor-related protein complex 5, mu 1 subunit	uc007tjy.2	chr14	chr14_49064995_49067994	CGI	HS		-0.0787833	0.343765	0.509695	n.s.	-0.0331942	0.682953	0.757694	n.s.	0.000556327	0.993856	0.99611	n.s.	-0.0852963	0.237028	0.427066	n.s.	-0.146212	0.0688712	0.140993	n.s.
69596	Ap5s1	adaptor-related protein 5 complex, sigma 1 subunit	uc008mlb.2	chr2	chr2_131208860_131211859	CGI	HS		0.111263	0.191072	0.340449	n.s.	0.200579	0.0169386	0.0350893	n.s.	-0.269378	0.00975338	0.023761	n.s.	0.310448	0.00293823	0.0185502	n.s.	0.255328	0.0319425	0.0763704	n.s.
231855	Ap5z1	adaptor-related protein complex 5, zeta 1 subunit	uc009air.1	chr5	chr5_142468790_142471789	non-CGI	DN		0.0318279	0.904909	0.944026	n.s.	0.167905	0.528434	0.622603	n.s.	-0.156841	0.659121	0.74648	n.s.	-0.382019	0.262822	0.456332	n.s.	-0.0454272	0.901857	0.939525	n.s.
11783	Apaf1	apoptotic peptidase activating factor 1	uc007gtg.1	chr10	chr10_91081244_91084243	CGI	HS		0.668721	0.00166841	0.00844779	n.s.	-0.171239	0.414396	0.516652	n.s.	-0.207107	0.124033	0.201967	n.s.	-0.0434852	0.744748	0.853503	n.s.	-0.0811744	0.585047	0.705049	n.s.
319924	Apba1	amyloid beta (A4) precursor protein binding, family A, member 1	uc008haj.1	chr19	chr19_23916053_23919052	CGI	HS		-0.0207355	0.887155	0.934365	n.s.	-0.46004	0.00105644	0.00304841	n.s.	-0.628999	3.47959e-05	0.000162511	n.s.	-0.42276	0.00430356	0.0248521	n.s.	-0.0607837	0.710841	0.804674	n.s.
11784	Apba2	amyloid beta (A4) precursor protein-binding, family A, member 2	uc057ahr.1	chr7	chr7_64500638_64503637	CGI	HS		-0.234148	0.13159	0.260928	n.s.	0.71363	3.05573e-06	1.6338e-05	n.s.	-0.284469	0.0425235	0.0830618	n.s.	0.676141	1.67931e-06	5.26453e-05	n.s.	0.389275	0.0157021	0.0433962	n.s.
11785	Apbb1	amyloid beta (A4) precursor protein-binding, family B, member 1	uc009iyj.2	chr7	chr7_105580154_105583153	CGI	DN		-0.207266	0.151383	0.288214	n.s.	-0.0994992	0.48018	0.578178	n.s.	-0.526289	2.37976e-06	1.45313e-05	n.s.	0.252177	0.0232214	0.0852537	n.s.	0.531781	3.02066e-05	0.000226622	n.s.
11787	Apbb2	amyloid beta (A4) precursor protein-binding, family B, member 2	uc008xoy.2	chr5	chr5_66617318_66620317	CGI	HS		-0.120158	0.094934	0.204814	n.s.	-0.18406	0.00864972	0.0195063	n.s.	-0.125219	0.101561	0.171609	n.s.	-0.140133	0.0661788	0.179154	n.s.	0.336755	0.000100939	0.000642432	n.s.
11789	Apc	adenomatosis polyposis coli	uc008ekf.1	chr18	chr18_34246194_34249193	CGI	HS		-0.428651	0.0221387	0.0674473	n.s.	-0.0816775	0.644235	0.725495	n.s.	-0.125283	0.401094	0.514725	n.s.	-0.063297	0.667674	0.8038	n.s.	0.492119	0.00386787	0.0137505	n.s.
23805	Apc2	adenomatosis polyposis coli 2	uc007gcp.1	chr10	chr10_80300320_80303319	non-CGI	DN		-0.177403	0.494129	0.650347	n.s.	-0.747027	0.00242255	0.00635379	n.s.	-0.876218	0.00119686	0.00379335	n.s.	0.478531	0.0684364	0.183509	n.s.	0.302833	0.330331	0.469007	n.s.
494504	Apcdd1	adenomatosis polyposis coli down-regulated 1	uc008fdl.1	chr18	chr18_62920827_62923826	CGI	DN		-0.180855	0.660521	0.781869	n.s.	0.173991	0.666346	0.743292	n.s.	0.803912	0.117714	0.193616	n.s.	0.846637	0.125419	0.279319	n.s.	-0.329757	0.604608	0.721124	n.s.
235606	Apeh	acylpeptide hydrolase	uc009rot.2	chr9	chr9_108092981_108095980	CGI	DN		0.452511	1.08063e-10	3.80158e-09	n.s.	-0.452958	4.37077e-11	6.68232e-10	n.s.	0.655546	1.4294e-17	5.40497e-16	n.s.	-0.0490919	0.522859	0.69614	n.s.	0.0634524	0.463225	0.600562	n.s.
226548	Aph1a	aph1 homolog A, gamma secretase subunit	uc008qlr.2	chr3	chr3_95892421_95895420	CGI	HS		0.0347946	0.749995	0.845673	n.s.	-0.205866	0.0519271	0.0924106	n.s.	0.126436	0.262457	0.369431	n.s.	-0.164112	0.145342	0.30853	n.s.	0.318969	0.0127072	0.0364959	n.s.
208117	Aph1b	aph1 homolog B, gamma secretase subunit	uc009qfe.1	chr9	chr9_66793924_66796923	CGI	HS		0.985369	1.30591e-23	2.28003e-21	n.s.	-0.380122	8.9778e-05	0.000342011	n.s.	0.348586	0.000368002	0.00134062	n.s.	-0.0643532	0.513471	0.688559	n.s.	-0.277626	0.0107967	0.032003	n.s.
68318	Aph1c	aph1 homolog C, gamma secretase subunit	uc009qfi.1	chr9	chr9_66833207_66836206	CGI	HS		0.317182	0.000455756	0.00288727	n.s.	0.167659	0.0595558	0.103698	n.s.	0.690937	8.48598e-09	8.27646e-08	n.s.	-0.0688921	0.566757	0.729886	n.s.	-0.496667	0.000190615	0.00110888	n.s.
11800	Api5	apoptosis inhibitor 5	uc008lgx.2	chr2	chr2_94436687_94439686	CGI	HS		0.046135	0.456794	0.617098	n.s.	-0.0772757	0.202696	0.289461	n.s.	-0.100488	0.146663	0.230944	n.s.	-0.0713144	0.302492	0.498525	n.s.	0.14932	0.0557591	0.11899	n.s.
72103	Aplf	aprataxin and PNKP like factor	uc009ctq.2	chr6	chr6_87670669_87673668	CGI	HS		0.271466	9.41764e-08	1.81698e-06	n.s.	0.190205	0.000151298	0.000545413	n.s.	0.194408	4.79262e-06	2.70892e-05	n.s.	0.0876099	0.0405077	0.126879	n.s.	-0.0432184	0.367491	0.508151	n.s.
11803	Aplp1	amyloid beta (A4) precursor-like protein 1	uc012fhn.2	chr7	chr7_30444083_30447082	CGI	LS		-0.211641	0.731441	0.832384	n.s.	-0.488148	0.410227	0.512543	n.s.	0.722906	0.303881	0.413936	n.s.	-1.24635	0.0740451	0.193482	n.s.	0.746635	0.338195	0.477036	n.s.
11804	Aplp2	amyloid beta (A4) precursor-like protein 2	uc009orm.1	chr9	chr9_31210316_31213315	CGI	DN		0.0770335	0.378879	0.545798	n.s.	-0.709051	1.59586e-16	7.2802e-15	n.s.	-0.73364	2.35167e-10	3.01517e-09	n.s.	0.248403	0.0307708	0.104255	n.s.	-0.322003	0.0121195	0.0350785	n.s.
71881	Apmap	adipocyte plasma membrane associated protein	uc008mue.1	chr2	chr2_150607024_150610023	CGI	UP		0.453541	0.114212	0.235484	n.s.	-0.0849181	0.76917	0.828076	n.s.	0.13896	0.499144	0.607896	n.s.	-0.335991	0.0971941	0.234802	n.s.	0.0591701	0.788581	0.861234	n.s.
11806	Apoa1	apolipoprotein A-I	uc009phb.3	chr9	chr9_46227130_46230129	non-CGI	UP	UP4	1.50266	0.0336689	0.0931791	n.s.	-2.16293	0.00199466	0.00534858	sigDOWN	0.157549	0.806588	0.862842	n.s.	-0.658213	0.310028	0.505983	n.s.	-0.568912	0.419163	0.559429	n.s.
11808	Apoa4	apolipoprotein A-IV	uc009phd.1	chr9	chr9_46239344_46242343	non-CGI	UP		1.79446	0.0140797	0.0474084	n.s.	-1.52487	0.0333158	0.062966	n.s.	0.0692268	0.91809	0.944333	n.s.	-1.59633	0.0194711	0.0752129	n.s.	-0.382504	0.602885	0.719797	n.s.
11811	Apobec2	apolipoprotein B mRNA editing enzyme, catalytic polypeptide 2	uc008cxx.1	chr17	chr17_48431229_48434228	CGI	DN		0.30558	0.0426923	0.11162	n.s.	-0.234218	0.113505	0.178792	n.s.	0.806245	1.7789e-09	1.96234e-08	n.s.	-0.0212125	0.877069	0.935441	n.s.	0.192456	0.215254	0.341039	n.s.
80287	Apobec3	apolipoprotein B mRNA editing enzyme, catalytic polypeptide 3	uc007wuu.2	chr15	chr15_79893523_79896522	CGI	LS		0.514395	0.324426	0.48913	n.s.	0.198342	0.705805	0.775985	n.s.	0.465946	0.473504	0.584677	n.s.	-0.721334	0.267156	0.460349	n.s.	1.44251	0.0604053	0.126932	n.s.
11815	Apod	apolipoprotein D	uc007yxg.2	chr16	chr16_31313309_31316308	non-CGI	UP		-1.15126	7.58929e-05	0.000624361	n.s.	1.50763	1.93641e-07	1.35499e-06	n.s.	-0.320466	0.0413192	0.0811295	n.s.	0.0768484	0.621858	0.771277	n.s.	-0.582777	0.0006334	0.00307397	n.s.
11816	Apoe	apolipoprotein E	uc009fmy.3	chr7	chr7_19697689_19700688	CGI	HS		0.22043	0.127295	0.254588	n.s.	0.423934	0.0028898	0.00744129	n.s.	0.711682	2.18993e-09	2.37865e-08	n.s.	0.0482496	0.687498	0.816736	n.s.	-0.087597	0.514367	0.645145	n.s.
103161	Apof	apolipoprotein F	uc007hlz.1	chr10	chr10_128266497_128269496	non-CGI	DN		0.785191	0.0223315	0.067902	n.s.	0.503948	0.152888	0.229357	n.s.	-1.78616	0.0157011	0.0357734	n.s.	1.46626	0.0449553	0.136487	n.s.	-1.29998	0.102023	0.190999	n.s.
11818	Apoh	apolipoprotein H	uc007mbp.2	chr11	chr11_108393797_108396796	non-CGI	UP	UP1	1.44897	0.0766488	0.174965	n.s.	-1.78604	0.0281959	0.0544289	n.s.	-0.742324	0.269428	0.377477	n.s.	0.541922	0.417001	0.607961	n.s.	-2.3408	0.00148452	0.00623191	sigDOWN
71939	Apol6	apolipoprotein L 6	uc007wmz.2	chr15	chr15_77043575_77046574	non-CGI	UP		-0.121616	0.473925	0.63239	n.s.	1.18169	2.85967e-11	4.49849e-10	n.s.	-0.501221	0.00262368	0.00756918	n.s.	0.316897	0.0543667	0.156558	n.s.	-0.514489	0.00434574	0.0151784	n.s.
28194	Apon	apolipoprotein N	uc007hly.1	chr10	chr10_128252631_128255630	non-CGI	LS		0.140366	0.779145	0.864525	n.s.	0.848484	0.0979125	0.158177	n.s.	0.457063	0.38933	0.502822	n.s.	0.110095	0.839827	0.914738	n.s.	0.338168	0.584839	0.704918	n.s.
68316	Apoo	apolipoprotein O	uc012hme.1	chrX	chrX_94365654_94368653	CGI	HS		-0.117633	0.146247	0.281814	n.s.	0.114532	0.149284	0.225095	n.s.	0.404186	3.61197e-08	3.13185e-07	n.s.	-0.203455	0.00641299	0.032945	n.s.	0.0928002	0.261556	0.395269	n.s.
68117	Apool	apolipoprotein O-like	uc009udh.1	chrX	chrX_112309908_112312907	CGI	HS		-0.0191204	0.835966	0.900467	n.s.	0.281747	0.00191449	0.00515609	n.s.	0.318018	0.00501352	0.0133398	n.s.	-0.319268	0.0048514	0.0271609	n.s.	-0.374228	0.00277005	0.0104492	n.s.
68020	Apopt1	apoptogenic, mitochondrial 1	uc007pdt.2	chr12	chr12_111711769_111714768	CGI	DN		0.00902369	0.916568	0.950493	n.s.	-0.0626851	0.456924	0.556622	n.s.	-0.073843	0.606505	0.70184	n.s.	-0.0192541	0.89252	0.94334	n.s.	-0.172744	0.270978	0.406008	n.s.
11820	App	amyloid beta (A4) precursor protein	uc007zto.2	chr16	chr16_85172208_85175207	CGI	LS		0.37955	0.214817	0.368723	n.s.	-1.17212	7.05001e-05	0.00027481	n.s.	-0.0137631	0.97532	0.983386	n.s.	-0.277981	0.545741	0.715081	n.s.	0.075846	0.883133	0.926779	n.s.
66884	Appbp2	amyloid beta precursor protein (cytoplasmic tail) binding protein 2	uc029rna.1	chr11	chr11_85208620_85211619	non-CGI	HS		0.141456	0.132446	0.262368	n.s.	0.0879955	0.342208	0.44444	n.s.	-0.325448	0.00368201	0.010206	n.s.	0.393243	0.000471767	0.00451708	n.s.	-0.590549	1.85293e-06	2.12007e-05	n.s.
654810	Appbp2os	amyloid beta precursor protein (cytoplasmic tail) binding protein 2, opposite strand	uc007krk.2	chr11	chr11_85233666_85236665	CGI	HS		0.0588874	0.82575	0.894436	n.s.	0.450408	0.0979601	0.158205	n.s.	-0.223149	0.438308	0.551816	n.s.	0.410194	0.161735	0.331547	n.s.	-0.391783	0.228745	0.357212	n.s.
72993	Appl1	adaptor protein, phosphotyrosine interaction, PH domain and leucine zipper containing 1	uc007sti.1	chr14	chr14_26969052_26972051	CGI	HS		-0.103128	0.133729	0.264023	n.s.	-0.0640858	0.338353	0.440363	n.s.	0.181737	0.00394997	0.0108404	n.s.	-0.333738	1.07168e-07	5.06878e-06	n.s.	0.0841629	0.227968	0.356275	n.s.
216190	Appl2	adaptor protein, phosphotyrosine interaction, PH domain and leucine zipper containing 2	uc007gkk.1	chr10	chr10_83647165_83650164	CGI	HS		0.787489	0.00105565	0.0058203	n.s.	-1.02431	1.49098e-05	6.80835e-05	n.s.	-0.389663	0.0747495	0.133355	n.s.	0.00594554	0.978102	0.990453	n.s.	0.204289	0.404642	0.544528	n.s.
11821	Aprt	adenine phosphoribosyl transferase	uc009ntf.1	chr8	chr8_122575408_122578407	CGI	DN		0.358833	0.000755399	0.00440167	n.s.	-0.0642006	0.539734	0.633092	n.s.	0.00970901	0.924822	0.949049	n.s.	0.216308	0.0366202	0.118238	n.s.	-0.370188	0.00126035	0.00546074	n.s.
66408	Aptx	aprataxin	uc008shq.2	chr4	chr4_40701695_40704694	CGI	HS		-0.0231832	0.70027	0.810875	n.s.	0.328954	2.9074e-08	2.44331e-07	n.s.	0.279378	0.00484072	0.0129532	n.s.	-0.0613481	0.536431	0.707369	n.s.	-0.359069	0.00115251	0.00506019	n.s.
11826	Aqp1	aquaporin 1	uc009caq.1	chr6	chr6_55334799_55337798	non-CGI	UP		0.361645	0.230456	0.387667	n.s.	1.13173	0.000383821	0.0012356	n.s.	0.0445651	0.845909	0.89215	n.s.	0.242371	0.301764	0.497905	n.s.	0.114937	0.667131	0.77168	n.s.
66333	Aqp11	aquaporin 11	uc009ijt.1	chr7	chr7_97736748_97739747	CGI	UP		0.248106	0.281304	0.445302	n.s.	-0.102591	0.654043	0.733503	n.s.	0.141028	0.573527	0.673321	n.s.	-0.578793	0.019193	0.0745067	n.s.	0.269365	0.328058	0.466646	n.s.
208760	Aqp12	aquaporin 12	uc007cdc.2	chr1	chr1_93004834_93007833	non-CGI	UP	UP2	0.570316	0.143861	0.278468	n.s.	2.55338	9.33335e-07	5.60792e-06	sigUP	0.203838	0.514338	0.622275	n.s.	-0.490604	0.107404	0.251891	n.s.	0.0699062	0.831818	0.891415	n.s.
11828	Aqp3	aquaporin 3	uc008sih.1	chr4	chr4_41096684_41099683	CGI	DN		-0.328536	0.57509	0.717949	n.s.	-0.736997	0.19179	0.276764	n.s.	0.7007	0.275963	0.384462	n.s.	-1.08946	0.0912006	0.2244	n.s.	1.59778	0.0349626	0.082024	n.s.
64008	Aqp9	aquaporin 9	uc012gwm.2	chr9	chr9_71161790_71164789	non-CGI	UP		-1.18445	0.000148513	0.00110251	n.s.	1.83589	3.01301e-09	3.12162e-08	n.s.	-0.825337	2.78883e-16	8.76435e-15	n.s.	-0.154766	0.120379	0.272079	n.s.	-0.34297	0.0019988	0.00795359	n.s.
11834	Aqr	aquarius	uc008lqh.2	chr2	chr2_114173840_114176839	CGI	DN		0.388778	0.000393629	0.00253839	n.s.	-0.262062	0.0151127	0.031804	n.s.	-0.0120588	0.937699	0.957676	n.s.	0.120503	0.436013	0.624794	n.s.	-0.76192	6.48478e-06	6.07336e-05	n.s.
11835	Ar	androgen receptor	uc009tuv.1	chrX	chrX_98148250_98151249	CGI	LS		-0.302452	0.74636	0.843053	n.s.	-0.745642	0.414664	0.516941	n.s.	-1.58029	0.0702687	0.126931	n.s.	0.921543	0.285264	0.480148	n.s.	-1.01907	0.28351	0.420001	n.s.
11836	Araf	Araf proto-oncogene, serine/threonine kinase	uc009stu.2	chrX	chrX_20847043_20850042	CGI	HS		0.416343	0.00232042	0.0110901	n.s.	-0.12025	0.369677	0.472991	n.s.	0.245025	0.0104129	0.0250953	n.s.	-0.00300066	0.975117	0.989105	n.s.	-0.395383	0.000198667	0.00115051	n.s.
69710	Arap1	ArfGAP with RhoGAP domain, ankyrin repeat and PH domain 1	uc009iok.1	chr7	chr7_101346569_101349568	CGI	LS		0.679769	0.0362671	0.0984649	n.s.	-1.63305	2.76172e-07	1.85101e-06	n.s.	0.0678037	0.862417	0.904478	n.s.	-0.239407	0.539392	0.710032	n.s.	-0.510769	0.232889	0.362324	n.s.
212285	Arap2	ArfGAP with RhoGAP domain, ankyrin repeat and PH domain 2	uc008xlz.2	chr5	chr5_62610875_62613874	non-CGI	DN		-0.0710253	0.747478	0.843664	n.s.	-0.616567	0.00418549	0.0103103	n.s.	-0.164357	0.139395	0.221771	n.s.	-0.163413	0.138727	0.299248	n.s.	-0.233041	0.0560946	0.119471	n.s.
106952	Arap3	ArfGAP with RhoGAP domain, ankyrin repeat and PH domain 3	uc012bcc.1	chr18	chr18_37974457_37977456	non-CGI	UP		-0.936946	0.00106574	0.00584854	n.s.	1.29744	4.94777e-06	2.52121e-05	n.s.	-0.783803	0.00108368	0.00348226	n.s.	0.0341962	0.883963	0.938655	n.s.	-0.290941	0.26396	0.397924	n.s.
11838	Arc	activity regulated cytoskeletal-associated protein	uc007wfo.2	chr15	chr15_74671071_74674070	CGI	LS		-0.0729457	0.918702	0.951746	n.s.	-0.232236	0.747015	0.809897	n.s.	0.454101	0.451419	0.564254	n.s.	1.60556	0.0132228	0.0562036	n.s.	-0.154234	0.830873	0.891045	n.s.
213827	Arcn1	archain 1	uc009pei.2	chr9	chr9_44766309_44769308	CGI	HS		-0.236797	0.000532113	0.00328466	n.s.	0.283252	2.23701e-05	9.81261e-05	n.s.	-0.441429	2.67702e-30	3.64023e-28	n.s.	0.051748	0.178161	0.354217	n.s.	-0.0584287	0.175689	0.291447	n.s.
68497	Arel1	apoptosis resistant E3 ubiquitin protein ligase 1	uc011ypf.1	chr12	chr12_84969387_84972386	CGI	HS		0.187352	0.00234514	0.0111893	n.s.	-0.385392	1.56168e-10	2.12154e-09	n.s.	-0.390707	5.93105e-07	4.09955e-06	n.s.	-0.0146972	0.850265	0.919863	n.s.	0.00779826	0.92899	0.95693	n.s.
11840	Arf1	ADP-ribosylation factor 1	uc007jdm.2	chr11	chr11_59226663_59229662	CGI	HS		0.0243083	0.521622	0.67374	n.s.	0.0297916	0.422321	0.524223	n.s.	0.0213441	0.62722	0.719638	n.s.	-0.140897	0.00134298	0.0102996	n.s.	0.0556148	0.260787	0.394335	n.s.
11841	Arf2	ADP-ribosylation factor 2	uc007lvx.2	chr11	chr11_103965225_103968224	CGI	DN		0.419763	6.13129e-06	7.1131e-05	n.s.	-0.0550222	0.547263	0.640067	n.s.	0.567602	0.00109215	0.00350628	n.s.	0.707406	6.73236e-05	0.00096706	n.s.	-0.355019	0.073009	0.147626	n.s.
11842	Arf3	ADP-ribosylation factor 3	uc007xnp.1	chr15	chr15_98761619_98764618	CGI	DN		0.142212	0.237211	0.396108	n.s.	-0.546133	3.62867e-06	1.90698e-05	n.s.	0.19187	0.00393592	0.0108102	n.s.	0.0772929	0.246913	0.437848	n.s.	0.343565	6.23322e-06	5.89001e-05	n.s.
11843	Arf4	ADP-ribosylation factor 4	uc007sta.1	chr14	chr14_26636697_26639696	CGI	DN		0.167735	0.00967817	0.0348888	n.s.	-0.038843	0.541673	0.63466	n.s.	-0.432969	0.00520391	0.0137713	n.s.	-0.11314	0.462699	0.647101	n.s.	0.551692	0.00176383	0.0071947	n.s.
11845	Arf6	ADP-ribosylation factor 6	uc007nsj.1	chr12	chr12_69370650_69373649	CGI	DN		-0.010988	0.94677	0.968339	n.s.	-0.524992	0.00109185	0.00313903	n.s.	0.128976	0.142144	0.225283	n.s.	-0.0173423	0.843994	0.916772	n.s.	0.284911	0.00444727	0.0154412	n.s.
228998	Arfgap1	ADP-ribosylation factor GTPase activating protein 1	uc008okk.2	chr2	chr2_180965725_180968724	CGI	DN		-0.383459	0.00335069	0.0149622	n.s.	-0.519706	4.25311e-05	0.000174138	n.s.	-0.46809	3.46139e-05	0.000161714	n.s.	-0.0897885	0.42305	0.61368	n.s.	0.384575	0.00258807	0.00988402	n.s.
77038	Arfgap2	ADP-ribosylation factor GTPase activating protein 2	uc008kvq.2	chr2	chr2_91263615_91266614	CGI	DN		0.326355	0.000531379	0.00328155	n.s.	-0.507755	3.52245e-08	2.90803e-07	n.s.	-0.545901	0.00397902	0.0108968	n.s.	0.149757	0.424252	0.614856	n.s.	0.379831	0.0771121	0.153898	n.s.
66251	Arfgap3	ADP-ribosylation factor GTPase activating protein 3	uc007xai.1	chr15	chr15_83348748_83351747	CGI	DN		-0.725967	1.76753e-07	3.18425e-06	n.s.	0.772359	1.24378e-08	1.12826e-07	n.s.	-1.03449	1.97004e-14	4.77061e-13	n.s.	0.478839	0.000328238	0.0033982	n.s.	-0.335322	0.0239767	0.0611393	n.s.
211673	Arfgef1	ADP-ribosylation factor guanine nucleotide-exchange factor 1(brefeldin A-inhibited)	uc007ahn.1	chr1	chr1_10231171_10234170	CGI	DN		0.137524	0.313631	0.478312	n.s.	-0.608135	5.57018e-06	2.80233e-05	n.s.	0.134293	0.0669045	0.121897	n.s.	0.0295236	0.687544	0.816736	n.s.	-0.139876	0.0884954	0.171556	n.s.
99371	Arfgef2	ADP-ribosylation factor guanine nucleotide-exchange factor 2 (brefeldin A-inhibited)	uc008nyr.2	chr2	chr2_166804081_166807080	CGI	DN		0.172751	0.0740545	0.170558	n.s.	-0.170107	0.0724807	0.122434	n.s.	0.0177787	0.815908	0.86964	n.s.	0.0930789	0.224582	0.412044	n.s.	-0.180948	0.0341166	0.0804128	n.s.
215821	Arfgef3	ARFGEF family member 3	uc007emn.1	chr10	chr10_18742259_18745258	CGI	DN		-0.412566	1.86599e-05	0.000188491	n.s.	-0.498104	8.09412e-08	6.18072e-07	n.s.	-0.235505	0.00383481	0.0105695	n.s.	0.114181	0.15974	0.32878	n.s.	0.00560875	0.950996	0.969995	n.s.
99889	Arfip1	ADP-ribosylation factor interacting protein 1	uc008pqe.2	chr3	chr3_84581126_84584125	CGI	HS		-0.0968742	0.0340631	0.0940861	n.s.	0.00340386	0.939259	0.958162	n.s.	-0.112138	0.0839581	0.146675	n.s.	-0.0934212	0.149796	0.314445	n.s.	0.0247589	0.734511	0.822508	n.s.
11847	Arg2	arginase type II	uc007nzv.2	chr12	chr12_79129288_79132287	CGI	HS		-0.32277	1.13118e-05	0.000121374	n.s.	0.280676	9.19524e-05	0.000349286	n.s.	-0.068628	0.502283	0.611088	n.s.	-0.102641	0.315641	0.511961	n.s.	-0.145805	0.203651	0.32635	n.s.
234023	Arglu1	arginine and glutamate rich 1	uc009kug.1	chr8	chr8_8689038_8692037	CGI	DN		-0.0558767	0.609913	0.744754	n.s.	-0.239007	0.024941	0.0489748	n.s.	-0.139603	0.206079	0.303746	n.s.	-0.0912179	0.403369	0.595693	n.s.	-0.13621	0.257757	0.391031	n.s.
228482	Arhgap11a	Rho GTPase activating protein 11A	uc008lpr.2	chr2	chr2_113847162_113850161	CGI	HS		-0.668155	2.03852e-06	2.69428e-05	n.s.	-0.498061	0.000220295	0.000755616	n.s.	-0.652329	1.86464e-05	9.27207e-05	n.s.	0.341657	0.0243154	0.0879008	n.s.	0.114455	0.503847	0.636481	n.s.
75415	Arhgap12	Rho GTPase activating protein 12	uc008dzc.1	chr18	chr18_6134599_6137598	CGI	HS		-0.218019	0.00204485	0.0100202	n.s.	-0.0514273	0.456062	0.555888	n.s.	-0.0772215	0.265472	0.372858	n.s.	-0.0336554	0.627367	0.775612	n.s.	0.0387514	0.619651	0.732885	n.s.
76117	Arhgap15	Rho GTPase activating protein 15	uc008jox.1	chr2	chr2_43747324_43750323	non-CGI	UP		-0.824085	0.00145689	0.00755252	n.s.	1.02965	4.93348e-05	0.000199113	n.s.	-0.0558957	0.6219	0.715907	n.s.	-0.179114	0.112921	0.260384	n.s.	-0.0794669	0.528543	0.657289	n.s.
320872	Arhgap15os	Rho GTPase activating protein 15, opposite strand	uc029txa.1	chr2	chr2_44063825_44066824	CGI	UP		-0.830949	0.0060936	0.024058	n.s.	0.657713	0.0247371	0.0486283	n.s.	-0.802358	1.99902e-08	1.81335e-07	n.s.	-0.133186	0.309252	0.505074	n.s.	-0.360602	0.00992678	0.02992	n.s.
70497	Arhgap17	Rho GTPase activating protein 17	uc009jpo.2	chr7	chr7_123368416_123371415	CGI	UP		-0.0485686	0.708677	0.816948	n.s.	0.0978834	0.441593	0.542122	n.s.	0.0830993	0.221309	0.322123	n.s.	-0.276739	4.43866e-05	0.000698161	n.s.	0.245041	0.0013436	0.00574574	n.s.
73910	Arhgap18	Rho GTPase activating protein 18	uc007ese.1	chr10	chr10_26771012_26774011	CGI	HS		-0.0562849	0.661756	0.782685	n.s.	-0.0415162	0.741215	0.804842	n.s.	-0.249675	0.00464373	0.0124756	n.s.	-0.197879	0.0237759	0.0866147	n.s.	0.171411	0.0820751	0.161591	n.s.
71085	Arhgap19	Rho GTPase activating protein 19	uc008hmh.2	chr19	chr19_41800585_41803584	CGI	HS		0.0812668	0.407759	0.571907	n.s.	-0.609986	1.56836e-10	2.12857e-09	n.s.	-0.256528	0.00845434	0.0209573	n.s.	-0.358392	0.000199558	0.00228514	n.s.	0.422624	0.00011118	0.000695711	n.s.
244867	Arhgap20	Rho GTPase activating protein 20	uc009plj.1	chr9	chr9_51763852_51766851	CGI	HS		-0.137317	0.0193105	0.060525	n.s.	0.308589	8.2979e-08	6.32268e-07	n.s.	0.152061	0.0195963	0.0432072	n.s.	-0.147047	0.0240326	0.0872129	n.s.	0.0356317	0.62626	0.738662	n.s.
408028	Arhgap20os	Rho GTPase activating protein 20, opposite strand	uc012gtg.1	chr9	chr9_51874386_51877385	CGI	HS		-0.0377877	0.507703	0.661318	n.s.	0.217384	9.89947e-05	0.00037303	n.s.	0.121643	0.045242	0.0875136	n.s.	-0.114193	0.060151	0.16765	n.s.	-0.122988	0.0708591	0.144268	n.s.
71435	Arhgap21	Rho GTPase activating protein 21	uc008imx.1	chr2	chr2_20880352_20883351	CGI	HS		0.055496	0.599964	0.737414	n.s.	-0.499326	1.39309e-06	8.04782e-06	n.s.	0.165961	0.0334528	0.0679817	n.s.	0.0716032	0.360158	0.55582	n.s.	0.0642349	0.466263	0.603547	n.s.
239027	Arhgap22	Rho GTPase activating protein 22	uc007szm.2	chr14	chr14_33215323_33218322	non-CGI	LS		-1.28708	0.0018305	0.00910869	n.s.	-0.964151	0.0110746	0.0242517	n.s.	-0.623285	0.0322997	0.0659444	n.s.	-0.149894	0.596414	0.75234	n.s.	-0.357447	0.249891	0.382089	n.s.
71302	Arhgap26	Rho GTPase activating protein 26	uc008esq.1	chr18	chr18_38991645_38994644	CGI	HS		-0.157506	0.218479	0.373066	n.s.	-0.35708	0.00358245	0.00899716	n.s.	0.334192	0.00568797	0.0148567	n.s.	-0.273278	0.0241276	0.0874457	n.s.	0.234258	0.0851316	0.166289	n.s.
268970	Arhgap28	Rho GTPase activating protein 28	uc008dki.2	chr17	chr17_67949441_67952440	non-CGI	HS		-0.0174176	0.852065	0.911353	n.s.	0.00575883	0.949733	0.965712	n.s.	-0.508819	3.66742e-16	1.12261e-14	n.s.	0.0296297	0.633379	0.779365	n.s.	0.0800945	0.252708	0.38519	n.s.
214137	Arhgap29	Rho GTPase activating protein 29	uc008rei.1	chr3	chr3_121966330_121969329	CGI	UP		0.136759	0.631037	0.760447	n.s.	0.355119	0.204367	0.291288	n.s.	-0.0624621	0.511213	0.619236	n.s.	-0.567738	1.96154e-09	1.66109e-07	n.s.	0.10192	0.334522	0.473366	n.s.
330914	Arhgap32	Rho GTPase activating protein 32	uc012gpz.1	chr9	chr9_32222749_32225748	non-CGI	LS		-0.428013	0.0248422	0.0739151	n.s.	-0.32196	0.0781694	0.130841	n.s.	-0.285526	0.0967395	0.164949	n.s.	-0.0776957	0.647054	0.787897	n.s.	-0.272007	0.145739	0.252238	n.s.
233071	Arhgap33	Rho GTPase activating protein 33	uc009ges.2	chr7	chr7_30533561_30536560	CGI	DN		0.306985	0.137185	0.268704	n.s.	-0.591988	0.00334064	0.00846502	n.s.	-0.516908	0.00798378	0.0199411	n.s.	0.571928	0.00338663	0.0207422	n.s.	0.791593	0.000637117	0.00308249	n.s.
100504207	Arhgap33os	Rho GTPase activating protein 33, opposite strand	uc009gep.1	chr7	chr7_30513622_30516621	CGI	DN		-0.709765	9.96825e-05	0.000788869	n.s.	0.0663568	0.703265	0.774095	n.s.	-1.29001	3.2513e-05	0.000153011	n.s.	0.493365	0.0965695	0.23381	n.s.	0.347471	0.314818	0.452593	n.s.
232906	Arhgap35	Rho GTPase activating protein 35	uc009fhw.1	chr7	chr7_16613494_16616493	CGI	DN		0.0273613	0.815465	0.888604	n.s.	-0.683853	2.15338e-09	2.29143e-08	n.s.	-0.293661	0.000269225	0.00101018	n.s.	0.0597773	0.454722	0.641055	n.s.	0.131257	0.146376	0.253093	n.s.
223666	Arhgap39	Rho GTPase activating protein 39	uc007wmh.2	chr15	chr15_76816671_76819670	CGI	DN		-0.427459	0.0041999	0.0178847	n.s.	-0.923011	1.12664e-10	1.58065e-09	n.s.	-0.373843	0.00734652	0.0185668	n.s.	-0.245388	0.0721827	0.190449	n.s.	0.304231	0.0482313	0.105947	n.s.
171207	Arhgap4	Rho GTPase activating protein 4	uc012hkj.1	chrX	chrX_73909799_73912798	non-CGI	DN		0.418617	0.372838	0.539957	n.s.	-1.77827	3.88387e-05	0.000160133	n.s.	0.314253	0.666533	0.752065	n.s.	-0.0399069	0.960326	0.981494	n.s.	0.191438	0.80024	0.869433	n.s.
71544	Arhgap42	Rho GTPase activating protein 42	uc012gnz.1	chr9	chr9_9237514_9240513	CGI	HS		0.0406544	0.486046	0.642892	n.s.	-0.217111	0.000138463	0.000503895	n.s.	0.069435	0.285967	0.394975	n.s.	-0.297811	4.57187e-06	0.000118462	n.s.	0.254084	0.000531951	0.0026545	n.s.
216831	Arhgap44	Rho GTPase activating protein 44	uc007jku.1	chr11	chr11_65161462_65164461	CGI	HS		0.0596189	0.529529	0.679978	n.s.	-0.078403	0.398596	0.501285	n.s.	-0.499552	1.95837e-07	1.4858e-06	n.s.	0.0998782	0.291735	0.487098	n.s.	0.00680389	0.949087	0.968607	n.s.
73167	Arhgap8	Rho GTPase activating protein 8	uc007xcj.3	chr15	chr15_84718552_84721551	CGI	UP		-0.626808	0.116162	0.238358	n.s.	-0.0801482	0.835422	0.880893	n.s.	-0.0887736	0.729808	0.802187	n.s.	-0.212269	0.406514	0.598596	n.s.	-1.19049	1.64739e-05	0.000136482	n.s.
216445	Arhgap9	Rho GTPase activating protein 9	uc007hjc.1	chr10	chr10_127322227_127325226	CGI	DN		0.389952	0.000878149	0.00500556	n.s.	-0.151492	0.188026	0.272481	n.s.	0.812198	2.4633e-10	3.14688e-09	n.s.	-0.198463	0.126919	0.281729	n.s.	0.458069	0.00206181	0.00816754	n.s.
192662	Arhgdia	Rho GDP dissociation inhibitor (GDI) alpha	uc007mtk.2	chr11	chr11_120580121_120583120	CGI	HS		-0.0178637	0.750634	0.846258	n.s.	-0.0605394	0.27072	0.367034	n.s.	0.0948148	0.288175	0.397364	n.s.	0.108029	0.226438	0.414374	n.s.	0.0325117	0.746513	0.831818	n.s.
11857	Arhgdib	Rho, GDP dissociation inhibitor (GDI) beta	uc057aez.1	chr6	chr6_136940400_136943399	non-CGI	LS		-0.85295	0.0905608	0.19758	n.s.	0.399893	0.404707	0.507165	n.s.	-1.19877	0.0084899	0.0210307	n.s.	0.830196	0.0615581	0.17043	n.s.	0.257371	0.626498	0.738821	n.s.
14570	Arhgdig	Rho GDP dissociation inhibitor (GDI) gamma	uc008bdp.1	chr17	chr17_26199851_26202850	CGI	DN		-0.216122	0.667047	0.786748	n.s.	0.534094	0.283125	0.380728	n.s.	-0.43715	0.404112	0.517987	n.s.	1.92809	0.00115698	0.00917152	n.s.	-1.64319	0.0111815	0.0329087	n.s.
16801	Arhgef1	Rho guanine nucleotide exchange factor (GEF) 1	uc009frb.1	chr7	chr7_24922303_24925302	CGI	DN		0.0325025	0.817385	0.8896	n.s.	-0.203841	0.138439	0.211609	n.s.	0.212367	0.116848	0.192505	n.s.	0.412458	0.00254645	0.0167031	n.s.	0.438789	0.00517008	0.0175001	n.s.
234094	Arhgef10	Rho guanine nucleotide exchange factor (GEF) 10	uc009kzg.2	chr8	chr8_14910163_14913162	CGI	UP		0.0637982	0.893971	0.938235	n.s.	1.15714	0.018103	0.0371301	n.s.	-0.437644	0.0590635	0.109992	n.s.	-0.242439	0.288263	0.483069	n.s.	-0.288526	0.25207	0.384508	n.s.
72754	Arhgef10l	Rho guanine nucleotide exchange factor (GEF) 10-like	uc008vmx.2	chr4	chr4_140647257_140650256	CGI	LS		-0.420445	0.0469357	0.119879	n.s.	-0.0298099	0.883991	0.917736	n.s.	-0.706008	0.00081508	0.00270774	n.s.	-0.0797879	0.698951	0.824263	n.s.	0.910226	0.000173208	0.00101877	n.s.
213498	Arhgef11	Rho guanine nucleotide exchange factor (GEF) 11	uc008psk.1	chr3	chr3_87617251_87620250	CGI	UP		-0.151457	0.291099	0.456045	n.s.	0.0225298	0.871835	0.908987	n.s.	-0.392217	0.000382852	0.00138757	n.s.	0.00703711	0.948341	0.975306	n.s.	0.0656506	0.591021	0.71025	n.s.
69632	Arhgef12	Rho guanine nucleotide exchange factor (GEF) 12	uc009pba.1	chr9	chr9_43104219_43107218	CGI	DN		-0.206601	0.151359	0.288207	n.s.	-0.672794	1.58314e-06	9.03864e-06	n.s.	0.131982	0.06659	0.121527	n.s.	-0.359871	4.84188e-07	1.85065e-05	n.s.	0.0419317	0.596461	0.714601	n.s.
442801	Arhgef15	Rho guanine nucleotide exchange factor (GEF) 15	uc007jom.1	chr11	chr11_68953574_68956573	CGI	LS	LS4	-9.68505	1.15749e-18	1.1447e-16	sigDOWN	8.935	8.77132e-18	5.06302e-16	sigUP	-8.24141	2.3222e-06	1.42228e-05	sigDOWN	7.22272	7.12246e-05	0.00101232	sigUP	1.01869	0.155156	0.264778	n.s.
230972	Arhgef16	Rho guanine nucleotide exchange factor (GEF) 16	uc008wbr.2	chr4	chr4_154298396_154301395	CGI	HS		-0.16172	0.0280512	0.0809748	n.s.	-0.156802	0.0291472	0.0560206	n.s.	-0.0665772	0.471553	0.582769	n.s.	0.32026	0.000544142	0.00504607	n.s.	0.0386523	0.710852	0.804674	n.s.
207212	Arhgef17	Rho guanine nucleotide exchange factor (GEF) 17	uc009inu.1	chr7	chr7_100893191_100896190	CGI	LS		0.881877	0.0380024	0.102076	n.s.	-1.42863	0.000658278	0.00200201	n.s.	0.152332	0.775399	0.839222	n.s.	-0.136736	0.796953	0.888562	n.s.	-0.169555	0.774268	0.850991	n.s.
102098	Arhgef18	rho/rac guanine nucleotide exchange factor (GEF) 18	uc009kri.1	chr8	chr8_3391508_3394507	CGI	DN		0.365751	0.137807	0.269515	n.s.	-0.330377	0.17137	0.252318	n.s.	0.631541	0.00020289	0.00078524	n.s.	0.165801	0.335693	0.532515	n.s.	0.709867	0.000409245	0.00212543	n.s.
213649	Arhgef19	Rho guanine nucleotide exchange factor (GEF) 19	uc008vob.1	chr4	chr4_141241384_141244383	non-CGI	LS	LS2	2.30208	0.000163551	0.0011947	sigUP	-1.62775	0.0072853	0.0167854	n.s.	3.50995	1.14419e-07	9.07016e-07	sigUP	-1.66287	0.011809	0.0519112	n.s.	0.482869	0.504727	0.637182	n.s.
16800	Arhgef2	rho/rac guanine nucleotide exchange factor (GEF) 2	uc008pvv.2	chr3	chr3_88614707_88617706	non-CGI	UP		-1.26962	0.0829782	0.185208	n.s.	-0.824711	0.235736	0.328127	n.s.	0.0430281	0.952423	0.968099	n.s.	-0.970092	0.18782	0.36677	n.s.	0.770679	0.357308	0.497494	n.s.
52666	Arhgef25	Rho guanine nucleotide exchange factor (GEF) 25	uc007hij.2	chr10	chr10_127188324_127191323	CGI	LS	LS3	0.240503	0.5697	0.713235	n.s.	0.804211	0.0605352	0.105158	n.s.	-0.0433514	0.926608	0.949947	n.s.	-0.125615	0.784639	0.88038	n.s.	2.00904	0.00105569	0.0047037	sigUP
622434	Arhgef26	Rho guanine nucleotide exchange factor (GEF) 26	uc008pjm.1	chr3	chr3_62337277_62340276	CGI	DN		-0.154262	0.365106	0.531889	n.s.	-0.295549	0.074481	0.125454	n.s.	0.232661	0.239618	0.34281	n.s.	0.107952	0.588118	0.746438	n.s.	-0.961345	9.5424e-06	8.482e-05	n.s.
110596	Arhgef28	Rho guanine nucleotide exchange factor (GEF) 28	uc007roi.1	chr13	chr13_98204940_98207939	CGI	UP		-0.203073	0.261158	0.422763	n.s.	0.848806	2.03547e-06	1.13062e-05	n.s.	0.189811	0.321049	0.432242	n.s.	0.10714	0.576298	0.737357	n.s.	-1.20797	1.02335e-08	2.3803e-07	n.s.
71704	Arhgef3	Rho guanine nucleotide exchange factor (GEF) 3	uc007sto.2	chr14	chr14_27113399_27116398	CGI	HS		-0.673806	2.74574e-05	0.0002629	n.s.	0.444912	0.00434344	0.01064	n.s.	-0.286016	0.0103556	0.0249871	n.s.	0.102033	0.358722	0.554796	n.s.	-0.055438	0.656847	0.762843	n.s.
381112	Arhgef33	Rho guanine nucleotide exchange factor (GEF) 33	uc012axs.1	chr17	chr17_80305907_80308906	non-CGI	DN		-0.213523	0.364642	0.531461	n.s.	0.00244962	0.99129	0.99367	n.s.	-0.0904493	0.705454	0.783517	n.s.	0.237718	0.32534	0.52171	n.s.	-0.713329	0.00639745	0.0208223	n.s.
328967	Arhgef37	Rho guanine nucleotide exchange factor (GEF) 37	uc008fca.2	chr18	chr18_61535037_61538036	CGI	HS		0.141157	0.359642	0.526561	n.s.	0.181066	0.237162	0.329821	n.s.	-1.06009	2.69306e-06	1.62203e-05	n.s.	0.180598	0.400742	0.593558	n.s.	-0.418345	0.076816	0.153509	n.s.
230098	Arhgef39	Rho guanine nucleotide exchange factor (GEF) 39	uc008spz.2	chr4	chr4_43498161_43501160	CGI	HS		0.138182	0.000120636	0.000924175	n.s.	-0.0102385	0.771294	0.829627	n.s.	0.0916786	0.142357	0.225545	n.s.	-0.0979018	0.117208	0.266918	n.s.	-0.120589	0.0851862	0.166373	n.s.
226970	Arhgef4	Rho guanine nucleotide exchange factor (GEF) 4	uc007api.1	chr1	chr1_34800222_34803221	CGI	DN		-0.253731	0.209396	0.362725	n.s.	-0.743606	0.000153937	0.000553657	n.s.	0.0208663	0.921093	0.946527	n.s.	-0.554597	0.00777542	0.0379696	n.s.	0.351486	0.133721	0.236375	n.s.
54324	Arhgef5	Rho guanine nucleotide exchange factor (GEF) 5	uc009bsm.2	chr6	chr6_43275304_43278303	non-CGI	DN		0.327788	0.410041	0.574196	n.s.	-1.07368	0.00463236	0.0112581	n.s.	-0.355344	0.540544	0.644497	n.s.	-0.251054	0.662434	0.800039	n.s.	0.479127	0.461467	0.599043	n.s.
73341	Arhgef6	Rac/Cdc42 guanine nucleotide exchange factor (GEF) 6	uc009thc.2	chrX	chrX_57239390_57242389	non-CGI	UP		0.703295	0.234908	0.393378	n.s.	0.0222254	0.968465	0.97827	n.s.	0.927995	0.0259256	0.054592	n.s.	-0.583997	0.162922	0.333195	n.s.	0.328413	0.481676	0.617913	n.s.
54126	Arhgef7	Rho guanine nucleotide exchange factor (GEF7)	uc009kvw.2	chr8	chr8_11756830_11759829	CGI	HS		-0.0960339	0.202285	0.353961	n.s.	-0.04411	0.548803	0.641366	n.s.	-0.574678	2.14471e-16	6.84663e-15	n.s.	0.117146	0.0919943	0.225469	n.s.	-0.158021	0.0423811	0.0955754	n.s.
236915	Arhgef9	CDC42 guanine nucleotide exchange factor (GEF) 9	uc009ttw.2	chrX	chrX_95165040_95168039	CGI	LS		-1.50621	0.017203	0.0554432	n.s.	0.938612	0.12847	0.198733	n.s.	-0.463434	0.422517	0.536281	n.s.	0.471536	0.416105	0.607155	n.s.	-0.410235	0.521927	0.652098	n.s.
93760	Arid1a	AT rich interactive domain 1A (SWI-like)	uc008vdh.1	chr4	chr4_133752112_133755111	CGI	DN		-0.215234	0.0903576	0.197197	n.s.	-0.760724	1.02113e-09	1.17024e-08	n.s.	0.0666472	0.448304	0.561005	n.s.	-0.0124669	0.887241	0.940793	n.s.	0.0436863	0.658939	0.764393	n.s.
239985	Arid1b	AT rich interactive domain 1B (SWI-like)	uc008aey.1	chr17	chr17_4993574_4996573	CGI	HS		-0.0852547	0.370654	0.53762	n.s.	-0.452401	1.17562e-06	6.90722e-06	n.s.	-0.314485	3.22546e-06	1.9006e-05	n.s.	0.327479	1.25754e-06	4.14039e-05	n.s.	-0.0396965	0.60117	0.71866	n.s.
77044	Arid2	AT rich interactive domain 2 (ARID, RFX-like)	uc007xkd.2	chr15	chr15_96286022_96289021	CGI	DN		-0.268017	0.0362473	0.0984649	n.s.	-1.09599	2.0172e-18	1.29669e-16	n.s.	-0.442525	2.03973e-08	1.84672e-07	n.s.	-0.37236	1.72483e-06	5.37282e-05	n.s.	0.00292501	0.97313	0.984997	n.s.
13496	Arid3a	AT rich interactive domain 3A (BRIGHT-like)	uc007gaq.2	chr10	chr10_79925841_79928840	CGI	DN		-0.0701156	0.701417	0.811474	n.s.	-1.03254	4.88549e-09	4.84167e-08	n.s.	0.0502314	0.78515	0.845988	n.s.	0.241825	0.193802	0.374265	n.s.	0.715452	0.00112523	0.00495578	n.s.
56380	Arid3b	AT rich interactive domain 3B (BRIGHT-like)	uc012gua.2	chr9	chr9_57832733_57835732	non-CGI	DN		-0.670325	6.65293e-19	6.76876e-17	n.s.	-0.213476	0.00322589	0.00820956	n.s.	-1.02356	1.73585e-25	1.61502e-23	n.s.	-0.13743	0.153057	0.319158	n.s.	0.779792	2.35189e-12	1.51184e-10	n.s.
550619	Arid3c	AT rich interactive domain 3C (BRIGHT-like)	uc012dcf.1	chr4	chr4_41728787_41731786	CGI	UP		-1.15857	0.000882096	0.00502198	n.s.	1.97397	1.69818e-08	1.4963e-07	n.s.	0.203128	0.30715	0.417665	n.s.	-0.46524	0.0192935	0.0746915	n.s.	0.443282	0.0494121	0.107837	n.s.
94246	Arid4b	AT rich interactive domain 4B (RBP1-like)	uc007pnb.1	chr13	chr13_14168532_14171531	CGI	DN		0.3129	0.0545007	0.134652	n.s.	-0.372338	0.019437	0.0396021	n.s.	0.111465	0.459723	0.571804	n.s.	-0.0387121	0.799095	0.889637	n.s.	0.396247	0.024764	0.0627958	n.s.
214855	Arid5a	AT rich interactive domain 5A (MRF1-like)	uc007apw.2	chr1	chr1_36306233_36309232	CGI	DN		-0.413595	0.000916325	0.00516899	n.s.	-0.00494323	0.967483	0.977715	n.s.	-0.0310572	0.819258	0.872173	n.s.	0.0509555	0.707893	0.830388	n.s.	0.617786	8.0814e-05	0.000530828	n.s.
71371	Arid5b	AT rich interactive domain 5B (MRF1-like)	uc007fmh.1	chr10	chr10_68277227_68280226	CGI	HS		-1.01504	1.18491e-06	1.67068e-05	n.s.	-0.261154	0.194637	0.280114	n.s.	-0.97264	6.71526e-13	1.29737e-11	n.s.	-0.191246	0.153704	0.320131	n.s.	0.505021	0.000966956	0.00435777	n.s.
23806	Arih1	ariadne RBR E3 ubiquitin protein ligase 1	uc009pxs.2	chr9	chr9_59484875_59487874	CGI	DN		-0.243403	0.0516489	0.1293	n.s.	-0.448638	0.000236136	0.000801401	n.s.	0.0788563	0.306376	0.416733	n.s.	0.140765	0.0686499	0.183733	n.s.	0.234678	0.00742345	0.0235281	n.s.
23807	Arih2	ariadne RBR E3 ubiquitin protein ligase 2	uc009rqn.1	chr9	chr9_108605857_108608856	non-CGI	DN		0.257036	0.00951912	0.0344471	n.s.	-0.578988	2.01311e-09	2.16662e-08	n.s.	0.0822678	0.560946	0.662565	n.s.	0.15203	0.287996	0.482784	n.s.	-0.20874	0.189642	0.308941	n.s.
56795	Arl10	ADP-ribosylation factor-like 10	uc007qoj.2	chr13	chr13_54573513_54576512	CGI	DN		-0.297418	0.0923936	0.200711	n.s.	-0.598704	0.000365706	0.00118105	n.s.	-0.546501	0.00106143	0.00342244	n.s.	-0.189533	0.240002	0.430483	n.s.	0.850613	7.77659e-06	7.10902e-05	n.s.
68146	Arl13b	ADP-ribosylation factor-like 13B	uc007zpw.2	chr16	chr16_62845541_62848540	CGI	HS		0.545175	0.00447521	0.0188415	n.s.	-0.459897	0.0147641	0.0311772	n.s.	0.83379	1.4604e-05	7.43982e-05	n.s.	-0.0557832	0.774267	0.87311	n.s.	-0.49499	0.0202173	0.0532229	n.s.
212772	Arl14ep	ADP-ribosylation factor-like 14 effector protein	uc008llr.1	chr2	chr2_106972898_106975897	CGI	HS		-0.0972475	0.187339	0.335473	n.s.	0.0820229	0.255433	0.350169	n.s.	0.111546	0.0324685	0.0662392	n.s.	-0.183709	0.000423074	0.00414056	n.s.	0.231812	8.15932e-05	0.000534952	n.s.
381142	Arl14epl	ADP-ribosylation factor-like 14 effector protein-like	uc008evy.1	chr18	chr18_46920315_46923314	CGI	DN		-0.0481657	0.600261	0.737651	n.s.	-0.12759	0.154883	0.231931	n.s.	0.274237	0.122036	0.199357	n.s.	0.34156	0.0581914	0.163996	n.s.	-0.438063	0.0281751	0.0693925	n.s.
218639	Arl15	ADP-ribosylation factor-like 15	uc007rxj.1	chr13	chr13_113793008_113796007	CGI	DN		-0.719708	2.68011e-05	0.000257838	n.s.	-0.0547169	0.73973	0.803971	n.s.	-0.09557	0.38932	0.502822	n.s.	0.20422	0.0664521	0.179756	n.s.	0.84778	7.41409e-11	3.18693e-09	n.s.
56327	Arl2	ADP-ribosylation factor-like 2	uc008gho.1	chr19	chr19_6139638_6142637	CGI	HS		0.115395	0.0423726	0.110964	n.s.	0.16894	0.00245226	0.00641864	n.s.	0.374121	1.52046e-06	9.68576e-06	n.s.	0.0387923	0.618426	0.768657	n.s.	-0.323935	0.000191899	0.00111543	n.s.
107566	Arl2bp	ADP-ribosylation factor-like 2 binding protein	uc009mwu.3	chr8	chr8_94665591_94668590	CGI	DN		0.42659	0.00803421	0.0301139	n.s.	-0.467027	0.00308762	0.00789462	n.s.	0.804681	1.63287e-05	8.23833e-05	n.s.	-0.112035	0.55397	0.720622	n.s.	0.80083	0.000297791	0.00162852	n.s.
11861	Arl4a	ADP-ribosylation factor-like 4A	uc007nkr.1	chr12	chr12_40035877_40038876	CGI	HS		-0.23867	0.00238373	0.0113389	n.s.	0.00660078	0.931134	0.952426	n.s.	0.326273	1.30956e-06	8.44878e-06	n.s.	-0.24301	0.000321814	0.00335138	n.s.	0.478026	5.74776e-10	1.94461e-08	n.s.
80981	Arl4d	ADP-ribosylation factor-like 4D	uc007lpq.2	chr11	chr11_101664041_101667040	CGI	DN		-0.426918	0.00355423	0.0156585	n.s.	-0.312781	0.0264655	0.0515658	n.s.	-0.177579	0.189045	0.283477	n.s.	-0.307986	0.0212687	0.0803157	n.s.	0.855339	3.9605e-08	7.62033e-07	n.s.
75423	Arl5a	ADP-ribosylation factor-like 5A	uc008jqy.1	chr2	chr2_52423375_52426374	CGI	DN		0.107967	0.532302	0.682238	n.s.	-0.175446	0.299462	0.398887	n.s.	0.525664	0.00251699	0.0073091	n.s.	-0.234048	0.181769	0.358918	n.s.	0.367147	0.0647875	0.134206	n.s.
75869	Arl5b	ADP-ribosylation factor-like 5B	uc008iky.1	chr2	chr2_15053862_15056861	CGI	HS		-0.161842	0.0488944	0.123697	n.s.	-0.168392	0.0338242	0.063813	n.s.	0.0290227	0.810524	0.865481	n.s.	-0.460799	0.000118521	0.00151686	n.s.	-0.0760021	0.563471	0.686545	n.s.
217151	Arl5c	ADP-ribosylation factor-like 5C	uc007lfe.1	chr11	chr11_97994674_97997673	CGI	DN		1.036	0.00812436	0.0303874	n.s.	-0.840542	0.0301578	0.057751	n.s.	-0.904378	0.0212378	0.0461715	n.s.	-0.0927658	0.803251	0.891997	n.s.	1.01954	0.0228835	0.0588184	n.s.
54208	Arl6ip1	ADP-ribosylation factor-like 6 interacting protein 1	uc009jjo.2	chr7	chr7_118128126_118131125	CGI	HS		-0.528386	2.98246e-16	2.23164e-14	n.s.	0.0552477	0.379297	0.48255	n.s.	-0.454484	1.06967e-12	1.99043e-11	n.s.	-0.0269788	0.671668	0.806891	n.s.	-0.140453	0.0490867	0.107326	n.s.
65105	Arl6ip4	ADP-ribosylation factor-like 6 interacting protein 4	uc008zoz.1	chr5	chr5_124114608_124117607	CGI	DN		-0.432226	0.00247369	0.0116599	n.s.	-0.228489	0.0985899	0.158999	n.s.	0.159591	0.196703	0.292541	n.s.	-0.0849002	0.492749	0.672048	n.s.	0.702289	9.71054e-07	1.21328e-05	n.s.
65106	Arl6ip5	ADP-ribosylation factor-like 6 interacting protein 5	uc009dar.1	chr6	chr6_97209292_97212291	CGI	HS		-0.359234	0.11303	0.233695	n.s.	0.507757	0.0231248	0.0459784	n.s.	-0.379911	0.187211	0.281264	n.s.	-0.468398	0.0941108	0.22927	n.s.	0.339458	0.280625	0.416826	n.s.
65103	Arl6ip6	ADP-ribosylation factor-like 6 interacting protein 6	uc008jrn.2	chr2	chr2_53189932_53192931	CGI	HS		0.465328	1.18891e-06	1.67466e-05	n.s.	0.0762135	0.420354	0.522373	n.s.	0.665835	5.10382e-11	7.31289e-10	n.s.	0.0866042	0.396354	0.589035	n.s.	0.174026	0.131871	0.233758	n.s.
68724	Arl8a	ADP-ribosylation factor-like 8A	uc007csu.1	chr1	chr1_135145334_135148333	CGI	DN		0.066475	0.658828	0.780919	n.s.	-0.6694	5.26627e-06	2.67033e-05	n.s.	-0.490733	0.000327912	0.00121016	n.s.	-0.193346	0.152593	0.31852	n.s.	0.186879	0.220523	0.347287	n.s.
67166	Arl8b	ADP-ribosylation factor-like 8B	uc009ddo.1	chr6	chr6_108781559_108784558	CGI	HS		0.0586164	0.220011	0.374822	n.s.	0.318473	1.14725e-11	1.99562e-10	n.s.	0.0492619	0.443099	0.55646	n.s.	-0.0335667	0.60129	0.756333	n.s.	-0.11763	0.102319	0.191453	n.s.
74252	Armc1	armadillo repeat containing 1	uc008oro.1	chr3	chr3_19161566_19164565	CGI	DN		0.098461	0.0413421	0.109078	n.s.	0.0305889	0.517553	0.612643	n.s.	0.312867	2.83636e-05	0.00013533	n.s.	0.00692101	0.926254	0.962293	n.s.	-0.184915	0.0270969	0.0674246	n.s.
67211	Armc10	armadillo repeat containing 10	uc008wot.1	chr5	chr5_21644484_21647483	CGI	UP		-0.0355833	0.759315	0.851362	n.s.	0.048098	0.672045	0.748529	n.s.	0.34496	7.01514e-05	0.000304547	n.s.	-0.315856	0.0002722	0.00291846	n.s.	-0.325899	0.000725315	0.00343344	n.s.
67645	Armc12	armadillo repeat containing 12	uc008brd.2	chr17	chr17_28529361_28532360	CGI	UP		-0.274846	0.0549261	0.135585	n.s.	0.566449	6.23725e-05	0.00024632	n.s.	-0.046756	0.772193	0.836616	n.s.	0.451318	0.00573422	0.0303493	n.s.	-0.763846	2.13471e-05	0.000169506	n.s.
213402	Armc2	armadillo repeat containing 2	uc007eyi.2	chr10	chr10_42016883_42019882	CGI	HS		0.919529	3.30584e-08	6.97778e-07	n.s.	0.0685987	0.688118	0.761811	n.s.	1.20018	7.36966e-15	1.91937e-13	n.s.	-0.165116	0.308676	0.504658	n.s.	-0.311531	0.0744262	0.149757	n.s.
70882	Armc3	armadillo repeat containing 3	uc012brg.2	chr2	chr2_19197618_19200617	CGI	DN		0.0635876	0.800808	0.87946	n.s.	-0.0177789	0.942538	0.960398	n.s.	-0.0134629	0.967748	0.978332	n.s.	1.29425	0.000161035	0.00193488	n.s.	0.645982	0.105082	0.195432	n.s.
74934	Armc4	armadillo repeat containing 4	uc008dzr.2	chr18	chr18_7296433_7299432	non-CGI	DN		-0.273426	0.0170977	0.0551793	n.s.	-0.00324666	0.976725	0.983204	n.s.	-0.10568	0.420854	0.534505	n.s.	0.128255	0.329506	0.526124	n.s.	-0.682817	1.74861e-06	2.01375e-05	n.s.
276905	Armc7	armadillo repeat containing 7	uc007mht.1	chr11	chr11_115474177_115477176	CGI	HS		0.018877	0.793354	0.874621	n.s.	0.204602	0.00387931	0.00963831	n.s.	0.13052	0.118965	0.195151	n.s.	0.0965341	0.249852	0.441323	n.s.	0.203316	0.0323912	0.0772342	n.s.
74125	Armc8	armadillo repeat containing 8	uc009reg.1	chr9	chr9_99567400_99570399	CGI	HS		-0.221265	0.000861067	0.00491747	n.s.	0.162475	0.0122318	0.0264661	n.s.	-0.485195	1.26602e-25	1.20161e-23	n.s.	-0.190883	2.85196e-05	0.000494877	n.s.	-0.153528	0.00245546	0.00944643	n.s.
78795	Armc9	armadillo repeat containing 9	uc007bvf.1	chr1	chr1_86153280_86156279	CGI	UP		0.137887	0.334607	0.499958	n.s.	0.703825	7.82069e-07	4.78581e-06	n.s.	0.29539	0.00987302	0.0239987	n.s.	-0.235293	0.0399489	0.125616	n.s.	0.0353108	0.783496	0.857534	n.s.
78248	Armcx1	armadillo repeat containing, X-linked 1	uc009ugl.2	chrX	chrX_134716438_134719437	CGI	UP		0.410358	0.451879	0.612608	n.s.	-0.28124	0.60105	0.68765	n.s.	0.459209	0.49387	0.603239	n.s.	-1.75391	0.00942391	0.0438254	n.s.	1.0932	0.148835	0.256124	n.s.
67416	Armcx2	armadillo repeat containing, X-linked 2	uc009ugr.2	chrX	chrX_134807722_134810721	CGI	DN		0.492515	0.554439	0.700516	n.s.	-1.54986	0.0634034	0.109468	n.s.	-1.96347	0.0108191	0.0259241	n.s.	-1.33006	0.073698	0.1929	n.s.	1.87347	0.0341577	0.0804694	n.s.
381544	Armh1	armadillo-like helical domain containing 1	uc008uig.2	chr4	chr4_117250418_117253417	CGI	UP		0.0542545	0.923128	0.954094	n.s.	0.310844	0.587892	0.676758	n.s.	0.338464	0.52486	0.63187	n.s.	0.421828	0.437624	0.626088	n.s.	-1.04364	0.0777789	0.15501	n.s.
71617	Armh3	armadillo-like helical domain containing 3	uc008hrv.1	chr19	chr19_45996989_45999988	CGI	HS		-0.0737808	0.399975	0.565011	n.s.	-0.026815	0.75426	0.816177	n.s.	-0.101497	0.104686	0.175828	n.s.	0.0419589	0.502121	0.679391	n.s.	0.17947	0.0111374	0.0328143	n.s.
67419	Armh4	armadillo-like helical domain containing 4	uc007tkk.2	chr14	chr14_49781868_49784867	non-CGI	UP		0.0172106	0.956687	0.974746	n.s.	1.32332	4.61912e-05	0.000187604	n.s.	-1.14401	6.00836e-05	0.000265366	n.s.	0.704602	0.012389	0.0537768	n.s.	-0.947972	0.00224324	0.00874417	n.s.
11863	Arnt	aryl hydrocarbon receptor nuclear translocator	uc008qjs.2	chr3	chr3_95432890_95435889	CGI	HS		0.533941	0.000119586	0.000917129	n.s.	-0.142856	0.294464	0.393508	n.s.	0.541999	4.33663e-10	5.32366e-09	n.s.	-0.0806224	0.354189	0.550674	n.s.	0.777227	1.31263e-14	1.48506e-12	n.s.
11864	Arnt2	aryl hydrocarbon receptor nuclear translocator 2	uc009ief.2	chr7	chr7_84369403_84372402	non-CGI	LS	LS6	0.520661	0.499921	0.654982	n.s.	-0.81609	0.282178	0.3798	n.s.	-2.54893	1.06011e-05	5.56292e-05	sigDOWN	-0.345039	0.468529	0.652609	n.s.	0.0116418	0.982331	0.991233	n.s.
11865	Arntl	aryl hydrocarbon receptor nuclear translocator-like	uc009jhh.1	chr7	chr7_113279150_113282149	non-CGI	UP		-0.336021	0.00148019	0.00764533	n.s.	0.0763861	0.457783	0.55719	n.s.	-0.382233	2.12416e-08	1.91491e-07	n.s.	-0.053193	0.431918	0.621509	n.s.	-0.163408	0.0304288	0.0737236	n.s.
272322	Arntl2	aryl hydrocarbon receptor nuclear translocator-like 2	uc012evr.2	chr6	chr6_146804030_146807029	non-CGI	HS		-0.198587	0.0112582	0.0394289	n.s.	0.297777	0.000104481	0.000390786	n.s.	-0.760655	1.64233e-30	2.29959e-28	n.s.	0.03418	0.600698	0.755924	n.s.	0.0279597	0.703428	0.799027	n.s.
56443	Arpc1a	actin related protein 2/3 complex, subunit 1A	uc009ama.1	chr5	chr5_145082369_145085368	CGI	DN		0.077767	0.201565	0.353183	n.s.	0.0992545	0.0967841	0.15664	n.s.	-0.0880944	0.536907	0.641876	n.s.	-0.304384	0.0326414	0.108974	n.s.	-0.00330307	0.983506	0.991782	n.s.
11867	Arpc1b	actin related protein 2/3 complex, subunit 1B	uc009amc.2	chr5	chr5_145112756_145115755	CGI	DN		-0.140658	0.0808599	0.182002	n.s.	0.0264557	0.736801	0.801899	n.s.	0.00168174	0.977654	0.98489	n.s.	0.0586255	0.329157	0.525804	n.s.	0.470362	7.55114e-12	4.15519e-10	n.s.
76709	Arpc2	actin related protein 2/3 complex, subunit 2	uc007blp.1	chr1	chr1_74235391_74238390	CGI	HS		0.0648638	0.127404	0.254736	n.s.	-0.0622196	0.135307	0.207674	n.s.	0.102455	0.104425	0.175432	n.s.	-0.0136796	0.828463	0.907875	n.s.	0.0669218	0.346568	0.486178	n.s.
56378	Arpc3	actin related protein 2/3 complex, subunit 3	uc008zlf.1	chr5	chr5_122390428_122393427	CGI	HS		-0.308803	0.00104144	0.00575764	n.s.	0.685965	1.13179e-13	2.93209e-12	n.s.	0.0425045	0.548115	0.651156	n.s.	0.409652	7.9654e-09	5.66678e-07	n.s.	0.505292	4.86335e-10	1.66531e-08	n.s.
67771	Arpc5	actin related protein 2/3 complex, subunit 5	uc007czk.2	chr1	chr1_152767361_152770360	non-CGI	DN		-0.0817543	0.315026	0.47961	n.s.	-0.127069	0.109137	0.173144	n.s.	-0.139076	0.24856	0.35328	n.s.	-0.133419	0.266544	0.459747	n.s.	0.440958	0.00127588	0.00550948	n.s.
74192	Arpc5l	actin related protein 2/3 complex, subunit 5-like	uc008joa.1	chr2	chr2_39006639_39009638	CGI	HS		-0.0990747	0.0763212	0.174339	n.s.	0.0895192	0.101398	0.162841	n.s.	0.385733	5.86761e-19	2.69415e-17	n.s.	-0.0124922	0.773362	0.872299	n.s.	0.223208	5.48297e-06	5.29944e-05	n.s.
70420	Arpin	actin-related protein 2/3 complex inhibitor	uc009hzh.1	chr7	chr7_79933765_79936764	CGI	UP		0.541176	0.0116477	0.0404749	n.s.	0.279498	0.202335	0.289128	n.s.	0.618522	0.000230729	0.000879505	n.s.	-0.0754365	0.663899	0.801029	n.s.	-0.326738	0.0819598	0.161454	n.s.
59046	Arpp19	cAMP-regulated phosphoprotein 19	uc009qro.1	chr9	chr9_75036232_75039231	CGI	HS		-0.101359	0.0181871	0.0578501	n.s.	0.281346	2.25319e-11	3.64167e-10	n.s.	0.2944	2.60982e-11	3.94317e-10	n.s.	-0.106936	0.0155349	0.0634404	n.s.	-0.110546	0.0254016	0.0640681	n.s.
216869	Arrb2	arrestin, beta 2	uc007juu.2	chr11	chr11_70431080_70434079	CGI	DN		-0.00247843	0.983982	0.990848	n.s.	-0.266048	0.0267125	0.0519912	n.s.	0.285683	0.0161257	0.0365934	n.s.	0.0472808	0.696035	0.822598	n.s.	0.368291	0.00848839	0.0263045	n.s.
215705	Arrdc1	arrestin domain containing 1	uc008ipn.2	chr2	chr2_24933782_24936781	CGI	HS		-0.347832	1.06665e-09	3.12311e-08	n.s.	-0.249163	7.25272e-06	3.57255e-05	n.s.	-0.378341	7.67867e-08	6.24091e-07	n.s.	-0.163422	0.0199554	0.0765416	n.s.	0.0669183	0.397556	0.537916	n.s.
70807	Arrdc2	arrestin domain containing 2	uc009mbt.1	chr8	chr8_70838221_70841220	CGI	HS		0.228622	0.00563201	0.0226279	n.s.	0.117748	0.145852	0.220789	n.s.	0.476777	3.03885e-07	2.22786e-06	n.s.	0.119488	0.199045	0.380648	n.s.	0.434577	4.19749e-05	0.000300866	n.s.
105171	Arrdc3	arrestin domain containing 3	uc007rhi.2	chr13	chr13_80881922_80884921	CGI	HS		0.209744	0.32802	0.493128	n.s.	-0.518822	0.0134092	0.0286836	n.s.	1.43622	1.3422e-08	1.25705e-07	n.s.	-0.384653	0.123627	0.277161	n.s.	0.582263	0.0414109	0.0938206	n.s.
66412	Arrdc4	arrestin domain containing 4	uc009hjh.1	chr7	chr7_68747739_68750738	CGI	DN		0.202238	0.557724	0.703347	n.s.	-0.153283	0.650321	0.73043	n.s.	0.598139	0.120855	0.197725	n.s.	-0.247078	0.522962	0.69614	n.s.	0.348951	0.42473	0.564789	n.s.
76920	Arrdc5	arrestin domain containing 5	uc008dbo.1	chr17	chr17_56298787_56301786	non-CGI	UP		-0.496888	0.0504432	0.126889	n.s.	1.05225	3.6214e-05	0.000150585	n.s.	-0.0639368	0.62433	0.717769	n.s.	0.194375	0.140479	0.300883	n.s.	-0.272413	0.0620679	0.129847	n.s.
11881	Arsb	arylsulfatase B	uc011zcv.1	chr13	chr13_93770179_93773178	CGI	UP		0.766952	0.00136515	0.00716679	n.s.	0.702252	0.00409739	0.0101268	n.s.	-0.294455	0.143843	0.227364	n.s.	0.276881	0.169118	0.341715	n.s.	-0.26741	0.234106	0.363856	n.s.
74008	Arsg	arylsulfatase G	uc007mcp.2	chr11	chr11_109542211_109545210	non-CGI	UP		-0.168329	0.657822	0.780315	n.s.	0.32673	0.382936	0.486522	n.s.	-0.496418	0.0778504	0.137943	n.s.	0.515349	0.06769	0.182061	n.s.	-1.45084	1.96149e-06	2.21738e-05	n.s.
77041	Arsk	arylsulfatase K	uc007rgj.1	chr13	chr13_76097161_76100160	CGI	DN		0.313977	0.06938	0.162311	n.s.	-0.506393	0.00278132	0.00719075	n.s.	0.403136	0.0126821	0.0297578	n.s.	-0.231221	0.154154	0.320563	n.s.	-0.429949	0.0153601	0.0426345	n.s.
109978	Art4	ADP-ribosyltransferase 4	uc009emk.1	chr6	chr6_136856101_136859100	CGI	UP		-0.568023	0.0361257	0.0982479	n.s.	-0.162107	0.528293	0.622541	n.s.	-0.961141	1.1184e-05	5.84709e-05	n.s.	-0.0992053	0.631037	0.778075	n.s.	-0.587367	0.00852706	0.0264104	n.s.
11875	Art5	ADP-ribosyltransferase 5	uc012fqt.1	chr7	chr7_102098730_102101729	non-CGI	LS		0.883901	0.115741	0.2377	n.s.	-0.294348	0.598561	0.685468	n.s.	0.969621	0.133664	0.214292	n.s.	-0.432177	0.502397	0.679612	n.s.	1.96079	0.0151272	0.0420871	n.s.
11876	Artn	artemin	uc008ujj.2	chr4	chr4_117928264_117931263	CGI	DN		0.684444	0.00236761	0.0112759	n.s.	-0.50223	0.0235365	0.0467097	n.s.	0.311134	0.0905015	0.156063	n.s.	0.134522	0.476076	0.658709	n.s.	-0.542528	0.00804698	0.0251771	n.s.
68865	Arv1	ARV1 homolog, fatty acid homeostasis modulator	uc012gmy.1	chr8	chr8_124726869_124729868	non-CGI	DN		0.280619	0.0110672	0.038914	n.s.	0.00443003	0.967804	0.9779	n.s.	-0.668038	1.04502e-05	5.4878e-05	n.s.	-0.204948	0.152935	0.319044	n.s.	0.21223	0.187232	0.305879	n.s.
11877	Arvcf	armadillo repeat gene deleted in velocardiofacial syndrome	uc007ynp.2	chr16	chr16_18391063_18394062	CGI	DN		-0.2444	0.362468	0.529329	n.s.	-0.362416	0.164065	0.243361	n.s.	-0.554738	0.0127464	0.0298888	n.s.	0.547538	0.0140122	0.0586303	n.s.	1.08021	8.78838e-05	0.000569332	n.s.
11878	Arx	aristaless related homeobox	uc009tsr.1	chrX	chrX_93285146_93288145	CGI	UP		0.133622	0.685654	0.800704	n.s.	0.0828824	0.798636	0.852015	n.s.	-0.090734	0.678138	0.761673	n.s.	-0.299752	0.164099	0.334731	n.s.	-0.308417	0.188538	0.307604	n.s.
76219	Arxes1	adipocyte-related X-chromosome expressed sequence 1	uc012hot.1	chrX	chrX_136031867_136034866	CGI	DN		0.352253	0.0252678	0.0748664	n.s.	-0.40183	0.00922711	0.0206243	n.s.	0.777452	0.000227527	0.000869644	n.s.	-0.246828	0.241605	0.432285	n.s.	-0.513736	0.0275386	0.068241	n.s.
76976	Arxes2	adipocyte-related X-chromosome expressed sequence 2	uc009uhz.2	chrX	chrX_135992320_135995319	CGI	DN		0.901132	0.00154504	0.00790521	n.s.	-0.569385	0.0415393	0.0763416	n.s.	0.0350098	0.910237	0.939466	n.s.	0.690674	0.0280215	0.0977985	n.s.	-0.68298	0.0495816	0.108141	n.s.
57344	As3mt	arsenic (+3 oxidation state) methyltransferase	uc008hud.1	chr19	chr19_46706175_46709174	CGI	UP		-0.24421	0.182399	0.329226	n.s.	0.85303	3.32339e-06	1.75896e-05	n.s.	-0.914515	4.20596e-06	2.41105e-05	n.s.	0.336151	0.0839022	0.211732	n.s.	-0.588583	0.00616228	0.0202291	n.s.
11886	Asah1	N-acylsphingosine amidohydrolase 1	uc012gcr.1	chr8	chr8_41373198_41376197	CGI	DN		0.087155	0.54257	0.691138	n.s.	-0.835812	2.1484e-09	2.28786e-08	n.s.	0.0882614	0.70339	0.781716	n.s.	-0.888485	0.000125209	0.0015824	n.s.	0.736459	0.00520507	0.0175848	n.s.
54447	Asah2	N-acylsphingosine amidohydrolase 2	uc008hey.1	chr19	chr19_32106669_32109668	CGI	LS		0.010462	0.966724	0.980944	n.s.	-0.25681	0.287457	0.385547	n.s.	-0.198075	0.32716	0.438932	n.s.	0.390252	0.0565412	0.161276	n.s.	-0.793907	0.000334239	0.00179522	n.s.
13196	Asap1	ArfGAP with SH3 domain, ankyrin repeat and PH domain1	uc007vzh.2	chr15	chr15_64310976_64313975	CGI	HS		-0.069736	0.159273	0.299049	n.s.	0.159676	0.0010191	0.0029521	n.s.	-0.524901	1.03291e-11	1.65994e-10	n.s.	0.164208	0.032369	0.108306	n.s.	-0.184267	0.0318317	0.07617	n.s.
211914	Asap2	ArfGAP with SH3 domain, ankyrin repeat and PH domain 2	uc007ndi.1	chr12	chr12_21110256_21113255	CGI	DN		-0.360168	0.00424167	0.0180354	n.s.	-0.802063	4.86408e-11	7.37276e-10	n.s.	-0.594049	1.9807e-08	1.79789e-07	n.s.	-0.223663	0.0310378	0.104974	n.s.	0.244381	0.0368538	0.0855387	n.s.
230837	Asap3	ArfGAP with SH3 domain, ankyrin repeat and PH domain 3	uc012dng.1	chr4	chr4_136239655_136242654	non-CGI	DN		0.663623	0.0162456	0.0530506	n.s.	-0.0109168	0.968591	0.978276	n.s.	-0.529928	0.0941435	0.161184	n.s.	0.872275	0.00666347	0.0338365	n.s.	0.498649	0.191013	0.310709	n.s.
65247	Asb1	ankyrin repeat and SOCS box-containing 1	uc007caz.1	chr1	chr1_91539065_91542064	CGI	DN		-0.349413	0.0878305	0.193232	n.s.	-0.153288	0.435559	0.536838	n.s.	-0.670286	0.00153639	0.00473886	n.s.	0.169601	0.409875	0.601604	n.s.	0.647307	0.00796279	0.0249578	n.s.
70392	Asb12	ankyrin repeat and SOCS box-containing 12	uc009tty.1	chrX	chrX_95476630_95479629	non-CGI	UP		0.00594956	0.987565	0.993144	n.s.	1.12098	0.00338861	0.00857584	n.s.	0.42646	0.0818065	0.143573	n.s.	-0.7827	0.00134135	0.0102982	n.s.	-1.52976	2.94172e-09	8.15723e-08	n.s.
142688	Asb13	ankyrin repeat and SOCS box-containing 13	uc033ggn.1	chr13	chr13_3632532_3635531	CGI	UP		-0.531536	0.00467891	0.0195074	n.s.	0.98844	1.06433e-07	7.89289e-07	n.s.	-1.47127	1.18408e-08	1.11858e-07	n.s.	-0.115623	0.643038	0.785478	n.s.	-0.274689	0.323418	0.461858	n.s.
66772	Asb17	ankyrin repeat and SOCS box-containing 17	uc008rty.1	chr3	chr3_153842747_153845746	CGI	UP		-0.216423	0.599207	0.737045	n.s.	-0.491492	0.196575	0.282201	n.s.	-0.165509	0.707076	0.784703	n.s.	-0.755721	0.0641367	0.175186	n.s.	-0.474266	0.245207	0.376639	n.s.
72317	Asb17os	ankyrin repeat and SOCS box-containing 17, opposite strand	uc008rtz.2	chr3	chr3_153850925_153853924	non-CGI	UP		-0.520942	0.0616303	0.148227	n.s.	0.343743	0.20263	0.289396	n.s.	-0.856259	0.00549474	0.0144327	n.s.	-0.161181	0.555297	0.721519	n.s.	-0.616506	0.0274673	0.0681119	n.s.
65255	Asb4	ankyrin repeat and SOCS box-containing 4	uc009awi.1	chr6	chr6_5381886_5384885	CGI	UP		1.3497	1.69555e-08	3.83657e-07	n.s.	1.38094	8.49887e-09	7.99674e-08	n.s.	1.28644	1.09549e-13	2.41691e-12	n.s.	0.108707	0.526727	0.699566	n.s.	0.601626	0.00228771	0.00889547	n.s.
72323	Asb6	ankyrin repeat and SOCS box-containing 6	uc008jcx.1	chr2	chr2_30826801_30829800	CGI	DN		0.100471	0.297734	0.462546	n.s.	-0.658487	1.91502e-12	3.92496e-11	n.s.	-0.731655	0.0135955	0.0316489	n.s.	0.20739	0.478336	0.660923	n.s.	0.327353	0.327569	0.466092	n.s.
78541	Asb8	ankyrin repeat and SOCS box-containing 8	uc007xlx.2	chr15	chr15_98144203_98147202	CGI	HS		0.0157216	0.718889	0.823201	n.s.	0.148087	0.000537394	0.00166846	n.s.	0.05695	0.441151	0.554754	n.s.	-0.101011	0.171887	0.345495	n.s.	0.0528014	0.526033	0.655251	n.s.
75452	Ascc2	activating signal cointegrator 1 complex subunit 2	uc007hva.2	chr11	chr11_4636293_4639292	CGI	DN		-0.362978	0.00197994	0.00974264	n.s.	-0.055056	0.628935	0.711666	n.s.	-0.364391	0.000855563	0.00282762	n.s.	0.290647	0.00772189	0.0378257	n.s.	-0.0283824	0.817377	0.882325	n.s.
77987	Ascc3	activating signal cointegrator 1 complex subunit 3	uc007fak.2	chr10	chr10_50591169_50594168	CGI	HS		-0.0361428	0.665595	0.785844	n.s.	-0.261854	0.00127618	0.00359802	n.s.	-0.290881	0.00565332	0.0147808	n.s.	0.252973	0.0160184	0.0649463	n.s.	-0.692914	2.17669e-09	6.23134e-08	n.s.
17172	Ascl1	achaete-scute family bHLH transcription factor 1	uc007gqs.1	chr10	chr10_87492161_87495160	CGI	LS	LS3	-0.449467	0.462226	0.622416	n.s.	1.35735	0.0267684	0.0520719	n.s.	2.14535	0.00247373	0.00720419	sigUP	0.344266	0.620014	0.769914	n.s.	1.58938	0.0560625	0.119454	n.s.
17173	Ascl2	achaete-scute family bHLH transcription factor 2	uc009koj.2	chr7	chr7_142967765_142970764	CGI	DN		0.414023	0.175017	0.31991	n.s.	0.690036	0.0271873	0.0527483	n.s.	0.350041	0.345721	0.459001	n.s.	0.98831	0.0123072	0.0534876	n.s.	-0.242441	0.594334	0.712838	n.s.
66403	Asf1a	anti-silencing function 1A histone chaperone	uc007fbr.1	chr10	chr10_53595461_53598460	CGI	HS		-0.054622	0.3299	0.49499	n.s.	0.623999	1.0913e-29	3.4296e-27	n.s.	0.167932	0.00724414	0.0183465	n.s.	0.0336682	0.590395	0.74775	n.s.	0.143581	0.0420936	0.0950918	n.s.
66929	Asf1b	anti-silencing function 1B histone chaperone	uc009mlk.1	chr8	chr8_83954194_83957193	CGI	HS		0.240447	1.04148e-06	1.49987e-05	n.s.	0.23038	1.91122e-06	1.07128e-05	n.s.	0.167806	0.00953442	0.0232877	n.s.	0.0693472	0.284326	0.479139	n.s.	0.00180459	0.980242	0.990116	n.s.
11889	Asgr1	asialoglycoprotein receptor 1	uc007jts.2	chr11	chr11_70053198_70056197	non-CGI	DN		-0.210778	0.410894	0.575106	n.s.	0.572783	0.0239497	0.0473772	n.s.	-0.095881	0.782994	0.844501	n.s.	0.534239	0.130575	0.287273	n.s.	0.358298	0.38214	0.522653	n.s.
11890	Asgr2	asialoglycoprotein receptor 2	uc007jtt.1	chr11	chr11_70091144_70094143	non-CGI	HS		-0.132002	0.20761	0.36069	n.s.	-0.0353091	0.73003	0.796058	n.s.	0.199354	0.0763346	0.135642	n.s.	-0.138412	0.218507	0.405582	n.s.	0.299699	0.0188229	0.0501496	n.s.
192195	Ash1l	ASH1 like histone lysine methyltransferase	uc008pxi.1	chr3	chr3_88948864_88951863	CGI	HS		-0.480974	8.5605e-06	9.55506e-05	n.s.	-0.469148	5.33352e-06	2.69959e-05	n.s.	-0.584769	6.24366e-05	0.000274607	n.s.	-0.343777	0.0165034	0.0664299	n.s.	-0.0837438	0.598919	0.716756	n.s.
23808	Ash2l	ASH2 like histone lysine methyltransferase complex subunit	uc033jeu.1	chr8	chr8_25838958_25841957	CGI	DN		-0.225353	0.00339106	0.015104	n.s.	-0.54129	3.69179e-13	8.61539e-12	n.s.	0.144375	0.0881922	0.152714	n.s.	-0.250123	0.00310137	0.0193389	n.s.	0.154217	0.104685	0.194847	n.s.
11419	Asic1	acid-sensing (proton-gated) ion channel 1	uc011zzh.2	chr15	chr15_99693690_99696689	non-CGI	LS		0.0907356	0.775221	0.862224	n.s.	0.428568	0.178605	0.260803	n.s.	0.375375	0.157941	0.245021	n.s.	0.175662	0.528417	0.700626	n.s.	0.488078	0.137381	0.241107	n.s.
171209	Asic3	acid-sensing (proton-gated) ion channel 3	uc008wrj.1	chr5	chr5_24411951_24414950	non-CGI	UP		-0.518229	0.231693	0.389291	n.s.	0.780977	0.0680478	0.11614	n.s.	-1.90206	0.00265463	0.00764443	n.s.	0.0270268	0.962063	0.982185	n.s.	-0.503157	0.427257	0.567189	n.s.
241118	Asic4	acid-sensing (proton-gated) ion channel family member 4	uc007bpg.1	chr1	chr1_75449010_75452009	CGI	LS		0.159512	0.753413	0.847905	n.s.	0.632777	0.216574	0.305241	n.s.	-0.170392	0.728054	0.800758	n.s.	0.628458	0.217539	0.404368	n.s.	-0.726351	0.197652	0.318791	n.s.
109900	Asl	argininosuccinate lyase	uc008zty.1	chr5	chr5_130022832_130025831	CGI	DN		0.0697155	0.767805	0.857482	n.s.	-0.913319	4.59006e-05	0.000186584	n.s.	-0.0356463	0.917552	0.944166	n.s.	-0.948496	0.00539451	0.0291493	n.s.	0.431072	0.25644	0.389505	n.s.
56495	Asna1	arsA arsenite transporter, ATP-binding, homolog 1 (bacterial)	uc009mox.1	chr8	chr8_85023779_85026778	CGI	HS		0.129959	0.0607686	0.146804	n.s.	-0.0506385	0.45585	0.555744	n.s.	0.305931	1.74874e-06	1.09817e-05	n.s.	-0.0921031	0.151423	0.316906	n.s.	-0.157545	0.027575	0.0682953	n.s.
27053	Asns	asparagine synthetase	uc009axf.1	chr6	chr6_7691683_7694682	CGI	DN		0.160991	0.504457	0.658319	n.s.	-0.200174	0.396494	0.498996	n.s.	1.12724	0.000108666	0.000449606	n.s.	-0.628334	0.0305557	0.103812	n.s.	-0.47577	0.13479	0.237978	n.s.
70396	Asnsd1	asparagine synthetase domain containing 1	uc007azf.1	chr1	chr1_53345262_53348261	non-CGI	HS		-0.103206	0.218343	0.372924	n.s.	0.14456	0.0787115	0.131639	n.s.	-0.0517279	0.530855	0.636299	n.s.	-0.153194	0.0622077	0.171791	n.s.	-0.0296804	0.746092	0.831526	n.s.
104816	Aspg	asparaginase	uc011yvd.1	chr12	chr12_112119653_112122652	non-CGI	DN		0.0727521	0.636113	0.764309	n.s.	-0.27708	0.0650223	0.111745	n.s.	-0.436429	0.0749252	0.133551	n.s.	0.488617	0.046772	0.140467	n.s.	-0.182731	0.507356	0.639476	n.s.
65973	Asph	aspartate-beta-hydroxylase	uc008ryo.3	chr4	chr4_9667663_9670662	CGI	HS		-0.467607	0.00173359	0.0087278	n.s.	-0.0481913	0.738241	0.802703	n.s.	-0.002735	0.98041	0.986669	n.s.	-0.131772	0.234651	0.424512	n.s.	0.527819	3.40754e-05	0.000250335	n.s.
72898	Asphd2	aspartate beta-hydroxylase domain containing 2	uc008yth.2	chr5	chr5_112390714_112393713	CGI	HS		1.88065	5.22971e-16	3.87218e-14	n.s.	0.159211	0.487586	0.584905	n.s.	1.46455	3.40594e-14	8.01444e-13	n.s.	-0.0078468	0.968607	0.985258	n.s.	-0.538257	0.0128153	0.0367398	n.s.
12316	Aspm	abnormal spindle microtubule assembly	uc007cwj.1	chr1	chr1_139453319_139456318	CGI	HS		-0.188469	0.0224388	0.0681551	n.s.	0.273226	0.000744475	0.00222823	n.s.	0.550953	2.60692e-15	7.24303e-14	n.s.	0.203946	0.00407472	0.0237728	n.s.	-0.102699	0.196986	0.317974	n.s.
66695	Aspn	asporin	uc007qjm.2	chr13	chr13_49542943_49545942	non-CGI	DN		-0.170121	0.248612	0.408537	n.s.	-0.106594	0.452695	0.552612	n.s.	-0.043211	0.788683	0.84876	n.s.	-0.270939	0.0826297	0.20953	n.s.	0.2819	0.10708	0.198213	n.s.
68938	Aspscr1	alveolar soft part sarcoma chromosome region, candidate 1 (human)	uc007mub.1	chr11	chr11_120675161_120678160	non-CGI	DN		0.147606	0.00629221	0.0246682	n.s.	-0.21706	4.04897e-05	0.00016631	n.s.	0.247571	2.02458e-05	9.96227e-05	n.s.	0.108578	0.062865	0.173166	n.s.	-0.283284	1.31526e-05	0.00011273	n.s.
66514	Asrgl1	asparaginase like 1	uc008gon.1	chr19	chr19_9134067_9137066	CGI	UP		0.163053	0.708321	0.816887	n.s.	0.785586	0.0747969	0.125911	n.s.	-1.16253	9.9211e-06	5.22743e-05	n.s.	0.0481643	0.846324	0.917938	n.s.	-0.339304	0.212323	0.337443	n.s.
11898	Ass1	argininosuccinate synthetase 1	uc008jdu.1	chr2	chr2_31468770_31471769	CGI	UP		0.428893	0.00893076	0.0327878	n.s.	0.678116	0.000195873	0.000684974	n.s.	0.125409	0.464296	0.575658	n.s.	0.02452	0.888101	0.941123	n.s.	-0.386502	0.0392692	0.0899343	n.s.
66595	Aste1	asteroid homolog 1	uc009rie.2	chr9	chr9_105399288_105402287	non-CGI	HS		-0.176525	0.0927708	0.201314	n.s.	-0.0504546	0.619117	0.702636	n.s.	-0.44441	1.59474e-06	1.0127e-05	n.s.	-0.0405496	0.652316	0.792054	n.s.	-0.0428718	0.668782	0.772895	n.s.
215095	Astl	astacin-like metalloendopeptidase (M12 family)	uc008mfh.3	chr2	chr2_127340136_127343135	non-CGI	DN		0.104424	0.12822	0.256114	n.s.	0.292871	1.32474e-05	6.1284e-05	n.s.	-0.283991	0.00833602	0.0207294	n.s.	0.288208	0.00742297	0.0367904	n.s.	-0.66728	2.41303e-08	5.00367e-07	n.s.
11899	Astn1	astrotactin 1	uc007ddt.3	chr1	chr1_158360804_158363803	CGI	UP	UP3	-1.17758	0.000371438	0.00241623	n.s.	2.27157	5.51614e-11	8.2115e-10	sigUP	-0.698537	0.0769563	0.136466	n.s.	0.846871	0.0326778	0.10907	n.s.	-1.25093	0.00394124	0.0139762	n.s.
211961	Asxl3	additional sex combs like 3, transcriptional regulator	uc008efm.2	chr18	chr18_22343589_22346588	CGI	HS		0.205255	0.144859	0.279901	n.s.	0.245768	0.0777497	0.130215	n.s.	0.0415047	0.704029	0.782249	n.s.	0.0431405	0.694359	0.821555	n.s.	-0.128921	0.290537	0.427552	n.s.
74068	Asz1	ankyrin repeat, SAM and basic leucine zipper domain containing 1	uc009bah.2	chr6	chr6_18107562_18110561	CGI	UP		-0.0652514	0.426853	0.589277	n.s.	0.646162	1.27953e-15	4.86428e-14	n.s.	-0.17006	0.00972779	0.0237027	n.s.	0.0660998	0.314511	0.510479	n.s.	-0.546403	6.65887e-14	6.67221e-12	n.s.
67979	Atad1	ATPase family, AAA domain containing 1	uc008hfp.1	chr19	chr19_32710799_32713798	CGI	UP		0.0170448	0.841033	0.90386	n.s.	0.278482	0.000825382	0.00244438	n.s.	0.122017	0.0204944	0.044817	n.s.	-0.152002	0.00389331	0.0230443	n.s.	0.123639	0.0372666	0.0863692	n.s.
70472	Atad2	ATPase family, AAA domain containing 2	uc007vth.1	chr15	chr15_58133583_58136582	CGI	DN		0.494311	1.61464e-05	0.000165466	n.s.	-0.369215	0.00102511	0.00296707	n.s.	0.13585	0.244032	0.347998	n.s.	0.16951	0.147675	0.311833	n.s.	0.195085	0.141183	0.246404	n.s.
320817	Atad2b	ATPase family, AAA domain containing 2B	uc007myv.1	chr12	chr12_4967852_4970851	non-CGI	DN		-0.609811	0.00242958	0.0115012	n.s.	-0.425768	0.0223688	0.0447187	n.s.	-0.446733	0.002761	0.00791206	n.s.	0.203278	0.167712	0.339894	n.s.	0.376174	0.027991	0.0690233	n.s.
108888	Atad3a	ATPase family, AAA domain containing 3A	uc008wen.2	chr4	chr4_155759599_155762598	CGI	DN		-0.0171499	0.906463	0.944596	n.s.	-0.111589	0.434014	0.535259	n.s.	-0.186237	0.129239	0.208833	n.s.	0.177878	0.147539	0.311697	n.s.	0.486441	0.000584506	0.00287017	n.s.
237877	Atad5	ATPase family, AAA domain containing 5	uc007klh.1	chr11	chr11_80100282_80103281	CGI	DN		0.263919	0.0965563	0.207334	n.s.	-0.429288	0.00576195	0.0136492	n.s.	0.0475966	0.643492	0.733952	n.s.	-0.229374	0.0250301	0.0898415	n.s.	-0.00148958	0.989543	0.995031	n.s.
73242	Atat1	alpha tubulin acetyltransferase 1	uc012arw.2	chr17	chr17_35902836_35905835	non-CGI	HS		0.24176	0.00590862	0.0234586	n.s.	0.347245	7.91857e-05	0.000305467	n.s.	0.240177	0.0439949	0.0854754	n.s.	0.375849	0.00192742	0.0135475	n.s.	-0.424774	0.00158519	0.00657797	n.s.
11907	Ate1	arginyltransferase 1	uc009kaa.2	chr7	chr7_130518081_130521080	CGI	DN		0.423691	8.01455e-10	2.40621e-08	n.s.	-0.432272	1.63353e-10	2.20223e-09	n.s.	0.00254118	0.974467	0.982807	n.s.	-0.0773438	0.329767	0.526286	n.s.	0.548127	1.75598e-09	5.18436e-08	n.s.
11908	Atf1	activating transcription factor 1	uc007xqs.1	chr15	chr15_100226359_100229358	CGI	HS		-0.0921108	0.184903	0.332344	n.s.	-0.359964	1.00084e-07	7.44157e-07	n.s.	-0.121449	0.0740801	0.132479	n.s.	-0.285402	2.4722e-05	0.000440326	n.s.	0.567314	2.38409e-13	1.99399e-11	n.s.
11909	Atf2	activating transcription factor 2	uc008kdh.2	chr2	chr2_73891140_73894139	CGI	HS		0.167509	0.022662	0.0685824	n.s.	-0.114071	0.113049	0.178331	n.s.	0.112456	0.165346	0.254497	n.s.	-0.165058	0.0417214	0.129619	n.s.	0.374061	4.91687e-05	0.000346114	n.s.
11910	Atf3	activating transcription factor 3	uc011wyt.1	chr1	chr1_191216540_191219539	non-CGI	UP		-0.151194	0.578837	0.720591	n.s.	1.0182	0.000180518	0.000638064	n.s.	-0.798538	0.00168328	0.00513149	n.s.	0.199818	0.420684	0.611315	n.s.	-0.864021	0.00139755	0.00593517	n.s.
11911	Atf4	activating transcription factor 4	uc033gvi.1	chr15	chr15_80253684_80256683	CGI	HS		-0.388726	1.37871e-10	4.77171e-09	n.s.	0.306955	2.04509e-07	1.42261e-06	n.s.	-1.54174	6.24486e-38	1.60572e-35	n.s.	0.508279	1.45426e-05	0.000291719	n.s.	-0.357963	0.00613746	0.020171	n.s.
107503	Atf5	activating transcription factor 5	uc012fju.1	chr7	chr7_44815159_44818158	CGI	HS		-0.256279	0.132131	0.261856	n.s.	-0.374035	0.0219375	0.0439682	n.s.	-0.227323	0.0992909	0.168515	n.s.	-0.0511073	0.708765	0.830466	n.s.	0.781516	1.09608e-06	1.34206e-05	n.s.
226641	Atf6	activating transcription factor 6	uc007dmj.1	chr1	chr1_170866272_170869271	CGI	HS		0.129943	0.0291033	0.0833157	n.s.	0.0779905	0.182176	0.265191	n.s.	-0.28409	2.41367e-05	0.000116459	n.s.	-0.026995	0.687365	0.816736	n.s.	0.0565304	0.454144	0.592755	n.s.
223922	Atf7	activating transcription factor 7	uc007xwm.1	chr15	chr15_102623589_102626588	CGI	HS		0.328837	0.000147824	0.00109797	n.s.	-0.61923	2.55905e-13	6.21823e-12	n.s.	0.300486	1.34471e-05	6.90519e-05	n.s.	-0.169851	0.0143361	0.0597353	n.s.	0.0516638	0.504406	0.636911	n.s.
54343	Atf7ip	activating transcription factor 7 interacting protein	uc009elw.1	chr6	chr6_136531450_136534449	non-CGI	HS		-0.16385	0.04336	0.113094	n.s.	0.12876	0.104232	0.16654	n.s.	-0.341174	3.05778e-06	1.81465e-05	n.s.	-0.0294959	0.685905	0.815954	n.s.	0.12952	0.115639	0.210933	n.s.
75329	Atf7ip2	activating transcription factor 7 interacting protein 2	uc007ydg.2	chr16	chr16_10191406_10194405	CGI	HS		-0.229462	0.0532257	0.132237	n.s.	0.622976	1.90633e-07	1.3366e-06	n.s.	-0.157564	0.173092	0.264463	n.s.	0.0682747	0.553002	0.720395	n.s.	0.115804	0.375098	0.515463	n.s.
66795	Atg10	autophagy related 10	uc007rjr.1	chr13	chr13_91222488_91225487	CGI	UP		0.056433	0.675844	0.793837	n.s.	0.504157	0.000186753	0.000657143	n.s.	-0.647406	1.91849e-06	1.19574e-05	n.s.	0.531126	8.93525e-05	0.00121036	n.s.	-0.148169	0.330346	0.469007	n.s.
68118	Atg101	autophagy related 101	uc007xsw.1	chr15	chr15_101282801_101285800	CGI	HS		-0.140202	0.0499799	0.125947	n.s.	-0.0652633	0.349872	0.452685	n.s.	0.36921	6.31315e-11	8.91914e-10	n.s.	-0.0573763	0.311005	0.507088	n.s.	0.516247	1.81495e-15	2.44447e-13	n.s.
67526	Atg12	autophagy related 12	uc008evu.1	chr18	chr18_46740080_46743079	CGI	HS		-0.0891124	0.0575464	0.140581	n.s.	0.435185	3.39318e-21	3.33238e-19	n.s.	-0.12776	0.0108845	0.026063	n.s.	0.219909	1.19049e-05	0.000249792	n.s.	-0.276532	8.21398e-07	1.05987e-05	n.s.
100504663	Atg14	autophagy related 14	uc007tik.2	chr14	chr14_47566935_47569934	CGI	HS		0.119866	0.0481539	0.122174	n.s.	0.12049	0.0427283	0.0781208	n.s.	0.174349	0.00570853	0.0149031	n.s.	0.0831636	0.18793	0.366884	n.s.	0.0356256	0.616426	0.730677	n.s.
77040	Atg16l1	autophagy related 16-like 1 (S. cerevisiae)	uc007bxo.1	chr1	chr1_87776958_87779957	non-CGI	HS		0.128743	0.128171	0.256089	n.s.	-0.0563549	0.496716	0.593354	n.s.	-0.2367	0.0083639	0.0207803	n.s.	-0.145311	0.103946	0.246231	n.s.	0.05957	0.552886	0.678019	n.s.
73683	Atg16l2	autophagy related 16-like 2 (S. cerevisiae)	uc009iof.2	chr7	chr7_101300589_101303588	CGI	DN		-0.965418	0.00115495	0.00625319	n.s.	-0.459181	0.105986	0.168802	n.s.	-1.35197	1.20295e-08	1.1349e-07	n.s.	-0.0787389	0.728106	0.843246	n.s.	0.244897	0.340445	0.479392	n.s.
329015	Atg2a	autophagy related 2A	uc008ghw.1	chr19	chr19_6255052_6258051	CGI	DN		0.154914	0.223652	0.37888	n.s.	-0.582676	2.46576e-06	1.34688e-05	n.s.	-0.0924567	0.461789	0.57346	n.s.	0.266858	0.0348137	0.114152	n.s.	0.340562	0.0191402	0.0508417	n.s.
67841	Atg3	autophagy related 3	uc007zii.1	chr16	chr16_45157329_45160328	CGI	DN		-0.197185	0.157546	0.296762	n.s.	-0.01426	0.916581	0.942233	n.s.	-0.138513	0.32527	0.437094	n.s.	0.114792	0.414978	0.60595	n.s.	0.825852	4.28704e-07	5.97902e-06	n.s.
666468	Atg4a	autophagy related 4A, cysteine peptidase	uc029unx.1	chr3	chr3_103644569_103647568	non-CGI	UP		0.195917	0.141204	0.274319	n.s.	0.456219	0.000739094	0.00221399	n.s.	-0.280901	0.0180428	0.0403226	n.s.	0.0550601	0.639299	0.7827	n.s.	0.0599083	0.650911	0.757695	n.s.
242557	Atg4c	autophagy related 4C, cysteine peptidase	uc008tut.1	chr4	chr4_99192434_99195433	CGI	DN		-0.890481	1.12295e-05	0.000120675	n.s.	-0.847246	2.79523e-06	1.50821e-05	n.s.	-0.275285	0.240742	0.344105	n.s.	-0.104974	0.648135	0.78871	n.s.	-0.274963	0.273364	0.408755	n.s.
235040	Atg4d	autophagy related 4D, cysteine peptidase	uc009okt.2	chr9	chr9_21263785_21266784	CGI	DN	DN4	0.506236	0.0539958	0.133708	n.s.	-2.02769	1.7339e-15	6.40231e-14	sigDOWN	-0.0651987	0.90194	0.933492	n.s.	-0.900546	0.0868137	0.216684	n.s.	0.468709	0.422123	0.562168	n.s.
11793	Atg5	autophagy related 5	uc007ezt.1	chr10	chr10_44266858_44269857	CGI	HS		-0.061729	0.0795879	0.179855	n.s.	0.170797	7.19101e-07	4.4389e-06	n.s.	-0.0526577	0.228814	0.330316	n.s.	0.0342054	0.434363	0.623441	n.s.	-0.0157217	0.749315	0.83341	n.s.
74244	Atg7	autophagy related 7	uc009dib.2	chr6	chr6_114641597_114644596	CGI	DN		0.160823	0.0149865	0.049868	n.s.	-0.348853	6.53103e-08	5.07483e-07	n.s.	-0.0365284	0.633564	0.725591	n.s.	-0.0385875	0.614159	0.765012	n.s.	0.157084	0.0690255	0.141227	n.s.
245860	Atg9a	autophagy related 9A	uc011wnh.2	chr1	chr1_75190511_75193510	CGI	HS		0.0505652	0.638651	0.766134	n.s.	0.021787	0.836266	0.88129	n.s.	0.105857	0.270901	0.379053	n.s.	0.390462	5.30643e-05	0.000801747	n.s.	0.414391	0.000173253	0.00101877	n.s.
108147	Atic	5-aminoimidazole-4-carboxamide ribonucleotide formyltransferase/IMP cyclohydrolase	uc007bjr.2	chr1	chr1_71555656_71558655	CGI	HS		0.361883	0.0281759	0.0812174	n.s.	-0.369712	0.0226196	0.0451371	n.s.	0.731123	6.12609e-07	4.21377e-06	n.s.	-0.20162	0.178035	0.354017	n.s.	-0.0707368	0.66854	0.772805	n.s.
73991	Atl1	atlastin GTPase 1	uc007ntc.2	chr12	chr12_69957541_69960540	non-CGI	HS		-0.113313	0.033898	0.0937032	n.s.	0.0442587	0.396462	0.498996	n.s.	-0.303268	5.98608e-06	3.30684e-05	n.s.	-0.0433339	0.515868	0.690591	n.s.	-0.329739	8.79403e-06	7.91127e-05	n.s.
56298	Atl2	atlastin GTPase 2	uc008dqh.1	chr17	chr17_79894624_79897623	CGI	UP		0.0535137	0.607449	0.743083	n.s.	0.124892	0.221762	0.311497	n.s.	0.017788	0.826783	0.878554	n.s.	-0.149525	0.0654957	0.177713	n.s.	0.122041	0.181791	0.29908	n.s.
109168	Atl3	atlastin GTPase 3	uc008glg.2	chr19	chr19_7492938_7495937	CGI	HS		0.221626	0.000759378	0.00442303	n.s.	-0.248036	0.000119687	0.000441867	n.s.	-0.0451459	0.445751	0.558848	n.s.	-0.168758	0.00418959	0.0243323	n.s.	0.247861	0.000197958	0.00114734	n.s.
11920	Atm	ataxia telangiectasia mutated	uc012gtj.1	chr9	chr9_53532467_53535466	non-CGI	LS		0.514619	0.000202072	0.00143675	n.s.	-0.0152207	0.91161	0.938482	n.s.	0.666309	6.93171e-06	3.78195e-05	n.s.	0.26928	0.0778659	0.200762	n.s.	-0.870283	1.41344e-07	2.3355e-06	n.s.
234776	Atmin	ATM interactor	uc009nop.2	chr8	chr8_116941893_116944892	CGI	DN		-0.229232	0.0304781	0.0862387	n.s.	0.0231499	0.822798	0.870959	n.s.	-0.105538	0.177446	0.269873	n.s.	0.00696008	0.929091	0.963992	n.s.	0.238499	0.00709791	0.0226384	n.s.
13498	Atn1	atrophin 1	uc009drq.1	chr6	chr6_124754522_124757521	CGI	HS		0.494591	0.00160688	0.00818015	n.s.	-0.124171	0.424397	0.525922	n.s.	-0.0222018	0.873161	0.913382	n.s.	0.502793	0.000425286	0.00415933	n.s.	0.135956	0.40993	0.550047	n.s.
11927	Atox1	antioxidant 1 copper chaperone	uc007izj.1	chr11	chr11_55459639_55462638	CGI	HS		-0.213619	0.00747999	0.028459	n.s.	0.219027	0.00502396	0.0120962	n.s.	0.287855	1.00464e-06	6.63284e-06	n.s.	-0.033002	0.576213	0.737357	n.s.	0.099681	0.134075	0.236892	n.s.
11982	Atp10a	ATPase, class V, type 10A	uc009hef.2	chr7	chr7_58656702_58659701	CGI	UP		-0.699883	0.00247257	0.0116599	n.s.	1.68365	3.88113e-13	9.01264e-12	n.s.	-0.607821	5.80363e-08	4.82794e-07	n.s.	-0.013601	0.901882	0.94906	n.s.	-0.904617	5.87353e-14	6.0191e-12	n.s.
319767	Atp10b	ATPase, class V, type 10B	uc007imk.2	chr11	chr11_43148377_43151376	non-CGI	HS		-0.26263	0.00257397	0.0120295	n.s.	-0.419796	7.10606e-07	4.39606e-06	n.s.	-0.54987	5.06393e-12	8.54583e-11	n.s.	-0.00501195	0.94934	0.97605	n.s.	-0.0396706	0.653892	0.760416	n.s.
231287	Atp10d	ATPase, class V, type 10D	uc008xrg.2	chr5	chr5_72201829_72204828	CGI	LS		1.84765	0.00420611	0.0179057	n.s.	-0.975242	0.116214	0.182348	n.s.	1.27217	0.0186984	0.0415122	n.s.	-0.303695	0.581378	0.741575	n.s.	-0.0397604	0.951355	0.970222	n.s.
50770	Atp11a	ATPase, class VI, type 11A	uc009kwj.2	chr8	chr8_12755516_12758515	CGI	DN		-0.143041	0.269116	0.431098	n.s.	-0.373386	0.00313062	0.00799589	n.s.	-0.212032	0.00164819	0.00503753	n.s.	0.111558	0.0971596	0.234797	n.s.	0.248669	0.00113314	0.0049875	n.s.
76295	Atp11b	ATPase, class VI, type 11B	uc008oys.1	chr3	chr3_35752638_35755637	CGI	DN		0.438094	0.000880896	0.00501717	n.s.	-0.234279	0.0702702	0.11927	n.s.	0.100087	0.377566	0.491716	n.s.	-0.0290341	0.798357	0.889285	n.s.	0.554814	2.27527e-05	0.000178661	n.s.
320940	Atp11c	ATPase, class VI, type 11C	uc009tib.1	chrX	chrX_60402482_60405481	CGI	HS		-0.0592222	0.517062	0.669439	n.s.	-0.382913	1.68617e-05	7.63312e-05	n.s.	0.248873	0.0112442	0.0268245	n.s.	-0.102621	0.296387	0.492424	n.s.	-0.0570326	0.604207	0.720742	n.s.
170759	Atp13a1	ATPase type 13A1	uc012gep.1	chr8	chr8_69789663_69792662	CGI	HS		0.0225029	0.786287	0.869539	n.s.	-0.15949	0.0493663	0.0884167	n.s.	0.00487835	0.946415	0.964419	n.s.	0.0794502	0.274163	0.46825	n.s.	-0.0264918	0.745583	0.831155	n.s.
74772	Atp13a2	ATPase type 13A2	uc008vnn.2	chr4	chr4_140985373_140988372	CGI	DN		0.0707324	0.68619	0.801047	n.s.	-0.348276	0.0419065	0.0768667	n.s.	-0.226023	0.185581	0.279469	n.s.	0.735055	2.07524e-05	0.000385144	n.s.	0.132161	0.499924	0.633506	n.s.
224088	Atp13a3	ATPase type 13A3	uc012aee.1	chr16	chr16_30387031_30390030	CGI	DN		-0.150525	0.229085	0.385876	n.s.	-0.481996	7.9607e-05	0.000306925	n.s.	-0.0664382	0.434171	0.547925	n.s.	0.0573787	0.499443	0.677192	n.s.	0.119189	0.213794	0.339221	n.s.
224079	Atp13a4	ATPase type 13A4	uc012aec.1	chr16	chr16_29539984_29542983	CGI	LS		0.581126	0.0572819	0.140104	n.s.	0.600391	0.0531735	0.094174	n.s.	-0.563727	0.0919955	0.158292	n.s.	0.3999	0.229303	0.417994	n.s.	-0.666943	0.0683358	0.140066	n.s.
11928	Atp1a1	ATPase, Na+/K+ transporting, alpha 1 polypeptide	uc008qrj.2	chr3	chr3_101603208_101606207	CGI	HS		-0.0874761	0.468326	0.628016	n.s.	-0.314269	0.00769565	0.0175876	n.s.	0.549635	2.41554e-06	1.47308e-05	n.s.	0.368357	0.00158688	0.011694	n.s.	0.0326847	0.80335	0.871441	n.s.
[truncated: 12,675 more rows]

## Sheet: Aggregated gene expression
GENE ANNOTATION									Gene expression in GRO log2(RPKM)			Gene expression in FGO log2(RPKM)
[truncated: 21,951 more rows]
