# Supplementary material for: Epigenetic regulation limits competence of pluripotent stem cell‐derived oocytes
Source: EMBO J. 2023 Oct 18;42(23):e113955. doi: 10.15252/embj.2023113955 (PMC10690455; doi:10.15252/embj.2023113955)
Supplement: Supplementary file 9 — Dataset EV5 [file EMBJ-42-e113955-s016.xlsx]

## Sheet: Legend
Dataset EV5
GO term enrichment for genes with significant response to in vitro development. Enrichment analysis was done for gene sets which are up- and down-regulated by each step of in vitro development (Figure 5C) separately using all genes as a background set.

## Sheet: IVD@FGO-sigDOWN
GO.ID	Term	Annotated	Significant	Expected	Fisher.PValue	Enrichment	N.genes.inCluster	Genes	GO.categ	Test	sigType
GO:0033764	steroid dehydrogenase activity, acting on the CH-OH group of donors, NAD or NADP as acceptor	22	4	0.16	1.61056e-05	25	103	Akr1cl, Hsd11b2, Hsd17b1, Hsd3b1	MF	IVD@FGO	sigDOWN
GO:0005179	hormone activity	53	5	0.38	3.63613e-05	13.1579	103	Inhba, Insl3, Metrn, Nts, Uts2b	MF	IVD@FGO	sigDOWN
GO:0034650	cortisol metabolic process	10	3	0.07	4.51396e-05	42.8571	103	Bmp2, Cyp11a1, Hsd11b2	BP	IVD@FGO	sigDOWN
GO:0006704	glucocorticoid biosynthetic process	13	3	0.1	0.000105862	30	103	Bmp2, Cyp11a1, Cyp17a1	BP	IVD@FGO	sigDOWN
GO:0042572	retinol metabolic process	16	3	0.12	0.000203972	25	103	Adh1, Aldh1a1, Dhrs7	BP	IVD@FGO	sigDOWN
GO:0090030	regulation of steroid hormone biosynthetic process	17	3	0.13	0.000246355	23.0769	103	Bmp2, Cyp17a1, Lhcgr	BP	IVD@FGO	sigDOWN
GO:0140115	export across plasma membrane	43	4	0.32	0.000276782	12.5	103	Abca1, Atp1b2, Gja1, Slc4a4	BP	IVD@FGO	sigDOWN
GO:0050770	regulation of axonogenesis	143	5	1.06	0.000393171	4.71698	103	Brsk1, Metrn, Mt3, Pak3, Vim	BP	IVD@FGO	sigDOWN
GO:0051496	positive regulation of stress fiber assembly	50	4	0.37	0.000496509	10.8108	103	Ccn2, Pdlim4, S100a10, Sdc4	BP	IVD@FGO	sigDOWN
GO:0042802	identical protein binding	1714	23	12.23	0.000516469	1.88062	103	Adh1, Aldh1a1, Bmp1, Bmp2, Cav1, Crybb2, Grem1, Hao2, Hdac5, Hmgcs2, Hsd17b1, Ifi35, Inhba, Lhcgr, Mgst1, Pdlim4, Renbp, S100a10, Sdc4, Sdsl, Slc4a4, Smim3, Vim	MF	IVD@FGO	sigDOWN
GO:0010942	positive regulation of cell death	507	10	3.74	0.00111428	2.6738	103	Aldh1a1, Bmp2, Cav1, Ccn2, Clu, Dusp6, Inhba, Mt3, Nradd, Pak3	BP	IVD@FGO	sigDOWN
GO:0008083	growth factor activity	74	4	0.53	0.00190905	7.54717	103	Bmp1, Bmp2, Ccn2, Inhba	MF	IVD@FGO	sigDOWN
GO:0008395	steroid hydroxylase activity	35	3	0.25	0.00195051	12	103	Cyp11a1, Cyp17a1, Cyp2ab1	MF	IVD@FGO	sigDOWN
GO:0016114	terpenoid biosynthetic process	10	2	0.07	0.00233708	28.5714	103	Aldh1a1, Hmgcs2	BP	IVD@FGO	sigDOWN
GO:0061687	detoxification of inorganic compound	10	2	0.07	0.00233708	28.5714	103	Mt1, Mt3	BP	IVD@FGO	sigDOWN
GO:0030889	negative regulation of B cell proliferation	10	2	0.07	0.00233708	28.5714	103	Btla, Tnfrsf21	BP	IVD@FGO	sigDOWN
GO:0010649	regulation of cell communication by electrical coupling	10	2	0.07	0.00233708	28.5714	103	Cav1, Gja1	BP	IVD@FGO	sigDOWN
GO:0035630	bone mineralization involved in bone maturation	10	2	0.07	0.00233708	28.5714	103	Bmp2, Grem1	BP	IVD@FGO	sigDOWN
GO:0005507	copper ion binding	38	3	0.27	0.00247555	11.1111	103	Heph, Mt1, Mt3	MF	IVD@FGO	sigDOWN
GO:0071375	cellular response to peptide hormone stimulus	221	5	1.63	0.00248162	3.06748	103	Cav1, Cyp11a1, Lhcgr, Mgarp, Pck2	BP	IVD@FGO	sigDOWN
GO:0036122	BMP binding	11	2	0.08	0.00265562	25	103	Chrdl1, Grem1	MF	IVD@FGO	sigDOWN
GO:0030514	negative regulation of BMP signaling pathway	38	3	0.28	0.00273168	10.7143	103	Cav1, Chrdl1, Grem1	BP	IVD@FGO	sigDOWN
GO:0042448	progesterone metabolic process	11	2	0.08	0.00284272	25	103	Akr1cl, Cyp17a1	BP	IVD@FGO	sigDOWN
GO:0071294	cellular response to zinc ion	11	2	0.08	0.00284272	25	103	Mt1, Mt3	BP	IVD@FGO	sigDOWN
GO:0042573	retinoic acid metabolic process	11	2	0.08	0.00284272	25	103	Adh1, Aldh1a1	BP	IVD@FGO	sigDOWN
GO:0051117	ATPase binding	85	4	0.61	0.00316535	6.55738	103	Abca1, Atp1b2, Cav1, Lhcgr	MF	IVD@FGO	sigDOWN
GO:0019755	one-carbon compound transport	12	2	0.09	0.00339489	22.2222	103	Car12, Car14	BP	IVD@FGO	sigDOWN
GO:0046348	amino sugar catabolic process	12	2	0.09	0.00339489	22.2222	103	Aldh1a1, Renbp	BP	IVD@FGO	sigDOWN
GO:1903975	regulation of glial cell migration	12	2	0.09	0.00339489	22.2222	103	Atp1b2, Vim	BP	IVD@FGO	sigDOWN
GO:0070278	extracellular matrix constituent secretion	12	2	0.09	0.00339489	22.2222	103	Bmp2, Ccn2	BP	IVD@FGO	sigDOWN
GO:0046886	positive regulation of hormone biosynthetic process	13	2	0.1	0.00399289	20	103	Cyp17a1, Lhcgr	BP	IVD@FGO	sigDOWN
GO:0071280	cellular response to copper ion	13	2	0.1	0.00399289	20	103	Mt1, Mt3	BP	IVD@FGO	sigDOWN
GO:0004745	NAD-retinol dehydrogenase activity	14	2	0.1	0.00433308	20	103	Adh1, Akr1cl	MF	IVD@FGO	sigDOWN
GO:0006885	regulation of pH	77	3	0.57	0.00458687	5.26316	103	Car12, Car14, Slc4a4	BP	IVD@FGO	sigDOWN
GO:0006700	C21-steroid hormone biosynthetic process	14	2	0.1	0.00463604	20	103	Bmp2, Cyp11a1	BP	IVD@FGO	sigDOWN
GO:0051131	chaperone-mediated protein complex assembly	14	2	0.1	0.00463604	20	103	Clu, Tmem35a	BP	IVD@FGO	sigDOWN
GO:0031295	T cell costimulation	14	2	0.1	0.00463604	20	103	Cav1, Cd81	BP	IVD@FGO	sigDOWN
GO:2000725	regulation of cardiac muscle cell differentiation	15	2	0.11	0.00532364	18.1818	103	Bmp2, Grem1	BP	IVD@FGO	sigDOWN
GO:0015701	bicarbonate transport	15	2	0.11	0.00532364	18.1818	103	Slc26a7, Slc4a4	BP	IVD@FGO	sigDOWN
GO:0051287	NAD binding	50	3	0.36	0.00540805	8.33333	103	Adh1, Aldh1a1, Hsd11b2	MF	IVD@FGO	sigDOWN
GO:0031579	membrane raft organization	16	2	0.12	0.00605502	16.6667	103	Cav1, S100a10	BP	IVD@FGO	sigDOWN
GO:0016202	regulation of striated muscle tissue development	16	2	0.12	0.00605502	16.6667	103	Gja1, Hdac5	BP	IVD@FGO	sigDOWN
GO:0046184	aldehyde biosynthetic process	16	2	0.12	0.00605502	16.6667	103	Adh1, Bmp2	BP	IVD@FGO	sigDOWN
GO:0001503	ossification	289	7	2.13	0.00622388	3.28638	103	Bmp1, Bmp2, Ccn2, Chrdl1, Gja1, Grem1, Hdac5	BP	IVD@FGO	sigDOWN
GO:0005125	cytokine activity	103	4	0.73	0.00627232	5.47945	103	Bmp1, Bmp2, Grem1, Inhba	MF	IVD@FGO	sigDOWN
GO:0015106	bicarbonate transmembrane transporter activity	17	2	0.12	0.0063864	16.6667	103	Slc26a7, Slc4a4	MF	IVD@FGO	sigDOWN
GO:0120255	olefinic compound biosynthetic process	17	2	0.13	0.00682951	15.3846	103	Bmp2, Hsd17b1	BP	IVD@FGO	sigDOWN
GO:0003013	circulatory system process	369	6	2.72	0.00720914	2.20588	103	Cav1, Ccn2, Gja1, Heg1, Hsd11b2, Uts2b	BP	IVD@FGO	sigDOWN
GO:0001977	renal system process involved in regulation of blood volume	12	2	0.09	0.00731562	22.2222	103	Gja1, Hsd11b2	BP	IVD@FGO	sigDOWN
GO:0002790	peptide secretion	201	3	1.48	0.00734459	2.02703	103	Abca1, Gja1, Nnat	BP	IVD@FGO	sigDOWN
GO:0007263	nitric oxide mediated signal transduction	18	2	0.13	0.00764644	15.3846	103	Mt1, Ndnf	BP	IVD@FGO	sigDOWN
GO:0048662	negative regulation of smooth muscle cell proliferation	55	3	0.41	0.00776148	7.31707	103	Bmp2, Cav1, Ndrg2	BP	IVD@FGO	sigDOWN
GO:0007399	nervous system development	1811	26	13.37	0.00797297	1.94465	103	Atp1b2, Bex1, Bmp2, Brsk1, Cav1, Chrdl1, Clu, Folr1, Gfral, Gja1, Hdac5, Hsd3b1, Inhba, Metrn, Mmd2, Mt3, N4bp3, Ndnf, Ndrg2, Nnat, Pak3, S100a10, Sdc4, Selenop, Tnfrsf21, Vim	BP	IVD@FGO	sigDOWN
GO:0038083	peptidyl-tyrosine autophosphorylation	19	2	0.14	0.00850517	14.2857	103	Cav1, Grem1	BP	IVD@FGO	sigDOWN
GO:0071276	cellular response to cadmium ion	19	2	0.14	0.00850517	14.2857	103	Mt1, Mt3	BP	IVD@FGO	sigDOWN
GO:0006622	protein targeting to lysosome	19	2	0.14	0.00850517	14.2857	103	Clu, Lhcgr	BP	IVD@FGO	sigDOWN
GO:0051384	response to glucocorticoid	45	3	0.33	0.00925625	9.09091	103	Acsbg1, Hsd3b1, Pck2	BP	IVD@FGO	sigDOWN
GO:0038023	signaling receptor activity	614	8	4.38	0.0101411	1.82648	103	Abca1, Btla, Cd302, Folr1, Gfral, Lhcgr, Nradd, Sdc4	MF	IVD@FGO	sigDOWN
GO:0072337	modified amino acid transport	21	2	0.16	0.0103454	12.5	103	Folr1, Mgst1	BP	IVD@FGO	sigDOWN
GO:1901522	positive regulation of transcription from RNA polymerase II promoter involved in cellular response to chemical stimulus	21	2	0.16	0.0103454	12.5	103	Bmp2, Mt3	BP	IVD@FGO	sigDOWN
GO:0032967	positive regulation of collagen biosynthetic process	21	2	0.16	0.0103454	12.5	103	Ccn2, Vim	BP	IVD@FGO	sigDOWN
GO:0014002	astrocyte development	21	2	0.16	0.0103454	12.5	103	Mt3, Vim	BP	IVD@FGO	sigDOWN
GO:0060039	pericardium development	21	2	0.16	0.0103454	12.5	103	Bmp2, Heg1	BP	IVD@FGO	sigDOWN
GO:0043027	cysteine-type endopeptidase inhibitor activity involved in apoptotic process	23	2	0.16	0.0115556	12.5	103	Mt3, Serpinb9b	MF	IVD@FGO	sigDOWN
GO:0005506	iron ion binding	96	4	0.68	0.01384	5.88235	103	Cyp11a1, Cyp17a1, Heph, Scd1	MF	IVD@FGO	sigDOWN
GO:0140597	protein carrier chaperone	12	2	0.09	0.0140775	22.2222	103	Clu, Emc9	MF	IVD@FGO	sigDOWN
GO:0001968	fibronectin binding	27	2	0.19	0.0157387	10.5263	103	Ccn2, Sdc4	MF	IVD@FGO	sigDOWN
GO:1990782	protein tyrosine kinase binding	90	3	0.64	0.019019	4.6875	103	Gfral, Gja1, Phyhip	MF	IVD@FGO	sigDOWN
GO:0017046	peptide hormone binding	30	2	0.21	0.0192378	9.52381	103	Inhba, Lhcgr	MF	IVD@FGO	sigDOWN
GO:0005496	steroid binding	83	4	0.59	0.0235729	6.77966	103	Cd81, Cyp11a1, Hsd11b2, Hsd17b1	MF	IVD@FGO	sigDOWN
GO:0020037	heme binding	92	3	0.66	0.0279826	4.54545	103	Cyp11a1, Cyp17a1, Cyp2ab1	MF	IVD@FGO	sigDOWN
GO:0030414	peptidase inhibitor activity	100	3	0.71	0.03468	4.22535	103	Mt3, Renbp, Serpinb9b	MF	IVD@FGO	sigDOWN
GO:0015485	cholesterol binding	42	2	0.3	0.0360402	6.66667	103	Cd81, Cyp11a1	MF	IVD@FGO	sigDOWN
GO:0033612	receptor serine/threonine kinase binding	24	3	0.17	0.0412359	17.6471	103	Bmp2, Cav1, Inhba	MF	IVD@FGO	sigDOWN
GO:0016836	hydro-lyase activity	46	2	0.33	0.0425403	6.06061	103	Car12, Car14	MF	IVD@FGO	sigDOWN
GO:0016614	oxidoreductase activity, acting on CH-OH group of donors	116	7	0.83	0.0526582	8.43373	103	Adh1, Akr1cl, Dhrs7, Hao2, Hsd11b2, Hsd17b1, Hsd3b1	MF	IVD@FGO	sigDOWN
GO:0038024	cargo receptor activity	52	2	0.37	0.0530336	5.40541	103	Abca1, Folr1	MF	IVD@FGO	sigDOWN
GO:0070696	transmembrane receptor protein serine/threonine kinase binding	18	2	0.13	0.0551441	15.3846	103	Bmp2, Inhba	MF	IVD@FGO	sigDOWN
GO:0005080	protein kinase C binding	55	2	0.39	0.05859	5.12821	103	Hdac5, Sdc4	MF	IVD@FGO	sigDOWN
GO:0019905	syntaxin binding	60	2	0.43	0.0682718	4.65116	103	Abca1, Cav1	MF	IVD@FGO	sigDOWN
GO:0022858	alanine transmembrane transporter activity	10	1	0.07	0.0691079	14.2857	103	Slc38a5	MF	IVD@FGO	sigDOWN
GO:1901474	azole transmembrane transporter activity	10	1	0.07	0.0691079	14.2857	103	Slc38a5	MF	IVD@FGO	sigDOWN
GO:0019215	intermediate filament binding	10	1	0.07	0.0691079	14.2857	103	Vim	MF	IVD@FGO	sigDOWN
GO:0032977	membrane insertase activity	10	1	0.07	0.0691079	14.2857	103	Emc9	MF	IVD@FGO	sigDOWN
GO:1990459	transferrin receptor binding	10	1	0.07	0.0691079	14.2857	103	Cd81	MF	IVD@FGO	sigDOWN
GO:0070700	BMP receptor binding	10	1	0.07	0.0691079	14.2857	103	Bmp2	MF	IVD@FGO	sigDOWN
GO:0005542	folic acid binding	10	1	0.07	0.0691079	14.2857	103	Folr1	MF	IVD@FGO	sigDOWN
GO:0042887	amide transmembrane transporter activity	25	2	0.18	0.0750599	11.1111	103	Gja1, Slc38a5	MF	IVD@FGO	sigDOWN
GO:0043121	neurotrophin binding	11	1	0.08	0.0757532	12.5	103	Nradd	MF	IVD@FGO	sigDOWN
GO:0071855	neuropeptide receptor binding	11	1	0.08	0.0757532	12.5	103	Nts	MF	IVD@FGO	sigDOWN
GO:0008330	protein tyrosine/threonine phosphatase activity	11	1	0.08	0.0757532	12.5	103	Dusp6	MF	IVD@FGO	sigDOWN
GO:0052650	NADP-retinol dehydrogenase activity	11	1	0.08	0.0757532	12.5	103	Dhrs7	MF	IVD@FGO	sigDOWN
GO:0016840	carbon-nitrogen lyase activity	11	1	0.08	0.0757532	12.5	103	Sdsl	MF	IVD@FGO	sigDOWN
GO:0016717	oxidoreductase activity, acting on paired donors, with oxidation of a pair of donors resulting in the reduction of molecular oxygen to two molecules of water	11	1	0.08	0.0757532	12.5	103	Scd1	MF	IVD@FGO	sigDOWN
GO:0097110	scaffold protein binding	65	2	0.46	0.0784389	4.34783	103	Gja1, Vim	MF	IVD@FGO	sigDOWN
GO:0010181	FMN binding	12	1	0.09	0.0823515	11.1111	103	Hao2	MF	IVD@FGO	sigDOWN
GO:0050321	tau-protein kinase activity	12	1	0.09	0.0823515	11.1111	103	Brsk1	MF	IVD@FGO	sigDOWN
GO:0051371	muscle alpha-actinin binding	12	1	0.09	0.0823515	11.1111	103	Pdlim4	MF	IVD@FGO	sigDOWN
GO:0035673	oligopeptide transmembrane transporter activity	12	1	0.09	0.0823515	11.1111	103	Gja1	MF	IVD@FGO	sigDOWN
GO:0034185	apolipoprotein binding	12	1	0.09	0.0823515	11.1111	103	Abca1	MF	IVD@FGO	sigDOWN

## Sheet: IVD@FGO-sigUP
GO.ID	Term	Annotated	Significant	Expected	Fisher.PValue	Enrichment	N.genes.inCluster	Genes	GO.categ	Test	sigType
GO:0042832	defense response to protozoan	16	3	0.13	0.00027842	23.0769	115	Ccdc88b, Gbp8, Gbp9	BP	IVD@FGO	sigUP
GO:0005179	hormone activity	53	4	0.43	0.000882294	9.30233	115	Angptl8, Prl7a2, Prl8a2, Stc2	MF	IVD@FGO	sigUP
GO:0003264	regulation of cardioblast proliferation	10	2	0.08	0.00287561	25	115	Pim1, Six1	BP	IVD@FGO	sigUP
GO:0006072	glycerol-3-phosphate metabolic process	11	2	0.09	0.00349585	22.2222	115	Gpat3, Gpd1	BP	IVD@FGO	sigUP
GO:0003841	1-acylglycerol-3-phosphate O-acyltransferase activity	12	2	0.1	0.00407813	20	115	Gpat3, Pnpla3	MF	IVD@FGO	sigUP
GO:0019432	triglyceride biosynthetic process	33	3	0.27	0.00411132	11.1111	115	Gpat3, Pnpla3, Thrsp	BP	IVD@FGO	sigUP
GO:0004806	triglyceride lipase activity	13	2	0.11	0.00479419	18.1818	115	Ces1d, Pnpla3	MF	IVD@FGO	sigUP
GO:0090336	positive regulation of brown fat cell differentiation	13	2	0.11	0.00490495	18.1818	115	Pim1, Six1	BP	IVD@FGO	sigUP
GO:0043586	tongue development	14	2	0.11	0.00569192	18.1818	115	Bdnf, Six1	BP	IVD@FGO	sigUP
GO:0015701	bicarbonate transport	15	2	0.12	0.00653259	16.6667	115	Slc39a8, Slc4a3	BP	IVD@FGO	sigUP
GO:0045956	positive regulation of calcium ion-dependent exocytosis	15	2	0.12	0.00653259	16.6667	115	Cadps, Cdk5r2	BP	IVD@FGO	sigUP
GO:2001014	regulation of skeletal muscle cell differentiation	15	2	0.12	0.00653259	16.6667	115	Myocd, Six1	BP	IVD@FGO	sigUP
GO:0020037	heme binding	92	4	0.75	0.0066166	5.33333	115	Cyp2a12, Cyp2c66, Pxdn, Stc2	MF	IVD@FGO	sigUP
GO:0055069	zinc ion homeostasis	25	2	0.21	0.00814466	9.52381	115	Slc39a8, Tmc8	BP	IVD@FGO	sigUP
GO:0061756	leukocyte adhesion to vascular endothelial cell	28	2	0.23	0.00814649	8.69565	115	Ptafr, Slc39a8	BP	IVD@FGO	sigUP
GO:0015106	bicarbonate transmembrane transporter activity	17	2	0.14	0.00818441	14.2857	115	Slc39a8, Slc4a3	MF	IVD@FGO	sigUP
GO:0044070	regulation of anion transport	70	3	0.57	0.00828808	5.26316	115	Ces1d, Ptafr, Stc2	BP	IVD@FGO	sigUP
GO:0010888	negative regulation of lipid storage	17	2	0.14	0.00837137	14.2857	115	Ces1d, Crp	BP	IVD@FGO	sigUP
GO:0005178	integrin binding	106	4	0.86	0.0107949	4.65116	115	Fermt3, Itga2b, Spp1, Tnr	MF	IVD@FGO	sigUP
GO:0050830	defense response to Gram-positive bacterium	57	3	0.47	0.0114055	6.38298	115	Defa29, Gbp8, Gbp9	BP	IVD@FGO	sigUP
GO:0045987	positive regulation of smooth muscle contraction	20	2	0.16	0.0115097	12.5	115	Myocd, Ptafr	BP	IVD@FGO	sigUP
GO:0071277	cellular response to calcium ion	58	3	0.48	0.011957	6.25	115	Cpne5, Crp, Syt13	BP	IVD@FGO	sigUP
GO:0051047	positive regulation of secretion	264	7	2.17	0.0131177	3.22581	115	Cadps, Cdk5r2, Ncs1, Prl7a2, Prl8a2, Ptafr, Spp1	BP	IVD@FGO	sigUP
GO:1990138	neuron projection extension	159	5	1.3	0.0133941	3.84615	115	Bdnf, Cpne5, Flrt1, Nrn1, Tnr	BP	IVD@FGO	sigUP
GO:0019373	epoxygenase P450 pathway	22	2	0.18	0.0138452	11.1111	115	Cyp2a12, Cyp2c66	BP	IVD@FGO	sigUP
GO:0045737	positive regulation of cyclin-dependent protein serine/threonine kinase activity	23	2	0.19	0.0150834	10.5263	115	Cdk5r2, Pim1	BP	IVD@FGO	sigUP
GO:0006638	neutral lipid metabolic process	108	5	0.89	0.0158757	5.61798	115	Abca17, Ces1d, Gpat3, Pnpla3, Thrsp	BP	IVD@FGO	sigUP
GO:0046486	glycerolipid metabolic process	298	5	2.44	0.0161049	2.04918	115	Ces1d, Gpat3, Gpd1, Pnpla3, Thrsp	BP	IVD@FGO	sigUP
GO:0106106	cold-induced thermogenesis	112	3	0.92	0.0161789	3.26087	115	Ces1d, Gatm, Pth2r	BP	IVD@FGO	sigUP
GO:0050432	catecholamine secretion	43	2	0.35	0.0162441	5.71429	115	Cadps, Syt13	BP	IVD@FGO	sigUP
GO:0008392	arachidonic acid epoxygenase activity	25	2	0.2	0.0173099	10	115	Cyp2a12, Cyp2c66	MF	IVD@FGO	sigUP
GO:0055085	transmembrane transport	937	11	7.69	0.0174445	1.43043	115	Abca17, Itln1, Kcnab2, Pim1, Ptafr, Rgs7, Slc16a5, Slc17a6, Slc25a47, Slc39a8, Slc4a3	BP	IVD@FGO	sigUP
GO:0010667	negative regulation of cardiac muscle cell apoptotic process	25	2	0.21	0.0176964	9.52381	115	Myocd, Nupr1	BP	IVD@FGO	sigUP
GO:0010830	regulation of myotube differentiation	27	2	0.22	0.0204862	9.09091	115	Bdnf, Myocd	BP	IVD@FGO	sigUP
GO:0006805	xenobiotic metabolic process	71	3	0.58	0.0205202	5.17241	115	Cyp2a12, Cyp2c66, Gsto2	BP	IVD@FGO	sigUP
GO:0006820	anion transport	337	8	2.76	0.0234525	2.89855	115	Bdnf, Ces1d, Ptafr, Slc16a5, Slc17a6, Slc39a8, Slc4a3, Stc2	BP	IVD@FGO	sigUP
GO:0072001	renal system development	258	5	2.12	0.0239863	2.35849	115	Bdnf, Myocd, Sim1, Six1, Spp1	BP	IVD@FGO	sigUP
GO:0033280	response to vitamin D	14	2	0.11	0.024214	18.1818	115	Pim1, Spp1	BP	IVD@FGO	sigUP
GO:0051154	negative regulation of striated muscle cell differentiation	30	2	0.25	0.0249887	8	115	Bdnf, Myocd	BP	IVD@FGO	sigUP
GO:0051707	response to other organism	838	13	6.88	0.0260076	1.88953	115	Ccdc88b, Crp, Cst9, Defa29, Defb48, Gbp8, Gbp9, Gzmc, Itln1, Krt8, Ptafr, Tasl, Thrsp	BP	IVD@FGO	sigUP
GO:0001657	ureteric bud development	77	3	0.63	0.0262915	4.7619	115	Bdnf, Sim1, Six1	BP	IVD@FGO	sigUP
GO:0007595	lactation	31	2	0.25	0.0265711	8	115	Prl7a2, Prl8a2	BP	IVD@FGO	sigUP
GO:0010466	negative regulation of peptidase activity	135	3	1.11	0.0281178	2.7027	115	Cst9, Serpinf1, Tfpi	BP	IVD@FGO	sigUP
GO:0046427	positive regulation of receptor signaling pathway via JAK-STAT	34	2	0.28	0.0315526	7.14286	115	Prl7a2, Prl8a2	BP	IVD@FGO	sigUP
GO:0019730	antimicrobial humoral response	52	2	0.43	0.0322435	4.65116	115	Cst9, Defa29	BP	IVD@FGO	sigUP
GO:0008395	steroid hydroxylase activity	35	2	0.28	0.032582	7.14286	115	Cyp2a12, Cyp2c66	MF	IVD@FGO	sigUP
GO:0004252	serine-type endopeptidase activity	86	3	0.7	0.0326758	4.28571	115	Ctse, Gzmc, Prss30	MF	IVD@FGO	sigUP
GO:0045109	intermediate filament organization	36	2	0.3	0.0350616	6.66667	115	Bfsp1, Krt8	BP	IVD@FGO	sigUP
GO:0015293	symporter activity	99	3	0.8	0.035787	3.75	115	Slc16a5, Slc17a6, Slc39a8	MF	IVD@FGO	sigUP
GO:0001937	negative regulation of endothelial cell proliferation	37	2	0.3	0.0368704	6.66667	115	Prl7a2, Prl8a2	BP	IVD@FGO	sigUP
GO:0050840	extracellular matrix binding	40	2	0.32	0.0416154	6.25	115	Itga2b, Spp1	MF	IVD@FGO	sigUP
GO:0005544	calcium-dependent phospholipid binding	41	2	0.33	0.0435229	6.06061	115	Cpne5, Syt13	MF	IVD@FGO	sigUP
GO:0015485	cholesterol binding	42	2	0.34	0.0454625	5.88235	115	Crp, Prom2	MF	IVD@FGO	sigUP
GO:0048638	regulation of developmental growth	300	6	2.46	0.0471012	2.43902	115	Bdnf, Cpne5, Pim1, Six1, Stc2, Tnr	BP	IVD@FGO	sigUP
GO:0050803	regulation of synapse structure or activity	196	5	1.61	0.047174	3.10559	115	Arhgef15, Bdnf, Flrt1, Six1, Slc17a6	BP	IVD@FGO	sigUP
GO:0001101	response to acid chemical	75	3	0.62	0.0476188	4.83871	115	Bdnf, Krt8, Six1	BP	IVD@FGO	sigUP
GO:0009636	response to toxic substance	99	3	0.81	0.0480105	3.7037	115	Ces1d, Nupr1, Pim1	BP	IVD@FGO	sigUP
GO:0050808	synapse organization	357	8	2.93	0.0515672	2.73038	115	Arhgef15, Bdnf, Bsn, Flrt1, Nptxr, Six1, Sncb, Tnr	BP	IVD@FGO	sigUP
GO:0001558	regulation of cell growth	350	5	2.87	0.0521131	1.74216	115	Bdnf, Cpne5, Myocd, Tmc8, Tnr	BP	IVD@FGO	sigUP
GO:1902895	positive regulation of miRNA transcription	46	2	0.38	0.0546533	5.26316	115	Prl7a2, Prl8a2	BP	IVD@FGO	sigUP
GO:0031667	response to nutrient levels	265	6	2.17	0.0547402	2.76498	115	Gatm, Pim1, Pnpla3, Prl7a2, Prl8a2, Spp1	BP	IVD@FGO	sigUP
GO:0030705	cytoskeleton-dependent intracellular transport	171	3	1.4	0.0557212	2.14286	115	Bsn, Ccdc88b, Myo1a	BP	IVD@FGO	sigUP
GO:0005509	calcium ion binding	423	7	3.43	0.056258	2.04082	115	Cadps, Crp, Itln1, Ncs1, Scube1, Sncb, Syt13	MF	IVD@FGO	sigUP
GO:0004867	serine-type endopeptidase inhibitor activity	49	2	0.4	0.0598852	5	115	Serpinf1, Tfpi	MF	IVD@FGO	sigUP
GO:1901360	organic cyclic compound metabolic process	4287	24	35.17	0.061311	0.6824	115	Adcy2, Bdnf, Ces1d, Cyp2a12, Dmrta1, Duoxa2, Foxn4, Gpd1, Gsto2, Hoxd8, Klf12, Myocd, Nfam1, Nupr1, Pim1, Prl7a2, Prl8a2, Ptafr, Sim1, Six1, Slc39a8, Sncb, Spp1, Tenm1	BP	IVD@FGO	sigUP
GO:0030145	manganese ion binding	51	2	0.41	0.0642598	4.87805	115	Adcy2, Pim1	MF	IVD@FGO	sigUP
GO:0004984	olfactory receptor activity	57	2	0.46	0.0779919	4.34783	115	Olfr1257, Vmn2r1	MF	IVD@FGO	sigUP
GO:0045503	dynein light chain binding	10	1	0.08	0.0782226	12.5	115	Bsn	MF	IVD@FGO	sigUP
GO:0016725	oxidoreductase activity, acting on CH or CH2 groups	10	1	0.08	0.0782226	12.5	115	Cyp2c66	MF	IVD@FGO	sigUP
GO:0046978	TAP1 binding	10	1	0.08	0.0782226	12.5	115	H2-Q4	MF	IVD@FGO	sigUP
GO:0047834	D-threo-aldose 1-dehydrogenase activity	10	1	0.08	0.0782226	12.5	115	Kcnab2	MF	IVD@FGO	sigUP
GO:0005326	neurotransmitter transmembrane transporter activity	11	1	0.09	0.0857032	11.1111	115	Slc17a6	MF	IVD@FGO	sigUP
GO:0001848	complement binding	11	1	0.09	0.0857032	11.1111	115	Crp	MF	IVD@FGO	sigUP
GO:0008381	mechanosensitive ion channel activity	12	1	0.1	0.0931236	10	115	Tmc8	MF	IVD@FGO	sigUP
GO:0015172	acidic amino acid transmembrane transporter activity	12	1	0.1	0.0931236	10	115	Slc17a6	MF	IVD@FGO	sigUP
GO:0061575	cyclin-dependent protein serine/threonine kinase activator activity	12	1	0.1	0.0931236	10	115	Cdk5r2	MF	IVD@FGO	sigUP
GO:0015295	solute:proton symporter activity	12	1	0.1	0.0931236	10	115	Slc39a8	MF	IVD@FGO	sigUP
GO:0042608	T cell receptor binding	12	1	0.1	0.0931236	10	115	H2-Q4	MF	IVD@FGO	sigUP
GO:0008179	adenylate cyclase binding	12	1	0.1	0.0931236	10	115	Adcy2	MF	IVD@FGO	sigUP
GO:0008188	neuropeptide receptor activity	13	1	0.11	0.100484	9.09091	115	Prokr1	MF	IVD@FGO	sigUP
GO:0005104	fibroblast growth factor receptor binding	14	1	0.11	0.107786	9.09091	115	Flrt1	MF	IVD@FGO	sigUP
GO:0030247	polysaccharide binding	14	1	0.11	0.107786	9.09091	115	Ppp1r3g	MF	IVD@FGO	sigUP
GO:0005165	neurotrophin receptor binding	14	1	0.11	0.107786	9.09091	115	Bdnf	MF	IVD@FGO	sigUP
GO:0005123	death receptor binding	14	1	0.11	0.107786	9.09091	115	Bdnf	MF	IVD@FGO	sigUP
GO:0070330	aromatase activity	15	1	0.12	0.115029	8.33333	115	Cyp2a12	MF	IVD@FGO	sigUP
GO:0030280	structural constituent of skin epidermis	15	1	0.12	0.115029	8.33333	115	Krt8	MF	IVD@FGO	sigUP
GO:0030169	low-density lipoprotein particle binding	15	1	0.12	0.115029	8.33333	115	Crp	MF	IVD@FGO	sigUP
GO:0070492	oligosaccharide binding	15	1	0.12	0.115029	8.33333	115	Itln1	MF	IVD@FGO	sigUP
GO:0016849	phosphorus-oxygen lyase activity	15	1	0.12	0.115029	8.33333	115	Adcy2	MF	IVD@FGO	sigUP
GO:0009975	cyclase activity	15	1	0.12	0.115029	8.33333	115	Adcy2	MF	IVD@FGO	sigUP
GO:0015296	anion:cation symporter activity	15	1	0.12	0.115029	8.33333	115	Slc39a8	MF	IVD@FGO	sigUP
GO:0043024	ribosomal small subunit binding	15	1	0.12	0.115029	8.33333	115	Pim1	MF	IVD@FGO	sigUP
GO:0031681	G-protein beta-subunit binding	16	1	0.13	0.122214	7.69231	115	Rgs7	MF	IVD@FGO	sigUP
GO:0031683	G-protein beta/gamma-subunit complex binding	16	1	0.13	0.122214	7.69231	115	Adcy2	MF	IVD@FGO	sigUP
GO:0038187	pattern recognition receptor activity	16	1	0.13	0.122214	7.69231	115	Ptafr	MF	IVD@FGO	sigUP
GO:0046703	natural killer cell lectin-like receptor binding	16	1	0.13	0.122214	7.69231	115	H2-Q4	MF	IVD@FGO	sigUP
GO:0004190	aspartic-type endopeptidase activity	17	1	0.14	0.12934	7.14286	115	Ctse	MF	IVD@FGO	sigUP
GO:0042605	peptide antigen binding	17	1	0.14	0.12934	7.14286	115	H2-Q4	MF	IVD@FGO	sigUP
GO:0005385	zinc ion transmembrane transporter activity	18	1	0.15	0.13641	6.66667	115	Slc39a8	MF	IVD@FGO	sigUP
GO:0001530	lipopolysaccharide binding	18	1	0.15	0.13641	6.66667	115	Ptafr	MF	IVD@FGO	sigUP

## Sheet: IVD@GRO-sigDOWN
GO.ID	Term	Annotated	Significant	Expected	Fisher.PValue	Enrichment	N.genes.inCluster	Genes	GO.categ	Test	sigType
GO:0042573	retinoic acid metabolic process	11	4	0.14	8.42425e-06	28.5714	184	Adh1, Aldh1a1, Crabp1, Rbp1	BP	IVD@GRO	sigDOWN
GO:0016114	terpenoid biosynthetic process	10	3	0.13	0.000241119	23.0769	184	Aldh1a1, Hmgcs2, Rbp1	BP	IVD@GRO	sigDOWN
GO:0061029	eyelid development in camera-type eye	12	3	0.16	0.00043367	18.75	184	Grhl3, Inhba, Map3k1	BP	IVD@GRO	sigDOWN
GO:0017046	peptide hormone binding	30	4	0.39	0.000554062	10.2564	184	Crhr1, Inhba, Lhcgr, Npr3	MF	IVD@GRO	sigDOWN
GO:0005179	hormone activity	53	5	0.68	0.00057392	7.35294	184	Gpha2, Inhba, Inhbb, Insl3, Metrn	MF	IVD@GRO	sigDOWN
GO:0071397	cellular response to cholesterol	14	3	0.18	0.000703938	16.6667	184	Gramd1a, Inhba, Inhbb	BP	IVD@GRO	sigDOWN
GO:0007200	phospholipase C-activating G protein-coupled receptor signaling pathway	48	5	0.62	0.000821494	8.06452	184	Bicd1, Crhr1, Drd3, Lhcgr, Npr3	BP	IVD@GRO	sigDOWN
GO:0043295	glutathione binding	15	3	0.19	0.000844757	15.7895	184	Gstm1, Gstm2, Mgst1	MF	IVD@GRO	sigDOWN
GO:0042572	retinol metabolic process	16	3	0.21	0.0010625	14.2857	184	Adh1, Aldh1a1, Rbp1	BP	IVD@GRO	sigDOWN
GO:0046883	regulation of hormone secretion	204	7	2.65	0.00158685	2.64151	184	C1qtnf1, Crhr1, Gja1, Il11, Inhba, Inhbb, Kdm5b	BP	IVD@GRO	sigDOWN
GO:0001501	skeletal system development	374	10	4.85	0.00201215	2.06186	184	Bmp1, Col5a2, Gja1, Gli3, Norad, Npr3, Pcgf2, Serpinh1, Vcan, Zbtb16	BP	IVD@GRO	sigDOWN
GO:0035987	endodermal cell differentiation	20	3	0.26	0.00208203	11.5385	184	Col5a2, Inhba, Itgav	BP	IVD@GRO	sigDOWN
GO:0043236	laminin binding	21	3	0.27	0.0023335	11.1111	184	Bcam, Lgals1, Thbs4	MF	IVD@GRO	sigDOWN
GO:0072337	modified amino acid transport	21	3	0.27	0.00240604	11.1111	184	Folr1, Mgst1, Slc46a1	BP	IVD@GRO	sigDOWN
GO:0008083	growth factor activity	74	5	0.95	0.00259565	5.26316	184	Bmp1, Il11, Inhba, Inhbb, Thbs4	MF	IVD@GRO	sigDOWN
GO:0007193	adenylate cyclase-inhibiting G protein-coupled receptor signaling pathway	46	4	0.6	0.00292478	6.66667	184	Drd3, Htr5b, Insl3, Npr3	BP	IVD@GRO	sigDOWN
GO:0046782	regulation of viral transcription	18	3	0.23	0.00333697	13.0435	184	Hexim1, Map3k1, Mdfic	BP	IVD@GRO	sigDOWN
GO:0004364	glutathione transferase activity	24	3	0.31	0.00345238	9.67742	184	Gstm1, Gstm2, Mgst1	MF	IVD@GRO	sigDOWN
GO:0015908	fatty acid transport	67	5	0.87	0.00347579	5.74713	184	Crabp1, Drd3, Lhcgr, Rbp1, Slc27a6	BP	IVD@GRO	sigDOWN
GO:0042886	amide transport	245	9	3.18	0.00380163	2.83019	184	Abca1, Aqp3, Crhr1, Folr1, Gja1, Inhbb, Mgst1, Slc16a2, Slc46a1	BP	IVD@GRO	sigDOWN
GO:0045648	positive regulation of erythrocyte differentiation	26	3	0.34	0.00448537	8.82353	184	Ets1, Hspa1b, Inhba	BP	IVD@GRO	sigDOWN
GO:0007417	central nervous system development	671	14	8.71	0.00468421	1.60735	184	Clu, Drd3, Egr2, Gli3, Grhl3, Hsd3b1, Inhba, Ldlr, Mt3, Norad, Selenop, Smarca1, Vcan, Zbtb16	BP	IVD@GRO	sigDOWN
GO:0005518	collagen binding	54	4	0.69	0.00503671	5.7971	184	C1qtnf1, Col6a1, Serpinh1, Thbs4	MF	IVD@GRO	sigDOWN
GO:0005125	cytokine activity	103	6	1.32	0.0053621	4.54545	184	Bmp1, Cxcl3, Il11, Inhba, Inhbb, Wnt6	MF	IVD@GRO	sigDOWN
GO:0007160	cell-matrix adhesion	174	6	2.26	0.00553306	2.65487	184	Adamts9, Bcam, Cd34, Itgav, Itgb2l, S100a10	BP	IVD@GRO	sigDOWN
GO:0001664	G protein-coupled receptor binding	183	9	2.35	0.00642795	3.82979	184	Adra2c, Bicd1, Cxcl3, Drd3, Gpha2, Hspa1b, Htr5b, Insl3, Wnt6	MF	IVD@GRO	sigDOWN
GO:0032924	activin receptor signaling pathway	30	3	0.39	0.00674369	7.69231	184	Hjv, Inhba, Inhbb	BP	IVD@GRO	sigDOWN
GO:0005542	folic acid binding	10	2	0.13	0.0068928	15.3846	184	Folr1, Slc46a1	MF	IVD@GRO	sigDOWN
GO:0045761	regulation of adenylate cyclase activity	27	3	0.35	0.00697676	8.57143	184	Drd3, Lhcgr, Npr3	BP	IVD@GRO	sigDOWN
GO:0048149	behavioral response to ethanol	10	2	0.13	0.00703781	15.3846	184	Adh1, Crhr1	BP	IVD@GRO	sigDOWN
GO:1905906	regulation of amyloid fibril formation	10	2	0.13	0.00703781	15.3846	184	Clu, Ldlr	BP	IVD@GRO	sigDOWN
GO:0061687	detoxification of inorganic compound	10	2	0.13	0.00703781	15.3846	184	Mt2, Mt3	BP	IVD@GRO	sigDOWN
GO:0051350	negative regulation of lyase activity	10	2	0.13	0.00703781	15.3846	184	Drd3, Npr3	BP	IVD@GRO	sigDOWN
GO:0043178	alcohol binding	74	4	0.95	0.00779112	4.21053	184	Adh1, Crabp1, Gramd1a, Rbp1	MF	IVD@GRO	sigDOWN
GO:0042887	amide transmembrane transporter activity	25	3	0.32	0.00827659	9.375	184	Aqp3, Gja1, Slc46a1	MF	IVD@GRO	sigDOWN
GO:0016918	retinal binding	11	2	0.14	0.00835384	14.2857	184	Crabp1, Rbp1	MF	IVD@GRO	sigDOWN
GO:0042448	progesterone metabolic process	11	2	0.14	0.00852879	14.2857	184	Akr1cl, Cyp17a1	BP	IVD@GRO	sigDOWN
GO:0071294	cellular response to zinc ion	11	2	0.14	0.00852879	14.2857	184	Mt2, Mt3	BP	IVD@GRO	sigDOWN
GO:0045429	positive regulation of nitric oxide biosynthetic process	33	3	0.43	0.00880914	6.97674	184	Clu, Ddah2, Itgb2l	BP	IVD@GRO	sigDOWN
GO:0010001	glial cell differentiation	188	8	2.44	0.00972969	3.27869	184	Clu, Drd3, Egr2, Gli3, Klf15, Ldlr, Metrn, Mt3	BP	IVD@GRO	sigDOWN
GO:0015116	sulfate transmembrane transporter activity	12	2	0.15	0.00994056	13.3333	184	Slc26a11, Slc26a7	MF	IVD@GRO	sigDOWN
GO:0055017	cardiac muscle tissue growth	86	3	1.12	0.0101431	2.67857	184	Ccm2l, Gja1, Heg1	BP	IVD@GRO	sigDOWN
GO:0046348	amino sugar catabolic process	12	2	0.16	0.0101478	12.5	184	Aldh1a1, Renbp	BP	IVD@GRO	sigDOWN
GO:0051152	positive regulation of smooth muscle cell differentiation	12	2	0.16	0.0101478	12.5	184	Smarcd3, Tmsb4x	BP	IVD@GRO	sigDOWN
GO:0030072	peptide hormone secretion	199	4	2.58	0.0101956	1.55039	184	Crhr1, Gja1, Inhbb, Slc16a2	BP	IVD@GRO	sigDOWN
GO:0031994	insulin-like growth factor I binding	13	2	0.17	0.0116496	11.7647	184	Igfbp4, Itgav	MF	IVD@GRO	sigDOWN
GO:0005540	hyaluronic acid binding	13	2	0.17	0.0116496	11.7647	184	Stab1, Vcan	MF	IVD@GRO	sigDOWN
GO:0030228	lipoprotein particle receptor activity	13	2	0.17	0.0116496	11.7647	184	Ldlr, Stab1	MF	IVD@GRO	sigDOWN
GO:0004708	MAP kinase kinase activity	13	2	0.17	0.0116496	11.7647	184	Map3k1, Pak3	MF	IVD@GRO	sigDOWN
GO:0044060	regulation of endocrine process	30	4	0.39	0.0116596	10.2564	184	C1qtnf1, Crhr1, Inhba, Inhbb	BP	IVD@GRO	sigDOWN
GO:0046638	positive regulation of alpha-beta T cell differentiation	33	3	0.43	0.0117946	6.97674	184	Gli3, Malt1, Zbtb16	BP	IVD@GRO	sigDOWN
GO:0048812	neuron projection morphogenesis	547	11	7.1	0.0118088	1.5493	184	Bcl11a, Brsk1, Clu, Egr2, Flrt3, Gja1, Gli3, Metrn, Mt3, Pak3, Thbs4	BP	IVD@GRO	sigDOWN
GO:0046886	positive regulation of hormone biosynthetic process	13	2	0.17	0.0118913	11.7647	184	Cyp17a1, Lhcgr	BP	IVD@GRO	sigDOWN
GO:0048266	behavioral response to pain	13	2	0.17	0.0118913	11.7647	184	Crhr1, Thbs4	BP	IVD@GRO	sigDOWN
GO:0071280	cellular response to copper ion	13	2	0.17	0.0118913	11.7647	184	Mt2, Mt3	BP	IVD@GRO	sigDOWN
GO:0008272	sulfate transport	13	2	0.17	0.0118913	11.7647	184	Slc26a11, Slc26a7	BP	IVD@GRO	sigDOWN
GO:1900046	regulation of hemostasis	44	3	0.57	0.0128704	5.26316	184	C1qtnf1, Cd34, Tph1	BP	IVD@GRO	sigDOWN
GO:0002790	peptide secretion	201	5	2.61	0.012872	1.91571	184	Abca1, Crhr1, Gja1, Inhbb, Slc16a2	BP	IVD@GRO	sigDOWN
GO:0003013	circulatory system process	369	7	4.79	0.0128844	1.46138	184	Adra2c, Cd34, Drd3, Gja1, Heg1, Npr3, Slc16a2	BP	IVD@GRO	sigDOWN
GO:0010232	vascular transport	18	2	0.23	0.0129201	8.69565	184	Gja1, Slc16a2	BP	IVD@GRO	sigDOWN
GO:0051248	negative regulation of protein metabolic process	790	12	10.25	0.0131461	1.17073	184	Clu, Heg1, Hexim1, Hspa1b, Hspb1, Inhbb, Itgav, Klf15, Ldlr, Mt3, Renbp, Serpinh1	BP	IVD@GRO	sigDOWN
GO:0004029	aldehyde dehydrogenase (NAD+) activity	14	2	0.18	0.0134774	11.1111	184	Aldh1a1, Aldh1b1	MF	IVD@GRO	sigDOWN
GO:0004745	NAD-retinol dehydrogenase activity	14	2	0.18	0.0134774	11.1111	184	Adh1, Akr1cl	MF	IVD@GRO	sigDOWN
GO:0035461	vitamin transmembrane transport	14	2	0.18	0.0137559	11.1111	184	Folr1, Slc46a1	BP	IVD@GRO	sigDOWN
GO:0045187	regulation of circadian sleep/wake cycle, sleep	14	2	0.18	0.0137559	11.1111	184	Drd3, Ptgds	BP	IVD@GRO	sigDOWN
GO:2000846	regulation of corticosteroid hormone secretion	14	2	0.18	0.0137559	11.1111	184	C1qtnf1, Crhr1	BP	IVD@GRO	sigDOWN
GO:0060973	cell migration involved in heart development	14	2	0.18	0.0137559	11.1111	184	Flrt3, Folr1	BP	IVD@GRO	sigDOWN
GO:0034605	cellular response to heat	40	3	0.52	0.0149341	5.76923	184	Cd34, Hspa1b, Scara5	BP	IVD@GRO	sigDOWN
GO:0030169	low-density lipoprotein particle binding	15	2	0.19	0.0154209	10.5263	184	Ldlr, Stab1	MF	IVD@GRO	sigDOWN
GO:0072349	modified amino acid transmembrane transporter activity	15	2	0.19	0.0154209	10.5263	184	Gja1, Slc46a1	MF	IVD@GRO	sigDOWN
GO:0030575	nuclear body organization	15	2	0.19	0.0157381	10.5263	184	Ets1, Neat1	BP	IVD@GRO	sigDOWN
GO:0003222	ventricular trabecula myocardium morphogenesis	15	2	0.19	0.0157381	10.5263	184	Ccm2l, Heg1	BP	IVD@GRO	sigDOWN
GO:0001540	amyloid-beta binding	42	3	0.54	0.0165517	5.55556	184	Clu, Itgb2l, Ldlr	MF	IVD@GRO	sigDOWN
GO:0120020	cholesterol transfer activity	16	2	0.21	0.0174768	9.52381	184	Abca1, Gramd1a	MF	IVD@GRO	sigDOWN
GO:0015106	bicarbonate transmembrane transporter activity	17	2	0.22	0.0196418	9.09091	184	Slc26a7, Slc4a4	MF	IVD@GRO	sigDOWN
GO:0005504	fatty acid binding	45	3	0.58	0.0198975	5.17241	184	Crabp1, Ptgds, Rbp1	MF	IVD@GRO	sigDOWN
GO:0042802	identical protein binding	1714	34	22.01	0.0205224	1.54475	184	Adh1, Adra2c, Aldh1a1, Aqp3, Bcl11a, Bmp1, Borcs6, C1qtnf1, Ets1, Flrt3, Gabrr1, Gls, Gstm1, Gstm2, Hao2, Hexim1, Hmgcs2, Hspb1, Hspb8, Inhba, Inhbb, Ldlr, Lgals1, Lhcgr, Malt1, Mgst1, Npr3, Opn1mw, Renbp, S100a10, Slc4a4, Thbs4, Trim29, Zbtb16	MF	IVD@GRO	sigDOWN
GO:0038024	cargo receptor activity	52	5	0.67	0.0213006	7.46269	184	Abca1, Folr1, Ldlr, Scara5, Stab1	MF	IVD@GRO	sigDOWN
GO:0015026	coreceptor activity	18	2	0.23	0.021913	8.69565	184	Hjv, Nradd	MF	IVD@GRO	sigDOWN
GO:0015301	anion:anion antiporter activity	18	2	0.23	0.021913	8.69565	184	Slc26a11, Slc26a7	MF	IVD@GRO	sigDOWN
GO:0050840	extracellular matrix binding	40	5	0.51	0.0235685	9.80392	184	Bcam, Itgav, Lgals1, Smoc1, Thbs4	MF	IVD@GRO	sigDOWN
GO:0005501	retinoid binding	21	3	0.27	0.0252549	11.1111	184	Crabp1, Ptgds, Rbp1	MF	IVD@GRO	sigDOWN
GO:0004467	long-chain fatty acid-CoA ligase activity	12	2	0.15	0.0253863	13.3333	184	Acsbg1, Slc27a6	MF	IVD@GRO	sigDOWN
GO:0061629	RNA polymerase II-specific DNA-binding transcription factor binding	307	7	3.94	0.028437	1.77665	184	Cd34, Egr2, Ets1, Hspb1, Mdfic, Smarca1, Smarcd3	MF	IVD@GRO	sigDOWN
GO:0000978	RNA polymerase II cis-regulatory region sequence-specific DNA binding	802	17	10.3	0.0287895	1.65049	184	Bcl11a, Bmyc, Egr2, Ets1, Gli3, Grhl3, Hdx, Klf15, Nkx2-4, Six5, Sp6, Zbtb16, Zfp358, Zfp467, Zfp764, Zfp871, Zfp945	MF	IVD@GRO	sigDOWN
GO:0030020	extracellular matrix structural constituent conferring tensile strength	21	2	0.27	0.0293328	7.40741	184	Col5a2, Col6a1	MF	IVD@GRO	sigDOWN
GO:0033764	steroid dehydrogenase activity, acting on the CH-OH group of donors, NAD or NADP as acceptor	22	2	0.28	0.0319984	7.14286	184	Akr1cl, Hsd3b1	MF	IVD@GRO	sigDOWN
GO:0051787	misfolded protein binding	22	2	0.28	0.0319984	7.14286	184	Clu, Hspa1b	MF	IVD@GRO	sigDOWN
GO:0035035	histone acetyltransferase binding	25	2	0.32	0.0405329	6.25	184	Ets1, Gli3	MF	IVD@GRO	sigDOWN
GO:0005044	scavenger receptor activity	25	2	0.32	0.0405329	6.25	184	Scara5, Stab1	MF	IVD@GRO	sigDOWN
GO:0008528	G protein-coupled peptide receptor activity	61	3	0.78	0.043546	3.84615	184	Crhr1, Lhcgr, Npr3	MF	IVD@GRO	sigDOWN
GO:0001968	fibronectin binding	27	2	0.35	0.0466437	5.71429	184	Itgav, Thbs4	MF	IVD@GRO	sigDOWN
GO:0030291	protein serine/threonine kinase inhibitor activity	27	2	0.35	0.0466437	5.71429	184	Hexim1, Hspb1	MF	IVD@GRO	sigDOWN
GO:0000981	DNA-binding transcription factor activity, RNA polymerase II-specific	878	18	11.27	0.0499799	1.59716	184	Bcl11a, Bmyc, Egr2, Ets1, Gli3, Grhl3, Hdx, Klf15, Nkx2-4, Six5, Sp6, Tcf24, Zbtb16, Zfp358, Zfp467, Zfp764, Zfp871, Zfp945	MF	IVD@GRO	sigDOWN
GO:0044183	protein folding chaperone	31	2	0.4	0.059784	5	184	Hspa1b, Hspb1	MF	IVD@GRO	sigDOWN
GO:0051082	unfolded protein binding	70	3	0.9	0.0610032	3.33333	184	Clu, Hspa1b, Serpinh1	MF	IVD@GRO	sigDOWN
GO:0015318	inorganic molecular entity transmembrane transporter activity	443	9	5.69	0.0617043	1.58172	184	Aqp3, Gabrr1, Itgav, Slc26a11, Slc26a7, Slc38a1, Slc46a1, Slc4a4, Tmc3	MF	IVD@GRO	sigDOWN
GO:0030414	peptidase inhibitor activity	100	3	1.28	0.0623003	2.34375	184	Mt3, Renbp, Serpinh1	MF	IVD@GRO	sigDOWN
GO:0005506	iron ion binding	96	4	1.23	0.0625184	3.25203	184	Cyp17a1, Heph, Scd1, Tph1	MF	IVD@GRO	sigDOWN
GO:0002020	protease binding	123	4	1.58	0.0738447	2.53165	184	Insl3, Itgav, Ldlr, Malt1	MF	IVD@GRO	sigDOWN

## Sheet: IVD@GRO-sigUP
GO.ID	Term	Annotated	Significant	Expected	Fisher.PValue	Enrichment	N.genes.inCluster	Genes	GO.categ	Test	sigType
GO:0005549	odorant binding	25	10	0.97	1.37753e-08	10.3093	554	Olfr1104, Olfr1164, Olfr1167, Olfr1463, Olfr874, Olfr877, Olfr878, Olfr881, Vmn1r202, Vmn1r233	MF	IVD@GRO	sigUP
GO:0004984	olfactory receptor activity	57	13	2.21	1.9985e-07	5.88235	554	Olfr1104, Olfr1164, Olfr1167, Olfr1463, Olfr248, Olfr288, Olfr805, Olfr874, Olfr877, Olfr878, Olfr881, Vmn2r26, Vmn2r65	MF	IVD@GRO	sigUP
GO:0007155	cell adhesion	981	60	38.12	5.0673e-07	1.57398	554	Abca12, Adam23, Adam8, Astn1, Bmx, Cdh17, Cdh18, Cdh23, Cdsn, Ceacam2, Chst4, Cldn10, Cldn15, Cldn34b2, Cntn6, Cntnap4, Cx3cl1, Cxcl13, Cxcr3, Dlg2, Enpp2, Epha3, Flrt1, H2-Aa, Il6ra, Itgb4, Lamb3, Lsamp, Lyn, Muc1, Nfkbiz, Nrcam, Pcdh17, Pcdha1, Pcdha10, Pcdha11, Pcdha12, Pcdha2, Pcdha3, Pcdha4, Pcdha5, Pcdha7, Pcdha8, Pcdha9, Pcdhac1, Pcdhac2, Pcdhb15, Plek, Plxnb3, Samt2b, Sftpd, Siglecf, Sirp…	BP	IVD@GRO	sigUP
GO:1904659	glucose transmembrane transport	87	9	3.38	3.13269e-05	2.66272	554	Erbb4, Ffar4, Ins2, Itln1, Prkcb, Slc2a12, Slc2a9, Slc5a4b, Upk3b	BP	IVD@GRO	sigUP
GO:0035821	modulation of process of another organism	11	5	0.43	3.30638e-05	11.6279	554	Defa38, Defa39, Nos2, Reg1, Reg3g	BP	IVD@GRO	sigUP
GO:0048020	CCR chemokine receptor binding	20	6	0.78	8.09115e-05	7.69231	554	Ccl1, Ccl4, Cx3cl1, Cxcl13, Defb4, Defb48	MF	IVD@GRO	sigUP
GO:0042056	chemoattractant activity	20	6	0.78	8.09115e-05	7.69231	554	Cx3cl1, Defb4, Defb48, Fgf10, Hgf, Wnt5a	MF	IVD@GRO	sigUP
GO:0004252	serine-type endopeptidase activity	86	12	3.34	0.000114988	3.59281	554	C1rl, C1s2, Gzmc, Hgf, Klk14, Mmp1b, Pcsk6, Proz, Prss30, Prss33, Prss48, Tmprss4	MF	IVD@GRO	sigUP
GO:0007608	sensory perception of smell	77	11	2.99	0.000179518	3.67893	554	Olfr1104, Olfr1164, Olfr1167, Olfr1463, Olfr248, Olfr288, Olfr805, Olfr874, Olfr877, Olfr878, Olfr881	BP	IVD@GRO	sigUP
GO:0008009	chemokine activity	15	5	0.58	0.000187858	8.62069	554	Ccl1, Ccl4, Cx3cl1, Cxcl13, Cxcl5	MF	IVD@GRO	sigUP
GO:0072330	monocarboxylic acid biosynthetic process	147	8	5.71	0.000371411	1.40105	554	Acsm2, Ceacam2, Ces1d, Gatm, Ldha, Ldhc, Rdh16, Sds	BP	IVD@GRO	sigUP
GO:0005509	calcium ion binding	423	31	16.42	0.000526534	1.88794	554	Adam8, C1s2, Cabs1, Capn13, Ccbe1, Cd69, Cdh17, Cdh18, Cdh23, Dgkb, Duox2, Efcab3, Efhc1, Egfem1, Enpp2, Itln1, Lalba, Lrp2, Ncs1, Pcdha10, Pcdha4, Pcdha7, Pcdha9, Pla2g12b, Plch1, Pon1, Proz, S100a14, Scube1, Slit1, Umod	MF	IVD@GRO	sigUP
GO:0007186	G protein-coupled receptor signaling pathway	472	42	18.34	0.000559324	2.29008	554	Adcy2, Adcyap1, Adra1b, Ano1, Becn2, C5ar2, Ccl1, Ccl4, Chrm4, Cx3cl1, Cxcr3, Cysltr2, Dgkb, Entpd1, Ffar4, Glra1, Gnat3, Gphb5, Htr4, Klk14, Lhb, Nmu, Nos2, Olfr1104, Olfr1164, Olfr1167, Olfr1463, Olfr248, Olfr288, Olfr805, Olfr874, Olfr877, Olfr878, Olfr881, Pde2a, Plek, Ptgir, Six1, Taar1, Tac2, Tas1r2, Vav1	BP	IVD@GRO	sigUP
GO:0048247	lymphocyte chemotaxis	27	7	1.05	0.000587839	6.66667	554	Adam8, Ccl1, Ccl4, Cx3cl1, Cxcl13, Cxcr3, Wnt5a	BP	IVD@GRO	sigUP
GO:0007156	homophilic cell adhesion via plasma membrane adhesion molecules	75	10	2.91	0.000616257	3.43643	554	Cdh17, Cdh23, Ceacam2, Cntn6, Nrcam, Pcdha10, Pcdha4, Pcdha7, Pcdha9, Plxnb3	BP	IVD@GRO	sigUP
GO:0051923	sulfation	19	5	0.74	0.000642561	6.75676	554	Chst4, Sult2a7, Sult2b1, Sult3a2, Sult4a1	BP	IVD@GRO	sigUP
GO:0061844	antimicrobial humoral immune response mediated by antimicrobial peptide	39	7	1.52	0.00067	4.60526	554	Ccl1, Cxcl13, Cxcl5, Defa38, Defa39, Reg1, Reg3g	BP	IVD@GRO	sigUP
GO:0006958	complement activation, classical pathway	20	5	0.78	0.000829616	6.41026	554	C1qb, C1rl, C1s2, C9, Hc	BP	IVD@GRO	sigUP
GO:0005179	hormone activity	53	8	2.06	0.000928192	3.8835	554	Adcyap1, Angptl8, Gphb5, Ins2, Lhb, Prl2c5, Prl8a2, Stc2	MF	IVD@GRO	sigUP
GO:0030593	neutrophil chemotaxis	52	7	2.02	0.00107293	3.46535	554	C5ar2, Ccl1, Ccl4, Cx3cl1, Cxcl13, Cxcl5, Vav1	BP	IVD@GRO	sigUP
GO:0031424	keratinization	23	5	0.89	0.00163517	5.61798	554	Abca12, Cdsn, Krt78, Krt8, Krt88	BP	IVD@GRO	sigUP
GO:0005104	fibroblast growth factor receptor binding	14	4	0.54	0.00164668	7.40741	554	Fgf1, Fgf10, Flrt1, Klb	MF	IVD@GRO	sigUP
GO:0050918	positive chemotaxis	30	5	1.17	0.0016487	4.2735	554	Cx3cl1, Fgf10, Lrp2, Plxnb3, Wnt5a	BP	IVD@GRO	sigUP
GO:0055085	transmembrane transport	937	55	36.41	0.001846	1.51057	554	Abca12, Abcc6, Abcg3, Ano1, Ano3, Aqp9, Atp4a, Cacng4, Clic3, Cnih3, Crhbp, Cx3cl1, Cxcr3, Erbb4, Ffar4, Glra1, Ins2, Itln1, Kcna5, Kcnab2, Kcnh7, Kcnmb1, Kcns3, Lrp2, Lrrc55, Lyn, Mfsd1, Pim1, Prkcb, Rasgrf1, Rhcg, Scnn1b, Sfxn4, Shisa9, Slc16a11, Slc16a5, Slc16a7, Slc17a6, Slc22a14, Slc22a18, Slc22a22, Slc22a27, Slc28a2b, Slc28a3, Slc2a12, Slc2a9, Slc38a3, Slc39a8, Slc4a3, Slc5a4b, Slc6a15, Slc…	BP	IVD@GRO	sigUP
GO:0008146	sulfotransferase activity	35	6	1.36	0.00206667	4.41176	554	Chst4, Gal3st2c, Sult2a7, Sult2b1, Sult3a2, Sult4a1	MF	IVD@GRO	sigUP
GO:0015293	symporter activity	99	11	3.84	0.00270317	2.86458	554	Slc16a11, Slc16a5, Slc16a7, Slc17a6, Slc22a18, Slc28a2b, Slc28a3, Slc38a3, Slc39a8, Slc5a4b, Slc6a15	MF	IVD@GRO	sigUP
GO:0034341	response to interferon-gamma	81	11	3.15	0.00273785	3.49206	554	Capg, Ccl1, Ccl4, Cd40, Cx3cl1, Gbp8, H2-Aa, Irgm2, Nos2, Parp9, Sp100	BP	IVD@GRO	sigUP
GO:0060602	branch elongation of an epithelium	16	4	0.62	0.00282557	6.45161	554	Fgf1, Fgf10, Six1, Wnt5a	BP	IVD@GRO	sigUP
GO:0070374	positive regulation of ERK1 and ERK2 cascade	140	13	5.44	0.00315697	2.38971	554	Adcyap1, C5ar2, Ccl1, Ccl4, Cx3cl1, Cysltr2, Erbb4, Ffar4, Fgf1, Fgf10, Ins2, Scimp, Slamf1	BP	IVD@GRO	sigUP
GO:0015711	organic anion transport	235	22	9.13	0.00320007	2.40964	554	Abcc6, Abcg3, Aqp9, Ceacam2, Ces1d, Lrp2, Nos2, Ntrk2, Pla2g12b, Slc16a11, Slc16a5, Slc16a7, Slc22a22, Slc22a27, Slc22a28, Slc22a30, Slc2a9, Slc38a3, Slc39a8, Slc4a3, Slc6a15, Umod	BP	IVD@GRO	sigUP
GO:0006820	anion transport	337	29	13.1	0.00416812	2.21374	554	Abcc6, Abcg3, Ano1, Ano3, Aqp9, Ceacam2, Ces1d, Clic3, Glra1, Lrp2, Nos2, Ntrk2, Pla2g12b, Slc16a11, Slc16a5, Slc16a7, Slc17a6, Slc22a18, Slc22a22, Slc22a27, Slc22a28, Slc22a30, Slc2a9, Slc38a3, Slc39a8, Slc4a3, Slc6a15, Stc2, Umod	BP	IVD@GRO	sigUP
GO:0005975	carbohydrate metabolic process	451	25	17.53	0.00417665	1.42613	554	4930568D16Rik, Adra1b, Atf3, B3gat1, B3gat2, Bpnt2, Chst4, Eno1b, Gpd1, Gsto2, Gykl1, Hyal5, Igfbp3, Ins2, Klb, Lalba, Ldha, Ldhc, Npl, Oas1f, Plek, Ppp1r3b, Ppp1r3g, Sds, Ugdh	BP	IVD@GRO	sigUP
GO:0001910	regulation of leukocyte mediated cytotoxicity	62	5	2.41	0.0043934	2.07469	554	Cxcl5, Dnase1l3, Gm11127, Stat5a, Vav1	BP	IVD@GRO	sigUP
GO:0015301	anion:anion antiporter activity	18	4	0.7	0.00444979	5.71429	554	Slc22a27, Slc22a28, Slc22a30, Slc4a3	MF	IVD@GRO	sigUP
GO:0001759	organ induction	18	4	0.7	0.00446669	5.71429	554	Fgf1, Fgf10, Six1, Wnt5a	BP	IVD@GRO	sigUP
GO:0015245	fatty acid transmembrane transporter activity	10	3	0.39	0.00569015	7.69231	554	Slc22a27, Slc22a28, Slc22a30	MF	IVD@GRO	sigUP
GO:0019835	cytolysis	10	3	0.39	0.00570701	7.69231	554	C9, Gzmc, Hc	BP	IVD@GRO	sigUP
GO:0070234	positive regulation of T cell apoptotic process	10	3	0.39	0.00570701	7.69231	554	Adam8, Pdcd1, Wnt5a	BP	IVD@GRO	sigUP
GO:0048245	eosinophil chemotaxis	10	3	0.39	0.00570701	7.69231	554	Ccl1, Ccl4, Cx3cl1	BP	IVD@GRO	sigUP
GO:0043129	surfactant homeostasis	20	4	0.78	0.00665067	5.12821	554	Abca12, Erbb4, Oas1f, Sftpd	BP	IVD@GRO	sigUP
GO:0050829	defense response to Gram-negative bacterium	45	6	1.75	0.0075212	3.42857	554	Cxcl5, Defa38, Defa39, Defb4, Reg3g, Umod	BP	IVD@GRO	sigUP
GO:0071855	neuropeptide receptor binding	11	3	0.43	0.00760056	6.97674	554	Adcyap1, Nmu, Tac2	MF	IVD@GRO	sigUP
GO:0010818	T cell chemotaxis	11	3	0.43	0.00762284	6.97674	554	Cxcl13, Cxcr3, Wnt5a	BP	IVD@GRO	sigUP
GO:0006072	glycerol-3-phosphate metabolic process	11	3	0.43	0.00762284	6.97674	554	Gpat3, Gpd1, Gykl1	BP	IVD@GRO	sigUP
GO:0070942	neutrophil mediated cytotoxicity	11	3	0.43	0.00762284	6.97674	554	Cxcl5, Dnase1l3, Scnn1b	BP	IVD@GRO	sigUP
GO:0046415	urate metabolic process	11	3	0.43	0.00762284	6.97674	554	Abcg3, Slc2a9, Urad	BP	IVD@GRO	sigUP
GO:0070098	chemokine-mediated signaling pathway	33	5	1.28	0.00838357	3.90625	554	Ccl1, Ccl4, Cx3cl1, Cxcl13, Cxcl5	BP	IVD@GRO	sigUP
GO:0042531	positive regulation of tyrosine phosphorylation of STAT protein	33	5	1.28	0.00838357	3.90625	554	Cd40, Erbb4, Il6ra, Lyn, Parp9	BP	IVD@GRO	sigUP
GO:0046434	organophosphate catabolic process	122	9	4.74	0.00850574	1.89873	554	Bpnt2, Enpp2, Entpd1, Gpd1, Pde2a, Plbd1, Pon1, Upb1, Urad	BP	IVD@GRO	sigUP
GO:0046427	positive regulation of receptor signaling pathway via JAK-STAT	34	5	1.32	0.00941092	3.78788	554	Cxcl5, Erbb4, Il6ra, Prl2c5, Prl8a2	BP	IVD@GRO	sigUP
GO:0051873	killing by host of symbiont cells	12	3	0.47	0.00987386	6.38298	554	Cxcl5, Reg3g, Scnn1b	BP	IVD@GRO	sigUP
GO:0033625	positive regulation of integrin activation	12	3	0.47	0.00987386	6.38298	554	Cdh17, Cxcl13, Plek	BP	IVD@GRO	sigUP
GO:0042886	amide transport	245	16	9.52	0.0122083	1.68067	554	Abca12, Adcyap1, Ano1, Aqp9, Cdh17, Crhbp, Dio2, Fam3b, Ffar4, Hmgn3, Lrp2, Myt1, Nmu, Nos2, Ptprn, Umod	BP	IVD@GRO	sigUP
GO:0015347	sodium-independent organic anion transmembrane transporter activity	13	3	0.5	0.012435	6	554	Slc22a27, Slc22a28, Slc22a30	MF	IVD@GRO	sigUP
GO:0031994	insulin-like growth factor I binding	13	3	0.5	0.012435	6	554	Igfbp3, Itgb4, Lrp2	MF	IVD@GRO	sigUP
GO:0004806	triglyceride lipase activity	13	3	0.5	0.012435	6	554	Ces1d, Pnpla3, Pnpla5	MF	IVD@GRO	sigUP
GO:2000311	regulation of AMPA receptor activity	13	3	0.51	0.0124706	5.88235	554	Cacng4, Cnih3, Shisa9	BP	IVD@GRO	sigUP
GO:0090336	positive regulation of brown fat cell differentiation	13	3	0.51	0.0124706	5.88235	554	Ffar4, Pim1, Six1	BP	IVD@GRO	sigUP
GO:0050855	regulation of B cell receptor signaling pathway	13	3	0.51	0.0124706	5.88235	554	Lyn, Nfam1, Prkcb	BP	IVD@GRO	sigUP
GO:1905330	regulation of morphogenesis of an epithelium	46	5	1.79	0.0128936	2.7933	554	Fgf1, Fgf10, Hgf, Six1, Wnt5a	BP	IVD@GRO	sigUP
GO:0035458	cellular response to interferon-beta	24	4	0.93	0.012906	4.30108	554	Ifi209, Ifi47, Irgm2, Oas1f	BP	IVD@GRO	sigUP
GO:0042742	defense response to bacterium	152	15	5.91	0.0132065	2.53807	554	Cxcl13, Cxcl5, Defa38, Defa39, Defb4, Defb48, Gbp8, Irgm2, Nos2, Oas1f, Reg3g, Scnn1b, Sftpd, Slamf9, Umod	BP	IVD@GRO	sigUP
GO:0032602	chemokine production	80	9	3.11	0.0137289	2.89389	554	Adcyap1, Cxcl5, Hc, Il33, Il6ra, Oas1f, Slamf9, Umod, Wnt5a	BP	IVD@GRO	sigUP
GO:0043903	regulation of biological process involved in symbiotic interaction	44	3	1.71	0.0139662	1.75439	554	Cxcl5, Sftpd, Tmprss4	BP	IVD@GRO	sigUP
GO:0046034	ATP metabolic process	196	9	7.62	0.0150623	1.1811	554	Abcc6, Adcyap1, Ak5, Eno1b, Entpd1, Gpd1, Ldha, Ldhc, Pde2a	BP	IVD@GRO	sigUP
GO:0006814	sodium ion transport	160	10	6.22	0.0151053	1.60772	554	Atp4a, Nkain3, Prss30, Scnn1b, Slc17a6, Slc38a3, Slc5a4b, Slc6a15, Slc9b1, Umod	BP	IVD@GRO	sigUP
GO:0030247	polysaccharide binding	14	3	0.54	0.0153772	5.55556	554	Enpp2, Ppp1r3b, Ppp1r3g	MF	IVD@GRO	sigUP
GO:0050650	chondroitin sulfate proteoglycan biosynthetic process	14	3	0.54	0.0154209	5.55556	554	B3gat1, B3gat2, Ugdh	BP	IVD@GRO	sigUP
GO:0070492	oligosaccharide binding	15	3	0.58	0.0186772	5.17241	554	Itln1, Reg1, Reg3g	MF	IVD@GRO	sigUP
GO:0030280	structural constituent of skin epidermis	15	3	0.58	0.0186772	5.17241	554	Krt78, Krt8, Krt88	MF	IVD@GRO	sigUP
GO:0015020	glucuronosyltransferase activity	17	3	0.66	0.0263597	4.54545	554	B3gat1, B3gat2, Ugt2b38	MF	IVD@GRO	sigUP
GO:0020037	heme binding	92	8	3.57	0.0263673	2.2409	554	Cyp11b1, Cyp2a12, Cyp2c39, Cyp2t4, Cyp4v3, Nos2, Pxdn, Stc2	MF	IVD@GRO	sigUP
GO:0008227	G protein-coupled amine receptor activity	17	4	0.66	0.0275821	6.06061	554	Adra1b, Chrm4, Htr4, Taar1	MF	IVD@GRO	sigUP
GO:0004930	G protein-coupled receptor activity	201	17	7.8	0.030104	2.17949	554	Adra1b, C5ar2, Chrm4, Cxcr3, Cysltr2, Ffar4, Htr4, Ptgir, Slc22a22, Taar1, Tas1r2, Vmn1r202, Vmn1r233, Vmn2r25, Vmn2r26, Vmn2r51, Vmn2r65	MF	IVD@GRO	sigUP
GO:0005249	voltage-gated potassium channel activity	41	5	1.59	0.0305723	3.14465	554	Kcna5, Kcnab2, Kcnh7, Kcns3, Lrrc55	MF	IVD@GRO	sigUP
GO:0008028	monocarboxylic acid transmembrane transporter activity	41	7	1.59	0.0349334	4.40252	554	Ceacam2, Slc16a11, Slc16a5, Slc16a7, Slc22a27, Slc22a28, Slc22a30	MF	IVD@GRO	sigUP
GO:0015267	channel activity	291	17	11.3	0.0355266	1.50442	554	Ano1, Ano3, Aqp12, Aqp9, Cacng4, Clic3, Gjb5, Glra1, Kcna5, Kcnab2, Kcnh7, Kcnmb1, Kcns3, Lrrc55, Ncs1, Rhcg, Scnn1b	MF	IVD@GRO	sigUP
GO:0004953	icosanoid receptor activity	11	3	0.43	0.0386985	6.97674	554	Cysltr2, Ptgir, Slc22a22	MF	IVD@GRO	sigUP
GO:0015459	potassium channel regulator activity	34	4	1.32	0.0414799	3.0303	554	Kcna5, Kcnab2, Kcnmb1, Lrrc55	MF	IVD@GRO	sigUP
GO:0038023	signaling receptor activity	614	46	23.84	0.0439182	1.92953	554	Adra1b, C5ar2, Cd180, Cd40, Chrm4, Cxcr3, Cysltr2, Epha3, Erbb4, Ffar4, Gfra1, Glra1, Htr4, Il6ra, Lrp2, Nfam1, Nr1i2, Ntrk2, Olfr1104, Olfr1164, Olfr1167, Olfr1463, Olfr248, Olfr288, Olfr805, Olfr874, Olfr877, Olfr878, Olfr881, Plxnb3, Ptgir, Rarb, Reg1, Reg3g, Slamf1, Slc22a22, Taar1, Tas1r2, Tmigd3, Treml4, Vmn1r202, Vmn1r233, Vmn2r25, Vmn2r26, Vmn2r51, Vmn2r65	MF	IVD@GRO	sigUP
GO:0008395	steroid hydroxylase activity	35	4	1.36	0.0454493	2.94118	554	Cyp11b1, Cyp2a12, Cyp2c39, Cyp2t4	MF	IVD@GRO	sigUP
GO:0004993	G protein-coupled serotonin receptor activity	10	2	0.39	0.0550566	5.12821	554	Chrm4, Htr4	MF	IVD@GRO	sigUP
GO:0004955	prostaglandin receptor activity	10	2	0.39	0.0550566	5.12821	554	Ptgir, Slc22a22	MF	IVD@GRO	sigUP
GO:0035250	UDP-galactosyltransferase activity	23	3	0.89	0.0579028	3.37079	554	4930568D16Rik, B3gat1, Lalba	MF	IVD@GRO	sigUP
GO:0042887	amide transmembrane transporter activity	25	3	0.97	0.0654997	3.09278	554	Aqp9, Cdh17, Slc38a3	MF	IVD@GRO	sigUP
GO:0043121	neurotrophin binding	11	2	0.43	0.0656023	4.65116	554	Ntrk2, Pcsk6	MF	IVD@GRO	sigUP
GO:0005326	neurotransmitter transmembrane transporter activity	11	2	0.43	0.0656023	4.65116	554	Slc17a6, Slc28a2b	MF	IVD@GRO	sigUP
GO:0008392	arachidonic acid epoxygenase activity	25	3	0.97	0.0710859	3.09278	554	Cyp2a12, Cyp2c39, Cyp2t4	MF	IVD@GRO	sigUP
GO:0042379	chemokine receptor binding	28	8	1.09	0.0752685	7.33945	554	Ccl1, Ccl4, Cx3cl1, Cxcl13, Cxcl5, Defb4, Defb48, S100a14	MF	IVD@GRO	sigUP
GO:0030553	cGMP binding	12	2	0.47	0.0767537	4.25532	554	Pde11a, Pde2a	MF	IVD@GRO	sigUP
GO:0003841	1-acylglycerol-3-phosphate O-acyltransferase activity	12	2	0.47	0.0767537	4.25532	554	Gpat3, Pnpla3	MF	IVD@GRO	sigUP
GO:0047555	3',5'-cyclic-GMP phosphodiesterase activity	12	2	0.47	0.0767537	4.25532	554	Pde11a, Pde2a	MF	IVD@GRO	sigUP
GO:0015370	solute:sodium symporter activity	43	4	1.67	0.0780163	2.39521	554	Slc28a2b, Slc28a3, Slc5a4b, Slc6a15	MF	IVD@GRO	sigUP
GO:0001968	fibronectin binding	27	3	1.05	0.0854811	2.85714	554	2300002M23Rik, Cts3, Igfbp3	MF	IVD@GRO	sigUP
GO:0004115	3',5'-cyclic-AMP phosphodiesterase activity	13	2	0.5	0.0884481	4	554	Pde11a, Pde2a	MF	IVD@GRO	sigUP
GO:0042301	phosphate ion binding	13	2	0.5	0.0884481	4	554	Pde2a, Stat5a	MF	IVD@GRO	sigUP
GO:0051427	hormone receptor binding	13	2	0.5	0.0884481	4	554	Adcyap1, Gphb5	MF	IVD@GRO	sigUP
GO:0016755	aminoacyltransferase activity	13	2	0.5	0.0884481	4	554	Ggt1, Qpct	MF	IVD@GRO	sigUP
GO:0098632	cell-cell adhesion mediator activity	28	3	1.09	0.0931055	2.75229	554	Cntn6, Nrcam, Plxnb3	MF	IVD@GRO	sigUP
GO:0016616	oxidoreductase activity, acting on the CH-OH group of donors, NAD or NADP as acceptor	108	9	4.19	0.0958259	2.14797	554	4933405O20Rik, Gpd1, Hsd3b6, Kcnab2, Ldha, Ldhc, Rdh16, Sdr9c7, Ugdh	MF	IVD@GRO	sigUP

## Sheet: IVG@FGO-sigDOWN
GO.ID	Term	Annotated	Significant	Expected	Fisher.PValue	Enrichment	N.genes.inCluster	Genes	GO.categ	Test	sigType
GO:0007155	cell adhesion	981	24	9.73	9.80425e-07	2.4666	140	Adam23, Adam8, Ccdc88b, Il6ra, Itgb4, Pcdha1, Pcdha10, Pcdha11, Pcdha12, Pcdha2, Pcdha3, Pcdha4, Pcdha5, Pcdha7, Pcdha8, Pcdha9, Pcdhac1, Pcdhac2, Plek, Plxnb3, Sftpd, Spp1, Tyro3, Zc3h12a	BP	IVG@FGO	sigDOWN
GO:0050728	negative regulation of inflammatory response	96	6	0.95	0.000380081	6.31579	140	Adora1, Cnr2, Cxcl17, Selenos, Serpinf1, Tyro3	BP	IVG@FGO	sigDOWN
GO:0007156	homophilic cell adhesion via plasma membrane adhesion molecules	75	5	0.74	0.000882006	6.75676	140	Pcdha10, Pcdha4, Pcdha7, Pcdha9, Plxnb3	BP	IVG@FGO	sigDOWN
GO:0006958	complement activation, classical pathway	20	3	0.2	0.000961594	15	140	C1rl, C1s2, C9	BP	IVG@FGO	sigDOWN
GO:0007530	sex determination	18	3	0.18	0.0014087	16.6667	140	Amh, Dmrt1, Wt1	BP	IVG@FGO	sigDOWN
GO:0070328	triglyceride homeostasis	27	3	0.27	0.00234538	11.1111	140	Adora1, Angptl8, Gpihbp1	BP	IVG@FGO	sigDOWN
GO:0071320	cellular response to cAMP	30	3	0.3	0.00318572	10	140	Crhbp, Gpd1, Pde2a	BP	IVG@FGO	sigDOWN
GO:0015245	fatty acid transmembrane transporter activity	10	2	0.1	0.00398165	20	140	Slc22a28, Slc22a30	MF	IVG@FGO	sigDOWN
GO:2000018	regulation of male gonad development	10	2	0.1	0.00417214	20	140	Dmrt1, Wt1	BP	IVG@FGO	sigDOWN
GO:0070234	positive regulation of T cell apoptotic process	10	2	0.1	0.00417214	20	140	Adam8, Pdcd1	BP	IVG@FGO	sigDOWN
GO:0072109	glomerular mesangium development	11	2	0.11	0.00506627	18.1818	140	Il6ra, Wt1	BP	IVG@FGO	sigDOWN
GO:0006072	glycerol-3-phosphate metabolic process	11	2	0.11	0.00506627	18.1818	140	Gpd1, Gykl1	BP	IVG@FGO	sigDOWN
GO:0035994	response to muscle stretch	11	2	0.11	0.00506627	18.1818	140	Jun, Ttn	BP	IVG@FGO	sigDOWN
GO:1901722	regulation of cell proliferation involved in kidney development	11	2	0.11	0.00506627	18.1818	140	Il6ra, Wt1	BP	IVG@FGO	sigDOWN
GO:0030594	neurotransmitter receptor activity	51	3	0.49	0.005712	6.12245	140	Adora1, Glra1, Htr4	MF	IVG@FGO	sigDOWN
GO:1903798	regulation of production of miRNAs involved in gene silencing by miRNA	12	2	0.12	0.00604019	16.6667	140	Myocd, Zc3h12a	BP	IVG@FGO	sigDOWN
GO:0044065	regulation of respiratory system process	12	2	0.12	0.00604019	16.6667	140	Adora1, Glra1	BP	IVG@FGO	sigDOWN
GO:2000242	negative regulation of reproductive process	54	4	0.54	0.00613985	7.40741	140	Amh, Dmrt1, Serpinf1, Wt1	BP	IVG@FGO	sigDOWN
GO:0031994	insulin-like growth factor I binding	13	2	0.13	0.0067716	15.3846	140	Igfbp3, Itgb4	MF	IVG@FGO	sigDOWN
GO:0015347	sodium-independent organic anion transmembrane transporter activity	13	2	0.13	0.0067716	15.3846	140	Slc22a28, Slc22a30	MF	IVG@FGO	sigDOWN
GO:0002673	regulation of acute inflammatory response	26	3	0.26	0.00700251	11.5385	140	Adam8, Adora1, Selenos	BP	IVG@FGO	sigDOWN
GO:0051004	regulation of lipoprotein lipase activity	13	2	0.13	0.00709225	15.3846	140	Angptl8, Gpihbp1	BP	IVG@FGO	sigDOWN
GO:0060192	negative regulation of lipase activity	13	2	0.13	0.00709225	15.3846	140	Angptl8, Plin5	BP	IVG@FGO	sigDOWN
GO:0070742	C2H2 zinc finger domain binding	14	2	0.14	0.00785038	14.2857	140	Ebf1, Wt1	MF	IVG@FGO	sigDOWN
GO:0046888	negative regulation of hormone secretion	54	3	0.54	0.00814872	5.55556	140	Adora1, Crhbp, Igfbp3	BP	IVG@FGO	sigDOWN
GO:0042754	negative regulation of circadian rhythm	14	2	0.14	0.00822084	14.2857	140	Adora1, Piwil2	BP	IVG@FGO	sigDOWN
GO:0045836	positive regulation of meiotic nuclear division	15	2	0.15	0.00942436	13.3333	140	Dmrt1, Piwil2	BP	IVG@FGO	sigDOWN
GO:0004252	serine-type endopeptidase activity	86	4	0.83	0.00968118	4.81928	140	C1rl, C1s2, Klk14, Mmp1b	MF	IVG@FGO	sigDOWN
GO:0060419	heart growth	93	4	0.92	0.00976342	4.34783	140	Mapk11, Myocd, Ttn, Wt1	BP	IVG@FGO	sigDOWN
GO:0070527	platelet aggregation	37	3	0.37	0.0105792	8.10811	140	Il6ra, Plek, Tyro3	BP	IVG@FGO	sigDOWN
GO:0007193	adenylate cyclase-inhibiting G protein-coupled receptor signaling pathway	46	3	0.46	0.0106171	6.52174	140	Adora1, Htr4, Pde2a	BP	IVG@FGO	sigDOWN
GO:0042832	defense response to protozoan	16	2	0.16	0.0107012	12.5	140	Ccdc88b, Irgm2	BP	IVG@FGO	sigDOWN
GO:0120014	phospholipid transfer activity	17	2	0.16	0.0115122	12.5	140	Pitpnb, Prelid2	MF	IVG@FGO	sigDOWN
GO:0060009	Sertoli cell development	17	2	0.17	0.0120499	11.7647	140	Dmrt1, Wt1	BP	IVG@FGO	sigDOWN
GO:0055064	chloride ion homeostasis	17	2	0.17	0.0120499	11.7647	140	Atp6v1b1, Spp1	BP	IVG@FGO	sigDOWN
GO:0045822	negative regulation of heart contraction	17	2	0.17	0.0120499	11.7647	140	Adora1, Zc3h12a	BP	IVG@FGO	sigDOWN
GO:0001649	osteoblast differentiation	154	4	1.53	0.0126214	2.61438	140	Cthrc1, Igfbp3, Mapk11, Spp1	BP	IVG@FGO	sigDOWN
GO:0015301	anion:anion antiporter activity	18	2	0.17	0.0128698	11.7647	140	Slc22a28, Slc22a30	MF	IVG@FGO	sigDOWN
GO:0050995	negative regulation of lipid catabolic process	18	2	0.18	0.0134688	11.1111	140	Adora1, Plin5	BP	IVG@FGO	sigDOWN
GO:0010884	positive regulation of lipid storage	19	2	0.19	0.0149566	10.5263	140	Plin5, Zc3h12a	BP	IVG@FGO	sigDOWN
GO:0071356	cellular response to tumor necrosis factor	120	4	1.19	0.0154788	3.36134	140	Crhbp, Gpd1, Krt8, Zc3h12a	BP	IVG@FGO	sigDOWN
GO:0043129	surfactant homeostasis	20	2	0.2	0.0165116	10	140	Adgrf5, Sftpd	BP	IVG@FGO	sigDOWN
GO:0050996	positive regulation of lipid catabolic process	20	2	0.2	0.0165116	10	140	Adora1, Plin5	BP	IVG@FGO	sigDOWN
GO:0045780	positive regulation of bone resorption	20	2	0.2	0.0165116	10	140	Adam8, Spp1	BP	IVG@FGO	sigDOWN
GO:0070412	R-SMAD binding	21	2	0.2	0.0173339	10	140	Jun, Myocd	MF	IVG@FGO	sigDOWN
GO:0002695	negative regulation of leukocyte activation	123	5	1.22	0.0176205	4.09836	140	Adgrf5, Cnr2, Sftpd, Tyro3, Zc3h12a	BP	IVG@FGO	sigDOWN
GO:0071813	lipoprotein particle binding	22	2	0.21	0.0189478	9.52381	140	Gpihbp1, Pon1	MF	IVG@FGO	sigDOWN
GO:0046486	glycerolipid metabolic process	298	7	2.96	0.0192799	2.36486	140	Gpd1, Gpihbp1, Gykl1, Pi4k2b, Plek, Plin5, Pon1	BP	IVG@FGO	sigDOWN
GO:0019731	antibacterial humoral response	22	2	0.22	0.0198176	9.09091	140	Sftpd, Wfdc10	BP	IVG@FGO	sigDOWN
GO:0034123	positive regulation of toll-like receptor signaling pathway	23	2	0.23	0.0215658	8.69565	140	Tasl, Treml4	BP	IVG@FGO	sigDOWN
GO:0005509	calcium ion binding	423	9	4.1	0.0217883	2.19512	140	Adam8, C1s2, Capn13, Pcdha10, Pcdha4, Pcdha7, Pcdha9, Pon1, Ttn	MF	IVG@FGO	sigDOWN
GO:0006508	proteolysis	1247	15	12.37	0.0230906	1.21261	140	Adam23, Adam8, Angptl8, C1rl, C1s2, Capn13, Cpxm1, Cul9, Klk14, Mmp1b, Selenos, Serpinf1, Spcs3, Usp35, Zc3h12a	BP	IVG@FGO	sigDOWN
GO:0035458	cellular response to interferon-beta	24	2	0.24	0.0233755	8.33333	140	Ifi47, Irgm2	BP	IVG@FGO	sigDOWN
GO:0002230	positive regulation of defense response to virus by host	24	2	0.24	0.0233755	8.33333	140	Treml4, Zc3h12a	BP	IVG@FGO	sigDOWN
GO:0032228	regulation of synaptic transmission, GABAergic	25	2	0.25	0.0252455	8	140	Adora1, Cnr2	BP	IVG@FGO	sigDOWN
GO:0004222	metalloendopeptidase activity	68	3	0.66	0.0281908	4.54545	140	Adam23, Adam8, Mmp1b	MF	IVG@FGO	sigDOWN
GO:0035812	renal sodium excretion	18	2	0.18	0.0292816	11.1111	140	Adora1, Atp6v1b1	BP	IVG@FGO	sigDOWN
GO:0010573	vascular endothelial growth factor production	25	2	0.25	0.0292967	8	140	Cxcl17, Il6ra	BP	IVG@FGO	sigDOWN
GO:0032196	transposition	28	2	0.28	0.0293032	7.14286	140	L1td1, Piwil2	BP	IVG@FGO	sigDOWN
GO:0008015	blood circulation	342	5	3.39	0.0293252	1.47493	140	Adora1, Pde2a, Pon1, Ttn, Zc3h12a	BP	IVG@FGO	sigDOWN
GO:0080164	regulation of nitric oxide metabolic process	56	2	0.56	0.0293641	3.57143	140	Selenos, Zc3h12a	BP	IVG@FGO	sigDOWN
GO:0001525	angiogenesis	390	7	3.87	0.0303319	1.80879	140	Adam8, Cxcl17, Elk3, Jun, Serpinf1, Unc5b, Zc3h12a	BP	IVG@FGO	sigDOWN
GO:0035198	miRNA binding	30	2	0.29	0.0339368	6.89655	140	Ago4, Zc3h12a	MF	IVG@FGO	sigDOWN
GO:0003727	single-stranded RNA binding	81	3	0.78	0.0438787	3.84615	140	Ago4, Ddx60, L1td1	MF	IVG@FGO	sigDOWN
GO:0008227	G protein-coupled amine receptor activity	17	2	0.16	0.0654304	12.5	140	Htr4, Taar1	MF	IVG@FGO	sigDOWN
GO:0004867	serine-type endopeptidase inhibitor activity	49	2	0.47	0.0815552	4.25532	140	Serpinf1, Wfdc10	MF	IVG@FGO	sigDOWN
GO:0005178	integrin binding	106	3	1.03	0.0836447	2.91262	140	Adam8, Itgb4, Spp1	MF	IVG@FGO	sigDOWN
GO:0051287	NAD binding	50	2	0.48	0.0844327	4.16667	140	Gpd1, Ugdh	MF	IVG@FGO	sigDOWN
GO:0043176	amine binding	10	1	0.1	0.0927767	10	140	Htr4	MF	IVG@FGO	sigDOWN
GO:0004993	G protein-coupled serotonin receptor activity	10	1	0.1	0.0927767	10	140	Htr4	MF	IVG@FGO	sigDOWN
GO:0022858	alanine transmembrane transporter activity	10	1	0.1	0.0927767	10	140	Slc38a3	MF	IVG@FGO	sigDOWN
GO:1901474	azole transmembrane transporter activity	10	1	0.1	0.0927767	10	140	Slc38a3	MF	IVG@FGO	sigDOWN
GO:0017154	semaphorin receptor activity	10	1	0.1	0.0927767	10	140	Plxnb3	MF	IVG@FGO	sigDOWN
GO:0004521	endoribonuclease activity	53	2	0.51	0.0932457	3.92157	140	Piwil2, Zc3h12a	MF	IVG@FGO	sigDOWN
GO:0004930	G protein-coupled receptor activity	201	6	1.95	0.0995821	3.07692	140	Adgrf5, Adora1, Cnr2, Htr4, Taar1, Vmn2r26	MF	IVG@FGO	sigDOWN
GO:0005402	carbohydrate:cation symporter activity	11	1	0.11	0.101571	9.09091	140	Slc45a4	MF	IVG@FGO	sigDOWN
GO:0099095	ligand-gated anion channel activity	11	1	0.11	0.101571	9.09091	140	Glra1	MF	IVG@FGO	sigDOWN
GO:0036122	BMP binding	11	1	0.11	0.101571	9.09091	140	Chrdl1	MF	IVG@FGO	sigDOWN
GO:0035497	cAMP response element binding	11	1	0.11	0.101571	9.09091	140	Jun	MF	IVG@FGO	sigDOWN
GO:0004984	olfactory receptor activity	57	2	0.55	0.105386	3.63636	140	Olfr248, Vmn2r26	MF	IVG@FGO	sigDOWN
GO:0061980	regulatory RNA binding	42	3	0.41	0.108892	7.31707	140	Ago4, Piwil2, Zc3h12a	MF	IVG@FGO	sigDOWN
GO:0047555	3',5'-cyclic-GMP phosphodiesterase activity	12	1	0.12	0.11028	8.33333	140	Pde2a	MF	IVG@FGO	sigDOWN
GO:0051371	muscle alpha-actinin binding	12	1	0.12	0.11028	8.33333	140	Ttn	MF	IVG@FGO	sigDOWN
GO:0030553	cGMP binding	12	1	0.12	0.11028	8.33333	140	Pde2a	MF	IVG@FGO	sigDOWN
GO:0015295	solute:proton symporter activity	12	1	0.12	0.11028	8.33333	140	Slc45a4	MF	IVG@FGO	sigDOWN
GO:0030548	acetylcholine receptor regulator activity	12	1	0.12	0.11028	8.33333	140	Pate11	MF	IVG@FGO	sigDOWN
GO:0005092	GDP-dissociation inhibitor activity	13	1	0.13	0.118906	7.69231	140	Arhgdig	MF	IVG@FGO	sigDOWN
GO:0072542	protein phosphatase activator activity	13	1	0.13	0.118906	7.69231	140	Igfbp3	MF	IVG@FGO	sigDOWN
GO:0004198	calcium-dependent cysteine-type endopeptidase activity	13	1	0.13	0.118906	7.69231	140	Capn13	MF	IVG@FGO	sigDOWN
GO:0015174	basic amino acid transmembrane transporter activity	13	1	0.13	0.118906	7.69231	140	Slc38a3	MF	IVG@FGO	sigDOWN
GO:0042301	phosphate ion binding	13	1	0.13	0.118906	7.69231	140	Pde2a	MF	IVG@FGO	sigDOWN
GO:0004115	3',5'-cyclic-AMP phosphodiesterase activity	13	1	0.13	0.118906	7.69231	140	Pde2a	MF	IVG@FGO	sigDOWN
GO:0004707	MAP kinase activity	13	1	0.13	0.118906	7.69231	140	Mapk11	MF	IVG@FGO	sigDOWN
GO:0004029	aldehyde dehydrogenase (NAD+) activity	14	1	0.14	0.127449	7.14286	140	Aldh1l2	MF	IVG@FGO	sigDOWN
GO:0030506	ankyrin binding	14	1	0.14	0.127449	7.14286	140	Ttn	MF	IVG@FGO	sigDOWN
GO:0004745	NAD-retinol dehydrogenase activity	14	1	0.14	0.127449	7.14286	140	Rdh16	MF	IVG@FGO	sigDOWN
GO:0052742	phosphatidylinositol kinase activity	14	1	0.14	0.127449	7.14286	140	Pi4k2b	MF	IVG@FGO	sigDOWN
GO:0030280	structural constituent of skin epidermis	15	1	0.15	0.135909	6.66667	140	Krt8	MF	IVG@FGO	sigDOWN
GO:0016646	oxidoreductase activity, acting on the CH-NH group of donors, NAD or NADP as acceptor	15	1	0.15	0.135909	6.66667	140	Aldh1l2	MF	IVG@FGO	sigDOWN
GO:0008307	structural constituent of muscle	15	1	0.15	0.135909	6.66667	140	Ttn	MF	IVG@FGO	sigDOWN

## Sheet: IVG@FGO-sigUP
GO.ID	Term	Annotated	Significant	Expected	Fisher.PValue	Enrichment	N.genes.inCluster	Genes	GO.categ	Test	sigType
GO:0017046	peptide hormone binding	30	4	0.16	1.93482e-05	25	80	Crhr1, Inhba, Lhcgr, Npr3	MF	IVG@FGO	sigUP
GO:0010872	regulation of cholesterol esterification	11	3	0.06	2.18274e-05	50	80	Agtr1a, Scd1, Stard4	BP	IVG@FGO	sigUP
GO:0042573	retinoic acid metabolic process	11	3	0.06	2.18274e-05	50	80	Adh1, Crabp1, Rbp1	BP	IVG@FGO	sigUP
GO:0007200	phospholipase C-activating G protein-coupled receptor signaling pathway	48	5	0.25	2.35929e-05	20	80	Adra2a, Agtr1a, Crhr1, Lhcgr, Npr3	BP	IVG@FGO	sigUP
GO:0032148	activation of protein kinase B activity	22	3	0.11	0.000195497	27.2727	80	Adra2a, Mt3, Ntf3	BP	IVG@FGO	sigUP
GO:0015908	fatty acid transport	67	4	0.35	0.000246686	11.4286	80	Crabp1, Lhcgr, Rbp1, Slc27a6	BP	IVG@FGO	sigUP
GO:0008528	G protein-coupled peptide receptor activity	61	4	0.33	0.000324708	12.1212	80	Agtr1a, Crhr1, Lhcgr, Npr3	MF	IVG@FGO	sigUP
GO:0043178	alcohol binding	74	4	0.4	0.000650479	10	80	Adh1, Crabp1, Rbp1, Stard4	MF	IVG@FGO	sigUP
GO:0045940	positive regulation of steroid metabolic process	33	4	0.17	0.000698484	23.5294	80	Agtr1a, Cyp17a1, Scd1, Stard4	BP	IVG@FGO	sigUP
GO:1905906	regulation of amyloid fibril formation	10	2	0.05	0.00117699	40	80	Clu, Ldlr	BP	IVG@FGO	sigUP
GO:0048149	behavioral response to ethanol	10	2	0.05	0.00117699	40	80	Adh1, Crhr1	BP	IVG@FGO	sigUP
GO:0070508	cholesterol import	11	2	0.06	0.0014337	33.3333	80	Ldlr, Stard4	BP	IVG@FGO	sigUP
GO:0016918	retinal binding	11	2	0.06	0.00153606	33.3333	80	Crabp1, Rbp1	MF	IVG@FGO	sigUP
GO:0090190	positive regulation of branching involved in ureteric bud morphogenesis	12	2	0.06	0.00171464	33.3333	80	Agtr1a, Grem1	BP	IVG@FGO	sigUP
GO:0007193	adenylate cyclase-inhibiting G protein-coupled receptor signaling pathway	46	3	0.24	0.00176188	12.5	80	Adra2a, Insl3, Npr3	BP	IVG@FGO	sigUP
GO:0046886	positive regulation of hormone biosynthetic process	13	2	0.07	0.00201956	28.5714	80	Cyp17a1, Lhcgr	BP	IVG@FGO	sigUP
GO:2000846	regulation of corticosteroid hormone secretion	14	2	0.07	0.00234822	28.5714	80	Agtr1a, Crhr1	BP	IVG@FGO	sigUP
GO:0005179	hormone activity	53	3	0.29	0.00292437	10.3448	80	Inhba, Insl3, Prl7a2	MF	IVG@FGO	sigUP
GO:0043950	positive regulation of cAMP-mediated signaling	16	2	0.08	0.00307575	25	80	Crhr1, Insl3	BP	IVG@FGO	sigUP
GO:0042572	retinol metabolic process	16	2	0.08	0.00307575	25	80	Adh1, Rbp1	BP	IVG@FGO	sigUP
GO:0090030	regulation of steroid hormone biosynthetic process	17	2	0.09	0.00347412	22.2222	80	Cyp17a1, Lhcgr	BP	IVG@FGO	sigUP
GO:0048545	response to steroid hormone	160	6	0.84	0.00354353	7.14286	80	Acsbg1, Adh1, Agtr1a, Hsd3b1, Mgarp, Paqr7	BP	IVG@FGO	sigUP
GO:0006622	protein targeting to lysosome	19	2	0.1	0.00433887	20	80	Clu, Lhcgr	BP	IVG@FGO	sigUP
GO:1903306	negative regulation of regulated secretory pathway	19	2	0.1	0.00433887	20	80	Adra2a, Spi1	BP	IVG@FGO	sigUP
GO:0051384	response to glucocorticoid	45	3	0.23	0.0046886	13.0435	80	Acsbg1, Agtr1a, Hsd3b1	BP	IVG@FGO	sigUP
GO:0002695	negative regulation of leukocyte activation	123	3	0.64	0.00522299	4.6875	80	Ldlr, Parp3, Spi1	BP	IVG@FGO	sigUP
GO:0001774	microglial cell activation	21	2	0.11	0.00529269	18.1818	80	Clu, Ldlr	BP	IVG@FGO	sigUP
GO:0032367	intracellular cholesterol transport	22	2	0.11	0.00580241	18.1818	80	Ldlr, Stard4	BP	IVG@FGO	sigUP
GO:0006775	fat-soluble vitamin metabolic process	23	2	0.12	0.00633369	16.6667	80	Crabp1, Rbp1	BP	IVG@FGO	sigUP
GO:0010893	positive regulation of steroid biosynthetic process	25	2	0.13	0.00745999	15.3846	80	Cyp17a1, Stard4	BP	IVG@FGO	sigUP
GO:0008083	growth factor activity	74	3	0.4	0.0074645	7.5	80	Il11, Inhba, Ntf3	MF	IVG@FGO	sigUP
GO:0002092	positive regulation of receptor internalization	26	2	0.14	0.00805456	14.2857	80	Grem1, Ntf3	BP	IVG@FGO	sigUP
GO:0035929	steroid hormone secretion	21	3	0.11	0.0101329	27.2727	80	Agtr1a, Crhr1, Inhba	BP	IVG@FGO	sigUP
GO:0004467	long-chain fatty acid-CoA ligase activity	12	2	0.06	0.0106422	33.3333	80	Acsbg1, Slc27a6	MF	IVG@FGO	sigUP
GO:2000273	positive regulation of signaling receptor activity	31	2	0.16	0.0113325	12.5	80	Adra2a, Grem1	BP	IVG@FGO	sigUP
GO:0061098	positive regulation of protein tyrosine kinase activity	31	2	0.16	0.0113325	12.5	80	Adra2a, Grem1	BP	IVG@FGO	sigUP
GO:0045429	positive regulation of nitric oxide biosynthetic process	33	2	0.17	0.012782	11.7647	80	Clu, Ddah2	BP	IVG@FGO	sigUP
GO:0005496	steroid binding	83	3	0.45	0.0141805	6.66667	80	Gstm1, Paqr7, Stard4	MF	IVG@FGO	sigUP
GO:0071371	cellular response to gonadotropin stimulus	13	2	0.07	0.0153729	28.5714	80	Inhba, Lhcgr	BP	IVG@FGO	sigUP
GO:0046164	alcohol catabolic process	37	2	0.19	0.0159084	10.5263	80	Adh1, Mt3	BP	IVG@FGO	sigUP
GO:0042596	fear response	38	2	0.2	0.0167361	10	80	Adra2a, Crhr1	BP	IVG@FGO	sigUP
GO:0005125	cytokine activity	103	3	0.56	0.018227	5.35714	80	Grem1, Il11, Inhba	MF	IVG@FGO	sigUP
GO:0034605	cellular response to heat	40	2	0.21	0.0184456	9.52381	80	Cd34, Tcim	BP	IVG@FGO	sigUP
GO:1903706	regulation of hemopoiesis	267	5	1.39	0.0199367	3.59712	80	Clec2g, Inhba, Rbp1, Spi1, Tcim	BP	IVG@FGO	sigUP
GO:0002263	cell activation involved in immune response	186	4	0.97	0.0201134	4.12371	80	Crhr1, Parp3, Spi1, Tcim	BP	IVG@FGO	sigUP
GO:0090303	positive regulation of wound healing	42	2	0.22	0.0202256	9.09091	80	Adra2a, Insl3	BP	IVG@FGO	sigUP
GO:0043620	regulation of DNA-templated transcription in response to stress	48	2	0.25	0.0204969	8	80	Mt3, Tcim	BP	IVG@FGO	sigUP
GO:0001540	amyloid-beta binding	42	2	0.23	0.0215886	8.69565	80	Clu, Ldlr	MF	IVG@FGO	sigUP
GO:0042311	vasodilation	44	2	0.23	0.0220745	8.69565	80	Adra2a, Npr3	BP	IVG@FGO	sigUP
GO:1902895	positive regulation of miRNA transcription	46	2	0.24	0.0239908	8.33333	80	Prl7a2, Spi1	BP	IVG@FGO	sigUP
GO:0005126	cytokine receptor binding	158	4	0.85	0.0241705	4.70588	80	Grem1, Il11, Ntf3, Prl7a2	MF	IVG@FGO	sigUP
GO:0005504	fatty acid binding	45	2	0.24	0.0245672	8.33333	80	Crabp1, Rbp1	MF	IVG@FGO	sigUP
GO:0032924	activin receptor signaling pathway	30	2	0.16	0.0255202	12.5	80	Dact2, Inhba	BP	IVG@FGO	sigUP
GO:0031667	response to nutrient levels	265	5	1.38	0.0256382	3.62319	80	Aqp3, Ldlr, Mt3, Prl7a2, Rbp1	BP	IVG@FGO	sigUP
GO:0009855	determination of bilateral symmetry	95	2	0.5	0.0256435	4	80	Dnaaf3, Grem1	BP	IVG@FGO	sigUP
GO:0009306	protein secretion	286	3	1.49	0.0261386	2.01342	80	Adra2a, Agtr1a, Porcn	BP	IVG@FGO	sigUP
GO:1901224	positive regulation of NIK/NF-kappaB signaling	50	2	0.26	0.0280193	7.69231	80	Grem1, Tcim	BP	IVG@FGO	sigUP
GO:1901215	negative regulation of neuron death	193	4	1.01	0.0291189	3.9604	80	Cd34, Crhr1, Mt3, Ntf3	BP	IVG@FGO	sigUP
GO:0045766	positive regulation of angiogenesis	128	3	0.67	0.0292727	4.47761	80	Agtr1a, Cd34, Grem1	BP	IVG@FGO	sigUP
GO:0008217	regulation of blood pressure	131	3	0.68	0.0296593	4.41176	80	Agtr1a, Cd34, Npr3	BP	IVG@FGO	sigUP
GO:0019229	regulation of vasoconstriction	52	2	0.27	0.0301284	7.40741	80	Adra2a, Agtr1a	BP	IVG@FGO	sigUP
GO:0043300	regulation of leukocyte degranulation	37	2	0.19	0.0305602	10.5263	80	Crhr1, Spi1	BP	IVG@FGO	sigUP
GO:0043168	anion binding	1816	11	9.82	0.0312845	1.12016	80	Acsbg1, Adh1, Cd34, Crabp1, Gstm1, Hao2, Npr3, Phlda3, Rbp1, Tktl1, Tuba1a	MF	IVG@FGO	sigUP
GO:0016614	oxidoreductase activity, acting on CH-OH group of donors	116	3	0.63	0.041625	4.7619	80	Adh1, Hao2, Hsd3b1	MF	IVG@FGO	sigUP
GO:0047676	arachidonate-CoA ligase activity	10	1	0.05	0.0527831	20	80	Slc27a6	MF	IVG@FGO	sigUP
GO:0001972	retinoic acid binding	10	1	0.05	0.0527831	20	80	Crabp1	MF	IVG@FGO	sigUP
GO:1901681	sulfur compound binding	187	5	1.01	0.054439	4.9505	80	Cd34, Grem1, Gstm1, Pcolce, Tktl1	MF	IVG@FGO	sigUP
GO:0043121	neurotrophin binding	11	1	0.06	0.0579078	16.6667	80	Ntf3	MF	IVG@FGO	sigUP
GO:0016717	oxidoreductase activity, acting on paired donors, with oxidation of a pair of donors resulting in the reduction of molecular oxygen to two molecules of water	11	1	0.06	0.0579078	16.6667	80	Scd1	MF	IVG@FGO	sigUP
GO:0031996	thioesterase binding	11	1	0.06	0.0579078	16.6667	80	Adra2a	MF	IVG@FGO	sigUP
GO:0036122	BMP binding	11	1	0.06	0.0579078	16.6667	80	Grem1	MF	IVG@FGO	sigUP
GO:0008330	protein tyrosine/threonine phosphatase activity	11	1	0.06	0.0579078	16.6667	80	Dusp6	MF	IVG@FGO	sigUP
GO:0003707	nuclear steroid receptor activity	12	1	0.06	0.0630052	16.6667	80	Paqr7	MF	IVG@FGO	sigUP
GO:0008381	mechanosensitive ion channel activity	12	1	0.06	0.0630052	16.6667	80	Tmc3	MF	IVG@FGO	sigUP
GO:0140597	protein carrier chaperone	12	1	0.06	0.0630052	16.6667	80	Clu	MF	IVG@FGO	sigUP
GO:0017017	MAP kinase tyrosine/serine/threonine phosphatase activity	12	1	0.06	0.0630052	16.6667	80	Dusp6	MF	IVG@FGO	sigUP
GO:0010181	FMN binding	12	1	0.06	0.0630052	16.6667	80	Hao2	MF	IVG@FGO	sigUP
GO:0016832	aldehyde-lyase activity	13	1	0.07	0.0680754	14.2857	80	Cyp17a1	MF	IVG@FGO	sigUP
GO:0016500	protein-hormone receptor activity	13	1	0.07	0.0680754	14.2857	80	Lhcgr	MF	IVG@FGO	sigUP
GO:0030228	lipoprotein particle receptor activity	13	1	0.07	0.0680754	14.2857	80	Ldlr	MF	IVG@FGO	sigUP
GO:0016863	intramolecular oxidoreductase activity, transposing C=C bonds	13	1	0.07	0.0680754	14.2857	80	Hsd3b1	MF	IVG@FGO	sigUP
GO:0042803	protein homodimerization activity	540	6	2.92	0.0713548	2.05479	80	Adra2a, Grem1, Gstm1, Hspb8, Npr3, S100a10	MF	IVG@FGO	sigUP
GO:0005123	death receptor binding	14	1	0.08	0.0731185	12.5	80	Ntf3	MF	IVG@FGO	sigUP
GO:0030296	protein tyrosine kinase activator activity	14	1	0.08	0.0731185	12.5	80	Grem1	MF	IVG@FGO	sigUP
GO:0043395	heparan sulfate proteoglycan binding	14	1	0.08	0.0731185	12.5	80	Grem1	MF	IVG@FGO	sigUP
GO:1990404	NAD+-protein ADP-ribosyltransferase activity	14	1	0.08	0.0731185	12.5	80	Parp3	MF	IVG@FGO	sigUP
GO:0005165	neurotrophin receptor binding	14	1	0.08	0.0731185	12.5	80	Ntf3	MF	IVG@FGO	sigUP
GO:0004745	NAD-retinol dehydrogenase activity	14	1	0.08	0.0731185	12.5	80	Adh1	MF	IVG@FGO	sigUP
GO:0030169	low-density lipoprotein particle binding	15	1	0.08	0.0781347	12.5	80	Ldlr	MF	IVG@FGO	sigUP
GO:0043295	glutathione binding	15	1	0.08	0.0781347	12.5	80	Gstm1	MF	IVG@FGO	sigUP
GO:0030280	structural constituent of skin epidermis	15	1	0.08	0.0781347	12.5	80	Krt79	MF	IVG@FGO	sigUP
GO:0010314	phosphatidylinositol-5-phosphate binding	15	1	0.08	0.0781347	12.5	80	Phlda3	MF	IVG@FGO	sigUP
GO:0005324	long-chain fatty acid transporter activity	16	1	0.09	0.0831241	11.1111	80	Slc27a6	MF	IVG@FGO	sigUP
GO:0050780	dopamine receptor binding	16	1	0.09	0.0831241	11.1111	80	Agtr1a	MF	IVG@FGO	sigUP
GO:0046703	natural killer cell lectin-like receptor binding	16	1	0.09	0.0831241	11.1111	80	Clec2g	MF	IVG@FGO	sigUP
GO:0120020	cholesterol transfer activity	16	1	0.09	0.0831241	11.1111	80	Stard4	MF	IVG@FGO	sigUP
GO:0003950	NAD+ ADP-ribosyltransferase activity	16	1	0.09	0.0831241	11.1111	80	Parp3	MF	IVG@FGO	sigUP
GO:0008227	G protein-coupled amine receptor activity	17	1	0.09	0.0880869	11.1111	80	Adra2a	MF	IVG@FGO	sigUP
GO:0031690	adrenergic receptor binding	18	1	0.1	0.0930232	10	80	Adra2a	MF	IVG@FGO	sigUP
GO:0005112	Notch binding	18	1	0.1	0.0930232	10	80	Tcim	MF	IVG@FGO	sigUP

## Sheet: IVP@FGO-sigDOWN
GO.ID	Term	Annotated	Significant	Expected	Fisher.PValue	Enrichment	N.genes.inCluster	Genes	GO.categ	Test	sigType
GO:0004930	G protein-coupled receptor activity	201	15	2.58	1.15616e-05	5.81395	176	Adgrd1, Adgrf5, Adora1, Adra1b, C5ar2, Cxcr3, Gpr153, Gpr156, Gpr20, Hpgd, Hrh2, Htr1d, Htr5b, Ptafr, Vmn2r1	MF	IVP@FGO	sigDOWN
GO:0009636	response to toxic substance	99	8	1.23	0.000168779	6.50407	176	Arnt2, Cyp1b1, Gsta3, Htr1d, Mpo, Nupr1, Slc22a18, Trpm6	BP	IVP@FGO	sigDOWN
GO:0004364	glutathione transferase activity	24	4	0.31	0.000228117	12.9032	176	Gsta3, Gstm1, Gstm2, Gsto2	MF	IVP@FGO	sigDOWN
GO:0004993	G protein-coupled serotonin receptor activity	10	3	0.13	0.000233582	23.0769	176	Hrh2, Htr1d, Htr5b	MF	IVP@FGO	sigDOWN
GO:0060732	positive regulation of inositol phosphate biosynthetic process	11	3	0.14	0.000285925	21.4286	176	Cd244a, Plcd1, Ptafr	BP	IVP@FGO	sigDOWN
GO:0038023	signaling receptor activity	614	29	7.88	0.000292348	3.6802	176	Adgrd1, Adgrf5, Adora1, Adra1b, C5ar2, Cd244a, Cd300lg, Cd302, Cd40, Cd48, Cxcr3, Fcgr3, Gpr153, Gpr156, Gpr20, Hpgd, Hrh2, Htr1d, Htr5b, Il6ra, Klrb1c, Olfr206, Olfr248, P2rx1, Ptafr, Ptch2, Rtn4rl1, Tnfrsf17, Vmn2r1	MF	IVP@FGO	sigDOWN
GO:0006805	xenobiotic metabolic process	71	7	0.88	0.000320496	7.95455	176	Cyp1b1, Cyp2c66, Cyp2j9, Gsta3, Gstm1, Gstm2, Gsto2	BP	IVP@FGO	sigDOWN
GO:1903792	negative regulation of anion transport	16	3	0.2	0.000927197	15	176	Adora1, Ano9, Hrh2	BP	IVP@FGO	sigDOWN
GO:0042832	defense response to protozoan	16	3	0.2	0.000927197	15	176	Cd40, Gbp8, Gbp9	BP	IVP@FGO	sigDOWN
GO:0006629	lipid metabolic process	1034	21	12.8	0.00117995	1.64062	176	Abhd12b, Adgrf5, Adora1, Agpat4, Ano9, Chst10, Cyp1b1, Cyp2c66, Cyp2j9, Dagla, Disp3, Gdpd4, Gsta3, Gstm1, Gstm2, Hpgd, P2rx1, Pitpnc1, Plcd1, Prkce, Thrsp	BP	IVP@FGO	sigDOWN
GO:0007187	G protein-coupled receptor signaling pathway, coupled to cyclic nucleotide second messenger	18	3	0.22	0.00132671	13.6364	176	Hrh2, Htr1d, Htr5b	BP	IVP@FGO	sigDOWN
GO:0006837	serotonin transport	16	3	0.2	0.00218931	15	176	Fcgr3, P2rx1, Slc22a2	BP	IVP@FGO	sigDOWN
GO:0032964	collagen biosynthetic process	37	3	0.46	0.00219607	6.52174	176	Col1a1, Il6ra, Serpinh1	BP	IVP@FGO	sigDOWN
GO:0050900	leukocyte migration	241	12	2.98	0.0037228	4.02685	176	Adora1, C5ar2, Ccl1, Cxcr3, Fcgr3, Hc, Il33, Itga3, Itga7, Nlrp12, Ptafr, Sirpa	BP	IVP@FGO	sigDOWN
GO:0002252	immune effector process	392	12	4.85	0.00380756	2.47423	176	Cd244a, Cd40, Clu, Dll1, Fcgr3, Hc, Il33, Il6ra, Klrb1c, Mpo, Prkce, Ptafr	BP	IVP@FGO	sigDOWN
GO:0030594	neurotransmitter receptor activity	51	4	0.65	0.00409994	6.15385	176	Adora1, Hrh2, Htr1d, Htr5b	MF	IVP@FGO	sigDOWN
GO:0006749	glutathione metabolic process	59	4	0.73	0.00607874	5.47945	176	Gsta3, Gstm1, Gstm2, Gsto2	BP	IVP@FGO	sigDOWN
GO:0007166	cell surface receptor signaling pathway	1835	25	22.72	0.00617118	1.10035	176	Adgrd1, Adgrf5, Adora1, Bag3, C5ar2, Ccl1, Cd40, Col1a1, Cxcr3, Cyp1b1, Dagla, Dll1, Fcgr3, Fermt1, Fermt3, Hpgd, Igfbp4, Il33, Il6ra, Itga3, Itga7, Nlrp12, Prkce, Ptch2, Tnfrsf17	BP	IVP@FGO	sigDOWN
GO:0010359	regulation of anion channel activity	10	2	0.12	0.00642418	16.6667	176	Ano9, Ptafr	BP	IVP@FGO	sigDOWN
GO:0061517	macrophage proliferation	10	2	0.12	0.00642418	16.6667	176	Clu, Il33	BP	IVP@FGO	sigDOWN
GO:0002689	negative regulation of leukocyte chemotaxis	10	2	0.12	0.00642418	16.6667	176	C5ar2, Hc	BP	IVP@FGO	sigDOWN
GO:2000300	regulation of synaptic vesicle exocytosis	61	4	0.76	0.0068386	5.26316	176	Nrn1, P2rx1, Prkce, Vps18	BP	IVP@FGO	sigDOWN
GO:0043176	amine binding	10	2	0.13	0.0068928	15.3846	176	Htr1d, Htr5b	MF	IVP@FGO	sigDOWN
GO:0007186	G protein-coupled receptor signaling pathway	472	20	5.84	0.00722139	3.42466	176	Adgrd1, Adgrf5, Adora1, Adra1b, C5ar2, Ccl1, Cxcr3, Dagla, Gpr153, Gpr156, Gpr20, Hrh2, Htr1d, Htr5b, Mrap, Olfr206, Olfr248, Plcd1, Ptafr, Vmn2r1	BP	IVP@FGO	sigDOWN
GO:0044703	multi-organism reproductive process	107	4	1.32	0.00771405	3.0303	176	Hpgd, Maged2, P2rx1, Ptafr	BP	IVP@FGO	sigDOWN
GO:0032715	negative regulation of interleukin-6 production	33	3	0.41	0.00774508	7.31707	176	C5ar2, Nlrp12, Sirpa	BP	IVP@FGO	sigDOWN
GO:0002281	macrophage activation involved in immune response	11	2	0.14	0.00778824	14.2857	176	Il33, Prkce	BP	IVP@FGO	sigDOWN
GO:0070255	regulation of mucus secretion	11	2	0.14	0.00778824	14.2857	176	Adora1, Prkce	BP	IVP@FGO	sigDOWN
GO:0003823	antigen binding	32	3	0.41	0.00784946	7.31707	176	Cd40, Cd48, Sirpa	MF	IVP@FGO	sigDOWN
GO:0008474	palmitoyl-(protein) hydrolase activity	11	2	0.14	0.00835384	14.2857	176	Abhd12b, Lyplal1	MF	IVP@FGO	sigDOWN
GO:0071346	cellular response to interferon-gamma	65	4	0.8	0.00854128	5	176	Ccl1, Gbp8, Gbp9, Sirpa	BP	IVP@FGO	sigDOWN
GO:0089718	amino acid import across plasma membrane	35	3	0.43	0.00912521	6.97674	176	Slc16a2, Slc22a2, Slc6a5	BP	IVP@FGO	sigDOWN
GO:0051152	positive regulation of smooth muscle cell differentiation	12	2	0.15	0.00927033	13.3333	176	Olfm2, Smarcd3	BP	IVP@FGO	sigDOWN
GO:0050965	detection of temperature stimulus involved in sensory perception of pain	12	2	0.15	0.00927033	13.3333	176	Adora1, Asic3	BP	IVP@FGO	sigDOWN
GO:0140375	immune receptor activity	70	4	0.9	0.00980006	4.44444	176	C5ar2, Cxcr3, Fcgr3, Il6ra	MF	IVP@FGO	sigDOWN
GO:0008395	steroid hydroxylase activity	35	3	0.45	0.0100717	6.66667	176	Cyp1b1, Cyp2c66, Cyp2j9	MF	IVP@FGO	sigDOWN
GO:0030199	collagen fibril organization	37	3	0.46	0.0106401	6.52174	176	Col1a1, Cyp1b1, Serpinh1	BP	IVP@FGO	sigDOWN
GO:0031018	endocrine pancreas development	33	3	0.41	0.010773	7.31707	176	Clu, Dll1, Il6ra	BP	IVP@FGO	sigDOWN
GO:0015293	symporter activity	99	5	1.27	0.0115129	3.93701	176	Slc16a2, Slc16a5, Slc22a18, Slc39a8, Slc6a5	MF	IVP@FGO	sigDOWN
GO:0007160	cell-matrix adhesion	174	5	2.15	0.0116434	2.32558	176	Fermt1, Fermt3, Itga3, Itga7, Sirpa	BP	IVP@FGO	sigDOWN
GO:0019865	immunoglobulin binding	13	2	0.17	0.0116496	11.7647	176	Cd300lg, Fcgr3	MF	IVP@FGO	sigDOWN
GO:0005540	hyaluronic acid binding	13	2	0.17	0.0116496	11.7647	176	Hapln2, Hapln3	MF	IVP@FGO	sigDOWN
GO:0010676	positive regulation of cellular carbohydrate metabolic process	49	5	0.61	0.0121267	8.19672	176	Adra1b, Cd244a, Plcd1, Prkce, Ptafr	BP	IVP@FGO	sigDOWN
GO:0007229	integrin-mediated signaling pathway	72	4	0.89	0.0121454	4.49438	176	Fermt1, Fermt3, Itga3, Itga7	BP	IVP@FGO	sigDOWN
GO:0032760	positive regulation of tumor necrosis factor production	72	4	0.89	0.0121454	4.49438	176	Clu, Fcgr3, Il33, Ptafr	BP	IVP@FGO	sigDOWN
GO:0097530	granulocyte migration	94	4	1.16	0.0122428	3.44828	176	C5ar2, Ccl1, Fcgr3, Sirpa	BP	IVP@FGO	sigDOWN
GO:0097205	renal filtration	23	3	0.28	0.0122525	10.7143	176	Adgrf5, Adora1, Itga3	BP	IVP@FGO	sigDOWN
GO:0002793	positive regulation of peptide secretion	84	3	1.04	0.0123086	2.88462	176	Adora1, C2cd2l, Prkce	BP	IVP@FGO	sigDOWN
GO:0061756	leukocyte adhesion to vascular endothelial cell	28	2	0.35	0.0123318	5.71429	176	Ptafr, Slc39a8	BP	IVP@FGO	sigDOWN
GO:0098754	detoxification	51	3	0.63	0.0124977	4.7619	176	Gsta3, Mpo, Slc22a18	BP	IVP@FGO	sigDOWN
GO:0032957	inositol trisphosphate metabolic process	14	2	0.17	0.0125763	11.7647	176	Plcd1, Ptafr	BP	IVP@FGO	sigDOWN
GO:0150077	regulation of neuroinflammatory response	15	2	0.19	0.0143942	10.5263	176	Dagla, Nupr1	BP	IVP@FGO	sigDOWN
GO:0051482	positive regulation of cytosolic calcium ion concentration involved in phospholipase C-activating G protein-coupled signaling pathway	15	2	0.19	0.0143942	10.5263	176	Gpr20, Plcd1	BP	IVP@FGO	sigDOWN
GO:0061298	retina vasculature development in camera-type eye	15	2	0.19	0.0143942	10.5263	176	Arhgef15, Cyp1b1	BP	IVP@FGO	sigDOWN
GO:0043278	response to morphine	15	2	0.19	0.0143942	10.5263	176	Adra1b, Prkce	BP	IVP@FGO	sigDOWN
GO:0042110	T cell activation	348	5	4.31	0.0145826	1.16009	176	Cd244a, Cd48, Il6ra, Sirpa, Slamf7	BP	IVP@FGO	sigDOWN
GO:0009617	response to bacterium	392	10	4.85	0.0152246	2.06186	176	Fuca2, Gbp8, Gbp9, Mpo, Prkce, Ptafr, Sirpa, Tent5a, Thrsp, Tmem229b	BP	IVP@FGO	sigDOWN
GO:0043295	glutathione binding	15	2	0.19	0.0154209	10.5263	176	Gstm1, Gstm2	MF	IVP@FGO	sigDOWN
GO:0002888	positive regulation of myeloid leukocyte mediated immunity	16	2	0.2	0.016318	10	176	Fcgr3, Ptafr	BP	IVP@FGO	sigDOWN
GO:0032891	negative regulation of organic acid transport	16	2	0.2	0.016318	10	176	Adora1, Hrh2	BP	IVP@FGO	sigDOWN
GO:0003084	positive regulation of systemic arterial blood pressure	16	2	0.2	0.016318	10	176	Adora1, Adra1b	BP	IVP@FGO	sigDOWN
GO:0070300	phosphatidic acid binding	16	2	0.21	0.0174768	9.52381	176	Pitpnc1, Plcd1	MF	IVP@FGO	sigDOWN
GO:0044706	multi-multicellular organism process	113	4	1.4	0.0181747	2.85714	176	Hpgd, Maged2, P2rx1, Ptafr	BP	IVP@FGO	sigDOWN
GO:0150104	transport across blood-brain barrier	17	2	0.21	0.018345	9.52381	176	Slc16a2, Slc22a2	BP	IVP@FGO	sigDOWN
GO:0008210	estrogen metabolic process	17	2	0.21	0.018345	9.52381	176	Chst10, Cyp1b1	BP	IVP@FGO	sigDOWN
GO:0008514	organic anion transmembrane transporter activity	138	6	1.77	0.0195002	3.38983	176	Asic3, Slc22a18, Slc22a2, Slc22a20, Slc39a8, Slc6a5	MF	IVP@FGO	sigDOWN
GO:0120014	phospholipid transfer activity	17	2	0.22	0.0196418	9.09091	176	C2cd2l, Pitpnc1	MF	IVP@FGO	sigDOWN
GO:0016712	oxidoreductase activity, acting on paired donors, with incorporation or reduction of molecular oxygen, reduced flavin or flavoprotein as one donor, and incorporation of one atom of oxygen	35	3	0.45	0.0265273	6.66667	176	Cyp1b1, Cyp2c66, Cyp2j9	MF	IVP@FGO	sigDOWN
GO:0043236	laminin binding	21	2	0.27	0.0293328	7.40741	176	Itga3, Itga7	MF	IVP@FGO	sigDOWN
GO:0020037	heme binding	92	4	1.18	0.0306534	3.38983	176	Cyp1b1, Cyp2c66, Cyp2j9, Mpo	MF	IVP@FGO	sigDOWN
GO:0008201	heparin binding	93	4	1.19	0.0317212	3.36134	176	Crispld2, Mpo, Pcolce, Rtn4rl1	MF	IVP@FGO	sigDOWN
GO:0005518	collagen binding	54	3	0.69	0.0320055	4.34783	176	Itga3, Pcolce, Serpinh1	MF	IVP@FGO	sigDOWN
GO:0004984	olfactory receptor activity	57	3	0.73	0.0367272	4.10959	176	Olfr206, Olfr248, Vmn2r1	MF	IVP@FGO	sigDOWN
GO:0030546	signaling receptor activator activity	239	3	3.07	0.0382599	0.977199	176	Ccl1, Il33, Prkce	MF	IVP@FGO	sigDOWN
GO:0008392	arachidonic acid epoxygenase activity	25	2	0.32	0.0405329	6.25	176	Cyp2c66, Cyp2j9	MF	IVP@FGO	sigDOWN
GO:1901363	heterocyclic compound binding	4052	37	52.03	0.0437744	0.711128	176	Adora1, Ankrd33b, Aox4, Arnt2, Bag3, Bhlha9, Cyp1b1, Cyp2c66, Cyp2j9, Dmrta1, Gbp8, Gbp9, Hpgd, Hrh2, Htr1d, Htr5b, Iqca1l, Map3k19, Mpo, Myh7, Myo10, Nek6, Nlrp12, Nupr1, P2rx1, Pabpc4l, Pax5, Prkce, Rhox13, Septin9, Smok2b, Sox18, Sp6, Trpm6, Ttll7, Yars, Zfp111	MF	IVP@FGO	sigDOWN
GO:0005178	integrin binding	106	4	1.36	0.0475836	2.94118	176	Fermt1, Fermt3, Itga3, Itga7	MF	IVP@FGO	sigDOWN
GO:0015276	ligand-gated ion channel activity	76	3	0.98	0.0621902	3.06122	176	Asic3, Clca2, P2rx1	MF	IVP@FGO	sigDOWN
GO:0005496	steroid binding	83	3	1.07	0.0701004	2.80374	176	Gstm1, Prom2, Slc22a2	MF	IVP@FGO	sigDOWN
GO:0008146	sulfotransferase activity	35	2	0.45	0.0740216	4.44444	176	Chst10, Hs6st2	MF	IVP@FGO	sigDOWN
GO:0008227	G protein-coupled amine receptor activity	17	4	0.22	0.0851092	18.1818	176	Adra1b, Hrh2, Htr1d, Htr5b	MF	IVP@FGO	sigDOWN
GO:0015179	L-amino acid transmembrane transporter activity	41	2	0.53	0.0971268	3.77358	176	Slc22a2, Slc6a5	MF	IVP@FGO	sigDOWN
GO:0005544	calcium-dependent phospholipid binding	41	2	0.53	0.0971268	3.77358	176	Plcd1, Syt13	MF	IVP@FGO	sigDOWN
GO:0016903	oxidoreductase activity, acting on the aldehyde or oxo group of donors	49	2	0.63	0.0979827	3.1746	176	Aldh1b1, Aox4	MF	IVP@FGO	sigDOWN
GO:0001786	phosphatidylserine binding	46	2	0.59	0.11771	3.38983	176	Plcd1, Syt13	MF	IVP@FGO	sigDOWN
GO:0015171	amino acid transmembrane transporter activity	59	3	0.76	0.120346	3.94737	176	Slc16a2, Slc22a2, Slc6a5	MF	IVP@FGO	sigDOWN
GO:0005416	amino acid:cation symporter activity	10	1	0.13	0.121266	7.69231	176	Slc6a5	MF	IVP@FGO	sigDOWN
GO:0048495	Roundabout binding	10	1	0.13	0.121266	7.69231	176	Rtn4rl1	MF	IVP@FGO	sigDOWN
GO:0004955	prostaglandin receptor activity	10	1	0.13	0.121266	7.69231	176	Hpgd	MF	IVP@FGO	sigDOWN
GO:0047834	D-threo-aldose 1-dehydrogenase activity	10	1	0.13	0.121266	7.69231	176	Kcnab2	MF	IVP@FGO	sigDOWN
GO:0047372	acylglycerol lipase activity	10	1	0.13	0.121266	7.69231	176	Abhd12b	MF	IVP@FGO	sigDOWN
GO:1901611	phosphatidylglycerol binding	10	1	0.13	0.121266	7.69231	176	Pitpnc1	MF	IVP@FGO	sigDOWN
GO:0016725	oxidoreductase activity, acting on CH or CH2 groups	10	1	0.13	0.121266	7.69231	176	Cyp2c66	MF	IVP@FGO	sigDOWN
GO:0030554	adenyl nucleotide binding	1183	13	15.19	0.123512	0.855826	176	Bag3, Iqca1l, Map3k19, Myh7, Myo10, Nek6, Nlrp12, P2rx1, Prkce, Smok2b, Trpm6, Ttll7, Yars	MF	IVP@FGO	sigDOWN
GO:0004867	serine-type endopeptidase inhibitor activity	49	2	0.63	0.130538	3.1746	176	Serpinf1, Serpinh1	MF	IVP@FGO	sigDOWN
GO:0043169	cation binding	2767	34	35.53	0.130581	0.956938	176	Aldob, Amz1, Aox4, Cabs1, Clca2, Col1a1, Crtac1, Cyp1b1, Dagla, Dll1, Dmrta1, Fat2, Gdpd4, Gpd2, Gstm1, Htr1d, Htr5b, Itga7, Mpo, Nek6, Pitpnm3, Plcd1, Prkce, Slc6a5, Sp6, Stac, Syt13, Sytl5, Trim29, Trpm6, Ttll7, Vat1l, Vps18, Zswim1	MF	IVP@FGO	sigDOWN
GO:0071855	neuropeptide receptor binding	11	1	0.14	0.132557	7.14286	176	Mrap	MF	IVP@FGO	sigDOWN
GO:0005326	neurotransmitter transmembrane transporter activity	11	1	0.14	0.132557	7.14286	176	Slc22a2	MF	IVP@FGO	sigDOWN
GO:0070403	NAD+ binding	11	1	0.14	0.132557	7.14286	176	Hpgd	MF	IVP@FGO	sigDOWN
GO:0042043	neurexin family protein binding	11	1	0.14	0.132557	7.14286	176	Sytl5	MF	IVP@FGO	sigDOWN

## Sheet: IVP@FGO-sigUP
GO.ID	Term	Annotated	Significant	Expected	Fisher.PValue	Enrichment	N.genes.inCluster	Genes	GO.categ	Test	sigType
GO:0036122	BMP binding	11	3	0.16	0.000453796	18.75	205	Agrn, Chrdl1, Grem1	MF	IVP@FGO	sigUP
GO:0030548	acetylcholine receptor regulator activity	12	3	0.17	0.00059862	17.6471	205	Agrn, Lynx1, Slurp2	MF	IVP@FGO	sigUP
GO:0060078	regulation of postsynaptic membrane potential	74	4	1.06	0.00140754	3.77358	205	Eif4a3l1, Gabra1, Gabrg2, Gria1	BP	IVP@FGO	sigUP
GO:0050776	regulation of immune response	540	14	7.73	0.00190452	1.81113	205	Ccr1, Cd1d2, Dnase2a, Fes, H2-Bl, Ifi209, Il12b, Nfam1, Parp3, Phf11a, Prkcq, Serpinb9b, Siglecg, Tasl	BP	IVP@FGO	sigUP
GO:0061844	antimicrobial humoral immune response mediated by antimicrobial peptide	39	4	0.56	0.00226607	7.14286	205	Cxcl15, Defa29, Nts, Reg2	BP	IVP@FGO	sigUP
GO:1904315	transmitter-gated ion channel activity involved in regulation of postsynaptic membrane potential	29	4	0.42	0.00241612	9.52381	205	Chrnb3, Gabra1, Gabrg2, Gria1	MF	IVP@FGO	sigUP
GO:0051496	positive regulation of stress fiber assembly	50	4	0.72	0.00561647	5.55556	205	Ccn2, Limch1, Nox4, Prkcq	BP	IVP@FGO	sigUP
GO:0001709	cell fate determination	26	3	0.37	0.00589862	8.10811	205	Ascl1, Chrdl1, Prrx1	BP	IVP@FGO	sigUP
GO:0001503	ossification	289	9	4.14	0.00626573	2.17391	205	Adgrv1, Atp6v1b1, Ccn2, Ccr1, Chrdl1, Grem1, Phex, Stc1, Tph1	BP	IVP@FGO	sigUP
GO:0001916	positive regulation of T cell mediated cytotoxicity	27	3	0.39	0.00656686	7.69231	205	Cd1d2, H2-Bl, Il12b	BP	IVP@FGO	sigUP
GO:0021515	cell differentiation in spinal cord	31	3	0.44	0.00845276	6.81818	205	Ascl1, Cln8, Draxin	BP	IVP@FGO	sigUP
GO:0034776	response to histamine	10	2	0.14	0.00851261	14.2857	205	Gabra1, Gabrg2	BP	IVP@FGO	sigUP
GO:2000573	positive regulation of DNA biosynthetic process	67	5	0.96	0.00864952	5.20833	205	Grem1, Nox4, Pak3, Pdgfrb, Prkcq	BP	IVP@FGO	sigUP
GO:0050805	negative regulation of synaptic transmission	58	4	0.83	0.00959442	4.81928	205	Eif4a3l1, Gria1, Pcdh17, Tnr	BP	IVP@FGO	sigUP
GO:0061098	positive regulation of protein tyrosine kinase activity	31	3	0.44	0.00967861	6.81818	205	Agrn, Grem1, Nox4	BP	IVP@FGO	sigUP
GO:0002638	negative regulation of immunoglobulin production	11	2	0.16	0.0103069	12.5	205	Parp3, Siglecg	BP	IVP@FGO	sigUP
GO:0035821	modulation of process of another organism	11	2	0.16	0.0103069	12.5	205	Defa29, Reg2	BP	IVP@FGO	sigUP
GO:0008306	associative learning	83	4	1.19	0.0105283	3.36134	205	Brsk1, Cln8, Nts, Tnr	BP	IVP@FGO	sigUP
GO:0099095	ligand-gated anion channel activity	11	2	0.16	0.0105437	12.5	205	Gabra1, Gabrg2	MF	IVP@FGO	sigUP
GO:0004890	GABA-A receptor activity	11	2	0.16	0.0105437	12.5	205	Gabra1, Gabrg2	MF	IVP@FGO	sigUP
GO:0033130	acetylcholine receptor binding	11	2	0.16	0.0105437	12.5	205	Lynx1, Slurp2	MF	IVP@FGO	sigUP
GO:0060326	cell chemotaxis	199	9	2.85	0.0112839	3.15789	205	Ccr1, Cxcl15, Defb25, Defb48, Gab1, Grem1, Il17b, Pdgfrb, Prkcq	BP	IVP@FGO	sigUP
GO:0030502	negative regulation of bone mineralization	12	2	0.17	0.0122526	11.7647	205	Ccr1, Grem1	BP	IVP@FGO	sigUP
GO:1904862	inhibitory synapse assembly	12	2	0.17	0.0122526	11.7647	205	Gabra1, Gabrg2	BP	IVP@FGO	sigUP
GO:0090026	positive regulation of monocyte chemotaxis	12	2	0.17	0.0122526	11.7647	205	Ccr1, Defb25	BP	IVP@FGO	sigUP
GO:0008179	adenylate cyclase binding	12	2	0.17	0.0125328	11.7647	205	Adcy2, Gria1	MF	IVP@FGO	sigUP
GO:0048701	embryonic cranial skeleton morphogenesis	35	3	0.5	0.0135175	6	205	Eif4a3l1, Gas1, Prrx1	BP	IVP@FGO	sigUP
GO:0050877	nervous system process	786	18	11.26	0.0136873	1.59858	205	Adgrv1, Ascl1, Atp6v1b1, Brsk1, Cbr3, Chrnb3, Cln8, Crybb2, Eif4a3l1, Gabra1, Gabrg2, Gria1, Grxcr2, Il12b, Nts, Opn1mw, Rcan2, Tnr	BP	IVP@FGO	sigUP
GO:0038084	vascular endothelial growth factor signaling pathway	30	3	0.43	0.0142376	6.97674	205	Gab1, Il12b, Pdgfrb	BP	IVP@FGO	sigUP
GO:1900046	regulation of hemostasis	44	2	0.63	0.0142921	3.1746	205	Cd34, Tph1	BP	IVP@FGO	sigUP
GO:0004806	triglyceride lipase activity	13	2	0.19	0.0146715	10.5263	205	Lipg, Pnpla3	MF	IVP@FGO	sigUP
GO:1900038	negative regulation of cellular response to hypoxia	14	2	0.2	0.0165798	10	205	Cd34, Eno1b	BP	IVP@FGO	sigUP
GO:0032740	positive regulation of interleukin-17 production	14	2	0.2	0.0165798	10	205	Il12b, Prkcq	BP	IVP@FGO	sigUP
GO:0090280	positive regulation of calcium ion import	14	2	0.2	0.0165798	10	205	Pdgfrb, Stc1	BP	IVP@FGO	sigUP
GO:0043395	heparan sulfate proteoglycan binding	14	2	0.2	0.0169551	10	205	Agrn, Grem1	MF	IVP@FGO	sigUP
GO:0000981	DNA-binding transcription factor activity, RNA polymerase II-specific	878	20	12.72	0.0171048	1.57233	205	Ascl1, Cdx1, Eno1b, Hdx, Meox2, Olig1, Pax4, Pknox2, Prrx1, Sall3, Spic, Zfp268, Zfp42, Zfp454, Zfp457, Zfp981, Zfp985, Zscan4c, Zscan4d, Zscan4f	MF	IVP@FGO	sigUP
GO:0007271	synaptic transmission, cholinergic	15	2	0.21	0.0189523	9.52381	205	Chrnb3, Lynx1	BP	IVP@FGO	sigUP
GO:0002385	mucosal immune response	15	2	0.21	0.0189523	9.52381	205	Defa29, Rab17	BP	IVP@FGO	sigUP
GO:0050867	positive regulation of cell activation	251	4	3.59	0.0192126	1.11421	205	Ccn2, Il12b, Pdgfrb, Prkcq	BP	IVP@FGO	sigUP
GO:0030547	signaling receptor inhibitor activity	15	2	0.22	0.0193791	9.09091	205	Lynx1, Slurp2	MF	IVP@FGO	sigUP
GO:0031681	G-protein beta-subunit binding	16	2	0.23	0.021939	8.69565	205	Dynlt1b, Gria1	MF	IVP@FGO	sigUP
GO:0097001	ceramide binding	16	2	0.23	0.021939	8.69565	205	Cln8, Epdr1	MF	IVP@FGO	sigUP
GO:0055074	calcium ion homeostasis	331	7	4.74	0.0239706	1.47679	205	Atp6v1b1, Ccr1, Inpp4b, Mcub, Mettl21c, Reg2, Stc1	BP	IVP@FGO	sigUP
GO:2000316	regulation of T-helper 17 type immune response	17	2	0.24	0.0240931	8.33333	205	Il12b, Prkcq	BP	IVP@FGO	sigUP
GO:0030534	adult behavior	125	5	1.79	0.0261169	2.7933	205	Adh1, Atp6v1b1, Cln8, Gabrg2, Pcdh17	BP	IVP@FGO	sigUP
GO:0050829	defense response to Gram-negative bacterium	45	3	0.64	0.0264217	4.6875	205	Defa29, Defb15, Il12b	BP	IVP@FGO	sigUP
GO:0035988	chondrocyte proliferation	18	2	0.26	0.0268531	7.69231	205	Ccn2, Stc1	BP	IVP@FGO	sigUP
GO:0007214	gamma-aminobutyric acid signaling pathway	18	2	0.26	0.0268531	7.69231	205	Gabra1, Gabrg2	BP	IVP@FGO	sigUP
GO:0042474	middle ear morphogenesis	18	2	0.26	0.0268531	7.69231	205	Gas1, Prrx1	BP	IVP@FGO	sigUP
GO:0070570	regulation of neuron projection regeneration	30	2	0.43	0.0283495	4.65116	205	Prrx1, Tnr	BP	IVP@FGO	sigUP
GO:0006638	neutral lipid metabolic process	108	3	1.55	0.0283663	1.93548	205	Abca17, Lipg, Pnpla3	BP	IVP@FGO	sigUP
GO:0000978	RNA polymerase II cis-regulatory region sequence-specific DNA binding	802	19	11.62	0.0296738	1.63511	205	Ascl1, Cdx1, Hdx, Meox2, Olig1, Pax4, Pknox2, Prrx1, Sall3, Spic, Zfp268, Zfp42, Zfp454, Zfp457, Zfp981, Zfp985, Zscan4c, Zscan4d, Zscan4f	MF	IVP@FGO	sigUP
GO:0007269	neurotransmitter secretion	134	3	1.92	0.0299196	1.5625	205	Brsk1, Chrnb3, Lin7b	BP	IVP@FGO	sigUP
GO:0032733	positive regulation of interleukin-10 production	20	2	0.29	0.0327316	6.89655	205	Cd34, Il12b	BP	IVP@FGO	sigUP
GO:0048020	CCR chemokine receptor binding	20	2	0.29	0.0334504	6.89655	205	Defb15, Defb48	MF	IVP@FGO	sigUP
GO:0050431	transforming growth factor beta binding	20	2	0.29	0.0334504	6.89655	205	Agrn, Chrdl1	MF	IVP@FGO	sigUP
GO:0007130	synaptonemal complex assembly	21	2	0.3	0.0358424	6.66667	205	4930447C04Rik, Hormad1	BP	IVP@FGO	sigUP
GO:0032967	positive regulation of collagen biosynthetic process	21	2	0.3	0.0358424	6.66667	205	Ccn2, Pdgfrb	BP	IVP@FGO	sigUP
GO:0030325	adrenal gland development	21	2	0.3	0.0358424	6.66667	205	Ascl1, Pdgfrb	BP	IVP@FGO	sigUP
GO:0005125	cytokine activity	103	5	1.49	0.0384195	3.3557	205	Cxcl15, Grem1, Il12b, Il17b, Sectm1a	MF	IVP@FGO	sigUP
GO:0070252	actin-mediated cell contraction	65	3	0.93	0.0389195	3.22581	205	Epdr1, Limch1, Stc1	BP	IVP@FGO	sigUP
GO:0002021	response to dietary excess	22	2	0.32	0.0390623	6.25	205	Gfral, Pnpla3	BP	IVP@FGO	sigUP
GO:0019433	triglyceride catabolic process	22	2	0.32	0.0390623	6.25	205	Lipg, Pnpla3	BP	IVP@FGO	sigUP
GO:0035254	glutamate receptor binding	52	3	0.75	0.0394377	4	205	Gria1, Ptpn5, Rasgrf1	MF	IVP@FGO	sigUP
GO:0004623	phospholipase A2 activity	22	2	0.32	0.0399113	6.25	205	Pla2g4f, Pnpla3	MF	IVP@FGO	sigUP
GO:0007601	visual perception	90	4	1.29	0.0402193	3.10078	205	Adgrv1, Cln8, Crybb2, Opn1mw	BP	IVP@FGO	sigUP
GO:0005179	hormone activity	53	3	0.77	0.0413721	3.8961	205	Nts, Prl2a1, Stc1	MF	IVP@FGO	sigUP
GO:1990756	ubiquitin ligase-substrate adaptor activity	53	3	0.77	0.0413721	3.8961	205	Pramel20, Pramel24, Pramel31	MF	IVP@FGO	sigUP
GO:0045087	innate immune response	467	13	6.69	0.0415325	1.9432	205	Ccr1, Defa29, Defb15, Defb25, Fes, Ifi209, Il12b, Irak4, Naip6, Rnf39, Serpinb9b, Siglecg, Tasl	BP	IVP@FGO	sigUP
GO:0045933	positive regulation of muscle contraction	33	3	0.47	0.0420112	6.38298	205	Ccn2, Eno1b, Tacr3	BP	IVP@FGO	sigUP
GO:1903035	negative regulation of response to wounding	58	3	0.83	0.0420887	3.61446	205	Cd34, Siglecg, Tnr	BP	IVP@FGO	sigUP
GO:0016247	channel regulator activity	97	3	1.41	0.0427107	2.12766	205	Cnih3, Lynx1, Mcub	MF	IVP@FGO	sigUP
GO:0043027	cysteine-type endopeptidase inhibitor activity involved in apoptotic process	23	2	0.33	0.0433042	6.06061	205	Naip6, Serpinb9b	MF	IVP@FGO	sigUP
GO:0008201	heparin binding	93	4	1.35	0.0461179	2.96296	205	Ccn2, Defb15, Eva1c, Lipg	MF	IVP@FGO	sigUP
GO:0001965	G-protein alpha-subunit binding	26	2	0.38	0.054088	5.26316	205	Adgrv1, Gria1	MF	IVP@FGO	sigUP
GO:1990782	protein tyrosine kinase binding	90	4	1.3	0.0690321	3.07692	205	Gfral, Nox4, Phyhip, Rasgrf1	MF	IVP@FGO	sigUP
GO:0051020	GTPase binding	290	5	4.2	0.0785858	1.19048	205	Eno1b, Gria1, Pak3, Rasgrf1, Rragb	MF	IVP@FGO	sigUP
GO:0101005	deubiquitinase activity	84	4	1.22	0.0830873	3.27869	205	Stambpl1, Usp17la, Usp17lb, Usp17le	MF	IVP@FGO	sigUP
GO:0008395	steroid hydroxylase activity	35	2	0.51	0.0910816	3.92157	205	Cyp2ab1, Cyp2b9	MF	IVP@FGO	sigUP
GO:0004197	cysteine-type endopeptidase activity	75	3	1.09	0.0950974	2.75229	205	Usp17la, Usp17lb, Usp17le	MF	IVP@FGO	sigUP
GO:0004843	cysteine-type deubiquitinase activity	78	3	1.13	0.103917	2.65487	205	Usp17la, Usp17lb, Usp17le	MF	IVP@FGO	sigUP
GO:0017022	myosin binding	57	3	0.83	0.108632	3.61446	205	Adgrv1, Gria1, Limch1	MF	IVP@FGO	sigUP
GO:0046625	sphingolipid binding	24	3	0.35	0.109287	8.57143	205	Cln8, Epdr1, Tnr	MF	IVP@FGO	sigUP
GO:0005539	glycosaminoglycan binding	133	6	1.93	0.111431	3.10881	205	Agrn, Ccn2, Defb15, Eva1c, Lipg, Reg2	MF	IVP@FGO	sigUP
GO:0005126	cytokine receptor binding	158	7	2.29	0.115969	3.05677	205	Cxcl15, Defb15, Defb48, Grem1, Il12b, Irak4, Prl2a1	MF	IVP@FGO	sigUP
GO:0030246	carbohydrate binding	173	7	2.51	0.118712	2.78884	205	Cd34, Eva1c, Hkdc1, Manba, Ppp1r3b, Reg2, Siglecg	MF	IVP@FGO	sigUP
GO:0005544	calcium-dependent phospholipid binding	41	2	0.59	0.118784	3.38983	205	Anxa10, Pla2g4f	MF	IVP@FGO	sigUP
GO:0004721	phosphoprotein phosphatase activity	140	3	2.03	0.123088	1.47783	205	Dusp4, Ppp1r3b, Ptpn5	MF	IVP@FGO	sigUP
GO:0005523	tropomyosin binding	10	1	0.14	0.135865	7.14286	205	Tmod4	MF	IVP@FGO	sigUP
GO:0047676	arachidonate-CoA ligase activity	10	1	0.14	0.135865	7.14286	205	Slc27a2	MF	IVP@FGO	sigUP
GO:0002162	dystroglycan binding	10	1	0.14	0.135865	7.14286	205	Agrn	MF	IVP@FGO	sigUP
GO:0015245	fatty acid transmembrane transporter activity	10	1	0.14	0.135865	7.14286	205	Slc27a2	MF	IVP@FGO	sigUP
GO:0004955	prostaglandin receptor activity	10	1	0.14	0.135865	7.14286	205	Slc22a22	MF	IVP@FGO	sigUP
GO:0022848	acetylcholine-gated cation-selective channel activity	10	1	0.14	0.135865	7.14286	205	Chrnb3	MF	IVP@FGO	sigUP
GO:0004970	ionotropic glutamate receptor activity	10	1	0.14	0.135865	7.14286	205	Gria1	MF	IVP@FGO	sigUP
GO:0016303	1-phosphatidylinositol-3-kinase activity	10	1	0.14	0.135865	7.14286	205	Pik3c2g	MF	IVP@FGO	sigUP
GO:0015926	glucosidase activity	10	1	0.14	0.135865	7.14286	205	Sis	MF	IVP@FGO	sigUP
GO:0015464	acetylcholine receptor activity	10	1	0.14	0.135865	7.14286	205	Chrnb3	MF	IVP@FGO	sigUP
GO:0004896	cytokine receptor activity	58	3	0.84	0.137327	3.57143	205	Ccr1, Gfral, Il12b	MF	IVP@FGO	sigUP
GO:0005504	fatty acid binding	45	2	0.65	0.138262	3.07692	205	Afp, Pmp2	MF	IVP@FGO	sigUP

## Sheet: IVP@GRO-sigDOWN
GO.ID	Term	Annotated	Significant	Expected	Fisher.PValue	Enrichment	N.genes.inCluster	Genes	GO.categ	Test	sigType
GO:0042605	peptide antigen binding	17	4	0.11	3.96637e-06	36.3636	95	Gm11127, Gm8909, H2-Aa, H2-Q4	MF	IVP@GRO	sigDOWN
GO:0002486	antigen processing and presentation of endogenous peptide antigen via MHC class I via ER pathway, TAP-independent	13	3	0.09	7.96923e-05	33.3333	95	Gm11127, Gm8909, H2-Q4	BP	IVP@GRO	sigDOWN
GO:0002476	antigen processing and presentation of endogenous peptide antigen via MHC class Ib	14	3	0.09	0.000100934	33.3333	95	Gm11127, Gm8909, H2-Q4	BP	IVP@GRO	sigDOWN
GO:0005112	Notch binding	18	3	0.12	0.000211721	25	95	Dll1, Dll4, Tcim	MF	IVP@GRO	sigDOWN
GO:0001916	positive regulation of T cell mediated cytotoxicity	27	3	0.18	0.000761445	16.6667	95	Gm11127, Gm8909, H2-Q4	BP	IVP@GRO	sigDOWN
GO:0045746	negative regulation of Notch signaling pathway	28	3	0.19	0.000848694	15.7895	95	Dll1, Dll4, Tcim	BP	IVP@GRO	sigDOWN
GO:0009617	response to bacterium	392	6	2.63	0.00186101	2.28137	95	Adgrl2, Fuca2, Macrod2, Prkce, Thrsp, Wfdc10	BP	IVP@GRO	sigDOWN
GO:0035641	locomotory exploration behavior	10	2	0.07	0.00193643	28.5714	95	Lsamp, Prkce	BP	IVP@GRO	sigDOWN
GO:1903587	regulation of blood vessel endothelial cell proliferation involved in sprouting angiogenesis	11	2	0.07	0.00235643	28.5714	95	Agtr1a, Dll4	BP	IVP@GRO	sigDOWN
GO:0046415	urate metabolic process	11	2	0.07	0.00235643	28.5714	95	Slc17a3, Urad	BP	IVP@GRO	sigDOWN
GO:0001976	nervous system process involved in regulation of systemic arterial blood pressure	12	2	0.08	0.0028154	25	95	Adra1b, Agtr1a	BP	IVP@GRO	sigDOWN
GO:0009306	protein secretion	286	6	1.92	0.00388716	3.125	95	Abca12, Agtr1a, Krt20, Mia2, Olfm2, Prkce	BP	IVP@GRO	sigDOWN
GO:0003823	antigen binding	32	6	0.21	0.00392301	28.5714	95	Cd40, Cd48, Gm11127, Gm8909, H2-Aa, H2-Q4	MF	IVP@GRO	sigDOWN
GO:0043278	response to morphine	15	2	0.1	0.00442081	20	95	Adra1b, Prkce	BP	IVP@GRO	sigDOWN
GO:0034341	response to interferon-gamma	81	3	0.54	0.00496863	5.55556	95	Ccl1, Cd40, H2-Aa	BP	IVP@GRO	sigDOWN
GO:0015106	bicarbonate transmembrane transporter activity	17	2	0.11	0.00550405	18.1818	95	Slc26a5, Slc39a8	MF	IVP@GRO	sigDOWN
GO:2000147	positive regulation of cell motility	454	6	3.05	0.00620492	1.96721	95	Ccl1, Cd40, Duoxa2, Plau, Prkce, Slc26a5	BP	IVP@GRO	sigDOWN
GO:0061756	leukocyte adhesion to vascular endothelial cell	28	2	0.19	0.00665172	10.5263	95	Capn1, Slc39a8	BP	IVP@GRO	sigDOWN
GO:0010259	multicellular organism aging	21	2	0.14	0.00861373	14.2857	95	Adra1b, Agtr1a	BP	IVP@GRO	sigDOWN
GO:0004181	metallocarboxypeptidase activity	22	2	0.15	0.0091509	13.3333	95	Cpn1, Cpxm2	MF	IVP@GRO	sigDOWN
GO:0033627	cell adhesion mediated by integrin	58	3	0.39	0.00928115	7.69231	95	Itga10, Itgad, Plau	BP	IVP@GRO	sigDOWN
GO:0061311	cell surface receptor signaling pathway involved in heart development	22	2	0.15	0.00943403	13.3333	95	Dll1, Dll4	BP	IVP@GRO	sigDOWN
GO:0016540	protein autoprocessing	24	2	0.16	0.0111744	12.5	95	Capn1, Hjv	BP	IVP@GRO	sigDOWN
GO:0042110	T cell activation	348	5	2.34	0.0128056	2.13675	95	Cd48, Dll4, H2-Aa, Itgad, Slamf7	BP	IVP@GRO	sigDOWN
GO:1990776	response to angiotensin	20	2	0.13	0.0132508	15.3846	95	Agtr1a, Capn1	BP	IVP@GRO	sigDOWN
GO:0009154	purine ribonucleotide catabolic process	29	2	0.19	0.0160854	10.5263	95	Entpd1, Urad	BP	IVP@GRO	sigDOWN
GO:0030546	signaling receptor activator activity	239	3	1.58	0.0195939	1.89873	95	Ccl1, Il24, Prkce	MF	IVP@GRO	sigDOWN
GO:0042531	positive regulation of tyrosine phosphorylation of STAT protein	33	2	0.22	0.0205603	9.09091	95	Cd40, Il24	BP	IVP@GRO	sigDOWN
GO:0071889	14-3-3 protein binding	36	2	0.24	0.0235126	8.33333	95	H2-Q4, Prkce	MF	IVP@GRO	sigDOWN
GO:0045747	positive regulation of Notch signaling pathway	36	2	0.24	0.0242166	8.33333	95	Dll1, Dll4	BP	IVP@GRO	sigDOWN
GO:0002819	regulation of adaptive immune response	129	5	0.87	0.0256521	5.74713	95	Cd40, Cd48, Gm11127, Gm8909, H2-Q4	BP	IVP@GRO	sigDOWN
GO:0002263	cell activation involved in immune response	186	4	1.25	0.0260582	3.2	95	Cd40, Dll1, Prkce, Tcim	BP	IVP@GRO	sigDOWN
GO:0019730	antimicrobial humoral response	52	3	0.35	0.026093	8.57143	95	Ccl1, Cst9, Wfdc10	BP	IVP@GRO	sigDOWN
GO:1903706	regulation of hemopoiesis	267	4	1.79	0.0262172	2.23464	95	Cd101, Dll1, H2-Aa, Tcim	BP	IVP@GRO	sigDOWN
GO:0030855	epithelial cell differentiation	472	6	3.17	0.0263197	1.89274	95	Abca12, Dll1, Hapln2, Krt12, Krt20, Upk3a	BP	IVP@GRO	sigDOWN
GO:1902476	chloride transmembrane transport	38	2	0.26	0.0267907	7.69231	95	Ano5, Slc26a5	BP	IVP@GRO	sigDOWN
GO:0070997	neuron death	321	2	2.15	0.0269233	0.930233	95	Plau, Tox3	BP	IVP@GRO	sigDOWN
GO:0001974	blood vessel remodeling	42	2	0.28	0.0322521	7.14286	95	Adra1b, Dll4	BP	IVP@GRO	sigDOWN
GO:0042278	purine nucleoside metabolic process	24	2	0.16	0.0328046	12.5	95	Macrod2, Urad	BP	IVP@GRO	sigDOWN
GO:0003044	regulation of systemic arterial blood pressure mediated by a chemical signal	31	2	0.21	0.0392539	9.52381	95	Adra1b, Agtr1a	BP	IVP@GRO	sigDOWN
GO:0007186	G protein-coupled receptor signaling pathway	472	9	3.17	0.0405279	2.83912	95	Adgrl2, Adra1b, Agtr1a, Ccl1, Entpd1, Gpr142, Htr5b, Olfr1109, Olfr48	BP	IVP@GRO	sigDOWN
GO:0071347	cellular response to interleukin-1	49	2	0.33	0.0427483	6.06061	95	Ccl1, Cd40	BP	IVP@GRO	sigDOWN
GO:0008227	G protein-coupled amine receptor activity	17	2	0.11	0.0448841	18.1818	95	Adra1b, Htr5b	MF	IVP@GRO	sigDOWN
GO:1901658	glycosyl compound catabolic process	21	2	0.14	0.0456097	14.2857	95	Fuca2, Urad	BP	IVP@GRO	sigDOWN
GO:0034766	negative regulation of ion transmembrane transport	77	2	0.52	0.0457974	3.84615	95	Prkce, Slc26a5	BP	IVP@GRO	sigDOWN
GO:0006879	cellular iron ion homeostasis	51	2	0.34	0.045952	5.88235	95	Hjv, Slc39a8	BP	IVP@GRO	sigDOWN
GO:2000179	positive regulation of neural precursor cell proliferation	52	2	0.35	0.0475861	5.71429	95	Dll4, Gjc2	BP	IVP@GRO	sigDOWN
GO:0016485	protein processing	193	6	1.3	0.049195	4.61538	95	Capn1, Cpn1, Cpxm2, Hjv, Klk13, Plau	BP	IVP@GRO	sigDOWN
GO:0030837	negative regulation of actin filament polymerization	54	2	0.36	0.0509172	5.55556	95	Capn1, Kank4	BP	IVP@GRO	sigDOWN
GO:0004984	olfactory receptor activity	57	2	0.38	0.0545134	5.26316	95	Olfr1109, Olfr48	MF	IVP@GRO	sigDOWN
GO:1904427	positive regulation of calcium ion transmembrane transport	57	2	0.38	0.0560658	5.26316	95	Agtr1a, Gjc2	BP	IVP@GRO	sigDOWN
GO:1901611	phosphatidylglycerol binding	10	1	0.07	0.0641665	14.2857	95	Pitpnc1	MF	IVP@GRO	sigDOWN
GO:0016725	oxidoreductase activity, acting on CH or CH2 groups	10	1	0.07	0.0641665	14.2857	95	Cyp2c66	MF	IVP@GRO	sigDOWN
GO:0017110	nucleoside-diphosphatase activity	10	1	0.07	0.0641665	14.2857	95	Entpd1	MF	IVP@GRO	sigDOWN
GO:1990459	transferrin receptor binding	10	1	0.07	0.0641665	14.2857	95	Hjv	MF	IVP@GRO	sigDOWN
GO:0046978	TAP1 binding	10	1	0.07	0.0641665	14.2857	95	H2-Q4	MF	IVP@GRO	sigDOWN
GO:0004993	G protein-coupled serotonin receptor activity	10	1	0.07	0.0641665	14.2857	95	Htr5b	MF	IVP@GRO	sigDOWN
GO:0043176	amine binding	10	1	0.07	0.0641665	14.2857	95	Htr5b	MF	IVP@GRO	sigDOWN
GO:0007155	cell adhesion	981	12	6.59	0.0648139	1.82094	95	Abca12, Capn1, Cldn9, Dll1, H2-Aa, Hapln2, Itga10, Itgad, Lsamp, Plau, Prkce, Slc39a8	BP	IVP@GRO	sigDOWN
GO:0061178	regulation of insulin secretion involved in cellular response to glucose stimulus	62	2	0.42	0.0650294	4.7619	95	Abca12, Prkce	BP	IVP@GRO	sigDOWN
GO:0042454	ribonucleoside catabolic process	10	1	0.07	0.0651584	14.2857	95	Urad	BP	IVP@GRO	sigDOWN
GO:0033604	negative regulation of catecholamine secretion	10	1	0.07	0.0651584	14.2857	95	Entpd1	BP	IVP@GRO	sigDOWN
GO:0032230	positive regulation of synaptic transmission, GABAergic	10	1	0.07	0.0651584	14.2857	95	Prkce	BP	IVP@GRO	sigDOWN
GO:0046054	dGMP metabolic process	10	1	0.07	0.0651584	14.2857	95	Urad	BP	IVP@GRO	sigDOWN
GO:0072148	epithelial cell fate commitment	10	1	0.07	0.0651584	14.2857	95	Dll1	BP	IVP@GRO	sigDOWN
GO:0042996	regulation of Golgi to plasma membrane protein transport	10	1	0.07	0.0651584	14.2857	95	Lyplal1	BP	IVP@GRO	sigDOWN
GO:0008308	voltage-gated anion channel activity	11	1	0.07	0.0703548	14.2857	95	Slc17a3	MF	IVP@GRO	sigDOWN
GO:0036122	BMP binding	11	1	0.07	0.0703548	14.2857	95	Hjv	MF	IVP@GRO	sigDOWN
GO:0008474	palmitoyl-(protein) hydrolase activity	11	1	0.07	0.0703548	14.2857	95	Lyplal1	MF	IVP@GRO	sigDOWN
GO:0015295	solute:proton symporter activity	12	1	0.08	0.0765026	12.5	95	Slc39a8	MF	IVP@GRO	sigDOWN
GO:0042608	T cell receptor binding	12	1	0.08	0.0765026	12.5	95	H2-Q4	MF	IVP@GRO	sigDOWN
GO:0008373	sialyltransferase activity	12	1	0.08	0.0765026	12.5	95	St3gal5	MF	IVP@GRO	sigDOWN
GO:0015116	sulfate transmembrane transporter activity	12	1	0.08	0.0765026	12.5	95	Slc26a5	MF	IVP@GRO	sigDOWN
GO:0003841	1-acylglycerol-3-phosphate O-acyltransferase activity	12	1	0.08	0.0765026	12.5	95	Agpat4	MF	IVP@GRO	sigDOWN
GO:0004198	calcium-dependent cysteine-type endopeptidase activity	13	1	0.09	0.0826102	11.1111	95	Capn1	MF	IVP@GRO	sigDOWN
GO:0005540	hyaluronic acid binding	13	1	0.09	0.0826102	11.1111	95	Hapln2	MF	IVP@GRO	sigDOWN
GO:0004698	calcium-dependent protein kinase C activity	14	1	0.09	0.0886779	11.1111	95	Prkce	MF	IVP@GRO	sigDOWN
GO:0004675	transmembrane receptor protein serine/threonine kinase activity	15	1	0.1	0.0947059	10	95	Hjv	MF	IVP@GRO	sigDOWN
GO:0015296	anion:cation symporter activity	15	1	0.1	0.0947059	10	95	Slc39a8	MF	IVP@GRO	sigDOWN
GO:0005243	gap junction channel activity	15	1	0.1	0.0947059	10	95	Gjc2	MF	IVP@GRO	sigDOWN
GO:0015562	efflux transmembrane transporter activity	15	1	0.1	0.0947059	10	95	Slc17a3	MF	IVP@GRO	sigDOWN
GO:0008009	chemokine activity	15	1	0.1	0.0947059	10	95	Ccl1	MF	IVP@GRO	sigDOWN
GO:0070300	phosphatidic acid binding	16	1	0.11	0.100694	9.09091	95	Pitpnc1	MF	IVP@GRO	sigDOWN
GO:0050780	dopamine receptor binding	16	1	0.11	0.100694	9.09091	95	Agtr1a	MF	IVP@GRO	sigDOWN
GO:0046703	natural killer cell lectin-like receptor binding	16	1	0.11	0.100694	9.09091	95	H2-Q4	MF	IVP@GRO	sigDOWN
GO:0004190	aspartic-type endopeptidase activity	17	1	0.11	0.106644	9.09091	95	Nrip3	MF	IVP@GRO	sigDOWN
GO:0120014	phospholipid transfer activity	17	1	0.11	0.106644	9.09091	95	Pitpnc1	MF	IVP@GRO	sigDOWN
GO:0016830	carbon-carbon lyase activity	43	2	0.28	0.111543	7.14286	95	Npl, Urad	MF	IVP@GRO	sigDOWN
GO:0015026	coreceptor activity	18	1	0.12	0.112554	8.33333	95	Hjv	MF	IVP@GRO	sigDOWN
GO:0015301	anion:anion antiporter activity	18	1	0.12	0.112554	8.33333	95	Slc26a5	MF	IVP@GRO	sigDOWN
GO:0005385	zinc ion transmembrane transporter activity	18	1	0.12	0.112554	8.33333	95	Slc39a8	MF	IVP@GRO	sigDOWN
GO:0016881	acid-amino acid ligase activity	18	1	0.12	0.112554	8.33333	95	Ttll7	MF	IVP@GRO	sigDOWN
GO:0042288	MHC class I protein binding	19	1	0.13	0.118426	7.69231	95	H2-Q4	MF	IVP@GRO	sigDOWN
GO:0015108	chloride transmembrane transporter activity	69	2	0.46	0.12336	4.34783	95	Ano5, Slc26a5	MF	IVP@GRO	sigDOWN
GO:0048020	CCR chemokine receptor binding	20	1	0.13	0.12426	7.69231	95	Ccl1	MF	IVP@GRO	sigDOWN
GO:0003785	actin monomer binding	21	1	0.14	0.130055	7.14286	95	Prkce	MF	IVP@GRO	sigDOWN
GO:0005310	dicarboxylic acid transmembrane transporter activity	23	1	0.15	0.141532	6.66667	95	Slc26a5	MF	IVP@GRO	sigDOWN
GO:0030507	spectrin binding	23	1	0.15	0.141532	6.66667	95	Slc26a5	MF	IVP@GRO	sigDOWN
GO:0001618	virus receptor activity	23	1	0.15	0.141532	6.66667	95	Cldn9	MF	IVP@GRO	sigDOWN
GO:0004364	glutathione transferase activity	24	1	0.16	0.147214	6.25	95	Gsto2	MF	IVP@GRO	sigDOWN

[truncated: 1 more sheets: IVP@GRO-sigUP]
