# Supplementary material for: Epigenetic regulation limits competence of pluripotent stem cell‐derived oocytes
Source: EMBO J. 2023 Oct 18;42(23):e113955. doi: 10.15252/embj.2023113955 (PMC10690455; doi:10.15252/embj.2023113955)
Supplement: Supplementary file 10 — Dataset EV6 [file EMBJ-42-e113955-s017.xlsx]

## Sheet: Sheet1
Dataset EV6
Results of enrichment analysis of transcription factor motifs within promoters of genes with particular expression dynamics from GRO to FGO in vivo and affected by each stage of in vitro development. Columns Motif and Motif.ID represent motif names and ID in the JASPAR2020 database; Effect and geneGroup reflect names of gene groups on which the test was run; log2Enr, negLog10Pval and negLog10Pval…

## Sheet: IVP@GRO
Motif	Motif.ID	Effect	geneGroup	log2Enr	negLog10Pval	negLog10Pval.adj	NumHits
Rbpjl	MA1621.1	IVP@GRO	IVP@GRO:UP:sigDOWN	0.258399	3.52557	1.49793	44/45
Nr2e1	MA0676.1	IVP@GRO	IVP@GRO:DN:sigUP	0.324724	2.773	0.88703	24/25
HOXA10	MA0899.1	IVP@GRO	IVP@GRO:DN:sigUP	0.32198	2.38527	0.618515	23/25
Bhlha15	MA0607.1	IVP@GRO	IVP@GRO:DN:sigDOWN	0.321524	2.28883	0.58044	14/14
ELF5	MA0136.2	IVP@GRO	IVP@GRO:UP:sigUP	0.241589	2.25351	0.559747	22/22
HOXD11	MA0908.1	IVP@GRO	IVP@GRO:DN:sigUP	0.453645	2.22791	0.554885	17/25
ZIC1	MA0696.1	IVP@GRO	IVP@GRO:UP:sigDOWN	0.569545	2.22243	0.554885	13/45
HOXD13	MA0909.2	IVP@GRO	IVP@GRO:DN:sigUP	0.509235	2.15579	0.514234	13/25
HOXC12	MA0906.1	IVP@GRO	IVP@GRO:DN:sigUP	0.529006	2.13853	0.501315	11/25
POU6F1(var.2)	MA1549.1	IVP@GRO	IVP@GRO:LS:sigUP	0.294798	2.12952	0.497665	52/77
SCRT1	MA0743.2	IVP@GRO	IVP@GRO:UP:sigUP	0.403084	2.11764	0.492742	17/22
SOX18	MA1563.1	IVP@GRO	IVP@GRO:DN:sigUP	0.496334	2.07931	0.467035	13/25
FIGLA	MA0820.1	IVP@GRO	IVP@GRO:UP:sigDOWN	0.179281	2.04838	0.449798	43/45
ZNF528	MA1597.1	IVP@GRO	IVP@GRO:DN:sigDOWN	0.490663	2.04309	0.448605	7/14
NEUROG2(var.2)	MA1642.1	IVP@GRO	IVP@GRO:DN:sigDOWN	0.288694	2.03785	0.448605	14/14
ZIC3	MA0697.1	IVP@GRO	IVP@GRO:UP:sigUP	0.499076	2.03327	0.448336	11/22
GSX2	MA0893.2	IVP@GRO	IVP@GRO:DN:sigUP	0.381684	2.02839	0.445686	19/25
OSR1	MA1542.1	IVP@GRO	IVP@GRO:LS:sigDOWN	0.344805	2.01661	0.436351	31/45
HOXC9	MA0485.2	IVP@GRO	IVP@GRO:DN:sigUP	0.50648	2.00681	0.432929	11/25
CDX1	MA0878.2	IVP@GRO	IVP@GRO:DN:sigUP	0.450423	1.98591	0.422734	15/25
CLOCK	MA0819.1	IVP@GRO	IVP@GRO:DN:sigDOWN	0.463054	1.98289	0.421907	9/14
SPI1	MA0080.5	IVP@GRO	IVP@GRO:LS:sigUP	0.108103	1.966	0.417547	75/77
SREBF1	MA0595.1	IVP@GRO	IVP@GRO:LS:sigDOWN	0.335101	1.94598	0.406353	31/45
PROX1	MA0794.1	IVP@GRO	IVP@GRO:DN:sigDOWN	0.457372	1.94548	0.406353	5/14
PPARA::RXRA	MA1148.1	IVP@GRO	IVP@GRO:UP:sigDOWN	0.274881	1.94195	0.406353	36/45
NR2F1(var.2)	MA1537.1	IVP@GRO	IVP@GRO:LS:sigDOWN	0.492805	1.92801	0.403369	16/45
RFX4	MA0799.1	IVP@GRO	IVP@GRO:UP:sigUP	0.480726	1.9278	0.403369	11/22
ESX1	MA0644.1	IVP@GRO	IVP@GRO:LS:sigUP	0.328898	1.92584	0.403349	43/77
GRHL1	MA0647.1	IVP@GRO	IVP@GRO:LS:sigUP	0.409125	1.91367	0.395044	31/77
PRDM4	MA1647.1	IVP@GRO	IVP@GRO:LS:sigUP	0.186101	1.88336	0.368554	65/77
HOXA13	MA0650.2	IVP@GRO	IVP@GRO:DN:sigUP	0.429646	1.8672	0.357324	15/25
Nr2f6	MA0677.1	IVP@GRO	IVP@GRO:UP:sigDOWN	0.409908	1.859	0.357272	23/45
ZNF652	MA1657.1	IVP@GRO	IVP@GRO:UP:sigUP	0.337739	1.8508	0.355823	18/22
NFKB2	MA0778.1	IVP@GRO	IVP@GRO:UP:sigUP	0.484355	1.8369	0.347038	8/22
CTCF	MA0139.1	IVP@GRO	IVP@GRO:LS:sigDOWN	0.341214	1.83274	0.347038	29/45
RXRG	MA0856.1	IVP@GRO	IVP@GRO:LS:sigDOWN	0.510008	1.82749	0.343919	9/45
Ptf1a	MA1618.1	IVP@GRO	IVP@GRO:DN:sigDOWN	0.258677	1.81259	0.33295	14/14
STAT1::STAT2	MA0517.1	IVP@GRO	IVP@GRO:LS:sigUP	0.179796	1.8075	0.332433	65/77
GLIS3	MA0737.1	IVP@GRO	IVP@GRO:UP:sigDOWN	0.489713	1.77751	0.316387	7/45
TFAP2C(var.2)	MA0814.2	IVP@GRO	IVP@GRO:LS:sigUP	0.200253	1.75842	0.305632	61/77
MAX::MYC	MA0059.1	IVP@GRO	IVP@GRO:DN:sigDOWN	0.398618	1.72226	0.278481	10/14
HNF4A(var.2)	MA1494.1	IVP@GRO	IVP@GRO:LS:sigDOWN	0.489906	1.72147	0.278481	10/45
HNF4A(var.2)	MA1494.1	IVP@GRO	IVP@GRO:UP:sigDOWN	0.484991	1.69562	0.270062	10/45
SPIC	MA0687.1	IVP@GRO	IVP@GRO:LS:sigDOWN	0.220724	1.68553	0.267454	38/45
CEBPG(var.2)	MA1636.1	IVP@GRO	IVP@GRO:DN:sigUP	0.409176	1.67385	0.263513	14/25
Rarb(var.2)	MA0858.1	IVP@GRO	IVP@GRO:DN:sigUP	0.355288	1.66634	0.260466	3/25
NFIC::TLX1	MA0119.1	IVP@GRO	IVP@GRO:UP:sigUP	0.439735	1.65116	0.254646	10/22
NFIX	MA0671.1	IVP@GRO	IVP@GRO:LS:sigUP	0.212286	1.65087	0.254646	57/77
CLOCK	MA0819.1	IVP@GRO	IVP@GRO:UP:sigDOWN	0.392519	1.65026	0.254646	21/45
Ptf1a(var.3)	MA1620.1	IVP@GRO	IVP@GRO:UP:sigDOWN	0.19175	1.64863	0.254461	40/45
SIX1	MA1118.1	IVP@GRO	IVP@GRO:LS:sigDOWN	0.291418	1.64107	0.252634	31/45
ZNF317	MA1593.1	IVP@GRO	IVP@GRO:UP:sigDOWN	0.203219	1.63704	0.251602	39/45
ZNF263	MA0528.2	IVP@GRO	IVP@GRO:LS:sigUP	0.137513	1.60372	0.240183	69/77
CDX4	MA1473.1	IVP@GRO	IVP@GRO:DN:sigUP	0.365538	1.60082	0.239968	16/25
EBF1	MA0154.4	IVP@GRO	IVP@GRO:LS:sigDOWN	0.243482	1.59502	0.238532	35/45
CDX2	MA0465.2	IVP@GRO	IVP@GRO:DN:sigUP	0.272035	1.58518	0.233583	21/25
NR4A1	MA1112.2	IVP@GRO	IVP@GRO:UP:sigUP	0.244997	1.58192	0.232099	20/22
NFIA	MA0670.1	IVP@GRO	IVP@GRO:LS:sigUP	0.147041	1.56336	0.227594	67/77
SREBF2(var.2)	MA0828.1	IVP@GRO	IVP@GRO:LS:sigDOWN	0.445228	1.54317	0.21201	12/45
Spz1	MA0111.1	IVP@GRO	IVP@GRO:LS:sigDOWN	0.246467	1.54038	0.211705	34/45
MSGN1	MA1524.1	IVP@GRO	IVP@GRO:LS:sigUP	0.215703	1.53887	0.211436	54/77
Rhox11	MA0629.1	IVP@GRO	IVP@GRO:UP:sigUP	0.346722	1.53152	0.207778	15/22
PKNOX1	MA0782.2	IVP@GRO	IVP@GRO:LS:sigDOWN	0.244837	1.52814	0.207671	34/45
Stat5a	MA1624.1	IVP@GRO	IVP@GRO:DN:sigUP	0.241534	1.52693	0.207671	22/25
NFE2L1	MA0089.2	IVP@GRO	IVP@GRO:LS:sigUP	0.353278	1.52194	0.207671	29/77
BARHL2	MA0635.1	IVP@GRO	IVP@GRO:LS:sigUP	0.2876	1.51946	0.207671	40/77
Rxra	MA0512.2	IVP@GRO	IVP@GRO:LS:sigDOWN	0.449344	1.51737	0.207096	9/45
Tcf12	MA0521.1	IVP@GRO	IVP@GRO:DN:sigUP	0.187474	1.51592	0.207096	24/25
STAT1::STAT2	MA0517.1	IVP@GRO	IVP@GRO:DN:sigDOWN	0.268975	1.5112	0.205487	13/14
Ascl2	MA0816.1	IVP@GRO	IVP@GRO:UP:sigDOWN	0.221874	1.5091	0.204559	36/45
ZNF317	MA1593.1	IVP@GRO	IVP@GRO:LS:sigUP	0.16445	1.50211	0.200847	63/77
IRF8	MA0652.1	IVP@GRO	IVP@GRO:DN:sigDOWN	0.272139	1.50176	0.200847	2/14
MSC	MA0665.1	IVP@GRO	IVP@GRO:LS:sigDOWN	0.29693	1.49118	0.197082	28/45
MSANTD3	MA1523.1	IVP@GRO	IVP@GRO:DN:sigUP	0.255633	1.47635	0.190203	21/25
TEAD3	MA0808.1	IVP@GRO	IVP@GRO:LS:sigDOWN	0.216434	1.4674	0.187504	36/45
JUN::JUNB	MA1132.1	IVP@GRO	IVP@GRO:LS:sigDOWN	0.301973	1.46691	0.187504	27/45
Rbpjl	MA1621.1	IVP@GRO	IVP@GRO:LS:sigDOWN	0.160174	1.46398	0.187504	41/45
NFATC4	MA1525.1	IVP@GRO	IVP@GRO:DN:sigUP	0.209141	1.46379	0.187504	23/25
Nr1h3::Rxra	MA0494.1	IVP@GRO	IVP@GRO:LS:sigUP	0.236645	1.46262	0.187504	48/77
NR1D2	MA1532.1	IVP@GRO	IVP@GRO:DN:sigDOWN	0.349571	1.45831	0.185454	10/14
PAX4	MA0068.2	IVP@GRO	IVP@GRO:UP:sigDOWN	0.327142	1.45464	0.183962	24/45
NR4A2::RXRA	MA1147.1	IVP@GRO	IVP@GRO:LS:sigDOWN	0.37847	1.44507	0.178713	18/45
Sox17	MA0078.1	IVP@GRO	IVP@GRO:UP:sigUP	0.225505	1.44254	0.178326	20/22
ATOH7	MA1468.1	IVP@GRO	IVP@GRO:DN:sigDOWN	0.321826	1.43689	0.174825	11/14
IKZF1	MA1508.1	IVP@GRO	IVP@GRO:LS:sigUP	0.0809047	1.43584	0.174825	75/77
POU6F2	MA0793.1	IVP@GRO	IVP@GRO:LS:sigUP	0.222227	1.43086	0.17204	50/77
NFIC	MA0161.2	IVP@GRO	IVP@GRO:LS:sigUP	0.272545	1.42673	0.17204	40/77
Ddit3::Cebpa	MA0019.1	IVP@GRO	IVP@GRO:LS:sigDOWN	0.294607	1.42513	0.171484	27/45
Stat5a	MA1624.1	IVP@GRO	IVP@GRO:LS:sigDOWN	0.18998	1.42059	0.169025	38/45
HIF1A	MA1106.1	IVP@GRO	IVP@GRO:UP:sigDOWN	0.355552	1.41844	0.167918	20/45
HOXB2	MA0902.2	IVP@GRO	IVP@GRO:DN:sigUP	0.314472	1.41199	0.163536	17/25
TFAP2C	MA0524.2	IVP@GRO	IVP@GRO:DN:sigDOWN	0.252751	1.40981	0.162381	13/14
TFAP2A	MA0003.4	IVP@GRO	IVP@GRO:LS:sigUP	0.169917	1.40297	0.158623	60/77
CEBPA	MA0102.4	IVP@GRO	IVP@GRO:LS:sigUP	0.247793	1.40083	0.158523	44/77
ZNF317	MA1593.1	IVP@GRO	IVP@GRO:LS:sigDOWN	0.187441	1.39941	0.158113	38/45
RFX2	MA0600.2	IVP@GRO	IVP@GRO:UP:sigUP	0.383955	1.38306	0.147813	5/22
PPARG	MA0066.1	IVP@GRO	IVP@GRO:LS:sigUP	0.355682	1.38082	0.146567	24/77
NFYC	MA1644.1	IVP@GRO	IVP@GRO:LS:sigDOWN	0.277771	1.37967	0.14642	28/45
TCF21(var.2)	MA1568.1	IVP@GRO	IVP@GRO:LS:sigUP	0.277088	1.36065	0.140416	37/77
HOXB9	MA1503.1	IVP@GRO	IVP@GRO:DN:sigUP	0.379416	1.35975	0.140416	11/25
PAX9	MA0781.1	IVP@GRO	IVP@GRO:DN:sigUP	0.263245	1.35769	0.140416	2/25
SPIB	MA0081.2	IVP@GRO	IVP@GRO:DN:sigUP	0.168744	1.35479	0.140416	24/25
ESX1	MA0644.1	IVP@GRO	IVP@GRO:DN:sigUP	0.344774	1.354	0.140416	14/25
EBF1	MA0154.4	IVP@GRO	IVP@GRO:UP:sigDOWN	0.228735	1.35037	0.140416	33/45
ZNF684	MA1600.1	IVP@GRO	IVP@GRO:DN:sigDOWN	0.373019	1.34934	0.140416	6/14
PAX3(var.2)	MA1546.1	IVP@GRO	IVP@GRO:LS:sigDOWN	0.405347	1.34518	0.140416	11/45
SNAI2	MA0745.2	IVP@GRO	IVP@GRO:DN:sigDOWN	0.241786	1.34268	0.140416	13/14
ZBTB6	MA1581.1	IVP@GRO	IVP@GRO:UP:sigUP	0.234934	1.34216	0.140416	19/22
CREB3L4	MA1474.1	IVP@GRO	IVP@GRO:LS:sigDOWN	0.346636	1.33782	0.138923	19/45
TFAP4	MA0691.1	IVP@GRO	IVP@GRO:UP:sigDOWN	0.286818	1.33433	0.138923	26/45
E2F2	MA0864.2	IVP@GRO	IVP@GRO:UP:sigDOWN	0.408599	1.33314	0.138923	8/45
ZKSCAN1	MA1585.1	IVP@GRO	IVP@GRO:LS:sigUP	0.261522	1.33051	0.138102	39/77
MEF2D	MA0773.1	IVP@GRO	IVP@GRO:DN:sigDOWN	0.348092	1.32621	0.134923	4/14
ATOH1(var.2)	MA1467.1	IVP@GRO	IVP@GRO:DN:sigUP	0.266753	1.32443	0.134923	19/25
INSM1	MA0155.1	IVP@GRO	IVP@GRO:UP:sigDOWN	0.233296	1.32286	0.134923	32/45
RUNX3	MA0684.2	IVP@GRO	IVP@GRO:DN:sigDOWN	0.237663	1.31713	0.134411	13/14
TCF21(var.2)	MA1568.1	IVP@GRO	IVP@GRO:DN:sigUP	0.348761	1.31695	0.134411	13/25
RXRB	MA0855.1	IVP@GRO	IVP@GRO:LS:sigDOWN	0.398998	1.30585	0.129074	7/45
CEBPG(var.2)	MA1636.1	IVP@GRO	IVP@GRO:UP:sigUP	0.332455	1.30571	0.129074	13/22
RORB	MA1150.1	IVP@GRO	IVP@GRO:UP:sigUP	0.285174	1.29869	0.129074	16/22
BACH2	MA1101.2	IVP@GRO	IVP@GRO:UP:sigDOWN	0.400326	1.29867	0.129074	9/45
DBP	MA0639.1	IVP@GRO	IVP@GRO:DN:sigUP	0.384366	1.29852	0.129074	8/25
MYF6	MA0667.1	IVP@GRO	IVP@GRO:UP:sigDOWN	0.304869	1.29753	0.129074	23/45
TEAD4	MA0809.2	IVP@GRO	IVP@GRO:DN:sigDOWN	0.26787	1.29706	0.129074	12/14
HOXB3	MA0903.1	IVP@GRO	IVP@GRO:DN:sigUP	0.319695	1.29658	0.129074	15/25
LEF1	MA0768.1	IVP@GRO	IVP@GRO:LS:sigUP	0.265453	1.29541	0.129074	37/77
Sox11	MA0869.1	IVP@GRO	IVP@GRO:LS:sigDOWN	0.258741	1.29339	0.129074	2/45
MAX	MA0058.3	IVP@GRO	IVP@GRO:DN:sigDOWN	0.334584	1.29215	0.129074	9/14
SOX18	MA1563.1	IVP@GRO	IVP@GRO:DN:sigDOWN	0.357824	1.29085	0.129074	7/14
Sox17	MA0078.1	IVP@GRO	IVP@GRO:DN:sigUP	0.226363	1.28893	0.128836	21/25
Ascl2	MA0816.1	IVP@GRO	IVP@GRO:DN:sigUP	0.224967	1.28043	0.12471	21/25
TCF7	MA0769.2	IVP@GRO	IVP@GRO:DN:sigDOWN	0.231431	1.27975	0.12471	13/14
RAX2	MA0717.1	IVP@GRO	IVP@GRO:DN:sigUP	0.328442	1.27837	0.12471	14/25
NFATC2	MA0152.1	IVP@GRO	IVP@GRO:DN:sigUP	0.159139	1.27407	0.121501	24/25
SPIB	MA0081.2	IVP@GRO	IVP@GRO:UP:sigDOWN	0.128651	1.26974	0.120313	42/45
TBX18	MA1565.1	IVP@GRO	IVP@GRO:LS:sigUP	0.150669	1.26874	0.120313	61/77
JUN(var.2)	MA0489.1	IVP@GRO	IVP@GRO:UP:sigDOWN	0.265787	1.26691	0.120313	27/45
DPRX	MA1480.1	IVP@GRO	IVP@GRO:LS:sigUP	0.249904	1.2638	0.120313	39/77
DBP	MA0639.1	IVP@GRO	IVP@GRO:LS:sigUP	0.341182	1.2627	0.120313	22/77
PBX3	MA1114.1	IVP@GRO	IVP@GRO:LS:sigUP	0.176671	1.26203	0.120313	55/77
E2F7	MA0758.1	IVP@GRO	IVP@GRO:LS:sigUP	0.314015	1.26045	0.120313	3/77
ATF4	MA0833.2	IVP@GRO	IVP@GRO:LS:sigDOWN	0.337233	1.26044	0.120313	18/45
PROP1	MA0715.1	IVP@GRO	IVP@GRO:DN:sigUP	0.336083	1.26035	0.120313	13/25
TWIST1	MA1123.2	IVP@GRO	IVP@GRO:LS:sigUP	0.140261	1.25784	0.120313	63/77
Bhlha15	MA0607.1	IVP@GRO	IVP@GRO:DN:sigUP	0.220772	1.25382	0.118271	21/25
ETV1	MA0761.2	IVP@GRO	IVP@GRO:UP:sigDOWN	0.113765	1.25102	0.11713	43/45
MYOD1	MA0499.2	IVP@GRO	IVP@GRO:UP:sigUP	0.197498	1.24895	0.11713	20/22
HOXA13	MA0650.2	IVP@GRO	IVP@GRO:DN:sigDOWN	0.339109	1.24781	0.11713	8/14
Nfe2l2	MA0150.2	IVP@GRO	IVP@GRO:UP:sigDOWN	0.302111	1.24551	0.11713	22/45
Hic1	MA0739.1	IVP@GRO	IVP@GRO:UP:sigDOWN	0.186564	1.24349	0.11713	36/45
ZNF75D	MA1601.1	IVP@GRO	IVP@GRO:UP:sigUP	0.196141	1.23986	0.11713	20/22
ARNT::HIF1A	MA0259.1	IVP@GRO	IVP@GRO:LS:sigUP	0.245575	1.2395	0.11713	39/77
RARA::RXRG	MA1149.1	IVP@GRO	IVP@GRO:UP:sigDOWN	0.244499	1.23925	0.11713	29/45
Npas2	MA0626.1	IVP@GRO	IVP@GRO:DN:sigDOWN	0.30522	1.23893	0.11713	10/14
TEAD3	MA0808.1	IVP@GRO	IVP@GRO:DN:sigDOWN	0.257078	1.23866	0.11713	12/14
Smad2::Smad3	MA1622.1	IVP@GRO	IVP@GRO:UP:sigDOWN	0.251866	1.23552	0.11713	28/45
EVX2	MA0888.1	IVP@GRO	IVP@GRO:UP:sigDOWN	0.315089	1.23237	0.116817	20/45
TCF4	MA0830.2	IVP@GRO	IVP@GRO:UP:sigDOWN	0.157336	1.23216	0.116817	39/45
MSGN1	MA1524.1	IVP@GRO	IVP@GRO:DN:sigUP	0.264417	1.22882	0.115747	18/25
MSC	MA0665.1	IVP@GRO	IVP@GRO:UP:sigDOWN	0.258234	1.22668	0.115735	27/45
ATF7	MA0834.1	IVP@GRO	IVP@GRO:UP:sigDOWN	0.37443	1.2258	0.115735	6/45
TAL1::TCF3	MA0091.1	IVP@GRO	IVP@GRO:LS:sigUP	0.202181	1.22497	0.115659	48/77
HOXC11	MA0651.1	IVP@GRO	IVP@GRO:DN:sigUP	0.348123	1.22419	0.115658	11/25
Mlxip	MA0622.1	IVP@GRO	IVP@GRO:DN:sigDOWN	0.319723	1.22299	0.115658	9/14
Arnt	MA0004.1	IVP@GRO	IVP@GRO:DN:sigDOWN	0.319597	1.22242	0.115658	9/14
POU3F1	MA0786.1	IVP@GRO	IVP@GRO:DN:sigUP	0.248081	1.2213	0.115658	19/25
HOXB4	MA1499.1	IVP@GRO	IVP@GRO:UP:sigUP	0.215342	1.21986	0.115023	19/22
ZBTB18	MA0698.1	IVP@GRO	IVP@GRO:DN:sigDOWN	0.300827	1.21803	0.114775	10/14
SOX13	MA1120.1	IVP@GRO	IVP@GRO:UP:sigUP	0.21488	1.2174	0.114775	19/22
GFI1	MA0038.2	IVP@GRO	IVP@GRO:LS:sigUP	0.265431	1.21593	0.114444	34/77
HES7	MA0822.1	IVP@GRO	IVP@GRO:UP:sigDOWN	0.360186	1.2156	0.114444	5/45
RFX7	MA1554.1	IVP@GRO	IVP@GRO:LS:sigDOWN	0.271013	1.2113	0.112063	25/45
Mafb	MA0117.2	IVP@GRO	IVP@GRO:LS:sigUP	0.170102	1.21043	0.112063	55/77
SOX21	MA0866.1	IVP@GRO	IVP@GRO:LS:sigDOWN	0.338731	1.20857	0.11108	4/45
HOXD9	MA0913.2	IVP@GRO	IVP@GRO:DN:sigUP	0.245356	1.20676	0.110707	19/25
GLI2	MA0734.2	IVP@GRO	IVP@GRO:UP:sigDOWN	0.346883	1.20612	0.110707	15/45
SREBF2	MA0596.1	IVP@GRO	IVP@GRO:LS:sigDOWN	0.238052	1.20397	0.110707	29/45
Gmeb1	MA0615.1	IVP@GRO	IVP@GRO:DN:sigUP	0.360559	1.20381	0.110707	6/25
DMRT3	MA0610.1	IVP@GRO	IVP@GRO:UP:sigDOWN	0.204433	1.1932	0.108472	33/45
KLF4	MA0039.4	IVP@GRO	IVP@GRO:UP:sigDOWN	0.0937841	1.18955	0.107231	44/45
SCRT2	MA0744.2	IVP@GRO	IVP@GRO:UP:sigUP	0.263615	1.18898	0.107231	16/22
Mafb	MA0117.2	IVP@GRO	IVP@GRO:UP:sigDOWN	0.19498	1.18464	0.104033	34/45
Ptf1a(var.3)	MA1620.1	IVP@GRO	IVP@GRO:LS:sigDOWN	0.151605	1.18438	0.104033	39/45
ZIC3	MA0697.1	IVP@GRO	IVP@GRO:UP:sigDOWN	0.341053	1.1833	0.103652	15/45
Bach1::Mafk	MA0591.1	IVP@GRO	IVP@GRO:UP:sigDOWN	0.326239	1.18179	0.103021	17/45
THRB(var.2)	MA1575.1	IVP@GRO	IVP@GRO:UP:sigUP	0.352724	1.18114	0.103021	6/22
MSX1	MA0666.1	IVP@GRO	IVP@GRO:DN:sigUP	0.254897	1.17988	0.103021	18/25
IRF3	MA1418.1	IVP@GRO	IVP@GRO:LS:sigDOWN	0.37089	1.17877	0.102862	9/45
IRF8	MA0652.1	IVP@GRO	IVP@GRO:UP:sigDOWN	0.301195	1.17667	0.102862	3/45
Msx3	MA0709.1	IVP@GRO	IVP@GRO:DN:sigUP	0.239592	1.17601	0.102862	19/25
NR1H4	MA1110.1	IVP@GRO	IVP@GRO:LS:sigDOWN	0.248397	1.17598	0.102862	27/45
DUX4	MA0468.1	IVP@GRO	IVP@GRO:LS:sigDOWN	0.294411	1.17506	0.102862	21/45
PPARD	MA1550.1	IVP@GRO	IVP@GRO:LS:sigDOWN	0.351653	1.17294	0.102463	13/45
GLIS1	MA0735.1	IVP@GRO	IVP@GRO:DN:sigUP	0.157743	1.16938	0.101908	1/25
Rbpjl	MA1621.1	IVP@GRO	IVP@GRO:DN:sigDOWN	0.170364	1.16924	0.101908	14/14
GLIS3	MA0737.1	IVP@GRO	IVP@GRO:LS:sigDOWN	0.361499	1.16847	0.101908	6/45
ZIC5	MA1584.1	IVP@GRO	IVP@GRO:UP:sigUP	0.349143	1.16504	0.10092	6/22
NFKB2	MA0778.1	IVP@GRO	IVP@GRO:DN:sigUP	0.352479	1.16323	0.10092	8/25
JDP2(var.2)	MA0656.1	IVP@GRO	IVP@GRO:UP:sigDOWN	0.365831	1.16278	0.10092	7/45
Stat6	MA0520.1	IVP@GRO	IVP@GRO:LS:sigDOWN	0.20737	1.16275	0.10092	32/45
NHLH2	MA1529.1	IVP@GRO	IVP@GRO:LS:sigDOWN	0.334769	1.15829	0.0988378	15/45
ZNF528	MA1597.1	IVP@GRO	IVP@GRO:DN:sigUP	0.351044	1.15733	0.0988378	8/25
NFE2	MA0841.1	IVP@GRO	IVP@GRO:UP:sigDOWN	0.364382	1.15607	0.0982439	7/45
ZNF282	MA1154.1	IVP@GRO	IVP@GRO:UP:sigDOWN	0.364749	1.15418	0.0978148	9/45
Hoxa11	MA0911.1	IVP@GRO	IVP@GRO:DN:sigUP	0.321705	1.15365	0.0978148	12/25
FOSL2	MA0478.1	IVP@GRO	IVP@GRO:LS:sigUP	0.198394	1.14633	0.0918167	46/77
HOXD4	MA1507.1	IVP@GRO	IVP@GRO:LS:sigUP	0.140927	1.14369	0.0909648	60/77
FERD3L	MA1485.1	IVP@GRO	IVP@GRO:DN:sigUP	0.347614	1.1431	0.0909648	8/25
GSC	MA0648.1	IVP@GRO	IVP@GRO:DN:sigUP	0.246678	1.13861	0.0898981	18/25
ATF3	MA0605.2	IVP@GRO	IVP@GRO:UP:sigDOWN	0.35829	1.13229	0.0862774	7/45
DBP	MA0639.1	IVP@GRO	IVP@GRO:LS:sigDOWN	0.340916	1.13131	0.0861634	13/45
NR2F2	MA1111.1	IVP@GRO	IVP@GRO:UP:sigDOWN	0.186476	1.12987	0.0861634	34/45
FOS::JUND	MA1141.1	IVP@GRO	IVP@GRO:LS:sigUP	0.216588	1.12891	0.0861634	41/77
NFYA	MA0060.3	IVP@GRO	IVP@GRO:LS:sigDOWN	0.246364	1.12756	0.0861634	26/45
GLIS1	MA0735.1	IVP@GRO	IVP@GRO:UP:sigDOWN	0.156654	1.12694	0.0861634	1/45
EBF1	MA0154.4	IVP@GRO	IVP@GRO:LS:sigUP	0.166807	1.12577	0.0861634	53/77
SPI1	MA0080.5	IVP@GRO	IVP@GRO:UP:sigDOWN	0.088688	1.12342	0.0851039	44/45
HNF1A	MA0046.2	IVP@GRO	IVP@GRO:LS:sigUP	0.215196	1.12121	0.0840867	41/77
Pparg::Rxra	MA0065.2	IVP@GRO	IVP@GRO:LS:sigUP	0.103075	1.11219	0.0814337	68/77
HOXD12	MA0873.1	IVP@GRO	IVP@GRO:DN:sigUP	0.338583	1.10703	0.0793862	8/25
DMRTA2	MA1478.1	IVP@GRO	IVP@GRO:UP:sigDOWN	0.205253	1.10579	0.0788485	31/45
TP63	MA0525.2	IVP@GRO	IVP@GRO:LS:sigUP	0.291455	1.10525	0.0788485	3/77
BHLHE22	MA0818.1	IVP@GRO	IVP@GRO:LS:sigUP	0.296287	1.10061	0.0765747	23/77
PROP1	MA0715.1	IVP@GRO	IVP@GRO:DN:sigDOWN	0.31532	1.10057	0.0765747	7/14
MSX2	MA0708.1	IVP@GRO	IVP@GRO:DN:sigUP	0.238975	1.10051	0.0765747	18/25
TFAP4	MA0691.1	IVP@GRO	IVP@GRO:LS:sigUP	0.215154	1.09819	0.075582	40/77
MAZ	MA1522.1	IVP@GRO	IVP@GRO:UP:sigUP	0.194398	1.09368	0.0750471	19/22
CDX4	MA1473.1	IVP@GRO	IVP@GRO:UP:sigDOWN	0.232063	1.093	0.0750471	27/45
NR1H4	MA1110.1	IVP@GRO	IVP@GRO:LS:sigUP	0.201702	1.09291	0.0750471	43/77
TEAD2	MA1121.1	IVP@GRO	IVP@GRO:DN:sigDOWN	0.253315	1.09227	0.0750471	11/14
GATA3	MA0037.3	IVP@GRO	IVP@GRO:DN:sigUP	0.22311	1.08907	0.0739107	19/25
HOXA5	MA0158.2	IVP@GRO	IVP@GRO:DN:sigUP	0.261962	1.089	0.0739107	16/25
PKNOX2	MA0783.1	IVP@GRO	IVP@GRO:UP:sigUP	0.311028	1.08782	0.0736175	4/22
MITF	MA0620.3	IVP@GRO	IVP@GRO:UP:sigUP	0.32164	1.08261	0.0720075	9/22
ATOH7	MA1468.1	IVP@GRO	IVP@GRO:LS:sigUP	0.171711	1.07911	0.0702915	50/77
HOXB3	MA0903.1	IVP@GRO	IVP@GRO:LS:sigDOWN	0.243316	1.07825	0.070201	25/45
HEY1	MA0823.1	IVP@GRO	IVP@GRO:DN:sigDOWN	0.300268	1.07775	0.070201	8/14
RARA::RXRA	MA0159.1	IVP@GRO	IVP@GRO:UP:sigDOWN	0.228478	1.0752	0.070201	27/45
MAX::MYC	MA0059.1	IVP@GRO	IVP@GRO:LS:sigUP	0.227791	1.0749	0.070201	36/77
MEIS2	MA0774.1	IVP@GRO	IVP@GRO:LS:sigDOWN	0.154504	1.07338	0.070201	37/45
ZNF684	MA1600.1	IVP@GRO	IVP@GRO:DN:sigUP	0.329495	1.07199	0.070201	8/25
SOX18	MA1563.1	IVP@GRO	IVP@GRO:UP:sigUP	0.311053	1.07191	0.070201	10/22
SNAI2	MA0745.2	IVP@GRO	IVP@GRO:UP:sigUP	0.208299	1.07158	0.070201	18/22
PPARG	MA0066.1	IVP@GRO	IVP@GRO:DN:sigUP	0.32467	1.07137	0.070201	9/25
HIF1A	MA1106.1	IVP@GRO	IVP@GRO:LS:sigUP	0.248908	1.06862	0.0685505	31/77
ELF1	MA0473.3	IVP@GRO	IVP@GRO:UP:sigUP	0.147091	1.06756	0.0685505	21/22
Foxd3	MA0041.1	IVP@GRO	IVP@GRO:UP:sigUP	0.115809	1.06126	0.0642002	22/22
ARNT2	MA1464.1	IVP@GRO	IVP@GRO:DN:sigDOWN	0.305834	1.06072	0.0642002	7/14
SNAI1	MA1558.1	IVP@GRO	IVP@GRO:LS:sigDOWN	0.127308	1.05783	0.0637806	40/45
Atoh1	MA0461.2	IVP@GRO	IVP@GRO:DN:sigDOWN	0.295464	1.05772	0.0637806	8/14
PROP1	MA0715.1	IVP@GRO	IVP@GRO:UP:sigDOWN	0.245821	1.05697	0.0637806	24/45
TCFL5	MA0632.2	IVP@GRO	IVP@GRO:UP:sigUP	0.297936	1.05697	0.0637806	11/22
EGR4	MA0733.1	IVP@GRO	IVP@GRO:UP:sigDOWN	0.217493	1.05556	0.0637806	28/45
JUN	MA0488.1	IVP@GRO	IVP@GRO:LS:sigUP	0.231908	1.05261	0.0623986	34/77
NR2F1(var.2)	MA1537.1	IVP@GRO	IVP@GRO:UP:sigDOWN	0.319482	1.05191	0.0622618	13/45
TGIF1	MA0796.1	IVP@GRO	IVP@GRO:LS:sigDOWN	0.307535	1.04697	0.0601565	4/45
MLX	MA0663.1	IVP@GRO	IVP@GRO:LS:sigUP	0.32274	1.04406	0.0598919	15/77
HNF1B	MA0153.2	IVP@GRO	IVP@GRO:LS:sigUP	0.257253	1.04333	0.0598919	28/77
ZBTB7B	MA0694.1	IVP@GRO	IVP@GRO:LS:sigUP	0.225345	1.04202	0.0598207	35/77
SOX2	MA0143.4	IVP@GRO	IVP@GRO:UP:sigUP	0.201613	1.03548	0.0582585	18/22
ZIC4	MA0751.1	IVP@GRO	IVP@GRO:UP:sigUP	0.27081	1.03537	0.0582585	13/22
Ptf1a	MA1618.1	IVP@GRO	IVP@GRO:UP:sigDOWN	0.133032	1.03403	0.0578175	39/45
FOS::JUNB	MA1134.1	IVP@GRO	IVP@GRO:LS:sigUP	0.219156	1.03263	0.0569729	36/77
TWIST1	MA1123.2	IVP@GRO	IVP@GRO:DN:sigUP	0.183596	1.03104	0.0559234	21/25
PPARA::RXRA	MA1148.1	IVP@GRO	IVP@GRO:LS:sigDOWN	0.177448	1.02858	0.054558	33/45
OLIG1	MA0826.1	IVP@GRO	IVP@GRO:DN:sigUP	0.318872	1.02717	0.0537085	6/25
Foxj3	MA0851.1	IVP@GRO	IVP@GRO:DN:sigUP	0.166641	1.02332	0.050488	22/25
HOXA9	MA0594.2	IVP@GRO	IVP@GRO:LS:sigUP	0.329636	1.02224	0.0504117	12/77
PLAG1	MA0163.1	IVP@GRO	IVP@GRO:LS:sigUP	0.200556	1.02131	0.0503968	40/77
RREB1	MA0073.1	IVP@GRO	IVP@GRO:LS:sigUP	0.0946738	1.02009	0.0503968	68/77
ELF1	MA0473.3	IVP@GRO	IVP@GRO:UP:sigDOWN	0.113732	1.01892	0.0498128	41/45
TCF3	MA0522.3	IVP@GRO	IVP@GRO:DN:sigDOWN	0.214475	1.01683	0.0493488	12/14
Alx1	MA0854.1	IVP@GRO	IVP@GRO:LS:sigUP	0.236651	1.01423	0.0478288	31/77
CREM	MA0609.2	IVP@GRO	IVP@GRO:UP:sigDOWN	0.289578	1.01177	0.0459082	16/45
ZBTB7C	MA0695.1	IVP@GRO	IVP@GRO:UP:sigDOWN	0.195033	1.01119	0.0458616	30/45
Dlx3	MA0880.1	IVP@GRO	IVP@GRO:LS:sigUP	0.186622	1.00905	0.044857	43/77
SIX2	MA1119.1	IVP@GRO	IVP@GRO:UP:sigUP	0.226229	1.00857	0.044857	16/22
POU3F3	MA0788.1	IVP@GRO	IVP@GRO:DN:sigUP	0.231845	1.00732	0.0441422	17/25
SIX2	MA1119.1	IVP@GRO	IVP@GRO:LS:sigUP	0.159791	1.00305	0.0425591	50/77
RELA	MA0107.1	IVP@GRO	IVP@GRO:LS:sigDOWN	0.226716	1.00186	0.0425176	25/45
Sox1	MA0870.1	IVP@GRO	IVP@GRO:DN:sigDOWN	0.2274	0.997825	0.0425176	2/14
HOXD10	MA1506.1	IVP@GRO	IVP@GRO:DN:sigUP	0.309288	0.996028	0.0425176	8/25
ZKSCAN5	MA1652.1	IVP@GRO	IVP@GRO:UP:sigDOWN	0.119935	0.99589	0.0425176	40/45
NFE2L1	MA0089.2	IVP@GRO	IVP@GRO:UP:sigDOWN	0.277188	0.989989	0.0404942	17/45
Pparg::Rxra	MA0065.2	IVP@GRO	IVP@GRO:LS:sigDOWN	0.110465	0.989421	0.0404438	41/45
NR2C2	MA0504.1	IVP@GRO	IVP@GRO:LS:sigUP	0.160821	0.987315	0.0402669	49/77
NEUROG1	MA0623.2	IVP@GRO	IVP@GRO:LS:sigUP	0.286174	0.985139	0.0401085	19/77
Foxj2	MA0614.1	IVP@GRO	IVP@GRO:LS:sigUP	0.132349	0.984761	0.0401085	57/77
BATF	MA1634.1	IVP@GRO	IVP@GRO:UP:sigDOWN	0.203126	0.98454	0.0401085	28/45
FOXE1	MA1487.1	IVP@GRO	IVP@GRO:DN:sigUP	0.259328	0.984124	0.0401085	14/25
SNAI2	MA0745.2	IVP@GRO	IVP@GRO:UP:sigDOWN	0.162936	0.983321	0.0401085	34/45
NEUROG2	MA0669.1	IVP@GRO	IVP@GRO:LS:sigUP	0.275518	0.982408	0.0401085	21/77
NRL	MA0842.2	IVP@GRO	IVP@GRO:LS:sigUP	0.232326	0.976781	0.0398379	30/77
OLIG1	MA0826.1	IVP@GRO	IVP@GRO:LS:sigUP	0.293604	0.976517	0.0398379	17/77
CEBPG(var.2)	MA1636.1	IVP@GRO	IVP@GRO:LS:sigUP	0.203087	0.975309	0.0398379	37/77
SMAD2::SMAD3::SMAD4	MA0513.1	IVP@GRO	IVP@GRO:LS:sigDOWN	0.147639	0.974812	0.0398379	36/45
Spz1	MA0111.1	IVP@GRO	IVP@GRO:LS:sigUP	0.14784	0.971962	0.0398379	52/77
PAX1	MA0779.1	IVP@GRO	IVP@GRO:LS:sigDOWN	0.290675	0.970829	0.0398379	4/45
Hmx1	MA0896.1	IVP@GRO	IVP@GRO:LS:sigUP	0.20194	0.970008	0.0398379	37/77
KLF11	MA1512.1	IVP@GRO	IVP@GRO:UP:sigDOWN	0.132419	0.969816	0.0398379	38/45
RAX	MA0718.1	IVP@GRO	IVP@GRO:DN:sigUP	0.223347	0.969249	0.0398379	17/25
THRB	MA1574.1	IVP@GRO	IVP@GRO:LS:sigDOWN	0.22569	0.968482	0.0398379	24/45
CUX2	MA0755.1	IVP@GRO	IVP@GRO:UP:sigUP	0.291405	0.968475	0.0398379	9/22
FOS::JUND	MA1141.1	IVP@GRO	IVP@GRO:UP:sigDOWN	0.218928	0.966943	0.0398379	25/45
PHOX2A	MA0713.1	IVP@GRO	IVP@GRO:UP:sigDOWN	0.193012	0.966648	0.0398379	29/45
SPI1	MA0080.5	IVP@GRO	IVP@GRO:UP:sigUP	0.105602	0.965839	0.0397555	22/22
TEF	MA0843.1	IVP@GRO	IVP@GRO:LS:sigDOWN	0.308578	0.962849	0.0397555	10/45
SHOX	MA0630.1	IVP@GRO	IVP@GRO:UP:sigDOWN	0.237354	0.96276	0.0397555	22/45
LBX2	MA0699.1	IVP@GRO	IVP@GRO:UP:sigDOWN	0.230695	0.961908	0.0397555	23/45
HOXB3	MA0903.1	IVP@GRO	IVP@GRO:LS:sigUP	0.181462	0.961767	0.0397555	42/77
HAND2	MA1638.1	IVP@GRO	IVP@GRO:DN:sigDOWN	0.141098	0.961643	0.0397555	14/14
BATF::JUN	MA0462.2	IVP@GRO	IVP@GRO:UP:sigDOWN	0.198033	0.959677	0.0387989	28/45
E2F1	MA0024.3	IVP@GRO	IVP@GRO:UP:sigDOWN	0.312259	0.958536	0.0387989	7/45
MITF	MA0620.3	IVP@GRO	IVP@GRO:DN:sigUP	0.293918	0.957805	0.0387989	9/25
SOX18	MA1563.1	IVP@GRO	IVP@GRO:UP:sigDOWN	0.261849	0.957426	0.0387989	18/45
GSX1	MA0892.1	IVP@GRO	IVP@GRO:UP:sigDOWN	0.274054	0.95564	0.038099	16/45
Ebf2	MA1604.1	IVP@GRO	IVP@GRO:DN:sigUP	0.183756	0.954541	0.0374896	20/25
RFX7	MA1554.1	IVP@GRO	IVP@GRO:UP:sigUP	0.250596	0.954058	0.0374877	13/22
EBF3	MA1637.1	IVP@GRO	IVP@GRO:UP:sigDOWN	0.171068	0.953474	0.0374191	32/45
GLI3	MA1491.1	IVP@GRO	IVP@GRO:LS:sigDOWN	0.241278	0.952551	0.0374191	21/45
TFAP2B	MA0811.1	IVP@GRO	IVP@GRO:LS:sigDOWN	0.177171	0.951719	0.0370664	31/45
GBX1	MA0889.1	IVP@GRO	IVP@GRO:LS:sigUP	0.168706	0.95109	0.0369148	45/77
Nr2e3	MA0164.1	IVP@GRO	IVP@GRO:DN:sigUP	0.218626	0.948422	0.0362374	17/25
MYF5	MA1641.1	IVP@GRO	IVP@GRO:LS:sigUP	0.147429	0.947362	0.0362374	51/77
NFIL3	MA0025.2	IVP@GRO	IVP@GRO:UP:sigDOWN	0.208085	0.947282	0.0362374	26/45
TP73	MA0861.1	IVP@GRO	IVP@GRO:LS:sigUP	0.294108	0.947082	0.0362374	15/77
Zic2	MA1629.1	IVP@GRO	IVP@GRO:UP:sigDOWN	0.136394	0.946772	0.0362374	37/45
HOXD13	MA0909.2	IVP@GRO	IVP@GRO:DN:sigDOWN	0.282608	0.946697	0.0362374	6/14
SREBF1	MA0595.1	IVP@GRO	IVP@GRO:UP:sigDOWN	0.201315	0.945334	0.0362374	27/45
FOSB::JUNB	MA1135.1	IVP@GRO	IVP@GRO:LS:sigUP	0.184643	0.941084	0.0348974	40/77
PPARD	MA1550.1	IVP@GRO	IVP@GRO:UP:sigDOWN	0.292887	0.940088	0.0348974	12/45
NR1D1	MA1531.1	IVP@GRO	IVP@GRO:DN:sigDOWN	0.274139	0.938946	0.0346905	4/14
DUXA	MA0884.1	IVP@GRO	IVP@GRO:LS:sigDOWN	0.217815	0.934821	0.0341009	24/45
ZNF382	MA1594.1	IVP@GRO	IVP@GRO:DN:sigDOWN	0.219118	0.934393	0.0341009	2/14
MAF	MA1520.1	IVP@GRO	IVP@GRO:LS:sigDOWN	0.242857	0.934138	0.0341009	20/45
DMRTC2	MA1479.1	IVP@GRO	IVP@GRO:UP:sigDOWN	0.186312	0.933558	0.0341009	29/45
TCF12(var.2)	MA1648.1	IVP@GRO	IVP@GRO:DN:sigDOWN	0.197489	0.932757	0.0341009	12/14
RUNX3	MA0684.2	IVP@GRO	IVP@GRO:UP:sigDOWN	0.134317	0.932426	0.0341009	37/45
FOSL2::JUND	MA1144.1	IVP@GRO	IVP@GRO:LS:sigDOWN	0.217232	0.9323	0.0341009	24/45
POU6F2	MA0793.1	IVP@GRO	IVP@GRO:UP:sigUP	0.221923	0.931519	0.0341009	15/22
NEUROD2	MA0668.1	IVP@GRO	IVP@GRO:LS:sigUP	0.189993	0.930935	0.0341009	38/77
MIXL1	MA0662.1	IVP@GRO	IVP@GRO:LS:sigDOWN	0.223026	0.930225	0.0341009	23/45
SIX1	MA1118.1	IVP@GRO	IVP@GRO:DN:sigUP	0.225244	0.93018	0.0341009	16/25
HOXD3	MA0912.2	IVP@GRO	IVP@GRO:DN:sigUP	0.245551	0.92972	0.0341009	14/25
MYCN	MA0104.4	IVP@GRO	IVP@GRO:LS:sigUP	0.204592	0.92851	0.0341009	34/77
MAF::NFE2	MA0501.1	IVP@GRO	IVP@GRO:LS:sigUP	0.246557	0.928227	0.0341009	24/77
YY1	MA0095.2	IVP@GRO	IVP@GRO:LS:sigUP	0.150616	0.926115	0.0329246	49/77
TBX6	MA1567.1	IVP@GRO	IVP@GRO:DN:sigUP	0.201809	0.92384	0.0329196	18/25
TFAP2C(var.3)	MA0815.1	IVP@GRO	IVP@GRO:LS:sigUP	0.214024	0.917992	0.032258	31/77
NR2F6(var.3)	MA1539.1	IVP@GRO	IVP@GRO:UP:sigUP	0.254315	0.917896	0.032258	3/22
MAFA	MA1521.1	IVP@GRO	IVP@GRO:UP:sigDOWN	0.238452	0.917002	0.032258	20/45
NOTO	MA0710.1	IVP@GRO	IVP@GRO:DN:sigUP	0.2114	0.916914	0.032258	17/25
DPRX	MA1480.1	IVP@GRO	IVP@GRO:UP:sigDOWN	0.219748	0.916709	0.032258	23/45
FOXH1	MA0479.1	IVP@GRO	IVP@GRO:UP:sigUP	0.217944	0.914946	0.032258	15/22
ATF2	MA1632.1	IVP@GRO	IVP@GRO:UP:sigDOWN	0.21858	0.911931	0.0308612	23/45
RELA	MA0107.1	IVP@GRO	IVP@GRO:DN:sigUP	0.230929	0.911392	0.0307643	15/25
ATF2	MA1632.1	IVP@GRO	IVP@GRO:UP:sigUP	0.249546	0.909907	0.0297218	12/22
TFAP2A(var.2)	MA0810.1	IVP@GRO	IVP@GRO:LS:sigDOWN	0.156154	0.90608	0.0276706	33/45
SNAI3	MA1559.1	IVP@GRO	IVP@GRO:UP:sigDOWN	0.149831	0.90565	0.0276706	34/45
MIXL1	MA0662.1	IVP@GRO	IVP@GRO:DN:sigUP	0.248059	0.904042	0.0276706	13/25
NRL	MA0842.2	IVP@GRO	IVP@GRO:DN:sigUP	0.272141	0.903866	0.0276706	10/25
KLF14	MA0740.1	IVP@GRO	IVP@GRO:LS:sigDOWN	0.204073	0.902687	0.0276706	25/45
MYF6	MA0667.1	IVP@GRO	IVP@GRO:LS:sigDOWN	0.228105	0.901303	0.0276706	21/45
HSF4	MA0771.1	IVP@GRO	IVP@GRO:DN:sigUP	0.237865	0.900409	0.0276706	14/25
ZNF684	MA1600.1	IVP@GRO	IVP@GRO:LS:sigDOWN	0.280618	0.900169	0.0276706	12/45
OLIG2	MA0678.1	IVP@GRO	IVP@GRO:LS:sigUP	0.225995	0.89997	0.0276706	27/77
NFIC::TLX1	MA0119.1	IVP@GRO	IVP@GRO:DN:sigDOWN	0.270275	0.899765	0.0276706	6/14
CENPB	MA0637.1	IVP@GRO	IVP@GRO:DN:sigDOWN	0.264793	0.898645	0.0276706	4/14
PITX2	MA1547.1	IVP@GRO	IVP@GRO:DN:sigUP	0.172698	0.897455	0.0276706	20/25
MAFA	MA1521.1	IVP@GRO	IVP@GRO:LS:sigDOWN	0.232853	0.896269	0.0276706	20/45
HOXC12	MA0906.1	IVP@GRO	IVP@GRO:LS:sigUP	0.242031	0.895801	0.0276706	23/77
RFX7	MA1554.1	IVP@GRO	IVP@GRO:LS:sigUP	0.178856	0.895658	0.0276706	39/77
BHLHE23	MA0817.1	IVP@GRO	IVP@GRO:LS:sigUP	0.273183	0.893705	0.0270042	16/77
STAT1	MA0137.3	IVP@GRO	IVP@GRO:LS:sigDOWN	0.170764	0.887324	0.0219066	30/45
EGR4	MA0733.1	IVP@GRO	IVP@GRO:UP:sigUP	0.21081	0.88479	0.0200878	15/22
HOXC4	MA1504.1	IVP@GRO	IVP@GRO:LS:sigUP	0.108716	0.883387	0.0192483	60/77
ZSCAN4	MA1155.1	IVP@GRO	IVP@GRO:LS:sigDOWN	0.283116	0.879519	0.0175038	10/45
NR2F2	MA1111.1	IVP@GRO	IVP@GRO:UP:sigUP	0.184718	0.877976	0.0167648	17/22
JUNB	MA0490.2	IVP@GRO	IVP@GRO:LS:sigUP	0.178229	0.876221	0.0161958	38/77
E2F3	MA0469.3	IVP@GRO	IVP@GRO:UP:sigUP	0.144855	0.875376	0.0161958	1/22
BCL6B	MA0731.1	IVP@GRO	IVP@GRO:UP:sigUP	0.144612	0.875346	0.0161958	1/22
Ahr::Arnt	MA0006.1	IVP@GRO	IVP@GRO:LS:sigUP	0.138486	0.873714	0.0161958	50/77
MTF1	MA0863.1	IVP@GRO	IVP@GRO:UP:sigUP	0.263412	0.873447	0.0161958	4/22
ELF1	MA0473.3	IVP@GRO	IVP@GRO:LS:sigUP	0.0843058	0.873063	0.0161958	67/77
FOSL2::JUN	MA1130.1	IVP@GRO	IVP@GRO:LS:sigDOWN	0.191261	0.872943	0.0161958	26/45
TCFL5	MA0632.2	IVP@GRO	IVP@GRO:LS:sigUP	0.199103	0.872611	0.0161958	32/77
PKNOX2	MA0783.1	IVP@GRO	IVP@GRO:LS:sigDOWN	0.284042	0.871431	0.0161958	6/45
Lhx4	MA0704.1	IVP@GRO	IVP@GRO:DN:sigUP	0.23814	0.867864	0.0161958	13/25
LMX1A	MA0702.2	IVP@GRO	IVP@GRO:DN:sigUP	0.23814	0.867864	0.0161958	13/25
POU2F3	MA0627.2	IVP@GRO	IVP@GRO:DN:sigUP	0.19988	0.867836	0.0161958	17/25
ZNF317	MA1593.1	IVP@GRO	IVP@GRO:DN:sigDOWN	0.183923	0.867018	0.0161958	12/14
SNAI1	MA1558.1	IVP@GRO	IVP@GRO:UP:sigUP	0.138121	0.864261	0.0154361	20/22
Lhx8	MA0705.1	IVP@GRO	IVP@GRO:UP:sigDOWN	0.235913	0.864038	0.0154361	18/45
FOSL1	MA0477.2	IVP@GRO	IVP@GRO:LS:sigUP	0.17529	0.863101	0.0154361	38/77
FOXK1	MA0852.2	IVP@GRO	IVP@GRO:DN:sigUP	0.177442	0.862996	0.0154361	19/25
IRF1	MA0050.2	IVP@GRO	IVP@GRO:DN:sigDOWN	0.159111	0.862744	0.0154361	13/14
TFAP4(var.2)	MA1570.1	IVP@GRO	IVP@GRO:LS:sigUP	0.127255	0.861351	0.0154361	53/77
RFX7	MA1554.1	IVP@GRO	IVP@GRO:DN:sigUP	0.227348	0.860958	0.0154361	14/25
FOXH1	MA0479.1	IVP@GRO	IVP@GRO:UP:sigDOWN	0.171209	0.860787	0.0154361	29/45
MAF::NFE2	MA0501.1	IVP@GRO	IVP@GRO:UP:sigDOWN	0.251886	0.859266	0.0154361	15/45
SOX14	MA1562.1	IVP@GRO	IVP@GRO:UP:sigUP	0.244545	0.858252	0.0154361	11/22
Ebf2	MA1604.1	IVP@GRO	IVP@GRO:UP:sigDOWN	0.15305	0.856843	0.0154361	32/45
HLF	MA0043.3	IVP@GRO	IVP@GRO:UP:sigDOWN	0.227972	0.856635	0.0154361	19/45
JUNB(var.2)	MA1140.2	IVP@GRO	IVP@GRO:UP:sigDOWN	0.279745	0.856453	0.0154361	6/45
TGIF2LX	MA1571.1	IVP@GRO	IVP@GRO:LS:sigDOWN	0.239554	0.856363	0.0154361	17/45
EWSR1-FLI1	MA0149.1	IVP@GRO	IVP@GRO:LS:sigUP	0.273435	0.854424	0.0144968	13/77
TCF12(var.2)	MA1648.1	IVP@GRO	IVP@GRO:UP:sigUP	0.191631	0.853346	0.0144391	16/22
RFX3	MA0798.2	IVP@GRO	IVP@GRO:LS:sigUP	0.163161	0.852951	0.0144391	41/77
NR4A1	MA1112.2	IVP@GRO	IVP@GRO:UP:sigDOWN	0.128307	0.850819	0.0127089	36/45
HOXC11	MA0651.1	IVP@GRO	IVP@GRO:UP:sigDOWN	0.231649	0.84892	0.0123341	18/45
PDX1	MA0132.2	IVP@GRO	IVP@GRO:DN:sigUP	0.173864	0.846222	0.0120208	19/25
ATF4	MA0833.2	IVP@GRO	IVP@GRO:DN:sigUP	0.261291	0.846139	0.0120208	9/25
THRB	MA1574.1	IVP@GRO	IVP@GRO:UP:sigDOWN	0.20159	0.844528	0.011203	23/45
MNT	MA0825.1	IVP@GRO	IVP@GRO:DN:sigDOWN	0.240117	0.843224	0.0111329	8/14
FOSL1::JUN(var.2)	MA1129.1	IVP@GRO	IVP@GRO:UP:sigDOWN	0.257757	0.842771	0.0111329	13/45
TFAP2E	MA1569.1	IVP@GRO	IVP@GRO:LS:sigUP	0.130191	0.842707	0.0111329	51/77
TLX2	MA1577.1	IVP@GRO	IVP@GRO:DN:sigUP	0.193811	0.842425	0.0111329	17/25
PHOX2A	MA0713.1	IVP@GRO	IVP@GRO:DN:sigDOWN	0.239672	0.841413	0.0111329	8/14
MLX	MA0663.1	IVP@GRO	IVP@GRO:LS:sigDOWN	0.274048	0.84092	0.0111329	9/45
ZNF384	MA1125.1	IVP@GRO	IVP@GRO:DN:sigUP	0.105789	0.840708	0.0111329	24/25
OSR1	MA1542.1	IVP@GRO	IVP@GRO:LS:sigUP	0.150945	0.83992	0.0111329	44/77
NR2F6(var.3)	MA1539.1	IVP@GRO	IVP@GRO:LS:sigUP	0.281524	0.839652	0.0111329	7/77
SOX9	MA0077.1	IVP@GRO	IVP@GRO:UP:sigUP	0.199732	0.83952	0.0111329	15/22
JUND(var.2)	MA0492.1	IVP@GRO	IVP@GRO:LS:sigUP	0.194409	0.839055	0.0111329	31/77
TBX6	MA1567.1	IVP@GRO	IVP@GRO:LS:sigDOWN	0.155117	0.838224	0.0111329	31/45
MYOD1	MA0499.2	IVP@GRO	IVP@GRO:UP:sigDOWN	0.120126	0.838198	0.0111329	37/45
ATF2	MA1632.1	IVP@GRO	IVP@GRO:LS:sigUP	0.176129	0.836552	0.0111329	36/77
NOTO	MA0710.1	IVP@GRO	IVP@GRO:LS:sigUP	0.129098	0.836414	0.0111329	51/77
UNCX	MA0721.1	IVP@GRO	IVP@GRO:DN:sigUP	0.229116	0.835785	0.0111329	13/25
SP1	MA0079.4	IVP@GRO	IVP@GRO:DN:sigUP	0.220273	0.835157	0.0111329	14/25
HAND2	MA1638.1	IVP@GRO	IVP@GRO:LS:sigUP	0.0697747	0.834683	0.0111329	70/77
Zfx	MA0146.2	IVP@GRO	IVP@GRO:LS:sigDOWN	0.137229	0.833864	0.0111329	34/45
FERD3L	MA1485.1	IVP@GRO	IVP@GRO:LS:sigUP	0.249682	0.83343	0.0111329	17/77
EBF1	MA0154.4	IVP@GRO	IVP@GRO:DN:sigDOWN	0.17681	0.833415	0.0111329	12/14
ELF3	MA0640.2	IVP@GRO	IVP@GRO:DN:sigUP	0.104765	0.832565	0.0111329	24/25
NR2C2(var.2)	MA1536.1	IVP@GRO	IVP@GRO:LS:sigDOWN	0.176079	0.831908	0.0111329	27/45
TCF7	MA0769.2	IVP@GRO	IVP@GRO:UP:sigDOWN	0.112808	0.831178	0.0111329	38/45
Rxra	MA0512.2	IVP@GRO	IVP@GRO:UP:sigDOWN	0.272527	0.827763	0.0093573	7/45
NHLH1	MA0048.2	IVP@GRO	IVP@GRO:UP:sigDOWN	0.15848	0.8271	0.0093573	30/45
ATF4	MA0833.2	IVP@GRO	IVP@GRO:UP:sigUP	0.250291	0.825876	0.00896402	9/22
NFIL3	MA0025.2	IVP@GRO	IVP@GRO:UP:sigUP	0.216912	0.825819	0.00896402	13/22
SREBF1(var.2)	MA0829.2	IVP@GRO	IVP@GRO:UP:sigUP	0.243169	0.825491	0.00896402	10/22
FOS	MA0476.1	IVP@GRO	IVP@GRO:LS:sigUP	0.163596	0.824798	0.00896402	39/77
GATA5	MA0766.2	IVP@GRO	IVP@GRO:DN:sigUP	0.198634	0.822399	0.00732611	16/25
MAFF	MA0495.3	IVP@GRO	IVP@GRO:LS:sigUP	0.132218	0.820694	0.00638151	49/77
NFKB1	MA0105.4	IVP@GRO	IVP@GRO:DN:sigDOWN	0.20172	0.818783	0.00522893	2/14
HOXA10	MA0899.1	IVP@GRO	IVP@GRO:UP:sigDOWN	0.116654	0.815983	0.00521288	37/45
Tcf12	MA0521.1	IVP@GRO	IVP@GRO:UP:sigDOWN	0.10425	0.815807	0.00521288	39/45
POU6F2	MA0793.1	IVP@GRO	IVP@GRO:DN:sigUP	0.205835	0.814953	0.00521288	15/25
IRF1	MA0050.2	IVP@GRO	IVP@GRO:LS:sigUP	0.0749134	0.814858	0.00521288	68/77
Gmeb1	MA0615.1	IVP@GRO	IVP@GRO:LS:sigUP	0.266964	0.813652	0.00521288	11/77
ONECUT1	MA0679.2	IVP@GRO	IVP@GRO:UP:sigDOWN	0.144352	0.811677	0.00521288	32/45
SOX13	MA1120.1	IVP@GRO	IVP@GRO:DN:sigUP	0.166275	0.811232	0.00521288	19/25
GBX2	MA0890.1	IVP@GRO	IVP@GRO:LS:sigUP	0.119083	0.811144	0.00521288	53/77
MZF1	MA0056.2	IVP@GRO	IVP@GRO:UP:sigUP	0.170101	0.810887	0.00521288	17/22
OSR2	MA1646.1	IVP@GRO	IVP@GRO:LS:sigDOWN	0.0969393	0.810881	0.00521288	40/45
NKX2-2	MA1645.1	IVP@GRO	IVP@GRO:DN:sigUP	0.155101	0.809116	0.00414977	20/25
Ddit3::Cebpa	MA0019.1	IVP@GRO	IVP@GRO:UP:sigDOWN	0.181307	0.807659	0.00414977	25/45
FOSL2::JUNB	MA1138.1	IVP@GRO	IVP@GRO:LS:sigUP	0.159638	0.807263	0.00414977	39/77
HOXB7	MA1501.1	IVP@GRO	IVP@GRO:DN:sigUP	0.212491	0.80695	0.00414977	14/25
LBX1	MA0618.1	IVP@GRO	IVP@GRO:LS:sigUP	0.126872	0.806811	0.00414977	50/77
SOX8	MA0868.2	IVP@GRO	IVP@GRO:DN:sigUP	0.165265	0.806792	0.00414977	19/25
Dlx4	MA0881.1	IVP@GRO	IVP@GRO:LS:sigUP	0.123964	0.80655	0.00414977	51/77
JUND	MA0491.2	IVP@GRO	IVP@GRO:UP:sigDOWN	0.197051	0.805872	0.00414977	22/45
Ptf1a(var.3)	MA1620.1	IVP@GRO	IVP@GRO:DN:sigDOWN	0.14851	0.805184	0.00414977	13/14
MSGN1	MA1524.1	IVP@GRO	IVP@GRO:DN:sigDOWN	0.204592	0.804562	0.00414977	10/14
FOXA1	MA0148.4	IVP@GRO	IVP@GRO:UP:sigDOWN	0.12646	0.80452	0.00414977	35/45
Smad4	MA1153.1	IVP@GRO	IVP@GRO:UP:sigDOWN	0.102575	0.803753	0.00414977	39/45
BACH2(var.2)	MA1470.1	IVP@GRO	IVP@GRO:DN:sigDOWN	0.139782	0.803087	0.00414977	1/14
OSR1	MA1542.1	IVP@GRO	IVP@GRO:UP:sigUP	0.20055	0.801676	0.00414977	14/22
NEUROD1	MA1109.1	IVP@GRO	IVP@GRO:UP:sigDOWN	0.131436	0.801476	0.00414977	34/45
Atoh1	MA0461.2	IVP@GRO	IVP@GRO:DN:sigUP	0.227239	0.80134	0.00414977	12/25
PPARD	MA1550.1	IVP@GRO	IVP@GRO:LS:sigUP	0.235005	0.800325	0.00414977	18/77
SPIC	MA0687.1	IVP@GRO	IVP@GRO:LS:sigUP	0.100467	0.800324	0.00414977	59/77
NR1I3	MA1534.1	IVP@GRO	IVP@GRO:UP:sigDOWN	0.125521	0.79931	0.00414977	35/45
THRB(var.3)	MA1576.1	IVP@GRO	IVP@GRO:DN:sigDOWN	0.239713	0.79845	0.00414977	4/14
TFAP2C	MA0524.2	IVP@GRO	IVP@GRO:LS:sigUP	0.133785	0.797667	0.00414977	47/77
BATF3	MA0835.2	IVP@GRO	IVP@GRO:UP:sigDOWN	0.16238	0.795523	0.00414977	28/45
EVX1	MA0887.1	IVP@GRO	IVP@GRO:UP:sigUP	0.240832	0.795105	0.00414977	9/22
CDX1	MA0878.2	IVP@GRO	IVP@GRO:UP:sigDOWN	0.194003	0.794462	0.00414977	22/45
MZF1(var.2)	MA0057.1	IVP@GRO	IVP@GRO:UP:sigUP	0.141133	0.793817	0.00386307	19/22
ZNF75D	MA1601.1	IVP@GRO	IVP@GRO:LS:sigUP	0.0937528	0.792678	0.00344212	61/77
Ascl2	MA0816.1	IVP@GRO	IVP@GRO:DN:sigDOWN	0.167725	0.791178	0.00229972	12/14
MSANTD3	MA1523.1	IVP@GRO	IVP@GRO:UP:sigUP	0.165471	0.790097	0.00157646	17/22
LIN54	MA0619.1	IVP@GRO	IVP@GRO:UP:sigDOWN	0.0871858	0.78824	0.00150488	41/45
MEOX2	MA0706.1	IVP@GRO	IVP@GRO:LS:sigUP	0.167862	0.787616	0.00123727	35/77
SNAI3	MA1559.1	IVP@GRO	IVP@GRO:LS:sigDOWN	0.128811	0.787222	0.00119875	34/45
BARHL2	MA0635.1	IVP@GRO	IVP@GRO:LS:sigDOWN	0.197165	0.786772	0.0011047	21/45
MYOD1	MA0499.2	IVP@GRO	IVP@GRO:DN:sigDOWN	0.144822	0.785032	0.000777222	13/14
NKX2-5	MA0063.2	IVP@GRO	IVP@GRO:UP:sigUP	0.195887	0.784037	0.000496411	14/22
MYBL2	MA0777.1	IVP@GRO	IVP@GRO:LS:sigDOWN	0.242285	0.778619	0	4/45
NFIL3	MA0025.2	IVP@GRO	IVP@GRO:LS:sigUP	0.147154	0.778353	0	41/77
ISX	MA0654.1	IVP@GRO	IVP@GRO:DN:sigUP	0.16799	0.774866	0	18/25
RARA(var.2)	MA0730.1	IVP@GRO	IVP@GRO:UP:sigDOWN	0.24994	0.7746	0	5/45
ZIC5	MA1584.1	IVP@GRO	IVP@GRO:UP:sigDOWN	0.254261	0.774083	0	8/45
ESX1	MA0644.1	IVP@GRO	IVP@GRO:UP:sigDOWN	0.182914	0.772845	0	23/45
JUND	MA0491.2	IVP@GRO	IVP@GRO:LS:sigUP	0.164058	0.772393	0	35/77
TFAP2C	MA0524.2	IVP@GRO	IVP@GRO:UP:sigUP	0.182682	0.771598	0	15/22
TEAD2	MA1121.1	IVP@GRO	IVP@GRO:UP:sigDOWN	0.141432	0.770844	0	31/45
RUNX3	MA0684.2	IVP@GRO	IVP@GRO:LS:sigUP	0.0935097	0.770746	0	60/77
CEBPD	MA0836.2	IVP@GRO	IVP@GRO:UP:sigUP	0.201685	0.770585	0	13/22
SOX2	MA0143.4	IVP@GRO	IVP@GRO:LS:sigDOWN	0.131024	0.770527	0	33/45
ZBTB7C	MA0695.1	IVP@GRO	IVP@GRO:LS:sigDOWN	0.14641	0.770306	0	30/45
ZBTB12	MA1649.1	IVP@GRO	IVP@GRO:DN:sigUP	0.147063	0.770147	0	20/25
CREB3L4(var.2)	MA1475.1	IVP@GRO	IVP@GRO:LS:sigDOWN	0.238668	0.769731	0	12/45
TBX19	MA0804.1	IVP@GRO	IVP@GRO:DN:sigUP	0.243702	0.768803	0	5/25
Nr2f6	MA0677.1	IVP@GRO	IVP@GRO:LS:sigDOWN	0.202557	0.768779	0	19/45
HES1	MA1099.2	IVP@GRO	IVP@GRO:LS:sigUP	0.162906	0.767794	0	35/77
GSX1	MA0892.1	IVP@GRO	IVP@GRO:LS:sigUP	0.200298	0.766406	0	24/77
FOSL2::JUN	MA1130.1	IVP@GRO	IVP@GRO:LS:sigUP	0.14161	0.766102	0	42/77
E2F2	MA0864.2	IVP@GRO	IVP@GRO:UP:sigUP	0.234953	0.765348	0	4/22
OLIG3	MA0827.1	IVP@GRO	IVP@GRO:DN:sigUP	0.229828	0.765012	0	10/25
IRF5	MA1420.1	IVP@GRO	IVP@GRO:LS:sigDOWN	0.216859	0.764346	0	16/45
KLF17	MA1514.1	IVP@GRO	IVP@GRO:UP:sigDOWN	0.160198	0.763996	0	27/45
ZBTB7B	MA0694.1	IVP@GRO	IVP@GRO:LS:sigDOWN	0.190699	0.763867	0	21/45
SNAI3	MA1559.1	IVP@GRO	IVP@GRO:DN:sigDOWN	0.161747	0.763725	0	12/14
PHOX2B	MA0681.2	IVP@GRO	IVP@GRO:UP:sigDOWN	0.124487	0.763432	0	34/45
HOXC4	MA1504.1	IVP@GRO	IVP@GRO:DN:sigUP	0.155486	0.762639	0	19/25
IRF3	MA1418.1	IVP@GRO	IVP@GRO:UP:sigDOWN	0.250018	0.762344	0	8/45
GATA2	MA0036.3	IVP@GRO	IVP@GRO:DN:sigUP	0.16487	0.761949	0	18/25
IRF7	MA0772.1	IVP@GRO	IVP@GRO:DN:sigDOWN	0.23123	0.761451	0	6/14
NR1H4::RXRA	MA1146.1	IVP@GRO	IVP@GRO:LS:sigUP	0.177408	0.761223	0	30/77
HOXD13	MA0909.2	IVP@GRO	IVP@GRO:LS:sigDOWN	0.21592	0.761057	0	16/45
Znf281	MA1630.1	IVP@GRO	IVP@GRO:LS:sigDOWN	0.134285	0.76094	0	32/45
NR1D2	MA1532.1	IVP@GRO	IVP@GRO:UP:sigDOWN	0.179391	0.759995	0	23/45
Gfi1b	MA0483.1	IVP@GRO	IVP@GRO:DN:sigUP	0.144825	0.759334	0	20/25
Twist2	MA0633.1	IVP@GRO	IVP@GRO:DN:sigDOWN	0.192754	0.759291	0	10/14
EGR2	MA0472.2	IVP@GRO	IVP@GRO:UP:sigUP	0.234912	0.75895	0	8/22
NFIB	MA1643.1	IVP@GRO	IVP@GRO:DN:sigDOWN	0.229941	0.757207	0	6/14
FOS	MA0476.1	IVP@GRO	IVP@GRO:UP:sigDOWN	0.173546	0.757073	0	24/45
Ptf1a(var.3)	MA1620.1	IVP@GRO	IVP@GRO:UP:sigUP	0.133945	0.756071	0	19/22
Hmx2	MA0897.1	IVP@GRO	IVP@GRO:LS:sigDOWN	0.17773	0.753856	0	23/45
HIC2	MA0738.1	IVP@GRO	IVP@GRO:UP:sigDOWN	0.127653	0.752999	0	33/45
TFEB	MA0692.1	IVP@GRO	IVP@GRO:UP:sigDOWN	0.177502	0.752784	0	23/45
Sox11	MA0869.1	IVP@GRO	IVP@GRO:UP:sigUP	0.135689	0.751184	0	1/22
NRL	MA0842.2	IVP@GRO	IVP@GRO:UP:sigDOWN	0.201782	0.749004	0	18/45
SCRT1	MA0743.2	IVP@GRO	IVP@GRO:LS:sigDOWN	0.161149	0.747532	0	26/45
NKX2-8	MA0673.1	IVP@GRO	IVP@GRO:UP:sigDOWN	0.121397	0.746933	0	34/45
ESR2	MA0258.2	IVP@GRO	IVP@GRO:DN:sigUP	0.142127	0.746654	0	20/25
FOSL1::JUND	MA1142.1	IVP@GRO	IVP@GRO:LS:sigUP	0.151608	0.746338	0	37/77
Zic2	MA1629.1	IVP@GRO	IVP@GRO:DN:sigDOWN	0.137251	0.74479	0	13/14
ZFP42	MA1651.1	IVP@GRO	IVP@GRO:LS:sigUP	0.142209	0.743325	0	40/77
GABPA	MA0062.3	IVP@GRO	IVP@GRO:UP:sigDOWN	0.0817143	0.743091	0	41/45
Nkx3-2	MA0122.3	IVP@GRO	IVP@GRO:UP:sigUP	0.174848	0.741346	0	15/22
HOXC13	MA0907.1	IVP@GRO	IVP@GRO:DN:sigUP	0.227486	0.740074	0	9/25
ATF6	MA1466.1	IVP@GRO	IVP@GRO:LS:sigUP	0.241437	0.739043	0	5/77
E2F1	MA0024.3	IVP@GRO	IVP@GRO:UP:sigUP	0.227313	0.738792	0	4/22
FOSL2::JUND	MA1144.1	IVP@GRO	IVP@GRO:LS:sigUP	0.146797	0.738633	0	38/77
NR1H4	MA1110.1	IVP@GRO	IVP@GRO:DN:sigUP	0.192934	0.738589	0	14/25
PITX1	MA0682.2	IVP@GRO	IVP@GRO:DN:sigUP	0.150035	0.738485	0	19/25
CEBPE	MA0837.1	IVP@GRO	IVP@GRO:LS:sigUP	0.195172	0.738151	0	23/77
NEUROD1	MA1109.1	IVP@GRO	IVP@GRO:DN:sigUP	0.149737	0.737077	0	19/25
XBP1	MA0844.1	IVP@GRO	IVP@GRO:LS:sigDOWN	0.242	0.736055	0	7/45
KLF16	MA0741.1	IVP@GRO	IVP@GRO:UP:sigDOWN	0.0870172	0.735501	0	40/45
FOSL1::JUN	MA1128.1	IVP@GRO	IVP@GRO:UP:sigDOWN	0.158119	0.73542	0	26/45
NFIL3	MA0025.2	IVP@GRO	IVP@GRO:DN:sigDOWN	0.217352	0.734849	0	7/14
ETV3	MA0763.1	IVP@GRO	IVP@GRO:DN:sigDOWN	0.208939	0.734566	0	8/14
NEUROG2(var.2)	MA1642.1	IVP@GRO	IVP@GRO:DN:sigUP	0.139207	0.732641	0	20/25
JUNB	MA0490.2	IVP@GRO	IVP@GRO:UP:sigDOWN	0.171834	0.732347	0	23/45
HNF1A	MA0046.2	IVP@GRO	IVP@GRO:LS:sigDOWN	0.176339	0.730871	0	22/45
Mafb	MA0117.2	IVP@GRO	IVP@GRO:DN:sigUP	0.166194	0.7307	0	17/25
FOSL1	MA0477.2	IVP@GRO	IVP@GRO:UP:sigDOWN	0.171082	0.729507	0	23/45
ZNF341	MA1655.1	IVP@GRO	IVP@GRO:UP:sigDOWN	0.117816	0.727731	0	34/45
NEUROG2(var.2)	MA1642.1	IVP@GRO	IVP@GRO:LS:sigDOWN	0.107457	0.725688	0	36/45
HOXA2	MA0900.2	IVP@GRO	IVP@GRO:DN:sigUP	0.164389	0.723921	0	17/25
NR4A2::RXRA	MA1147.1	IVP@GRO	IVP@GRO:UP:sigUP	0.223103	0.722995	0	8/22
ZNF528	MA1597.1	IVP@GRO	IVP@GRO:LS:sigDOWN	0.226325	0.722238	0	11/45
FOXP2	MA0593.1	IVP@GRO	IVP@GRO:LS:sigUP	0.0814103	0.721484	0	62/77
HLF	MA0043.3	IVP@GRO	IVP@GRO:LS:sigUP	0.166349	0.721222	0	30/77
GRHL1	MA0647.1	IVP@GRO	IVP@GRO:LS:sigDOWN	0.207567	0.720511	0	15/45
MEIS2	MA0774.1	IVP@GRO	IVP@GRO:DN:sigDOWN	0.151823	0.718955	0	12/14
FOS::JUN	MA0099.3	IVP@GRO	IVP@GRO:LS:sigDOWN	0.158508	0.718487	0	25/45
ESRRB	MA0141.3	IVP@GRO	IVP@GRO:UP:sigDOWN	0.202099	0.718482	0	16/45
Lhx3	MA0135.1	IVP@GRO	IVP@GRO:UP:sigUP	0.177797	0.717908	0	14/22
HNF4A	MA0114.4	IVP@GRO	IVP@GRO:DN:sigUP	0.154061	0.71721	0	18/25
TP53	MA0106.3	IVP@GRO	IVP@GRO:LS:sigUP	0.239067	0.716631	0	8/77
HOXD9	MA0913.2	IVP@GRO	IVP@GRO:UP:sigDOWN	0.120325	0.715941	0	33/45
SMAD2::SMAD3::SMAD4	MA0513.1	IVP@GRO	IVP@GRO:LS:sigUP	0.0931066	0.715881	0	57/77
SOHLH2	MA1560.1	IVP@GRO	IVP@GRO:UP:sigUP	0.220708	0.715875	0	8/22
NFKB2	MA0778.1	IVP@GRO	IVP@GRO:LS:sigDOWN	0.227858	0.715773	0	10/45
REL	MA0101.1	IVP@GRO	IVP@GRO:LS:sigDOWN	0.143603	0.715174	0	28/45
ZSCAN4	MA1155.1	IVP@GRO	IVP@GRO:LS:sigUP	0.217537	0.714702	0	15/77
NR1I2	MA1533.1	IVP@GRO	IVP@GRO:LS:sigUP	0.170534	0.71347	0	28/77
MEIS2(var.2)	MA1640.1	IVP@GRO	IVP@GRO:LS:sigUP	0.102344	0.712789	0	53/77
TWIST1	MA1123.2	IVP@GRO	IVP@GRO:DN:sigDOWN	0.15008	0.711285	0	12/14
POU3F2	MA0787.1	IVP@GRO	IVP@GRO:DN:sigUP	0.177142	0.711123	0	15/25
NFIB	MA1643.1	IVP@GRO	IVP@GRO:LS:sigDOWN	0.208997	0.711003	0	14/45
FOSL2::JUNB(var.2)	MA1139.1	IVP@GRO	IVP@GRO:DN:sigDOWN	0.215424	0.71091	0	4/14
EN2	MA0642.1	IVP@GRO	IVP@GRO:DN:sigUP	0.19924	0.710869	0	12/25
SCRT1	MA0743.2	IVP@GRO	IVP@GRO:DN:sigDOWN	0.191585	0.710723	0	9/14
EVX1	MA0887.1	IVP@GRO	IVP@GRO:LS:sigUP	0.172728	0.709977	0	27/77
Hmx3	MA0898.1	IVP@GRO	IVP@GRO:LS:sigUP	0.129174	0.709873	0	42/77
EGR1	MA0162.4	IVP@GRO	IVP@GRO:LS:sigUP	0.0747243	0.709359	0	64/77
TGIF1	MA0796.1	IVP@GRO	IVP@GRO:UP:sigUP	0.18213	0.708946	0	2/22
RARA	MA0729.1	IVP@GRO	IVP@GRO:LS:sigDOWN	0.182579	0.708738	0	2/45
BACH2(var.2)	MA1470.1	IVP@GRO	IVP@GRO:UP:sigDOWN	0.182867	0.708598	0	2/45
Alx1	MA0854.1	IVP@GRO	IVP@GRO:UP:sigDOWN	0.188879	0.707844	0	18/45
CDX4	MA1473.1	IVP@GRO	IVP@GRO:LS:sigDOWN	0.160163	0.707338	0	24/45
MYCN	MA0104.4	IVP@GRO	IVP@GRO:DN:sigDOWN	0.200408	0.706276	0	8/14
Bach1::Mafk	MA0591.1	IVP@GRO	IVP@GRO:UP:sigUP	0.21741	0.706172	0	8/22
RFX5	MA0510.2	IVP@GRO	IVP@GRO:UP:sigUP	0.217613	0.705822	0	4/22
NFAT5	MA0606.1	IVP@GRO	IVP@GRO:UP:sigUP	0.0966713	0.704772	0	21/22
KLF15	MA1513.1	IVP@GRO	IVP@GRO:UP:sigUP	0.17384	0.703806	0	14/22
MNX1	MA0707.1	IVP@GRO	IVP@GRO:LS:sigDOWN	0.131657	0.703588	0	30/45
HIC2	MA0738.1	IVP@GRO	IVP@GRO:UP:sigUP	0.145272	0.701867	0	17/22
HNF4G	MA0484.2	IVP@GRO	IVP@GRO:DN:sigUP	0.149822	0.699659	0	18/25
RARG(var.3)	MA1553.1	IVP@GRO	IVP@GRO:LS:sigUP	0.204152	0.698618	0	17/77
JUN::JUNB(var.2)	MA1133.1	IVP@GRO	IVP@GRO:UP:sigDOWN	0.190581	0.698234	0	17/45
TFAP4(var.2)	MA1570.1	IVP@GRO	IVP@GRO:DN:sigDOWN	0.17624	0.698137	0	10/14
KLF2	MA1515.1	IVP@GRO	IVP@GRO:UP:sigDOWN	0.0873295	0.697364	0	39/45
RFX7	MA1554.1	IVP@GRO	IVP@GRO:DN:sigDOWN	0.19765	0.697154	0	8/14
NR1H2::RXRA	MA0115.1	IVP@GRO	IVP@GRO:LS:sigUP	0.231186	0.696616	0	8/77
HESX1	MA0894.1	IVP@GRO	IVP@GRO:DN:sigUP	0.157265	0.6963	0	17/25
EGR3	MA0732.1	IVP@GRO	IVP@GRO:UP:sigUP	0.220005	0.695692	0	6/22
OTX2	MA0712.2	IVP@GRO	IVP@GRO:DN:sigUP	0.148777	0.695644	0	18/25
TFAP2A(var.3)	MA0872.1	IVP@GRO	IVP@GRO:LS:sigUP	0.150148	0.69505	0	33/77
POU2F3	MA0627.2	IVP@GRO	IVP@GRO:DN:sigDOWN	0.186934	0.6948	0	9/14
RARB(var.3)	MA1552.1	IVP@GRO	IVP@GRO:LS:sigUP	0.20234	0.69361	0	17/77
TFAP2B(var.2)	MA0812.1	IVP@GRO	IVP@GRO:DN:sigDOWN	0.161588	0.693591	0	11/14
IRF4	MA1419.1	IVP@GRO	IVP@GRO:LS:sigDOWN	0.179483	0.693562	0	2/45
LHX9	MA0701.2	IVP@GRO	IVP@GRO:LS:sigUP	0.130508	0.693176	0	40/77
ZNF652	MA1657.1	IVP@GRO	IVP@GRO:DN:sigUP	0.16433	0.693175	0	16/25
TEF	MA0843.1	IVP@GRO	IVP@GRO:DN:sigUP	0.219704	0.69284	0	5/25
CUX1	MA0754.1	IVP@GRO	IVP@GRO:UP:sigUP	0.207458	0.692481	0	9/22
ATOH1(var.2)	MA1467.1	IVP@GRO	IVP@GRO:UP:sigDOWN	0.129133	0.692407	0	30/45
ETV1	MA0761.2	IVP@GRO	IVP@GRO:LS:sigUP	0.0592843	0.692112	0	69/77
NKX6-3	MA1530.1	IVP@GRO	IVP@GRO:UP:sigUP	0.152418	0.6913	0	16/22
FOXA2	MA0047.3	IVP@GRO	IVP@GRO:LS:sigUP	0.0914804	0.691029	0	56/77
ARNT::HIF1A	MA0259.1	IVP@GRO	IVP@GRO:LS:sigDOWN	0.16441	0.68956	0	22/45
TGIF2	MA0797.1	IVP@GRO	IVP@GRO:UP:sigUP	0.217607	0.688839	0	6/22
TGIF2	MA0797.1	IVP@GRO	IVP@GRO:LS:sigDOWN	0.214234	0.688795	0	11/45
ONECUT3	MA0757.1	IVP@GRO	IVP@GRO:LS:sigUP	0.145504	0.688672	0	34/77
GBX2	MA0890.1	IVP@GRO	IVP@GRO:LS:sigDOWN	0.128192	0.688403	0	30/45
BHLHE40	MA0464.2	IVP@GRO	IVP@GRO:DN:sigDOWN	0.21077	0.68798	0	5/14
FOSL1::JUN	MA1128.1	IVP@GRO	IVP@GRO:LS:sigUP	0.123831	0.68631	0	42/77
ERF	MA0760.1	IVP@GRO	IVP@GRO:LS:sigUP	0.141899	0.685489	0	35/77
LBX2	MA0699.1	IVP@GRO	IVP@GRO:LS:sigUP	0.141766	0.685036	0	35/77
ATF7	MA0834.1	IVP@GRO	IVP@GRO:DN:sigDOWN	0.176791	0.684761	0	2/14
ZEB1	MA0103.3	IVP@GRO	IVP@GRO:UP:sigUP	0.0937495	0.684681	0	21/22
IRF4	MA1419.1	IVP@GRO	IVP@GRO:UP:sigDOWN	0.177654	0.684677	0	2/45
FOS::JUNB	MA1134.1	IVP@GRO	IVP@GRO:UP:sigDOWN	0.167469	0.684409	0	21/45
BATF::JUN	MA0462.2	IVP@GRO	IVP@GRO:DN:sigUP	0.176732	0.684268	0	14/25
SOX12	MA1561.1	IVP@GRO	IVP@GRO:DN:sigUP	0.196902	0.683801	0	11/25
Arid3a	MA0151.1	IVP@GRO	IVP@GRO:UP:sigUP	0.0935413	0.683429	0	21/22
ASCL1	MA1100.2	IVP@GRO	IVP@GRO:UP:sigDOWN	0.104684	0.68331	0	35/45
Nr2e3	MA0164.1	IVP@GRO	IVP@GRO:LS:sigUP	0.10869	0.683099	0	48/77
PAX4	MA0068.2	IVP@GRO	IVP@GRO:DN:sigUP	0.196393	0.682406	0	11/25
FOSL2::JUNB	MA1138.1	IVP@GRO	IVP@GRO:LS:sigDOWN	0.1576	0.681796	0	23/45
ESR1	MA0112.3	IVP@GRO	IVP@GRO:UP:sigUP	0.176443	0.680789	0	2/22
RORB	MA1150.1	IVP@GRO	IVP@GRO:DN:sigUP	0.168018	0.679546	0	15/25
ZNF740	MA0753.2	IVP@GRO	IVP@GRO:UP:sigUP	0.129959	0.679372	0	18/22
Wt1	MA1627.1	IVP@GRO	IVP@GRO:UP:sigDOWN	0.0794252	0.679269	0	40/45
TCF3	MA0522.3	IVP@GRO	IVP@GRO:LS:sigDOWN	0.126087	0.679157	0	30/45
ZIC4	MA0751.1	IVP@GRO	IVP@GRO:UP:sigDOWN	0.165743	0.678807	0	21/45
Hand1::Tcf3	MA0092.1	IVP@GRO	IVP@GRO:LS:sigUP	0.0755355	0.678638	0	62/77
TGIF2LX	MA1571.1	IVP@GRO	IVP@GRO:UP:sigDOWN	0.188351	0.677772	0	16/45
GATA6	MA1104.2	IVP@GRO	IVP@GRO:DN:sigUP	0.15209	0.677088	0	17/25
HEY1	MA0823.1	IVP@GRO	IVP@GRO:LS:sigUP	0.165769	0.676639	0	26/77
Stat2	MA1623.1	IVP@GRO	IVP@GRO:DN:sigDOWN	0.1001	0.676475	0	14/14
TAL1::TCF3	MA0091.1	IVP@GRO	IVP@GRO:DN:sigUP	0.166966	0.676095	0	15/25
MYF5	MA1641.1	IVP@GRO	IVP@GRO:UP:sigDOWN	0.125338	0.67589	0	30/45
OSR2	MA1646.1	IVP@GRO	IVP@GRO:UP:sigUP	0.106281	0.675372	0	20/22
FOXP2	MA0593.1	IVP@GRO	IVP@GRO:DN:sigUP	0.126849	0.67531	0	20/25
FOS::JUN(var.2)	MA1126.1	IVP@GRO	IVP@GRO:DN:sigUP	0.199641	0.674361	0	10/25
POU5F1	MA1115.1	IVP@GRO	IVP@GRO:UP:sigDOWN	0.0984485	0.67434	0	36/45
NFYB	MA0502.2	IVP@GRO	IVP@GRO:UP:sigDOWN	0.142277	0.67409	0	26/45
CUX1	MA0754.1	IVP@GRO	IVP@GRO:DN:sigUP	0.204779	0.673915	0	9/25
TFCP2	MA0145.3	IVP@GRO	IVP@GRO:LS:sigUP	0.16478	0.673367	0	26/77
Nr5a2	MA0505.1	IVP@GRO	IVP@GRO:DN:sigUP	0.126258	0.67287	0	20/25
MAF	MA1520.1	IVP@GRO	IVP@GRO:UP:sigDOWN	0.172905	0.672531	0	19/45
NFATC2	MA0152.1	IVP@GRO	IVP@GRO:DN:sigDOWN	0.123363	0.672382	0	13/14
FOSL2::JUND(var.2)	MA1145.1	IVP@GRO	IVP@GRO:UP:sigDOWN	0.19091	0.672169	0	15/45
ZNF263	MA0528.2	IVP@GRO	IVP@GRO:DN:sigDOWN	0.0994793	0.67192	0	14/14
RAX2	MA0717.1	IVP@GRO	IVP@GRO:UP:sigDOWN	0.154728	0.671629	0	23/45
STAT1::STAT2	MA0517.1	IVP@GRO	IVP@GRO:LS:sigDOWN	0.10243	0.671098	0	35/45
ARGFX	MA1463.1	IVP@GRO	IVP@GRO:DN:sigUP	0.179605	0.671037	0	13/25
Hoxa11	MA0911.1	IVP@GRO	IVP@GRO:LS:sigUP	0.145238	0.6676	0	32/77
FOXP3	MA0850.1	IVP@GRO	IVP@GRO:LS:sigUP	0.0986684	0.667322	0	51/77
ESR2	MA0258.2	IVP@GRO	IVP@GRO:DN:sigDOWN	0.1401	0.66726	0	12/14
TBX3	MA1566.1	IVP@GRO	IVP@GRO:DN:sigDOWN	0.178521	0.666281	0	9/14
HES6	MA1493.1	IVP@GRO	IVP@GRO:UP:sigDOWN	0.201589	0.665241	0	12/45
NEUROG2(var.2)	MA1642.1	IVP@GRO	IVP@GRO:LS:sigUP	0.0804766	0.665137	0	59/77
Hand1::Tcf3	MA0092.1	IVP@GRO	IVP@GRO:UP:sigUP	0.116185	0.664697	0	19/22
FOS	MA0476.1	IVP@GRO	IVP@GRO:LS:sigDOWN	0.152654	0.664618	0	23/45
BARX1	MA0875.1	IVP@GRO	IVP@GRO:DN:sigUP	0.162918	0.662405	0	15/25
NEUROG2(var.2)	MA1642.1	IVP@GRO	IVP@GRO:UP:sigDOWN	0.0962089	0.661751	0	36/45
SMAD2::SMAD3::SMAD4	MA0513.1	IVP@GRO	IVP@GRO:DN:sigDOWN	0.13873	0.661173	0	12/14
Nkx2-5(var.2)	MA0503.1	IVP@GRO	IVP@GRO:UP:sigUP	0.115327	0.660471	0	19/22
FOSB::JUNB	MA1135.1	IVP@GRO	IVP@GRO:LS:sigDOWN	0.150756	0.658143	0	23/45
TAL1::TCF3	MA0091.1	IVP@GRO	IVP@GRO:UP:sigUP	0.160633	0.657662	0	14/22
Znf281	MA1630.1	IVP@GRO	IVP@GRO:DN:sigDOWN	0.13785	0.657534	0	12/14
Dlx4	MA0881.1	IVP@GRO	IVP@GRO:DN:sigUP	0.154349	0.657498	0	16/25
POU6F1(var.2)	MA1549.1	IVP@GRO	IVP@GRO:LS:sigDOWN	0.137858	0.657475	0	26/45
Creb3l2	MA0608.1	IVP@GRO	IVP@GRO:UP:sigUP	0.200375	0.657168	0	8/22
Ebf2	MA1604.1	IVP@GRO	IVP@GRO:LS:sigDOWN	0.112454	0.656405	0	32/45
EBF3	MA1637.1	IVP@GRO	IVP@GRO:DN:sigUP	0.130914	0.656163	0	19/25
Lhx8	MA0705.1	IVP@GRO	IVP@GRO:DN:sigUP	0.19833	0.655706	0	9/25
SNAI2	MA0745.2	IVP@GRO	IVP@GRO:LS:sigDOWN	0.108032	0.65552	0	33/45
DUX4	MA0468.1	IVP@GRO	IVP@GRO:LS:sigUP	0.141656	0.654757	0	32/77
MEIS2	MA0774.1	IVP@GRO	IVP@GRO:UP:sigUP	0.124366	0.654126	0	18/22
ZNF317	MA1593.1	IVP@GRO	IVP@GRO:UP:sigUP	0.124127	0.653121	0	18/22
Arx	MA0874.1	IVP@GRO	IVP@GRO:LS:sigDOWN	0.183809	0.652341	0	15/45
FOSL1::JUNB	MA1137.1	IVP@GRO	IVP@GRO:LS:sigUP	0.120499	0.651792	0	40/77
JUN::JUNB	MA1132.1	IVP@GRO	IVP@GRO:UP:sigDOWN	0.14456	0.651381	0	24/45
PRDM1	MA0508.3	IVP@GRO	IVP@GRO:DN:sigDOWN	0.11912	0.650748	0	13/14
NHLH2	MA1529.1	IVP@GRO	IVP@GRO:UP:sigDOWN	0.195944	0.650336	0	12/45
THAP11	MA1573.1	IVP@GRO	IVP@GRO:LS:sigDOWN	0.199646	0.650071	0	11/45
RXRB(var.2)	MA1555.1	IVP@GRO	IVP@GRO:UP:sigDOWN	0.20296	0.648984	0	10/45
Smad4	MA1153.1	IVP@GRO	IVP@GRO:DN:sigDOWN	0.118709	0.648508	0	13/14
TBP	MA0108.2	IVP@GRO	IVP@GRO:UP:sigUP	0.149866	0.648423	0	15/22
TBX21	MA0690.1	IVP@GRO	IVP@GRO:LS:sigUP	0.117264	0.648217	0	41/77
Dlx3	MA0880.1	IVP@GRO	IVP@GRO:DN:sigUP	0.172181	0.648124	0	13/25
TFAP4	MA0691.1	IVP@GRO	IVP@GRO:DN:sigDOWN	0.182131	0.647911	0	8/14
OSR1	MA1542.1	IVP@GRO	IVP@GRO:DN:sigDOWN	0.172559	0.646597	0	9/14
SRY	MA0084.1	IVP@GRO	IVP@GRO:UP:sigUP	0.122652	0.646529	0	18/22
IRF4	MA1419.1	IVP@GRO	IVP@GRO:DN:sigDOWN	0.125004	0.646412	0	1/14
NFATC3	MA0625.1	IVP@GRO	IVP@GRO:DN:sigUP	0.111324	0.644072	0	21/25
NR2C2	MA0504.1	IVP@GRO	IVP@GRO:UP:sigDOWN	0.126028	0.643887	0	28/45
E2F4	MA0470.2	IVP@GRO	IVP@GRO:UP:sigUP	0.188432	0.643495	0	3/22
NRL	MA0842.2	IVP@GRO	IVP@GRO:UP:sigUP	0.190123	0.642565	0	9/22
FOS::JUN	MA0099.3	IVP@GRO	IVP@GRO:UP:sigDOWN	0.137882	0.642416	0	25/45
FIGLA	MA0820.1	IVP@GRO	IVP@GRO:UP:sigUP	0.100475	0.642257	0	20/22
Sox3	MA0514.1	IVP@GRO	IVP@GRO:UP:sigUP	0.0705001	0.642199	0	22/22
CEBPD	MA0836.2	IVP@GRO	IVP@GRO:LS:sigUP	0.118083	0.64179	0	40/77
Tcf21	MA0832.1	IVP@GRO	IVP@GRO:LS:sigDOWN	0.199731	0.640891	0	10/45
Arid5a	MA0602.1	IVP@GRO	IVP@GRO:UP:sigUP	0.155499	0.640315	0	14/22
Stat4	MA0518.1	IVP@GRO	IVP@GRO:DN:sigDOWN	0.133794	0.639869	0	12/14
TP53	MA0106.3	IVP@GRO	IVP@GRO:LS:sigDOWN	0.204933	0.639563	0	5/45
NR4A2	MA0160.1	IVP@GRO	IVP@GRO:LS:sigDOWN	0.0964185	0.639476	0	35/45
ZIC1	MA0696.1	IVP@GRO	IVP@GRO:UP:sigUP	0.200242	0.639391	0	5/22
NFKB2	MA0778.1	IVP@GRO	IVP@GRO:UP:sigDOWN	0.202158	0.638887	0	9/45
TCF7L2	MA0523.1	IVP@GRO	IVP@GRO:UP:sigUP	0.120603	0.637355	0	18/22
NFE2L1	MA0089.2	IVP@GRO	IVP@GRO:DN:sigDOWN	0.194104	0.636944	0	5/14
BSX	MA0876.1	IVP@GRO	IVP@GRO:LS:sigUP	0.109893	0.636358	0	43/77
ETV2	MA0762.1	IVP@GRO	IVP@GRO:UP:sigUP	0.182006	0.635812	0	10/22
BACH1	MA1633.1	IVP@GRO	IVP@GRO:UP:sigDOWN	0.127932	0.635669	0	27/45
Esrrg	MA0643.1	IVP@GRO	IVP@GRO:UP:sigDOWN	0.123858	0.635431	0	28/45
NRF1	MA0506.1	IVP@GRO	IVP@GRO:LS:sigUP	0.130702	0.634765	0	34/77
Ptf1a(var.2)	MA1619.1	IVP@GRO	IVP@GRO:UP:sigUP	0.129038	0.634122	0	17/22
MZF1(var.2)	MA0057.1	IVP@GRO	IVP@GRO:UP:sigDOWN	0.091069	0.633555	0	36/45
ATF6	MA1466.1	IVP@GRO	IVP@GRO:UP:sigDOWN	0.186815	0.633081	0	3/45
PKNOX2	MA0783.1	IVP@GRO	IVP@GRO:LS:sigUP	0.206287	0.632963	0	8/77
TAL1::TCF3	MA0091.1	IVP@GRO	IVP@GRO:DN:sigDOWN	0.168164	0.632357	0	9/14
MSGN1	MA1524.1	IVP@GRO	IVP@GRO:UP:sigDOWN	0.115121	0.632197	0	30/45
BHLHA15(var.2)	MA1472.1	IVP@GRO	IVP@GRO:DN:sigUP	0.108879	0.631991	0	21/25
PAX6	MA0069.1	IVP@GRO	IVP@GRO:LS:sigUP	0.151352	0.631649	0	26/77
OLIG3	MA0827.1	IVP@GRO	IVP@GRO:LS:sigUP	0.140143	0.631432	0	30/77
Wt1	MA1627.1	IVP@GRO	IVP@GRO:DN:sigUP	0.0781927	0.631109	0	24/25
HOXB5	MA0904.2	IVP@GRO	IVP@GRO:DN:sigUP	0.178395	0.630103	0	11/25
E2F3	MA0469.3	IVP@GRO	IVP@GRO:UP:sigDOWN	0.123095	0.630059	0	1/45
PPARA::RXRA	MA1148.1	IVP@GRO	IVP@GRO:UP:sigUP	0.136524	0.629777	0	16/22
Creb5	MA0840.1	IVP@GRO	IVP@GRO:LS:sigUP	0.195312	0.629529	0	12/77
IRF7	MA0772.1	IVP@GRO	IVP@GRO:UP:sigDOWN	0.162894	0.629255	0	18/45
ELF3	MA0640.2	IVP@GRO	IVP@GRO:UP:sigUP	0.0853529	0.628197	0	21/22
Zic2	MA1629.1	IVP@GRO	IVP@GRO:DN:sigUP	0.108047	0.628147	0	21/25
PAX1	MA0779.1	IVP@GRO	IVP@GRO:UP:sigDOWN	0.185286	0.628085	0	3/45
HOXB13	MA0901.2	IVP@GRO	IVP@GRO:DN:sigUP	0.116272	0.627637	0	20/25
THRB	MA1574.1	IVP@GRO	IVP@GRO:LS:sigUP	0.123732	0.627012	0	36/77
NR2C2	MA0504.1	IVP@GRO	IVP@GRO:LS:sigDOWN	0.117669	0.626511	0	29/45
TFAP2A(var.2)	MA0810.1	IVP@GRO	IVP@GRO:LS:sigUP	0.0907134	0.62621	0	51/77
POU1F1	MA0784.1	IVP@GRO	IVP@GRO:LS:sigUP	0.105106	0.624996	0	44/77
Sox5	MA0087.1	IVP@GRO	IVP@GRO:UP:sigUP	0.117748	0.624792	0	18/22
GATA2	MA0036.3	IVP@GRO	IVP@GRO:DN:sigDOWN	0.15548	0.624695	0	10/14
EGR2	MA0472.2	IVP@GRO	IVP@GRO:DN:sigUP	0.176483	0.624433	0	11/25
NR2C2(var.2)	MA1536.1	IVP@GRO	IVP@GRO:UP:sigDOWN	0.128891	0.62439	0	26/45
ELK4	MA0076.2	IVP@GRO	IVP@GRO:UP:sigUP	0.13494	0.623873	0	16/22
Ptf1a	MA1618.1	IVP@GRO	IVP@GRO:LS:sigDOWN	0.0849783	0.623339	0	37/45
POU2F2	MA0507.1	IVP@GRO	IVP@GRO:DN:sigUP	0.157708	0.623211	0	14/25
ETV3	MA0763.1	IVP@GRO	IVP@GRO:UP:sigUP	0.171277	0.622891	0	11/22
TCF12(var.2)	MA1648.1	IVP@GRO	IVP@GRO:LS:sigDOWN	0.112754	0.622195	0	30/45
HOXA9	MA0594.2	IVP@GRO	IVP@GRO:DN:sigUP	0.191611	0.622116	0	4/25
IRF2	MA0051.1	IVP@GRO	IVP@GRO:LS:sigUP	0.137215	0.621805	0	30/77
NKX6-3	MA1530.1	IVP@GRO	IVP@GRO:LS:sigDOWN	0.112513	0.621433	0	30/45
Creb3l2	MA0608.1	IVP@GRO	IVP@GRO:DN:sigDOWN	0.185874	0.620614	0	6/14
HOXD4	MA1507.1	IVP@GRO	IVP@GRO:DN:sigUP	0.129615	0.620197	0	18/25
VENTX	MA0724.1	IVP@GRO	IVP@GRO:LS:sigDOWN	0.143375	0.619931	0	22/45
MYB	MA0100.3	IVP@GRO	IVP@GRO:LS:sigDOWN	0.0885282	0.619598	0	36/45
ZNF75D	MA1601.1	IVP@GRO	IVP@GRO:DN:sigUP	0.106056	0.618406	0	21/25
Dlx2	MA0885.1	IVP@GRO	IVP@GRO:LS:sigUP	0.0730689	0.618399	0	59/77
ZNF274	MA1592.1	IVP@GRO	IVP@GRO:LS:sigUP	0.152758	0.618281	0	24/77
TCF3	MA0522.3	IVP@GRO	IVP@GRO:UP:sigUP	0.141268	0.61805	0	15/22
LHX1	MA1518.1	IVP@GRO	IVP@GRO:LS:sigUP	0.198767	0.618001	0	5/77
NR4A2::RXRA	MA1147.1	IVP@GRO	IVP@GRO:LS:sigUP	0.155314	0.617427	0	23/77
TCF7L2	MA0523.1	IVP@GRO	IVP@GRO:DN:sigDOWN	0.141749	0.617243	0	11/14
MIXL1	MA0662.1	IVP@GRO	IVP@GRO:UP:sigDOWN	0.138482	0.616929	0	23/45
Nr1h3::Rxra	MA0494.1	IVP@GRO	IVP@GRO:DN:sigDOWN	0.163189	0.616538	0	9/14
FOXA1	MA0148.4	IVP@GRO	IVP@GRO:UP:sigUP	0.124682	0.616452	0	17/22
ATOH7	MA1468.1	IVP@GRO	IVP@GRO:UP:sigDOWN	0.115096	0.615989	0	29/45
Shox2	MA0720.1	IVP@GRO	IVP@GRO:DN:sigUP	0.13544	0.615636	0	17/25
ZBTB26	MA1579.1	IVP@GRO	IVP@GRO:LS:sigDOWN	0.0654972	0.615291	0	41/45
Znf281	MA1630.1	IVP@GRO	IVP@GRO:UP:sigDOWN	0.111071	0.615073	0	30/45
ZNF740	MA0753.2	IVP@GRO	IVP@GRO:UP:sigDOWN	0.0955507	0.614711	0	34/45
EGR1	MA0162.4	IVP@GRO	IVP@GRO:UP:sigDOWN	0.0834776	0.614657	0	37/45
LHX9	MA0701.2	IVP@GRO	IVP@GRO:UP:sigDOWN	0.133813	0.614382	0	24/45
EGR3	MA0732.1	IVP@GRO	IVP@GRO:LS:sigDOWN	0.18567	0.613982	0	11/45
FOXA3	MA1683.1	IVP@GRO	IVP@GRO:LS:sigUP	0.0783077	0.613668	0	56/77
Hmx2	MA0897.1	IVP@GRO	IVP@GRO:LS:sigUP	0.113152	0.613586	0	39/77
GMEB2	MA0862.1	IVP@GRO	IVP@GRO:DN:sigUP	0.188292	0.612761	0	4/25
RAX2	MA0717.1	IVP@GRO	IVP@GRO:LS:sigUP	0.117304	0.611955	0	37/77
Pparg::Rxra	MA0065.2	IVP@GRO	IVP@GRO:UP:sigUP	0.0949878	0.611347	0	20/22
Stat2	MA1623.1	IVP@GRO	IVP@GRO:UP:sigUP	0.0670743	0.610655	0	22/22
E2F3	MA0469.3	IVP@GRO	IVP@GRO:LS:sigDOWN	0.120517	0.610655	0	1/45
CDX1	MA0878.2	IVP@GRO	IVP@GRO:LS:sigDOWN	0.148008	0.609469	0	20/45
Nobox	MA0125.1	IVP@GRO	IVP@GRO:LS:sigUP	0.103201	0.608253	0	43/77
SNAI1	MA1558.1	IVP@GRO	IVP@GRO:UP:sigDOWN	0.0781278	0.607501	0	38/45
ATOH7	MA1468.1	IVP@GRO	IVP@GRO:DN:sigUP	0.146249	0.607433	0	15/25
TGIF1	MA0796.1	IVP@GRO	IVP@GRO:UP:sigDOWN	0.178686	0.606896	0	3/45
IRF9	MA0653.1	IVP@GRO	IVP@GRO:DN:sigDOWN	0.120122	0.606166	0	1/14
FOSL2::JUN	MA1130.1	IVP@GRO	IVP@GRO:UP:sigDOWN	0.127614	0.606155	0	25/45
POU2F1	MA0785.1	IVP@GRO	IVP@GRO:DN:sigUP	0.139337	0.605972	0	16/25
SP1	MA0079.4	IVP@GRO	IVP@GRO:LS:sigDOWN	0.15079	0.60578	0	19/45
ELK4	MA0076.2	IVP@GRO	IVP@GRO:LS:sigUP	0.0866356	0.605764	0	51/77
TFAP2B(var.3)	MA0813.1	IVP@GRO	IVP@GRO:DN:sigDOWN	0.159599	0.605025	0	9/14
RUNX3	MA0684.2	IVP@GRO	IVP@GRO:UP:sigUP	0.113211	0.604695	0	18/22
ZNF16	MA1654.1	IVP@GRO	IVP@GRO:DN:sigUP	0.185433	0.604254	0	4/25
MITF	MA0620.3	IVP@GRO	IVP@GRO:LS:sigDOWN	0.169889	0.603382	0	14/45
TEAD1	MA0090.3	IVP@GRO	IVP@GRO:DN:sigDOWN	0.148555	0.601114	0	10/14
TFAP2B	MA0811.1	IVP@GRO	IVP@GRO:LS:sigUP	0.0934346	0.600948	0	47/77
BSX	MA0876.1	IVP@GRO	IVP@GRO:DN:sigUP	0.15051	0.600894	0	14/25
FOXP1	MA0481.3	IVP@GRO	IVP@GRO:UP:sigUP	0.120799	0.600813	0	17/22
SREBF1	MA0595.1	IVP@GRO	IVP@GRO:UP:sigUP	0.150586	0.600694	0	13/22
RARA::RXRA	MA0159.1	IVP@GRO	IVP@GRO:LS:sigUP	0.107605	0.600389	0	40/77
FOSB::JUNB(var.2)	MA1136.1	IVP@GRO	IVP@GRO:LS:sigUP	0.15502	0.600271	0	21/77
FOXC2	MA0846.1	IVP@GRO	IVP@GRO:UP:sigUP	0.081199	0.600224	0	21/22
BARHL1	MA0877.2	IVP@GRO	IVP@GRO:LS:sigUP	0.185691	0.59996	0	11/77
EVX2	MA0888.1	IVP@GRO	IVP@GRO:LS:sigUP	0.135052	0.59829	0	28/77
ZEB1	MA0103.3	IVP@GRO	IVP@GRO:DN:sigDOWN	0.0885053	0.596674	0	14/14
ERF	MA0760.1	IVP@GRO	IVP@GRO:UP:sigUP	0.161368	0.594214	0	11/22
TGIF2	MA0797.1	IVP@GRO	IVP@GRO:DN:sigUP	0.184664	0.593793	0	6/25
FOXI1	MA0042.2	IVP@GRO	IVP@GRO:UP:sigUP	0.101504	0.592702	0	19/22
FOXO4	MA0848.1	IVP@GRO	IVP@GRO:UP:sigUP	0.101504	0.592702	0	19/22
FOXO6	MA0849.1	IVP@GRO	IVP@GRO:LS:sigUP	0.0726911	0.592372	0	57/77
MYC	MA0147.3	IVP@GRO	IVP@GRO:LS:sigUP	0.12085	0.592162	0	33/77
HNF4A(var.2)	MA1494.1	IVP@GRO	IVP@GRO:DN:sigUP	0.180856	0.591719	0	4/25
POU4F1	MA0790.1	IVP@GRO	IVP@GRO:LS:sigDOWN	0.108856	0.591433	0	29/45
HOXB4	MA1499.1	IVP@GRO	IVP@GRO:DN:sigUP	0.121769	0.590592	0	18/25
TBX15	MA0803.1	IVP@GRO	IVP@GRO:DN:sigUP	0.121562	0.589782	0	18/25
TEAD3	MA0808.1	IVP@GRO	IVP@GRO:LS:sigUP	0.0758956	0.589718	0	55/77
HOXA6	MA1497.1	IVP@GRO	IVP@GRO:DN:sigUP	0.17782	0.589461	0	8/25
Six3	MA0631.1	IVP@GRO	IVP@GRO:LS:sigUP	0.141922	0.587284	0	24/77
Stat5a::Stat5b	MA0519.1	IVP@GRO	IVP@GRO:DN:sigDOWN	0.121038	0.586152	0	12/14
NR2F1(var.3)	MA1538.1	IVP@GRO	IVP@GRO:LS:sigDOWN	0.183339	0.586077	0	8/45
Stat5b	MA1625.1	IVP@GRO	IVP@GRO:DN:sigUP	0.106489	0.585304	0	20/25
GATA1::TAL1	MA0140.2	IVP@GRO	IVP@GRO:UP:sigDOWN	0.132452	0.585182	0	22/45
ZBTB18	MA0698.1	IVP@GRO	IVP@GRO:UP:sigDOWN	0.12123	0.584297	0	25/45
SNAI1	MA1558.1	IVP@GRO	IVP@GRO:DN:sigDOWN	0.105979	0.584249	0	13/14
FOSL1::JUND	MA1142.1	IVP@GRO	IVP@GRO:UP:sigDOWN	0.131755	0.582965	0	22/45
PHOX2A	MA0713.1	IVP@GRO	IVP@GRO:LS:sigDOWN	0.120589	0.582137	0	25/45
NEUROD2	MA0668.1	IVP@GRO	IVP@GRO:UP:sigDOWN	0.131443	0.582097	0	22/45
CEBPA	MA0102.4	IVP@GRO	IVP@GRO:UP:sigUP	0.150812	0.581845	0	12/22
ESR1	MA0112.3	IVP@GRO	IVP@GRO:DN:sigUP	0.152833	0.579837	0	2/25
CDX2	MA0465.2	IVP@GRO	IVP@GRO:DN:sigDOWN	0.142044	0.579102	0	10/14
GCM1	MA0646.1	IVP@GRO	IVP@GRO:DN:sigUP	0.154495	0.57884	0	12/25
NR1H2::RXRA	MA0115.1	IVP@GRO	IVP@GRO:DN:sigDOWN	0.152247	0.578671	0	2/14
EOMES	MA0800.1	IVP@GRO	IVP@GRO:LS:sigUP	0.0921296	0.578163	0	45/77
IRF2	MA0051.1	IVP@GRO	IVP@GRO:DN:sigUP	0.164478	0.577736	0	10/25
FOSB::JUNB(var.2)	MA1136.1	IVP@GRO	IVP@GRO:UP:sigDOWN	0.163577	0.577516	0	13/45
HOXB4	MA1499.1	IVP@GRO	IVP@GRO:LS:sigUP	0.070007	0.577253	0	57/77
E2F1	MA0024.3	IVP@GRO	IVP@GRO:LS:sigUP	0.178711	0.576976	0	10/77
SOX12	MA1561.1	IVP@GRO	IVP@GRO:DN:sigDOWN	0.170333	0.576867	0	6/14
POU4F2	MA0683.1	IVP@GRO	IVP@GRO:UP:sigDOWN	0.173845	0.576857	0	10/45
ZNF382	MA1594.1	IVP@GRO	IVP@GRO:LS:sigUP	0.18216	0.576033	0	5/77
FOS::JUN(var.2)	MA1126.1	IVP@GRO	IVP@GRO:UP:sigDOWN	0.144142	0.57577	0	18/45
HOXC8	MA1505.1	IVP@GRO	IVP@GRO:DN:sigUP	0.175571	0.575758	0	7/25
NFATC3	MA0625.1	IVP@GRO	IVP@GRO:UP:sigUP	0.097806	0.574949	0	19/22
HOXD12	MA0873.1	IVP@GRO	IVP@GRO:LS:sigUP	0.151222	0.574369	0	19/77
NR1I3	MA1534.1	IVP@GRO	IVP@GRO:DN:sigUP	0.117326	0.574105	0	18/25
Dmbx1	MA0883.1	IVP@GRO	IVP@GRO:LS:sigUP	0.113195	0.573896	0	34/77
REL	MA0101.1	IVP@GRO	IVP@GRO:UP:sigUP	0.135299	0.573823	0	14/22
Pou5f1::Sox2	MA0142.1	IVP@GRO	IVP@GRO:UP:sigUP	0.128391	0.573522	0	15/22
SPIB	MA0081.2	IVP@GRO	IVP@GRO:UP:sigUP	0.0879902	0.5731	0	20/22
MSX2	MA0708.1	IVP@GRO	IVP@GRO:LS:sigUP	0.0798444	0.572575	0	51/77
MLXIPL	MA0664.1	IVP@GRO	IVP@GRO:LS:sigDOWN	0.161606	0.57257	0	13/45
ELF5	MA0136.2	IVP@GRO	IVP@GRO:LS:sigUP	0.0582904	0.572059	0	63/77
ZNF740	MA0753.2	IVP@GRO	IVP@GRO:LS:sigUP	0.069111	0.572051	0	57/77
PKNOX2	MA0783.1	IVP@GRO	IVP@GRO:UP:sigDOWN	0.178845	0.571296	0	5/45
ZNF75D	MA1601.1	IVP@GRO	IVP@GRO:UP:sigDOWN	0.0792742	0.570407	0	36/45
KLF5	MA0599.1	IVP@GRO	IVP@GRO:UP:sigDOWN	0.0495077	0.568534	0	43/45
CTCFL	MA1102.2	IVP@GRO	IVP@GRO:DN:sigUP	0.102505	0.568289	0	20/25
KLF17	MA1514.1	IVP@GRO	IVP@GRO:DN:sigUP	0.121713	0.567343	0	17/25
HMBOX1	MA0895.1	IVP@GRO	IVP@GRO:LS:sigUP	0.100787	0.566777	0	39/77
HOXB6	MA1500.1	IVP@GRO	IVP@GRO:DN:sigUP	0.14448	0.565987	0	13/25
HOXB9	MA1503.1	IVP@GRO	IVP@GRO:UP:sigDOWN	0.147917	0.565777	0	16/45
NEUROD1	MA1109.1	IVP@GRO	IVP@GRO:LS:sigUP	0.0731578	0.565494	0	54/77
MSANTD3	MA1523.1	IVP@GRO	IVP@GRO:DN:sigDOWN	0.127564	0.565023	0	11/14
KLF9	MA1107.2	IVP@GRO	IVP@GRO:LS:sigUP	0.0435849	0.564938	0	70/77
FOSB::JUNB	MA1135.1	IVP@GRO	IVP@GRO:UP:sigDOWN	0.122336	0.564779	0	23/45
Foxl2	MA1607.1	IVP@GRO	IVP@GRO:LS:sigUP	0.0590161	0.56467	0	62/77
SPIB	MA0081.2	IVP@GRO	IVP@GRO:DN:sigDOWN	0.10181	0.563612	0	13/14
NFKB1	MA0105.4	IVP@GRO	IVP@GRO:LS:sigDOWN	0.164368	0.563348	0	3/45
HOXA13	MA0650.2	IVP@GRO	IVP@GRO:LS:sigDOWN	0.132354	0.563106	0	20/45
FOXF2	MA0030.1	IVP@GRO	IVP@GRO:LS:sigDOWN	0.114898	0.562767	0	25/45
TBX4	MA0806.1	IVP@GRO	IVP@GRO:LS:sigDOWN	0.0913104	0.56213	0	32/45
PLAGL2	MA1548.1	IVP@GRO	IVP@GRO:UP:sigDOWN	0.124724	0.561341	0	22/45
NFIC(var.2)	MA1527.1	IVP@GRO	IVP@GRO:LS:sigUP	0.171338	0.560317	0	10/77
TGIF2LX	MA1571.1	IVP@GRO	IVP@GRO:UP:sigUP	0.164145	0.560121	0	8/22
RUNX2	MA0511.2	IVP@GRO	IVP@GRO:UP:sigDOWN	0.113953	0.559763	0	25/45
MLXIPL	MA0664.1	IVP@GRO	IVP@GRO:DN:sigDOWN	0.166706	0.559019	0	5/14
NR2F2	MA1111.1	IVP@GRO	IVP@GRO:DN:sigUP	0.11919	0.558817	0	17/25
IRF9	MA0653.1	IVP@GRO	IVP@GRO:UP:sigDOWN	0.147068	0.558213	0	2/45
HLF	MA0043.3	IVP@GRO	IVP@GRO:DN:sigDOWN	0.165998	0.557336	0	5/14
CREM	MA0609.2	IVP@GRO	IVP@GRO:DN:sigDOWN	0.16588	0.556941	0	5/14
Znf423	MA0116.1	IVP@GRO	IVP@GRO:UP:sigUP	0.16265	0.556395	0	8/22
POU3F1	MA0786.1	IVP@GRO	IVP@GRO:DN:sigDOWN	0.14378	0.556155	0	9/14
PAX1	MA0779.1	IVP@GRO	IVP@GRO:DN:sigUP	0.146378	0.55602	0	2/25
SMAD3	MA0795.1	IVP@GRO	IVP@GRO:DN:sigUP	0.170149	0.555918	0	5/25
HES2	MA0616.2	IVP@GRO	IVP@GRO:LS:sigUP	0.123115	0.555599	0	27/77
HAND2	MA1638.1	IVP@GRO	IVP@GRO:LS:sigDOWN	0.0571958	0.552945	0	41/45
MYC	MA0147.3	IVP@GRO	IVP@GRO:DN:sigDOWN	0.150273	0.552823	0	8/14
SP2	MA0516.2	IVP@GRO	IVP@GRO:UP:sigUP	0.122025	0.552148	0	15/22
TFAP2C(var.2)	MA0814.2	IVP@GRO	IVP@GRO:UP:sigUP	0.108304	0.552068	0	17/22
ZNF135	MA1587.1	IVP@GRO	IVP@GRO:UP:sigDOWN	0.131944	0.551976	0	19/45
MSX1	MA0666.1	IVP@GRO	IVP@GRO:LS:sigUP	0.0771812	0.551783	0	50/77
PRRX1	MA0716.1	IVP@GRO	IVP@GRO:DN:sigUP	0.122295	0.549834	0	16/25
LEF1	MA0768.1	IVP@GRO	IVP@GRO:UP:sigDOWN	0.127561	0.549222	0	20/45
PPARA::RXRA	MA1148.1	IVP@GRO	IVP@GRO:LS:sigUP	0.0748804	0.548868	0	51/77
DRGX	MA1481.1	IVP@GRO	IVP@GRO:LS:sigUP	0.0748837	0.548868	0	51/77
CREB3L4	MA1474.1	IVP@GRO	IVP@GRO:LS:sigUP	0.125575	0.548648	0	25/77
HSF1	MA0486.2	IVP@GRO	IVP@GRO:DN:sigUP	0.166696	0.548548	0	6/25
ZEB1	MA0103.3	IVP@GRO	IVP@GRO:UP:sigDOWN	0.0565833	0.548426	0	41/45
HNF1B	MA0153.2	IVP@GRO	IVP@GRO:LS:sigDOWN	0.14829	0.548378	0	14/45
HOXD10	MA1506.1	IVP@GRO	IVP@GRO:LS:sigUP	0.138139	0.54837	0	20/77
Dmbx1	MA0883.1	IVP@GRO	IVP@GRO:DN:sigUP	0.148208	0.547781	0	11/25
MEIS2	MA0774.1	IVP@GRO	IVP@GRO:LS:sigUP	0.0630148	0.547232	0	58/77
RREB1	MA0073.1	IVP@GRO	IVP@GRO:UP:sigDOWN	0.0642253	0.547105	0	39/45
HOXD8	MA0910.2	IVP@GRO	IVP@GRO:DN:sigUP	0.132075	0.545767	0	14/25
CEBPB	MA0466.2	IVP@GRO	IVP@GRO:LS:sigUP	0.150709	0.545263	0	15/77
POU4F3	MA0791.1	IVP@GRO	IVP@GRO:LS:sigUP	0.0790647	0.545003	0	48/77
MITF	MA0620.3	IVP@GRO	IVP@GRO:UP:sigDOWN	0.146839	0.544774	0	14/45
FOXO6	MA0849.1	IVP@GRO	IVP@GRO:UP:sigUP	0.106425	0.544735	0	17/22
RXRB(var.2)	MA1555.1	IVP@GRO	IVP@GRO:DN:sigUP	0.164801	0.543996	0	6/25
UNCX	MA0721.1	IVP@GRO	IVP@GRO:UP:sigDOWN	0.11562	0.543762	0	23/45
ZBTB7C	MA0695.1	IVP@GRO	IVP@GRO:LS:sigUP	0.0803861	0.54368	0	47/77
NFKB2	MA0778.1	IVP@GRO	IVP@GRO:DN:sigDOWN	0.16079	0.543648	0	4/14
RXRG(var.2)	MA1556.1	IVP@GRO	IVP@GRO:DN:sigUP	0.165295	0.543575	0	5/25
IRF2	MA0051.1	IVP@GRO	IVP@GRO:LS:sigDOWN	0.135764	0.543511	0	17/45
ZNF274	MA1592.1	IVP@GRO	IVP@GRO:DN:sigDOWN	0.160743	0.543275	0	5/14
Tcf12	MA0521.1	IVP@GRO	IVP@GRO:DN:sigDOWN	0.09761	0.542799	0	13/14
LHX2	MA0700.2	IVP@GRO	IVP@GRO:DN:sigUP	0.12545	0.542342	0	15/25
NR2C2(var.2)	MA1536.1	IVP@GRO	IVP@GRO:UP:sigUP	0.131201	0.54194	0	13/22
TFAP4(var.2)	MA1570.1	IVP@GRO	IVP@GRO:UP:sigDOWN	0.0896429	0.541729	0	31/45
DLX5	MA1476.1	IVP@GRO	IVP@GRO:LS:sigUP	0.0603181	0.541225	0	59/77
ESR2	MA0258.2	IVP@GRO	IVP@GRO:UP:sigUP	0.105039	0.539482	0	17/22
FOS::JUN	MA0099.3	IVP@GRO	IVP@GRO:LS:sigUP	0.0914325	0.539311	0	40/77
BACH2	MA1101.2	IVP@GRO	IVP@GRO:LS:sigUP	0.161793	0.538752	0	10/77
E2F2	MA0864.2	IVP@GRO	IVP@GRO:LS:sigDOWN	0.165051	0.537001	0	6/45
JUN(var.2)	MA0489.1	IVP@GRO	IVP@GRO:LS:sigDOWN	0.113232	0.536583	0	23/45
Pou5f1::Sox2	MA0142.1	IVP@GRO	IVP@GRO:LS:sigUP	0.0752985	0.535886	0	49/77
GBX2	MA0890.1	IVP@GRO	IVP@GRO:DN:sigUP	0.117666	0.534841	0	16/25
EN2	MA0642.1	IVP@GRO	IVP@GRO:LS:sigUP	0.101111	0.533956	0	34/77
Smad4	MA1153.1	IVP@GRO	IVP@GRO:LS:sigUP	0.0526142	0.53377	0	63/77
FOXC1	MA0032.2	IVP@GRO	IVP@GRO:LS:sigUP	0.0492375	0.533709	0	65/77
CTCF	MA0139.1	IVP@GRO	IVP@GRO:DN:sigDOWN	0.136307	0.53361	0	9/14
GATA4	MA0482.2	IVP@GRO	IVP@GRO:UP:sigUP	0.110071	0.533571	0	16/22
MNX1	MA0707.1	IVP@GRO	IVP@GRO:DN:sigUP	0.11712	0.533356	0	16/25
Rbpjl	MA1621.1	IVP@GRO	IVP@GRO:UP:sigUP	0.0888806	0.533239	0	19/22
SOX8	MA0868.2	IVP@GRO	IVP@GRO:DN:sigDOWN	0.12797	0.533219	0	10/14
REL	MA0101.1	IVP@GRO	IVP@GRO:DN:sigUP	0.117048	0.532985	0	16/25
Rarg	MA0859.1	IVP@GRO	IVP@GRO:DN:sigUP	0.139866	0.532439	0	2/25
NKX6-2	MA0675.1	IVP@GRO	IVP@GRO:DN:sigUP	0.132514	0.532278	0	13/25
SREBF1(var.2)	MA0829.2	IVP@GRO	IVP@GRO:LS:sigDOWN	0.131337	0.531937	0	17/45
FOXD1	MA0031.1	IVP@GRO	IVP@GRO:LS:sigUP	0.114821	0.5319	0	27/77
ASCL1(var.2)	MA1631.1	IVP@GRO	IVP@GRO:DN:sigDOWN	0.0953333	0.531861	0	13/14
SHOX	MA0630.1	IVP@GRO	IVP@GRO:DN:sigUP	0.146533	0.531809	0	10/25
FOXN3	MA1489.1	IVP@GRO	IVP@GRO:LS:sigUP	0.158116	0.531264	0	10/77
TFAP2B(var.3)	MA0813.1	IVP@GRO	IVP@GRO:DN:sigUP	0.126745	0.530506	0	14/25
SOX8	MA0868.2	IVP@GRO	IVP@GRO:UP:sigUP	0.102409	0.529468	0	17/22
TBX1	MA0805.1	IVP@GRO	IVP@GRO:LS:sigDOWN	0.0925423	0.529264	0	29/45
Hmx3	MA0898.1	IVP@GRO	IVP@GRO:LS:sigDOWN	0.110637	0.528537	0	23/45
ATF3	MA0605.2	IVP@GRO	IVP@GRO:DN:sigDOWN	0.138789	0.528498	0	2/14
POU6F2	MA0793.1	IVP@GRO	IVP@GRO:UP:sigDOWN	0.0980327	0.527538	0	27/45
Nfe2l2	MA0150.2	IVP@GRO	IVP@GRO:LS:sigUP	0.106897	0.527433	0	30/77
CTCF	MA0139.1	IVP@GRO	IVP@GRO:UP:sigUP	0.131646	0.527146	0	12/22
POU3F3	MA0788.1	IVP@GRO	IVP@GRO:DN:sigDOWN	0.141145	0.527091	0	8/14
SP9	MA1564.1	IVP@GRO	IVP@GRO:UP:sigDOWN	0.064292	0.52689	0	38/45
JDP2(var.2)	MA0656.1	IVP@GRO	IVP@GRO:DN:sigDOWN	0.138094	0.525871	0	2/14
Klf1	MA0493.1	IVP@GRO	IVP@GRO:UP:sigUP	0.0872527	0.525592	0	19/22
EWSR1-FLI1	MA0149.1	IVP@GRO	IVP@GRO:DN:sigDOWN	0.149953	0.525512	0	3/14
SOX21	MA0866.1	IVP@GRO	IVP@GRO:DN:sigDOWN	0.10834	0.525404	0	1/14
TFAP2C	MA0524.2	IVP@GRO	IVP@GRO:LS:sigDOWN	0.0944518	0.525355	0	28/45
TCF21(var.2)	MA1568.1	IVP@GRO	IVP@GRO:UP:sigUP	0.141155	0.5251	0	10/22
MYOG	MA0500.2	IVP@GRO	IVP@GRO:DN:sigUP	0.0981167	0.525054	0	19/25
JUN::JUNB	MA1132.1	IVP@GRO	IVP@GRO:LS:sigUP	0.0910315	0.525028	0	38/77
NR5A1	MA1540.1	IVP@GRO	IVP@GRO:DN:sigUP	0.0921311	0.524856	0	20/25
BARX1	MA0875.1	IVP@GRO	IVP@GRO:LS:sigDOWN	0.100131	0.524372	0	26/45
RXRG(var.2)	MA1556.1	IVP@GRO	IVP@GRO:LS:sigDOWN	0.156372	0.524116	0	8/45
NFYB	MA0502.2	IVP@GRO	IVP@GRO:UP:sigUP	0.124953	0.523815	0	13/22
NR4A2	MA0160.1	IVP@GRO	IVP@GRO:LS:sigUP	0.0602413	0.523082	0	57/77
EMX2	MA0886.1	IVP@GRO	IVP@GRO:LS:sigUP	0.0851125	0.522577	0	41/77
EBF3	MA1637.1	IVP@GRO	IVP@GRO:LS:sigDOWN	0.0847088	0.522188	0	31/45
RUNX1	MA0002.2	IVP@GRO	IVP@GRO:UP:sigDOWN	0.0566249	0.521987	0	40/45
Znf423	MA0116.1	IVP@GRO	IVP@GRO:DN:sigUP	0.142529	0.521949	0	10/25
POU3F3	MA0788.1	IVP@GRO	IVP@GRO:UP:sigUP	0.112765	0.521747	0	15/22
ZFP57	MA1583.1	IVP@GRO	IVP@GRO:DN:sigDOWN	0.15245	0.521639	0	5/14
SP8	MA0747.1	IVP@GRO	IVP@GRO:UP:sigDOWN	0.0600443	0.521337	0	39/45
EHF	MA0598.3	IVP@GRO	IVP@GRO:UP:sigUP	0.0782383	0.520894	0	20/22
Klf12	MA0742.1	IVP@GRO	IVP@GRO:LS:sigDOWN	0.117355	0.52087	0	20/45
NFYA	MA0060.3	IVP@GRO	IVP@GRO:UP:sigUP	0.129288	0.520786	0	12/22
HOXA9	MA0594.2	IVP@GRO	IVP@GRO:UP:sigDOWN	0.157944	0.520527	0	6/45
TLX2	MA1577.1	IVP@GRO	IVP@GRO:LS:sigUP	0.0702041	0.520015	0	50/77
Foxo1	MA0480.1	IVP@GRO	IVP@GRO:DN:sigUP	0.0847969	0.519882	0	21/25
ESRRA	MA0592.3	IVP@GRO	IVP@GRO:LS:sigDOWN	0.0811622	0.519516	0	32/45
Pou5f1::Sox2	MA0142.1	IVP@GRO	IVP@GRO:DN:sigUP	0.117865	0.519516	0	15/25
ELF3	MA0640.2	IVP@GRO	IVP@GRO:LS:sigUP	0.0404042	0.5191	0	69/77
TFAP2E	MA1569.1	IVP@GRO	IVP@GRO:DN:sigDOWN	0.104639	0.518998	0	12/14
FOSL1::JUND	MA1142.1	IVP@GRO	IVP@GRO:LS:sigDOWN	0.113384	0.518252	0	21/45
PRRX1	MA0716.1	IVP@GRO	IVP@GRO:LS:sigDOWN	0.0894448	0.518058	0	29/45
FOXG1	MA0613.1	IVP@GRO	IVP@GRO:UP:sigUP	0.122727	0.517514	0	13/22
Msx3	MA0709.1	IVP@GRO	IVP@GRO:LS:sigUP	0.0650855	0.517343	0	53/77
RORA	MA0071.1	IVP@GRO	IVP@GRO:UP:sigUP	0.105325	0.517149	0	16/22
TFAP2C	MA0524.2	IVP@GRO	IVP@GRO:UP:sigDOWN	0.0977524	0.516441	0	26/45
NFIL3	MA0025.2	IVP@GRO	IVP@GRO:LS:sigDOWN	0.109445	0.51601	0	22/45
JUNB(var.2)	MA1140.2	IVP@GRO	IVP@GRO:DN:sigDOWN	0.13502	0.515522	0	2/14
Foxj2	MA0614.1	IVP@GRO	IVP@GRO:DN:sigUP	0.106359	0.515501	0	17/25
RUNX2	MA0511.2	IVP@GRO	IVP@GRO:DN:sigDOWN	0.136868	0.515179	0	8/14
FOXH1	MA0479.1	IVP@GRO	IVP@GRO:DN:sigDOWN	0.136681	0.51469	0	8/14
Rarb(var.2)	MA0858.1	IVP@GRO	IVP@GRO:DN:sigDOWN	0.106436	0.514527	0	1/14
NEUROG2	MA0669.1	IVP@GRO	IVP@GRO:DN:sigUP	0.152154	0.514019	0	6/25
KLF10	MA1511.1	IVP@GRO	IVP@GRO:UP:sigDOWN	0.0650005	0.51306	0	37/45
PRRX2	MA0075.3	IVP@GRO	IVP@GRO:LS:sigUP	0.0710153	0.510563	0	48/77
JDP2	MA0655.1	IVP@GRO	IVP@GRO:UP:sigDOWN	0.138747	0.509988	0	12/45
TCF12(var.2)	MA1648.1	IVP@GRO	IVP@GRO:UP:sigDOWN	0.0900607	0.509946	0	28/45
KLF6	MA1517.1	IVP@GRO	IVP@GRO:UP:sigDOWN	0.0673253	0.509926	0	36/45
ZIC3	MA0697.1	IVP@GRO	IVP@GRO:DN:sigUP	0.137716	0.509917	0	10/25
NR2F1	MA0017.2	IVP@GRO	IVP@GRO:LS:sigUP	0.0635559	0.509885	0	53/77
BACH1	MA1633.1	IVP@GRO	IVP@GRO:DN:sigUP	0.119217	0.50905	0	14/25
LHX9	MA0701.2	IVP@GRO	IVP@GRO:DN:sigUP	0.128465	0.509017	0	12/25
ZNF143	MA0088.2	IVP@GRO	IVP@GRO:DN:sigDOWN	0.132757	0.507923	0	2/14
HES2	MA0616.2	IVP@GRO	IVP@GRO:DN:sigDOWN	0.139621	0.507343	0	7/14
TGIF1	MA0796.1	IVP@GRO	IVP@GRO:LS:sigUP	0.15004	0.506147	0	4/77
TEF	MA0843.1	IVP@GRO	IVP@GRO:LS:sigUP	0.136072	0.505924	0	14/77
TBR1	MA0802.1	IVP@GRO	IVP@GRO:LS:sigDOWN	0.094467	0.505817	0	26/45
ZNF682	MA1599.1	IVP@GRO	IVP@GRO:DN:sigUP	0.108297	0.505629	0	16/25
ALX3	MA0634.1	IVP@GRO	IVP@GRO:LS:sigUP	0.0835825	0.505167	0	39/77
Foxo1	MA0480.1	IVP@GRO	IVP@GRO:LS:sigUP	0.0451483	0.50483	0	65/77
ZIC4	MA0751.1	IVP@GRO	IVP@GRO:DN:sigUP	0.112845	0.504768	0	15/25
NR2C1	MA1535.1	IVP@GRO	IVP@GRO:UP:sigDOWN	0.0538851	0.504165	0	40/45
ETV6	MA0645.1	IVP@GRO	IVP@GRO:UP:sigUP	0.107131	0.503792	0	15/22
CDX2	MA0465.2	IVP@GRO	IVP@GRO:UP:sigUP	0.0953476	0.503312	0	17/22
BHLHE22	MA0818.1	IVP@GRO	IVP@GRO:DN:sigUP	0.147546	0.503101	0	6/25
Creb5	MA0840.1	IVP@GRO	IVP@GRO:UP:sigDOWN	0.148762	0.50285	0	7/45
CDX1	MA0878.2	IVP@GRO	IVP@GRO:LS:sigUP	0.0907525	0.501249	0	34/77
Esrrg	MA0643.1	IVP@GRO	IVP@GRO:LS:sigDOWN	0.0902382	0.500915	0	27/45
SMAD2::SMAD3::SMAD4	MA0513.1	IVP@GRO	IVP@GRO:DN:sigUP	0.0916278	0.500817	0	19/25
TFAP2B(var.3)	MA0813.1	IVP@GRO	IVP@GRO:LS:sigUP	0.0941374	0.500799	0	32/77
LBX1	MA0618.1	IVP@GRO	IVP@GRO:DN:sigUP	0.111477	0.500504	0	15/25
HOXA1	MA1495.1	IVP@GRO	IVP@GRO:DN:sigUP	0.140989	0.500162	0	8/25
Tcf21	MA0832.1	IVP@GRO	IVP@GRO:UP:sigUP	0.146143	0.498975	0	5/22
HOXC13	MA0907.1	IVP@GRO	IVP@GRO:UP:sigDOWN	0.124553	0.498962	0	15/45
SHOX	MA0630.1	IVP@GRO	IVP@GRO:LS:sigUP	0.0935445	0.498934	0	32/77
STAT3	MA0144.2	IVP@GRO	IVP@GRO:DN:sigUP	0.0800858	0.498825	0	21/25
HOXC10	MA0905.1	IVP@GRO	IVP@GRO:DN:sigUP	0.119738	0.498046	0	13/25
BHLHE40	MA0464.2	IVP@GRO	IVP@GRO:LS:sigUP	0.122136	0.497508	0	18/77
JUN(var.2)	MA0489.1	IVP@GRO	IVP@GRO:LS:sigUP	0.0827908	0.497134	0	38/77
Nr2f6	MA0677.1	IVP@GRO	IVP@GRO:UP:sigUP	0.134334	0.496943	0	9/22
Tcf12	MA0521.1	IVP@GRO	IVP@GRO:UP:sigUP	0.0808644	0.496741	0	19/22
DLX6	MA0882.1	IVP@GRO	IVP@GRO:LS:sigUP	0.059356	0.496585	0	54/77
FOSB::JUNB(var.2)	MA1136.1	IVP@GRO	IVP@GRO:DN:sigDOWN	0.143031	0.496477	0	4/14
PLAG1	MA0163.1	IVP@GRO	IVP@GRO:LS:sigDOWN	0.099844	0.496376	0	23/45
FERD3L	MA1485.1	IVP@GRO	IVP@GRO:UP:sigUP	0.144892	0.496177	0	5/22
CTCFL	MA1102.2	IVP@GRO	IVP@GRO:DN:sigDOWN	0.0987166	0.495609	0	12/14
Tcf21	MA0832.1	IVP@GRO	IVP@GRO:LS:sigUP	0.128701	0.495544	0	15/77
CTCFL	MA1102.2	IVP@GRO	IVP@GRO:UP:sigDOWN	0.0859204	0.495468	0	28/45
FOSL1::JUNB	MA1137.1	IVP@GRO	IVP@GRO:LS:sigDOWN	0.0993315	0.49498	0	23/45
POU1F1	MA0784.1	IVP@GRO	IVP@GRO:DN:sigUP	0.1184	0.494496	0	13/25
FOSL2	MA0478.1	IVP@GRO	IVP@GRO:LS:sigDOWN	0.0935003	0.493909	0	25/45
NFKB1	MA0105.4	IVP@GRO	IVP@GRO:DN:sigUP	0.128282	0.493429	0	2/25
CREB3L1	MA0839.1	IVP@GRO	IVP@GRO:UP:sigDOWN	0.145511	0.493305	0	6/45
NR1H4::RXRA	MA1146.1	IVP@GRO	IVP@GRO:DN:sigUP	0.130621	0.493201	0	10/25
ASCL1	MA1100.2	IVP@GRO	IVP@GRO:DN:sigDOWN	0.098079	0.493118	0	12/14
Arid3a	MA0151.1	IVP@GRO	IVP@GRO:DN:sigUP	0.0728258	0.49284	0	22/25
POU5F1	MA1115.1	IVP@GRO	IVP@GRO:DN:sigUP	0.0944217	0.492739	0	18/25
HOXC10	MA0905.1	IVP@GRO	IVP@GRO:DN:sigDOWN	0.133986	0.492606	0	7/14
Creb3l2	MA0608.1	IVP@GRO	IVP@GRO:LS:sigDOWN	0.124545	0.491905	0	14/45
FOXK1	MA0852.2	IVP@GRO	IVP@GRO:LS:sigUP	0.0570065	0.49167	0	55/77
STAT1	MA0137.3	IVP@GRO	IVP@GRO:DN:sigDOWN	0.121842	0.491647	0	9/14
IRF2	MA0051.1	IVP@GRO	IVP@GRO:UP:sigUP	0.131697	0.490808	0	9/22
ARGFX	MA1463.1	IVP@GRO	IVP@GRO:LS:sigUP	0.0777409	0.490502	0	40/77
FOS::JUND	MA1141.1	IVP@GRO	IVP@GRO:LS:sigDOWN	0.100481	0.49027	0	22/45
NR1H4::RXRA	MA1146.1	IVP@GRO	IVP@GRO:UP:sigDOWN	0.114739	0.489923	0	17/45
PHOX2B	MA0681.2	IVP@GRO	IVP@GRO:UP:sigUP	0.097322	0.489726	0	16/22
Twist2	MA0633.1	IVP@GRO	IVP@GRO:LS:sigUP	0.0618904	0.489636	0	51/77
LMX1B	MA0703.2	IVP@GRO	IVP@GRO:DN:sigUP	0.128892	0.489088	0	10/25
ATOH7	MA1468.1	IVP@GRO	IVP@GRO:UP:sigUP	0.107599	0.488913	0	14/22
PITX3	MA0714.1	IVP@GRO	IVP@GRO:DN:sigUP	0.0980724	0.488734	0	17/25
Rxra	MA0512.2	IVP@GRO	IVP@GRO:LS:sigUP	0.139893	0.488159	0	9/77
GBX1	MA0889.1	IVP@GRO	IVP@GRO:DN:sigUP	0.116103	0.488151	0	13/25
FOXN3	MA1489.1	IVP@GRO	IVP@GRO:UP:sigDOWN	0.142723	0.487528	0	6/45
LHX5	MA1519.1	IVP@GRO	IVP@GRO:LS:sigUP	0.0613437	0.487192	0	51/77
EVX1	MA0887.1	IVP@GRO	IVP@GRO:DN:sigUP	0.134904	0.485946	0	8/25
NFIA	MA0670.1	IVP@GRO	IVP@GRO:DN:sigDOWN	0.0961476	0.48568	0	12/14
GLIS3	MA0737.1	IVP@GRO	IVP@GRO:LS:sigUP	0.143148	0.48544	0	6/77
ZNF140	MA1589.1	IVP@GRO	IVP@GRO:DN:sigDOWN	0.125743	0.484731	0	2/14
Alx4	MA0853.1	IVP@GRO	IVP@GRO:LS:sigUP	0.101455	0.484574	0	25/77
GATA6	MA1104.2	IVP@GRO	IVP@GRO:DN:sigDOWN	0.119175	0.483976	0	9/14
NFIC::TLX1	MA0119.1	IVP@GRO	IVP@GRO:LS:sigUP	0.111621	0.48387	0	20/77
BATF	MA1634.1	IVP@GRO	IVP@GRO:DN:sigUP	0.11429	0.483603	0	13/25
Atf1	MA0604.1	IVP@GRO	IVP@GRO:UP:sigDOWN	0.120838	0.483261	0	14/45
Shox2	MA0720.1	IVP@GRO	IVP@GRO:LS:sigDOWN	0.0772475	0.48319	0	30/45
NFYB	MA0502.2	IVP@GRO	IVP@GRO:LS:sigUP	0.0741418	0.483019	0	41/77
GABPA	MA0062.3	IVP@GRO	IVP@GRO:UP:sigUP	0.0709731	0.482778	0	20/22
POU6F1(var.2)	MA1549.1	IVP@GRO	IVP@GRO:UP:sigUP	0.110227	0.482082	0	13/22
MAFK	MA0496.3	IVP@GRO	IVP@GRO:LS:sigDOWN	0.079217	0.481159	0	29/45
SOX13	MA1120.1	IVP@GRO	IVP@GRO:DN:sigDOWN	0.111238	0.48081	0	10/14
ZIC5	MA1584.1	IVP@GRO	IVP@GRO:LS:sigDOWN	0.136036	0.480314	0	8/45
PHOX2A	MA0713.1	IVP@GRO	IVP@GRO:UP:sigUP	0.109541	0.480247	0	13/22
ZIC4	MA0751.1	IVP@GRO	IVP@GRO:LS:sigDOWN	0.0965894	0.479412	0	22/45
TBX2	MA0688.1	IVP@GRO	IVP@GRO:LS:sigDOWN	0.0761555	0.479166	0	30/45
FIGLA	MA0820.1	IVP@GRO	IVP@GRO:DN:sigDOWN	0.0843355	0.479086	0	13/14
E2F8	MA0865.1	IVP@GRO	IVP@GRO:LS:sigUP	0.13907	0.478742	0	7/77
RXRB	MA0855.1	IVP@GRO	IVP@GRO:LS:sigUP	0.138674	0.478657	0	7/77
SREBF2	MA0596.1	IVP@GRO	IVP@GRO:UP:sigDOWN	0.0885179	0.478653	0	25/45
HLF	MA0043.3	IVP@GRO	IVP@GRO:LS:sigDOWN	0.112813	0.478413	0	16/45
LEF1	MA0768.1	IVP@GRO	IVP@GRO:DN:sigUP	0.124436	0.478369	0	10/25
HEY2	MA0649.1	IVP@GRO	IVP@GRO:UP:sigDOWN	0.118443	0.477797	0	14/45
POU3F4	MA0789.1	IVP@GRO	IVP@GRO:DN:sigUP	0.107651	0.477452	0	14/25
RARA	MA0729.1	IVP@GRO	IVP@GRO:DN:sigUP	0.099551	0.477208	0	1/25
POU4F1	MA0790.1	IVP@GRO	IVP@GRO:DN:sigDOWN	0.122656	0.476913	0	8/14
GSC	MA0648.1	IVP@GRO	IVP@GRO:DN:sigDOWN	0.116536	0.476683	0	9/14
SOX9	MA0077.1	IVP@GRO	IVP@GRO:LS:sigDOWN	0.0853357	0.476546	0	26/45
RFX1	MA0509.2	IVP@GRO	IVP@GRO:DN:sigDOWN	0.122206	0.475847	0	8/14
BACH2	MA1101.2	IVP@GRO	IVP@GRO:LS:sigDOWN	0.13697	0.475245	0	6/45
IRF5	MA1420.1	IVP@GRO	IVP@GRO:DN:sigDOWN	0.133641	0.474692	0	5/14
Crx	MA0467.1	IVP@GRO	IVP@GRO:LS:sigUP	0.067226	0.473103	0	44/77
MLX	MA0663.1	IVP@GRO	IVP@GRO:DN:sigDOWN	0.13094	0.473017	0	3/14
Atf1	MA0604.1	IVP@GRO	IVP@GRO:LS:sigDOWN	0.116256	0.472751	0	14/45
GRHL2	MA1105.2	IVP@GRO	IVP@GRO:UP:sigUP	0.0921934	0.472719	0	16/22
FOXA1	MA0148.4	IVP@GRO	IVP@GRO:DN:sigUP	0.0929621	0.472526	0	17/25
ZSCAN29	MA1602.1	IVP@GRO	IVP@GRO:UP:sigUP	0.12759	0.472364	0	8/22
FOXN3	MA1489.1	IVP@GRO	IVP@GRO:DN:sigDOWN	0.121812	0.47193	0	2/14
MEOX2	MA0706.1	IVP@GRO	IVP@GRO:DN:sigUP	0.121362	0.471443	0	10/25
FOSL2::JUN(var.2)	MA1131.1	IVP@GRO	IVP@GRO:UP:sigDOWN	0.112449	0.470673	0	15/45
GCM1	MA0646.1	IVP@GRO	IVP@GRO:DN:sigDOWN	0.125137	0.470483	0	7/14
GCM2	MA0767.1	IVP@GRO	IVP@GRO:DN:sigUP	0.108965	0.469794	0	13/25
RXRG	MA0856.1	IVP@GRO	IVP@GRO:LS:sigUP	0.132477	0.469246	0	8/77
ZNF148	MA1653.1	IVP@GRO	IVP@GRO:UP:sigDOWN	0.0510857	0.468508	0	39/45
KLF9	MA1107.2	IVP@GRO	IVP@GRO:UP:sigDOWN	0.0452457	0.46799	0	41/45
MYC	MA0147.3	IVP@GRO	IVP@GRO:UP:sigUP	0.117936	0.467671	0	10/22
ZNF24	MA1124.1	IVP@GRO	IVP@GRO:UP:sigDOWN	0.10014	0.467615	0	19/45
Nr2e1	MA0676.1	IVP@GRO	IVP@GRO:UP:sigUP	0.0799867	0.467159	0	18/22
SREBF2(var.2)	MA0828.1	IVP@GRO	IVP@GRO:DN:sigDOWN	0.12832	0.466406	0	3/14
TEAD4	MA0809.2	IVP@GRO	IVP@GRO:UP:sigDOWN	0.0678737	0.466302	0	32/45
RORA	MA0071.1	IVP@GRO	IVP@GRO:LS:sigDOWN	0.0701707	0.466068	0	31/45
CTCFL	MA1102.2	IVP@GRO	IVP@GRO:UP:sigUP	0.0950825	0.466013	0	15/22
FOXC2	MA0846.1	IVP@GRO	IVP@GRO:DN:sigUP	0.0673653	0.46589	0	22/25
Dlx2	MA0885.1	IVP@GRO	IVP@GRO:DN:sigUP	0.0864584	0.465786	0	18/25
Bhlha15	MA0607.1	IVP@GRO	IVP@GRO:LS:sigUP	0.0492009	0.465524	0	57/77
Stat5a::Stat5b	MA0519.1	IVP@GRO	IVP@GRO:DN:sigUP	0.0772233	0.465144	0	20/25
RORA(var.2)	MA0072.1	IVP@GRO	IVP@GRO:LS:sigUP	0.0994381	0.46471	0	22/77
TBX15	MA0803.1	IVP@GRO	IVP@GRO:LS:sigDOWN	0.0698173	0.464679	0	31/45
Mecom	MA0029.1	IVP@GRO	IVP@GRO:UP:sigUP	0.116473	0.464109	0	10/22
ELF5	MA0136.2	IVP@GRO	IVP@GRO:LS:sigDOWN	0.0554083	0.464045	0	37/45
RORC	MA1151.1	IVP@GRO	IVP@GRO:LS:sigUP	0.063452	0.46402	0	45/77
SOX13	MA1120.1	IVP@GRO	IVP@GRO:LS:sigUP	0.0500737	0.463607	0	56/77
GCM1	MA0646.1	IVP@GRO	IVP@GRO:UP:sigDOWN	0.101008	0.463193	0	18/45
SMAD3	MA0795.1	IVP@GRO	IVP@GRO:DN:sigDOWN	0.127052	0.462919	0	3/14
Znf281	MA1630.1	IVP@GRO	IVP@GRO:LS:sigUP	0.0581044	0.46251	0	49/77
ZKSCAN5	MA1652.1	IVP@GRO	IVP@GRO:DN:sigUP	0.0665864	0.462405	0	22/25
FOXO3	MA0157.2	IVP@GRO	IVP@GRO:UP:sigUP	0.111562	0.462101	0	11/22
Sox11	MA0869.1	IVP@GRO	IVP@GRO:UP:sigDOWN	0.0962194	0.462005	0	1/45
RFX1	MA0509.2	IVP@GRO	IVP@GRO:LS:sigUP	0.0680042	0.461866	0	41/77
CTCFL	MA1102.2	IVP@GRO	IVP@GRO:LS:sigDOWN	0.0707061	0.459691	0	30/45
HOXD11	MA0908.1	IVP@GRO	IVP@GRO:UP:sigDOWN	0.0869995	0.459678	0	23/45
MAF	MA1520.1	IVP@GRO	IVP@GRO:UP:sigUP	0.118374	0.459627	0	9/22
MAFG	MA0659.2	IVP@GRO	IVP@GRO:LS:sigUP	0.0584944	0.459159	0	48/77
ZBTB7B	MA0694.1	IVP@GRO	IVP@GRO:UP:sigDOWN	0.0993465	0.458962	0	18/45
NR1I2	MA1533.1	IVP@GRO	IVP@GRO:DN:sigDOWN	0.12424	0.45868	0	6/14
STAT3	MA0144.2	IVP@GRO	IVP@GRO:UP:sigDOWN	0.0517526	0.457881	0	38/45
Stat6	MA0520.1	IVP@GRO	IVP@GRO:LS:sigUP	0.0570253	0.457859	0	49/77
OLIG3	MA0827.1	IVP@GRO	IVP@GRO:DN:sigDOWN	0.126565	0.457746	0	5/14
MAZ	MA1522.1	IVP@GRO	IVP@GRO:DN:sigUP	0.0705591	0.457573	0	21/25
TFAP4	MA0691.1	IVP@GRO	IVP@GRO:UP:sigUP	0.109575	0.457205	0	11/22
MAFK	MA0496.3	IVP@GRO	IVP@GRO:UP:sigDOWN	0.0718925	0.455727	0	29/45
Stat5a	MA1624.1	IVP@GRO	IVP@GRO:DN:sigDOWN	0.0959511	0.455424	0	11/14
ZNF384	MA1125.1	IVP@GRO	IVP@GRO:UP:sigUP	0.0587337	0.455392	0	21/22
MAFF	MA0495.3	IVP@GRO	IVP@GRO:DN:sigDOWN	0.114159	0.454998	0	8/14
NR2F1	MA0017.2	IVP@GRO	IVP@GRO:LS:sigDOWN	0.0647884	0.454405	0	32/45
HSF2	MA0770.1	IVP@GRO	IVP@GRO:DN:sigUP	0.120545	0.454297	0	8/25
RXRG(var.2)	MA1556.1	IVP@GRO	IVP@GRO:LS:sigUP	0.116305	0.454145	0	12/77
GBX1	MA0889.1	IVP@GRO	IVP@GRO:DN:sigDOWN	0.118298	0.453555	0	7/14
VDR	MA0693.2	IVP@GRO	IVP@GRO:UP:sigDOWN	0.053227	0.453151	0	37/45
MAFA	MA1521.1	IVP@GRO	IVP@GRO:UP:sigUP	0.115475	0.453052	0	9/22
ONECUT2	MA0756.1	IVP@GRO	IVP@GRO:LS:sigDOWN	0.10725	0.45305	0	14/45
SP4	MA0685.1	IVP@GRO	IVP@GRO:DN:sigUP	0.109715	0.452759	0	11/25
Hmx1	MA0896.1	IVP@GRO	IVP@GRO:UP:sigDOWN	0.091672	0.452543	0	20/45
MYF5	MA1641.1	IVP@GRO	IVP@GRO:LS:sigDOWN	0.0707471	0.451875	0	29/45
SOX15	MA1152.1	IVP@GRO	IVP@GRO:DN:sigUP	0.0590601	0.451644	0	23/25
LHX2	MA0700.2	IVP@GRO	IVP@GRO:LS:sigDOWN	0.0748823	0.451069	0	27/45
RELB	MA1117.1	IVP@GRO	IVP@GRO:LS:sigDOWN	0.0885784	0.450846	0	21/45
MAFA	MA1521.1	IVP@GRO	IVP@GRO:DN:sigUP	0.112415	0.45077	0	10/25
TCFL5	MA0632.2	IVP@GRO	IVP@GRO:UP:sigDOWN	0.103335	0.450027	0	15/45
TFAP4(var.2)	MA1570.1	IVP@GRO	IVP@GRO:UP:sigUP	0.0895709	0.44937	0	15/22
GLI3	MA1491.1	IVP@GRO	IVP@GRO:UP:sigDOWN	0.0976331	0.448953	0	17/45
Gfi1b	MA0483.1	IVP@GRO	IVP@GRO:LS:sigUP	0.0448124	0.448922	0	58/77
SP4	MA0685.1	IVP@GRO	IVP@GRO:UP:sigUP	0.117064	0.448912	0	8/22
CEBPG(var.2)	MA1636.1	IVP@GRO	IVP@GRO:LS:sigDOWN	0.0924016	0.448184	0	19/45
Ebf2	MA1604.1	IVP@GRO	IVP@GRO:DN:sigDOWN	0.0937552	0.447987	0	11/14
ZKSCAN1	MA1585.1	IVP@GRO	IVP@GRO:LS:sigDOWN	0.089623	0.447232	0	20/45
Dux	MA0611.1	IVP@GRO	IVP@GRO:UP:sigUP	0.0887104	0.446773	0	15/22
MLX	MA0663.1	IVP@GRO	IVP@GRO:UP:sigUP	0.122856	0.446697	0	4/22
EVX1	MA0887.1	IVP@GRO	IVP@GRO:UP:sigDOWN	0.101641	0.446335	0	15/45
PLAGL2	MA1548.1	IVP@GRO	IVP@GRO:LS:sigUP	0.068159	0.445262	0	37/77
MYOG	MA0500.2	IVP@GRO	IVP@GRO:LS:sigUP	0.0484152	0.445164	0	54/77
ZIC4	MA0751.1	IVP@GRO	IVP@GRO:DN:sigDOWN	0.104661	0.443862	0	9/14
EHF	MA0598.3	IVP@GRO	IVP@GRO:LS:sigUP	0.0349417	0.443305	0	66/77
NFATC1	MA0624.1	IVP@GRO	IVP@GRO:DN:sigUP	0.0756346	0.44315	0	19/25
FOSL2::JUNB	MA1138.1	IVP@GRO	IVP@GRO:UP:sigDOWN	0.0831931	0.442751	0	22/45
PRDM1	MA0508.3	IVP@GRO	IVP@GRO:LS:sigUP	0.0358914	0.441869	0	65/77
Bhlha15	MA0607.1	IVP@GRO	IVP@GRO:UP:sigUP	0.0782269	0.441814	0	17/22
Arx	MA0874.1	IVP@GRO	IVP@GRO:DN:sigDOWN	0.120587	0.441786	0	4/14
POU5F1B	MA0792.1	IVP@GRO	IVP@GRO:DN:sigDOWN	0.103796	0.441553	0	9/14
Arntl	MA0603.1	IVP@GRO	IVP@GRO:DN:sigDOWN	0.11678	0.441103	0	6/14
IRF7	MA0772.1	IVP@GRO	IVP@GRO:LS:sigDOWN	0.0966202	0.440874	0	16/45
MIXL1	MA0662.1	IVP@GRO	IVP@GRO:LS:sigUP	0.0679427	0.440749	0	36/77
GATA1	MA0035.4	IVP@GRO	IVP@GRO:DN:sigUP	0.09742	0.440703	0	13/25
Foxj3	MA0851.1	IVP@GRO	IVP@GRO:UP:sigUP	0.0681679	0.440545	0	19/22
Ptf1a(var.2)	MA1619.1	IVP@GRO	IVP@GRO:UP:sigDOWN	0.0611077	0.440039	0	32/45
Hand1::Tcf3	MA0092.1	IVP@GRO	IVP@GRO:DN:sigUP	0.0705993	0.439645	0	20/25
Stat5b	MA1625.1	IVP@GRO	IVP@GRO:LS:sigDOWN	0.054704	0.439342	0	35/45
CTCF	MA0139.1	IVP@GRO	IVP@GRO:UP:sigDOWN	0.0817744	0.43889	0	22/45
GLI3	MA1491.1	IVP@GRO	IVP@GRO:UP:sigUP	0.109035	0.438481	0	9/22
ATF4	MA0833.2	IVP@GRO	IVP@GRO:UP:sigDOWN	0.0978668	0.437973	0	15/45
FOS::JUNB	MA1134.1	IVP@GRO	IVP@GRO:LS:sigDOWN	0.0880012	0.437532	0	19/45
ZNF410	MA0752.1	IVP@GRO	IVP@GRO:UP:sigUP	0.091144	0.437108	0	1/22
SNAI3	MA1559.1	IVP@GRO	IVP@GRO:UP:sigUP	0.0812557	0.437099	0	16/22
ONECUT2	MA0756.1	IVP@GRO	IVP@GRO:UP:sigDOWN	0.0974535	0.436979	0	15/45
POU2F2	MA0507.1	IVP@GRO	IVP@GRO:LS:sigUP	0.0572196	0.436846	0	44/77
TFAP2B	MA0811.1	IVP@GRO	IVP@GRO:UP:sigUP	0.0892626	0.436276	0	14/22
POU2F1	MA0785.1	IVP@GRO	IVP@GRO:DN:sigDOWN	0.106662	0.436065	0	8/14
NFIC(var.2)	MA1527.1	IVP@GRO	IVP@GRO:LS:sigDOWN	0.117695	0.43599	0	6/45
Dmbx1	MA0883.1	IVP@GRO	IVP@GRO:UP:sigUP	0.104242	0.435643	0	10/22
EOMES	MA0800.1	IVP@GRO	IVP@GRO:DN:sigUP	0.0916895	0.435137	0	14/25
ZNF75D	MA1601.1	IVP@GRO	IVP@GRO:DN:sigDOWN	0.0829073	0.43502	0	12/14
FOXP1	MA0481.3	IVP@GRO	IVP@GRO:LS:sigUP	0.0451015	0.434728	0	55/77
Hmx3	MA0898.1	IVP@GRO	IVP@GRO:DN:sigUP	0.0983865	0.434524	0	12/25
KLF9	MA1107.2	IVP@GRO	IVP@GRO:DN:sigUP	0.0503991	0.434299	0	24/25
E2F4	MA0470.2	IVP@GRO	IVP@GRO:UP:sigDOWN	0.116768	0.433314	0	4/45
OLIG2	MA0678.1	IVP@GRO	IVP@GRO:DN:sigDOWN	0.116727	0.432946	0	4/14
Dux	MA0611.1	IVP@GRO	IVP@GRO:UP:sigDOWN	0.063073	0.43269	0	30/45
Hand1::Tcf3	MA0092.1	IVP@GRO	IVP@GRO:LS:sigDOWN	0.0510655	0.432499	0	36/45
SIX2	MA1119.1	IVP@GRO	IVP@GRO:LS:sigDOWN	0.0689582	0.432492	0	27/45
CENPB	MA0637.1	IVP@GRO	IVP@GRO:LS:sigUP	0.109401	0.432415	0	10/77
BHLHE23	MA0817.1	IVP@GRO	IVP@GRO:DN:sigUP	0.116348	0.432106	0	4/25
PRDM1	MA0508.3	IVP@GRO	IVP@GRO:UP:sigDOWN	0.0446336	0.432044	0	39/45
NR4A2	MA0160.1	IVP@GRO	IVP@GRO:UP:sigUP	0.0753487	0.431911	0	17/22
MSX2	MA0708.1	IVP@GRO	IVP@GRO:UP:sigDOWN	0.0626274	0.431304	0	30/45
EMX2	MA0886.1	IVP@GRO	IVP@GRO:UP:sigDOWN	0.0746196	0.431182	0	24/45
TFAP2B	MA0811.1	IVP@GRO	IVP@GRO:DN:sigDOWN	0.0883511	0.430576	0	11/14
Gfi1b	MA0483.1	IVP@GRO	IVP@GRO:LS:sigDOWN	0.0546375	0.430503	0	34/45
ASCL1(var.2)	MA1631.1	IVP@GRO	IVP@GRO:UP:sigUP	0.0703457	0.429883	0	18/22
SMAD2::SMAD3::SMAD4	MA0513.1	IVP@GRO	IVP@GRO:UP:sigDOWN	0.0562817	0.429436	0	33/45
SMAD3	MA0795.1	IVP@GRO	IVP@GRO:LS:sigDOWN	0.110471	0.428932	0	8/45
MEF2A	MA0052.4	IVP@GRO	IVP@GRO:DN:sigDOWN	0.0877845	0.428742	0	11/14
TBX5	MA0807.1	IVP@GRO	IVP@GRO:DN:sigUP	0.078701	0.428493	0	17/25
FOXD2	MA0847.2	IVP@GRO	IVP@GRO:UP:sigDOWN	0.0502345	0.428444	0	36/45
TGIF2LX	MA1571.1	IVP@GRO	IVP@GRO:DN:sigDOWN	0.113709	0.4283	0	5/14
CUX2	MA0755.1	IVP@GRO	IVP@GRO:DN:sigUP	0.110639	0.427794	0	7/25
MAFG	MA0659.2	IVP@GRO	IVP@GRO:UP:sigDOWN	0.0635262	0.427732	0	29/45
NR3C2	MA0727.1	IVP@GRO	IVP@GRO:UP:sigUP	0.106068	0.427248	0	2/22
ETV5	MA0765.2	IVP@GRO	IVP@GRO:UP:sigUP	0.0820915	0.427148	0	15/22
CLOCK	MA0819.1	IVP@GRO	IVP@GRO:UP:sigUP	0.106352	0.425718	0	8/22
TP73	MA0861.1	IVP@GRO	IVP@GRO:UP:sigUP	0.113164	0.425373	0	4/22
SCRT1	MA0743.2	IVP@GRO	IVP@GRO:UP:sigDOWN	0.0721372	0.424284	0	24/45
HES6	MA1493.1	IVP@GRO	IVP@GRO:LS:sigUP	0.0886826	0.424003	0	18/77
RAX	MA0718.1	IVP@GRO	IVP@GRO:LS:sigUP	0.0493876	0.423686	0	48/77
NEUROD1	MA1109.1	IVP@GRO	IVP@GRO:LS:sigDOWN	0.0566334	0.423558	0	32/45
HES2	MA0616.2	IVP@GRO	IVP@GRO:UP:sigUP	0.105267	0.423385	0	8/22
FOSB::JUN	MA1127.1	IVP@GRO	IVP@GRO:DN:sigDOWN	0.112223	0.422892	0	4/14
HOXA1	MA1495.1	IVP@GRO	IVP@GRO:UP:sigDOWN	0.0908898	0.422766	0	15/45
Mafb	MA0117.2	IVP@GRO	IVP@GRO:UP:sigUP	0.0806013	0.422747	0	15/22
HNF4A	MA0114.4	IVP@GRO	IVP@GRO:LS:sigDOWN	0.0601353	0.422709	0	30/45
Rarg(var.2)	MA0860.1	IVP@GRO	IVP@GRO:DN:sigUP	0.0877492	0.422526	0	1/25
MYB	MA0100.3	IVP@GRO	IVP@GRO:LS:sigUP	0.0384005	0.421303	0	59/77
SOX10	MA0442.2	IVP@GRO	IVP@GRO:UP:sigDOWN	0.03832	0.42114	0	41/45
Ahr::Arnt	MA0006.1	IVP@GRO	IVP@GRO:UP:sigUP	0.0836492	0.420923	0	14/22
DUX4	MA0468.1	IVP@GRO	IVP@GRO:UP:sigUP	0.100812	0.420631	0	9/22
NFYC	MA1644.1	IVP@GRO	IVP@GRO:UP:sigUP	0.090701	0.420508	0	12/22
ZIC5	MA1584.1	IVP@GRO	IVP@GRO:DN:sigUP	0.108668	0.419609	0	6/25
GABPA	MA0062.3	IVP@GRO	IVP@GRO:DN:sigUP	0.0574737	0.419401	0	22/25
Isl1	MA1608.1	IVP@GRO	IVP@GRO:UP:sigUP	0.0937432	0.419344	0	11/22
Mafb	MA0117.2	IVP@GRO	IVP@GRO:DN:sigDOWN	0.094859	0.41805	0	9/14
RUNX3	MA0684.2	IVP@GRO	IVP@GRO:LS:sigDOWN	0.0514803	0.417867	0	34/45
NKX6-2	MA0675.1	IVP@GRO	IVP@GRO:LS:sigUP	0.0545728	0.417149	0	41/77
FOSL1::JUND(var.2)	MA1143.1	IVP@GRO	IVP@GRO:DN:sigDOWN	0.109658	0.417096	0	4/14
HESX1	MA0894.1	IVP@GRO	IVP@GRO:LS:sigDOWN	0.0601927	0.416772	0	29/45
CUX2	MA0755.1	IVP@GRO	IVP@GRO:LS:sigUP	0.0768346	0.416723	0	23/77
INSM1	MA0155.1	IVP@GRO	IVP@GRO:LS:sigUP	0.0484557	0.4166	0	47/77
EWSR1-FLI1	MA0149.1	IVP@GRO	IVP@GRO:UP:sigDOWN	0.105238	0.414956	0	7/45
PPARD	MA1550.1	IVP@GRO	IVP@GRO:UP:sigUP	0.107714	0.414589	0	5/22
HSF4	MA0771.1	IVP@GRO	IVP@GRO:LS:sigUP	0.0590615	0.414512	0	36/77
FOSL1::JUNB	MA1137.1	IVP@GRO	IVP@GRO:UP:sigDOWN	0.0704531	0.414461	0	23/45
Zic1::Zic2	MA1628.1	IVP@GRO	IVP@GRO:DN:sigUP	0.067256	0.414233	0	19/25
Nkx2-5(var.2)	MA0503.1	IVP@GRO	IVP@GRO:DN:sigDOWN	0.0772136	0.413994	0	12/14
DUX4	MA0468.1	IVP@GRO	IVP@GRO:DN:sigUP	0.0981132	0.413209	0	9/25
NR2F2	MA1111.1	IVP@GRO	IVP@GRO:LS:sigDOWN	0.0573477	0.413142	0	30/45
LBX2	MA0699.1	IVP@GRO	IVP@GRO:DN:sigUP	0.0952331	0.41312	0	10/25
SPIB	MA0081.2	IVP@GRO	IVP@GRO:LS:sigUP	0.0313053	0.412371	0	65/77
GABPA	MA0062.3	IVP@GRO	IVP@GRO:LS:sigUP	0.0303273	0.412265	0	66/77
LHX1	MA1518.1	IVP@GRO	IVP@GRO:DN:sigDOWN	0.0857851	0.4121	0	1/14
Plagl1	MA1615.1	IVP@GRO	IVP@GRO:LS:sigUP	0.0391838	0.411949	0	56/77
ZBTB6	MA1581.1	IVP@GRO	IVP@GRO:LS:sigUP	0.0417967	0.411871	0	53/77
NKX6-2	MA0675.1	IVP@GRO	IVP@GRO:LS:sigDOWN	0.0693357	0.411433	0	23/45
Ptf1a(var.2)	MA1619.1	IVP@GRO	IVP@GRO:LS:sigUP	0.0415941	0.411127	0	53/77
KLF14	MA0740.1	IVP@GRO	IVP@GRO:DN:sigUP	0.0788945	0.410635	0	15/25
Mlxip	MA0622.1	IVP@GRO	IVP@GRO:UP:sigUP	0.0961518	0.410501	0	9/22
TFAP2A(var.2)	MA0810.1	IVP@GRO	IVP@GRO:UP:sigUP	0.076242	0.410321	0	15/22
Rarg	MA0859.1	IVP@GRO	IVP@GRO:UP:sigDOWN	0.104178	0.409988	0	3/45
HES5	MA0821.1	IVP@GRO	IVP@GRO:DN:sigDOWN	0.0853017	0.409634	0	1/14
Arnt	MA0004.1	IVP@GRO	IVP@GRO:UP:sigUP	0.0957098	0.409561	0	9/22
Plagl1	MA1615.1	IVP@GRO	IVP@GRO:UP:sigUP	0.0687308	0.409402	0	17/22
HNF4G	MA0484.2	IVP@GRO	IVP@GRO:LS:sigDOWN	0.0561602	0.409331	0	30/45
BHLHE22(var.2)	MA1635.1	IVP@GRO	IVP@GRO:LS:sigUP	0.0351454	0.40911	0	60/77
Sox1	MA0870.1	IVP@GRO	IVP@GRO:LS:sigUP	0.104482	0.408823	0	5/77
EN1	MA0027.2	IVP@GRO	IVP@GRO:DN:sigUP	0.0811809	0.408576	0	14/25
BATF3	MA0835.2	IVP@GRO	IVP@GRO:DN:sigUP	0.0840734	0.408208	0	13/25
HOXA13	MA0650.2	IVP@GRO	IVP@GRO:UP:sigDOWN	0.0737119	0.408188	0	20/45
FOXI1	MA0042.2	IVP@GRO	IVP@GRO:LS:sigUP	0.0332502	0.408172	0	62/77
FOXO4	MA0848.1	IVP@GRO	IVP@GRO:LS:sigUP	0.0332502	0.408172	0	62/77
Znf423	MA0116.1	IVP@GRO	IVP@GRO:DN:sigDOWN	0.102185	0.408099	0	6/14
RARB(var.3)	MA1552.1	IVP@GRO	IVP@GRO:UP:sigDOWN	0.0973612	0.408065	0	9/45
SOX4	MA0867.2	IVP@GRO	IVP@GRO:UP:sigUP	0.0509389	0.407337	0	21/22
TEAD4	MA0809.2	IVP@GRO	IVP@GRO:LS:sigDOWN	0.0536618	0.406483	0	31/45
MYBL1	MA0776.1	IVP@GRO	IVP@GRO:LS:sigDOWN	0.103802	0.406435	0	4/45
NFIC	MA0161.2	IVP@GRO	IVP@GRO:DN:sigDOWN	0.0981087	0.405986	0	7/14
DUXA	MA0884.1	IVP@GRO	IVP@GRO:DN:sigUP	0.0888755	0.405947	0	11/25
Foxj3	MA0851.1	IVP@GRO	IVP@GRO:DN:sigDOWN	0.0802729	0.404755	0	11/14
BARX1	MA0875.1	IVP@GRO	IVP@GRO:LS:sigUP	0.0477662	0.404272	0	44/77
E2F7	MA0758.1	IVP@GRO	IVP@GRO:UP:sigDOWN	0.0829822	0.403978	0	1/45
ATF4	MA0833.2	IVP@GRO	IVP@GRO:LS:sigUP	0.0696553	0.40397	0	24/77
MYOD1	MA0499.2	IVP@GRO	IVP@GRO:DN:sigUP	0.061017	0.403865	0	20/25
MGA	MA0801.1	IVP@GRO	IVP@GRO:LS:sigDOWN	0.0545495	0.403864	0	30/45
Ptf1a	MA1618.1	IVP@GRO	IVP@GRO:LS:sigUP	0.0340934	0.403632	0	60/77
JUND	MA0491.2	IVP@GRO	IVP@GRO:LS:sigDOWN	0.0730122	0.402091	0	19/45
NR1D1	MA1531.1	IVP@GRO	IVP@GRO:DN:sigUP	0.101801	0.401893	0	4/25
USF1	MA0093.3	IVP@GRO	IVP@GRO:LS:sigDOWN	0.0672999	0.401661	0	22/45
EGR4	MA0733.1	IVP@GRO	IVP@GRO:LS:sigDOWN	0.0604123	0.401631	0	26/45
SHOX	MA0630.1	IVP@GRO	IVP@GRO:DN:sigDOWN	0.101444	0.401478	0	5/14
MAFA	MA1521.1	IVP@GRO	IVP@GRO:DN:sigDOWN	0.0989298	0.401002	0	6/14
SIX1	MA1118.1	IVP@GRO	IVP@GRO:UP:sigUP	0.0793558	0.400684	0	13/22
Zic2	MA1629.1	IVP@GRO	IVP@GRO:LS:sigDOWN	0.04549	0.400123	0	35/45
Crx	MA0467.1	IVP@GRO	IVP@GRO:DN:sigUP	0.0777038	0.39997	0	14/25
POU3F2	MA0787.1	IVP@GRO	IVP@GRO:DN:sigDOWN	0.095025	0.399151	0	7/14
Atoh1	MA0461.2	IVP@GRO	IVP@GRO:UP:sigUP	0.0877483	0.398799	0	10/22
TFAP2B	MA0811.1	IVP@GRO	IVP@GRO:UP:sigDOWN	0.0592816	0.39845	0	26/45
Pparg::Rxra	MA0065.2	IVP@GRO	IVP@GRO:DN:sigDOWN	0.0669337	0.398409	0	13/14
BHLHE41	MA0636.1	IVP@GRO	IVP@GRO:LS:sigDOWN	0.0996285	0.398347	0	4/45
RXRA::VDR	MA0074.1	IVP@GRO	IVP@GRO:UP:sigDOWN	0.08321	0.397802	0	13/45
POU6F1	MA0628.1	IVP@GRO	IVP@GRO:UP:sigUP	0.0900434	0.397487	0	9/22
VAX1	MA0722.1	IVP@GRO	IVP@GRO:DN:sigUP	0.0875812	0.396957	0	10/25
VSX1	MA0725.1	IVP@GRO	IVP@GRO:DN:sigUP	0.0875812	0.396957	0	10/25
ASCL1(var.2)	MA1631.1	IVP@GRO	IVP@GRO:DN:sigUP	0.0559638	0.396891	0	21/25
RXRB(var.2)	MA1555.1	IVP@GRO	IVP@GRO:LS:sigDOWN	0.0910787	0.396622	0	9/45
SCRT2	MA0744.2	IVP@GRO	IVP@GRO:UP:sigDOWN	0.0585997	0.396518	0	26/45
ASCL1(var.2)	MA1631.1	IVP@GRO	IVP@GRO:UP:sigDOWN	0.0445196	0.396199	0	35/45
HOXB7	MA1501.1	IVP@GRO	IVP@GRO:LS:sigDOWN	0.0650285	0.395804	0	22/45
THRB(var.2)	MA1575.1	IVP@GRO	IVP@GRO:UP:sigDOWN	0.0944421	0.395069	0	7/45
FERD3L	MA1485.1	IVP@GRO	IVP@GRO:LS:sigDOWN	0.0901138	0.394941	0	9/45
FOXF2	MA0030.1	IVP@GRO	IVP@GRO:DN:sigDOWN	0.0931955	0.394937	0	7/14
RARA::RXRG	MA1149.1	IVP@GRO	IVP@GRO:LS:sigUP	0.0475525	0.394887	0	41/77
ISX	MA0654.1	IVP@GRO	IVP@GRO:LS:sigDOWN	0.0518297	0.394868	0	30/45
CREM	MA0609.2	IVP@GRO	IVP@GRO:LS:sigUP	0.0698375	0.394806	0	21/77
MEF2D	MA0773.1	IVP@GRO	IVP@GRO:LS:sigDOWN	0.0941358	0.394787	0	7/45
RARG(var.3)	MA1553.1	IVP@GRO	IVP@GRO:UP:sigDOWN	0.0898545	0.394475	0	9/45
GLIS2	MA0736.1	IVP@GRO	IVP@GRO:LS:sigDOWN	0.0876181	0.394188	0	10/45
JUN::JUNB(var.2)	MA1133.1	IVP@GRO	IVP@GRO:LS:sigDOWN	0.0772022	0.394174	0	15/45
NR3C2	MA0727.1	IVP@GRO	IVP@GRO:DN:sigUP	0.0931631	0.394155	0	2/25
SNAI3	MA1559.1	IVP@GRO	IVP@GRO:DN:sigUP	0.0640895	0.393986	0	18/25
FOS::JUN(var.2)	MA1126.1	IVP@GRO	IVP@GRO:DN:sigDOWN	0.0978604	0.393851	0	5/14
USF2	MA0526.3	IVP@GRO	IVP@GRO:DN:sigUP	0.0804687	0.393446	0	12/25
FOSL1::JUND(var.2)	MA1143.1	IVP@GRO	IVP@GRO:LS:sigUP	0.0684787	0.392289	0	21/77
TCF3	MA0522.3	IVP@GRO	IVP@GRO:UP:sigDOWN	0.0555555	0.392258	0	27/45
RFX7	MA1554.1	IVP@GRO	IVP@GRO:UP:sigDOWN	0.0652627	0.392171	0	21/45
Twist2	MA0633.1	IVP@GRO	IVP@GRO:DN:sigUP	0.0716779	0.391906	0	15/25
Smad2::Smad3	MA1622.1	IVP@GRO	IVP@GRO:LS:sigUP	0.0482672	0.391459	0	39/77
BHLHE23	MA0817.1	IVP@GRO	IVP@GRO:UP:sigUP	0.0969395	0.391413	0	4/22
RUNX2	MA0511.2	IVP@GRO	IVP@GRO:DN:sigUP	0.0767942	0.391392	0	13/25
ISX	MA0654.1	IVP@GRO	IVP@GRO:LS:sigUP	0.0369027	0.391349	0	53/77
BATF	MA1634.1	IVP@GRO	IVP@GRO:LS:sigUP	0.0464093	0.3913	0	41/77
DRGX	MA1481.1	IVP@GRO	IVP@GRO:LS:sigDOWN	0.0536887	0.391095	0	28/45
MEIS2(var.2)	MA1640.1	IVP@GRO	IVP@GRO:DN:sigUP	0.0713515	0.390999	0	15/25
KLF17	MA1514.1	IVP@GRO	IVP@GRO:LS:sigUP	0.0453784	0.390553	0	42/77
RARA	MA0729.1	IVP@GRO	IVP@GRO:LS:sigUP	0.0907734	0.390531	0	2/77
HES2	MA0616.2	IVP@GRO	IVP@GRO:UP:sigDOWN	0.0773571	0.390424	0	14/45
HOXA7	MA1498.1	IVP@GRO	IVP@GRO:DN:sigUP	0.0763905	0.390346	0	13/25
HOXD3	MA0912.2	IVP@GRO	IVP@GRO:LS:sigUP	0.0486635	0.39009	0	38/77
EGR1	MA0162.4	IVP@GRO	IVP@GRO:LS:sigDOWN	0.0399739	0.389674	0	37/45
ZNF282	MA1154.1	IVP@GRO	IVP@GRO:LS:sigDOWN	0.092723	0.388786	0	6/45
FOXP3	MA0850.1	IVP@GRO	IVP@GRO:DN:sigUP	0.070047	0.387687	0	15/25
NFAT5	MA0606.1	IVP@GRO	IVP@GRO:DN:sigUP	0.0504545	0.38747	0	22/25
TCF7L2	MA0523.1	IVP@GRO	IVP@GRO:DN:sigUP	0.0619587	0.387284	0	18/25
SOX12	MA1561.1	IVP@GRO	IVP@GRO:UP:sigUP	0.084802	0.386772	0	9/22
HOXD12	MA0873.1	IVP@GRO	IVP@GRO:DN:sigDOWN	0.0950618	0.386627	0	3/14
ZNF449	MA1656.1	IVP@GRO	IVP@GRO:DN:sigDOWN	0.074445	0.386592	0	11/14
MYBL1	MA0776.1	IVP@GRO	IVP@GRO:UP:sigDOWN	0.0934872	0.386353	0	4/45
ZNF136	MA1588.1	IVP@GRO	IVP@GRO:UP:sigDOWN	0.0752792	0.386248	0	14/45
Dlx1	MA0879.1	IVP@GRO	IVP@GRO:DN:sigUP	0.0872822	0.3862	0	8/25
YY2	MA0748.2	IVP@GRO	IVP@GRO:LS:sigUP	0.0569868	0.386085	0	28/77
GCM2	MA0767.1	IVP@GRO	IVP@GRO:UP:sigDOWN	0.0642165	0.385816	0	20/45
USF1	MA0093.3	IVP@GRO	IVP@GRO:UP:sigUP	0.0787787	0.385475	0	11/22
TCF4	MA0830.2	IVP@GRO	IVP@GRO:UP:sigUP	0.0583201	0.385313	0	18/22
MITF	MA0620.3	IVP@GRO	IVP@GRO:LS:sigUP	0.0651348	0.385256	0	21/77
FOXO6	MA0849.1	IVP@GRO	IVP@GRO:UP:sigDOWN	0.0446046	0.384999	0	33/45
BATF::JUN	MA0462.2	IVP@GRO	IVP@GRO:LS:sigUP	0.0441831	0.38445	0	41/77
ZIC1	MA0696.1	IVP@GRO	IVP@GRO:DN:sigUP	0.0904102	0.384064	0	6/25
Ddit3::Cebpa	MA0019.1	IVP@GRO	IVP@GRO:LS:sigUP	0.0474373	0.383963	0	37/77
SOX2	MA0143.4	IVP@GRO	IVP@GRO:DN:sigDOWN	0.0811797	0.383003	0	9/14
ALX3	MA0634.1	IVP@GRO	IVP@GRO:UP:sigDOWN	0.0581966	0.382812	0	23/45
CREB1	MA0018.4	IVP@GRO	IVP@GRO:UP:sigDOWN	0.0523044	0.382779	0	27/45
IRF2	MA0051.1	IVP@GRO	IVP@GRO:DN:sigDOWN	0.0924532	0.38271	0	5/14
GATA4	MA0482.2	IVP@GRO	IVP@GRO:DN:sigUP	0.0654683	0.382661	0	16/25
NEUROG2(var.2)	MA1642.1	IVP@GRO	IVP@GRO:UP:sigUP	0.0605418	0.382217	0	17/22
Crx	MA0467.1	IVP@GRO	IVP@GRO:UP:sigUP	0.0716841	0.38169	0	13/22
GATA1	MA0035.4	IVP@GRO	IVP@GRO:LS:sigUP	0.0433068	0.381673	0	41/77
RXRA::VDR	MA0074.1	IVP@GRO	IVP@GRO:LS:sigDOWN	0.0746893	0.38134	0	13/45
Dlx1	MA0879.1	IVP@GRO	IVP@GRO:UP:sigUP	0.084622	0.381232	0	8/22
POU6F1	MA0628.1	IVP@GRO	IVP@GRO:UP:sigDOWN	0.0650174	0.380005	0	18/45
ETV1	MA0761.2	IVP@GRO	IVP@GRO:UP:sigUP	0.050242	0.379833	0	20/22
GATA4	MA0482.2	IVP@GRO	IVP@GRO:UP:sigDOWN	0.0458726	0.379807	0	31/45
TFAP2C(var.3)	MA0815.1	IVP@GRO	IVP@GRO:DN:sigUP	0.0742261	0.379763	0	12/25
PBX1	MA0070.1	IVP@GRO	IVP@GRO:LS:sigUP	0.0463581	0.378716	0	36/77
SOX4	MA0867.2	IVP@GRO	IVP@GRO:LS:sigUP	0.0212844	0.378058	0	71/77
RHOXF1	MA0719.1	IVP@GRO	IVP@GRO:DN:sigUP	0.0684495	0.377812	0	14/25
MYB	MA0100.3	IVP@GRO	IVP@GRO:DN:sigDOWN	0.0715332	0.377673	0	11/14
ESRRB	MA0141.3	IVP@GRO	IVP@GRO:LS:sigDOWN	0.0707578	0.377489	0	14/45
DRGX	MA1481.1	IVP@GRO	IVP@GRO:DN:sigUP	0.0655908	0.376681	0	15/25
PAX7	MA0680.1	IVP@GRO	IVP@GRO:UP:sigDOWN	0.0854097	0.37581	0	6/45
MZF1(var.2)	MA0057.1	IVP@GRO	IVP@GRO:LS:sigUP	0.0297534	0.374998	0	58/77
NFIC(var.2)	MA1527.1	IVP@GRO	IVP@GRO:UP:sigUP	0.0880906	0.374384	0	3/22
ZBTB6	MA1581.1	IVP@GRO	IVP@GRO:LS:sigDOWN	0.0428294	0.373914	0	32/45
ATOH1(var.2)	MA1467.1	IVP@GRO	IVP@GRO:UP:sigUP	0.0658456	0.373856	0	14/22
DRGX	MA1481.1	IVP@GRO	IVP@GRO:DN:sigDOWN	0.0805377	0.373557	0	8/14
Stat4	MA0518.1	IVP@GRO	IVP@GRO:LS:sigUP	0.0281863	0.37355	0	60/77
MAF	MA1520.1	IVP@GRO	IVP@GRO:LS:sigUP	0.0517019	0.373427	0	28/77
ZBTB32	MA1580.1	IVP@GRO	IVP@GRO:DN:sigUP	0.0804754	0.373359	0	8/25
HES6	MA1493.1	IVP@GRO	IVP@GRO:DN:sigDOWN	0.0891333	0.373236	0	4/14
PDX1	MA0132.2	IVP@GRO	IVP@GRO:LS:sigUP	0.0311654	0.373193	0	55/77
RORC	MA1151.1	IVP@GRO	IVP@GRO:DN:sigUP	0.0664335	0.37284	0	14/25
BACH1	MA1633.1	IVP@GRO	IVP@GRO:LS:sigDOWN	0.0514303	0.372639	0	25/45
Arx	MA0874.1	IVP@GRO	IVP@GRO:DN:sigUP	0.0823645	0.37261	0	7/25
RARA::RXRG	MA1149.1	IVP@GRO	IVP@GRO:LS:sigDOWN	0.0511697	0.372075	0	25/45
ZBTB7B	MA0694.1	IVP@GRO	IVP@GRO:DN:sigUP	0.0704634	0.371631	0	12/25
HLF	MA0043.3	IVP@GRO	IVP@GRO:UP:sigUP	0.0796514	0.371525	0	8/22
MYOG	MA0500.2	IVP@GRO	IVP@GRO:UP:sigDOWN	0.0421598	0.37142	0	32/45
EVX2	MA0888.1	IVP@GRO	IVP@GRO:DN:sigUP	0.0794861	0.371414	0	8/25
RELA	MA0107.1	IVP@GRO	IVP@GRO:LS:sigUP	0.0444992	0.371283	0	35/77
SREBF2	MA0596.1	IVP@GRO	IVP@GRO:LS:sigUP	0.0404158	0.370777	0	40/77
MEF2B	MA0660.1	IVP@GRO	IVP@GRO:LS:sigDOWN	0.0805167	0.370641	0	7/45
E2F4	MA0470.2	IVP@GRO	IVP@GRO:DN:sigUP	0.0859277	0.370526	0	3/25
MAFF	MA0495.3	IVP@GRO	IVP@GRO:LS:sigDOWN	0.0493265	0.370523	0	26/45
Dlx1	MA0879.1	IVP@GRO	IVP@GRO:LS:sigUP	0.0512882	0.370288	0	27/77
REL	MA0101.1	IVP@GRO	IVP@GRO:DN:sigDOWN	0.0759236	0.370087	0	9/14
Smad2::Smad3	MA1622.1	IVP@GRO	IVP@GRO:LS:sigDOWN	0.0530541	0.369884	0	23/45
Sox17	MA0078.1	IVP@GRO	IVP@GRO:DN:sigDOWN	0.0725194	0.369678	0	10/14
HNF4A	MA0114.4	IVP@GRO	IVP@GRO:UP:sigUP	0.0616091	0.369265	0	15/22
TFAP4	MA0691.1	IVP@GRO	IVP@GRO:LS:sigDOWN	0.0553297	0.368652	0	21/45
SOX13	MA1120.1	IVP@GRO	IVP@GRO:LS:sigDOWN	0.0413257	0.368583	0	32/45
GATA3	MA0037.3	IVP@GRO	IVP@GRO:DN:sigDOWN	0.07537	0.368542	0	9/14
TBX5	MA0807.1	IVP@GRO	IVP@GRO:LS:sigDOWN	0.0434883	0.368058	0	30/45
CUX1	MA0754.1	IVP@GRO	IVP@GRO:DN:sigDOWN	0.0865788	0.368053	0	4/14
PAX9	MA0781.1	IVP@GRO	IVP@GRO:UP:sigDOWN	0.0734653	0.367984	0	1/45
GSC2	MA0891.1	IVP@GRO	IVP@GRO:DN:sigUP	0.0664365	0.367795	0	13/25
NFATC4	MA1525.1	IVP@GRO	IVP@GRO:UP:sigUP	0.0533421	0.36758	0	18/22
NR2C1	MA1535.1	IVP@GRO	IVP@GRO:DN:sigUP	0.0458901	0.366812	0	22/25
Dux	MA0611.1	IVP@GRO	IVP@GRO:LS:sigUP	0.0332058	0.366673	0	49/77
KLF13	MA0657.1	IVP@GRO	IVP@GRO:UP:sigDOWN	0.0814842	0.366657	0	5/45
Prdm15	MA1616.1	IVP@GRO	IVP@GRO:DN:sigUP	0.0550323	0.366448	0	18/25
NFIB	MA1643.1	IVP@GRO	IVP@GRO:UP:sigUP	0.0811879	0.366311	0	6/22
MSX1	MA0666.1	IVP@GRO	IVP@GRO:UP:sigDOWN	0.0441118	0.36625	0	29/45
HINFP	MA0131.2	IVP@GRO	IVP@GRO:UP:sigDOWN	0.0703503	0.366191	0	11/45
Hic1	MA0739.1	IVP@GRO	IVP@GRO:UP:sigUP	0.0578926	0.365859	0	16/22
Plagl1	MA1615.1	IVP@GRO	IVP@GRO:LS:sigDOWN	0.0382445	0.365819	0	34/45
Klf12	MA0742.1	IVP@GRO	IVP@GRO:DN:sigUP	0.0678078	0.365807	0	12/25
SP2	MA0516.2	IVP@GRO	IVP@GRO:DN:sigUP	0.0545133	0.364913	0	18/25
HNF4G	MA0484.2	IVP@GRO	IVP@GRO:UP:sigUP	0.0599568	0.364844	0	15/22
HIC2	MA0738.1	IVP@GRO	IVP@GRO:DN:sigDOWN	0.0671612	0.364356	0	11/14
Gfi1b	MA0483.1	IVP@GRO	IVP@GRO:UP:sigUP	0.0543962	0.362494	0	17/22
IRF3	MA1418.1	IVP@GRO	IVP@GRO:LS:sigUP	0.0698271	0.362257	0	10/77
ZSCAN29	MA1602.1	IVP@GRO	IVP@GRO:DN:sigDOWN	0.0823064	0.361917	0	5/14
PAX3	MA0780.1	IVP@GRO	IVP@GRO:UP:sigDOWN	0.0752964	0.361754	0	7/45
Wt1	MA1627.1	IVP@GRO	IVP@GRO:LS:sigUP	0.0229951	0.361724	0	65/77
GLI3	MA1491.1	IVP@GRO	IVP@GRO:LS:sigUP	0.0465383	0.361582	0	28/77
HIF1A	MA1106.1	IVP@GRO	IVP@GRO:DN:sigDOWN	0.0801144	0.361434	0	6/14
NHLH2	MA1529.1	IVP@GRO	IVP@GRO:DN:sigUP	0.0758188	0.360521	0	7/25
MZF1	MA0056.2	IVP@GRO	IVP@GRO:UP:sigDOWN	0.0410749	0.360239	0	30/45
FOSL2::JUND	MA1144.1	IVP@GRO	IVP@GRO:UP:sigDOWN	0.0516263	0.3601	0	21/45
NR2F1(var.3)	MA1538.1	IVP@GRO	IVP@GRO:DN:sigUP	0.0802602	0.359902	0	4/25
ZNF652	MA1657.1	IVP@GRO	IVP@GRO:LS:sigDOWN	0.045404	0.359892	0	26/45
HNF4A(var.2)	MA1494.1	IVP@GRO	IVP@GRO:UP:sigUP	0.0807104	0.359701	0	3/22
SPI1	MA0080.5	IVP@GRO	IVP@GRO:DN:sigUP	0.0417803	0.359655	0	23/25
TFAP2A	MA0003.4	IVP@GRO	IVP@GRO:DN:sigDOWN	0.0620702	0.359509	0	12/14
POU3F4	MA0789.1	IVP@GRO	IVP@GRO:DN:sigDOWN	0.0768542	0.359367	0	7/14
FOS::JUN(var.2)	MA1126.1	IVP@GRO	IVP@GRO:LS:sigDOWN	0.0582774	0.359292	0	16/45
HOXB5	MA0904.2	IVP@GRO	IVP@GRO:LS:sigUP	0.0420623	0.359011	0	32/77
MAF	MA1520.1	IVP@GRO	IVP@GRO:DN:sigUP	0.0707197	0.359002	0	9/25
KLF4	MA0039.4	IVP@GRO	IVP@GRO:UP:sigUP	0.0429113	0.358895	0	21/22
UNCX	MA0721.1	IVP@GRO	IVP@GRO:LS:sigUP	0.0389985	0.358712	0	36/77
NR2F1(var.2)	MA1537.1	IVP@GRO	IVP@GRO:UP:sigUP	0.0787058	0.358553	0	5/22
Spz1	MA0111.1	IVP@GRO	IVP@GRO:DN:sigUP	0.0560629	0.357884	0	16/25
MNT	MA0825.1	IVP@GRO	IVP@GRO:LS:sigUP	0.0444523	0.357022	0	28/77
POU6F1	MA0628.1	IVP@GRO	IVP@GRO:LS:sigUP	0.0428202	0.356944	0	30/77
SOX14	MA1562.1	IVP@GRO	IVP@GRO:DN:sigDOWN	0.0797122	0.356814	0	5/14
PRRX2	MA0075.3	IVP@GRO	IVP@GRO:DN:sigUP	0.0594905	0.356775	0	14/25
ONECUT2	MA0756.1	IVP@GRO	IVP@GRO:LS:sigUP	0.0480555	0.356742	0	24/77
NFATC1	MA0624.1	IVP@GRO	IVP@GRO:LS:sigUP	0.0257283	0.356622	0	58/77
ZBTB14	MA1650.1	IVP@GRO	IVP@GRO:UP:sigUP	0.0673411	0.355932	0	10/22
SREBF2	MA0596.1	IVP@GRO	IVP@GRO:UP:sigUP	0.0629671	0.355782	0	12/22
TP73	MA0861.1	IVP@GRO	IVP@GRO:LS:sigDOWN	0.0717647	0.355762	0	7/45
JUNB	MA0490.2	IVP@GRO	IVP@GRO:LS:sigDOWN	0.0508013	0.355522	0	20/45
FOXC2	MA0846.1	IVP@GRO	IVP@GRO:LS:sigUP	0.0197321	0.355488	0	69/77
TBXT	MA0009.2	IVP@GRO	IVP@GRO:LS:sigUP	0.068525	0.354795	0	8/77
TFCP2	MA0145.3	IVP@GRO	IVP@GRO:DN:sigUP	0.0704932	0.354582	0	8/25
RFX1	MA0509.2	IVP@GRO	IVP@GRO:UP:sigUP	0.062417	0.354559	0	12/22
NHLH1	MA0048.2	IVP@GRO	IVP@GRO:DN:sigUP	0.0546623	0.35443	0	16/25
ZNF135	MA1587.1	IVP@GRO	IVP@GRO:LS:sigUP	0.0416034	0.354283	0	30/77
Arid3b	MA0601.1	IVP@GRO	IVP@GRO:LS:sigDOWN	0.0359964	0.353824	0	33/45
RELA	MA0107.1	IVP@GRO	IVP@GRO:UP:sigDOWN	0.0486996	0.353582	0	21/45
FOXN3	MA1489.1	IVP@GRO	IVP@GRO:DN:sigUP	0.0770915	0.353185	0	3/25
NR2F6(var.3)	MA1539.1	IVP@GRO	IVP@GRO:UP:sigDOWN	0.075554	0.352625	0	3/45
FOSL2::JUND(var.2)	MA1145.1	IVP@GRO	IVP@GRO:DN:sigDOWN	0.0787899	0.352592	0	4/14
TGIF2LY	MA1572.1	IVP@GRO	IVP@GRO:LS:sigDOWN	0.0548532	0.352587	0	16/45
MYF5	MA1641.1	IVP@GRO	IVP@GRO:UP:sigUP	0.0573358	0.352317	0	14/22
TFDP1	MA1122.1	IVP@GRO	IVP@GRO:DN:sigUP	0.0537881	0.352139	0	16/25
ZNF449	MA1656.1	IVP@GRO	IVP@GRO:DN:sigUP	0.0501649	0.35207	0	18/25
SREBF1(var.2)	MA0829.2	IVP@GRO	IVP@GRO:UP:sigDOWN	0.0544935	0.351953	0	16/45
TFAP2A(var.3)	MA0872.1	IVP@GRO	IVP@GRO:DN:sigUP	0.0592898	0.351874	0	13/25
NR2C2(var.2)	MA1536.1	IVP@GRO	IVP@GRO:DN:sigUP	0.059298	0.351874	0	13/25
VSX2	MA0726.1	IVP@GRO	IVP@GRO:UP:sigDOWN	0.0479256	0.351791	0	21/45
HOXB4	MA1499.1	IVP@GRO	IVP@GRO:UP:sigDOWN	0.0353222	0.351508	0	33/45
MYCN	MA0104.4	IVP@GRO	IVP@GRO:UP:sigUP	0.0670389	0.351293	0	9/22
FOSL2::JUNB(var.2)	MA1139.1	IVP@GRO	IVP@GRO:DN:sigUP	0.0739887	0.350974	0	5/25
ARNT2	MA1464.1	IVP@GRO	IVP@GRO:LS:sigUP	0.0480789	0.350973	0	21/77
TGIF2LY	MA1572.1	IVP@GRO	IVP@GRO:UP:sigUP	0.0687551	0.350677	0	8/22
RFX4	MA0799.1	IVP@GRO	IVP@GRO:DN:sigDOWN	0.0777373	0.350555	0	4/14
KLF6	MA1517.1	IVP@GRO	IVP@GRO:UP:sigUP	0.0484522	0.350344	0	18/22
HNF4A(var.2)	MA1494.1	IVP@GRO	IVP@GRO:LS:sigUP	0.064103	0.350334	0	9/77
TGIF2LY	MA1572.1	IVP@GRO	IVP@GRO:UP:sigDOWN	0.053682	0.3503	0	16/45
GATA4	MA0482.2	IVP@GRO	IVP@GRO:LS:sigUP	0.0274547	0.349774	0	51/77
RFX3	MA0798.2	IVP@GRO	IVP@GRO:LS:sigDOWN	0.0458678	0.349709	0	22/45
GCM1	MA0646.1	IVP@GRO	IVP@GRO:LS:sigUP	0.0403225	0.349582	0	29/77
VDR	MA0693.2	IVP@GRO	IVP@GRO:UP:sigUP	0.0481246	0.349305	0	18/22
BARX2	MA1471.1	IVP@GRO	IVP@GRO:DN:sigUP	0.0526799	0.349288	0	16/25
MEF2B	MA0660.1	IVP@GRO	IVP@GRO:DN:sigDOWN	0.0758706	0.349106	0	2/14
Creb5	MA0840.1	IVP@GRO	IVP@GRO:DN:sigDOWN	0.0758412	0.349106	0	2/14
FOSL1::JUN	MA1128.1	IVP@GRO	IVP@GRO:LS:sigDOWN	0.0444391	0.348948	0	23/45
MAF::NFE2	MA0501.1	IVP@GRO	IVP@GRO:UP:sigUP	0.0716607	0.348942	0	6/22
INSM1	MA0155.1	IVP@GRO	IVP@GRO:UP:sigUP	0.0557339	0.348487	0	14/22
SOX18	MA1563.1	IVP@GRO	IVP@GRO:LS:sigDOWN	0.0555092	0.348476	0	14/45
SMAD5	MA1557.1	IVP@GRO	IVP@GRO:LS:sigUP	0.0539049	0.348402	0	15/77
RBPJ	MA1116.1	IVP@GRO	IVP@GRO:LS:sigUP	0.0165746	0.348253	0	73/77
LHX2	MA0700.2	IVP@GRO	IVP@GRO:UP:sigDOWN	0.0390425	0.348046	0	28/45
BARHL2	MA0635.1	IVP@GRO	IVP@GRO:DN:sigUP	0.0628781	0.347838	0	10/25
TP63	MA0525.2	IVP@GRO	IVP@GRO:LS:sigDOWN	0.0673618	0.347587	0	1/45
ZNF135	MA1587.1	IVP@GRO	IVP@GRO:DN:sigDOWN	0.071142	0.347422	0	7/14
NFIC	MA0161.2	IVP@GRO	IVP@GRO:UP:sigUP	0.0630002	0.347183	0	10/22
TCF4	MA0830.2	IVP@GRO	IVP@GRO:DN:sigUP	0.0431667	0.347061	0	21/25
Ar	MA0007.3	IVP@GRO	IVP@GRO:LS:sigUP	0.0655441	0.347048	0	7/77
SOX10	MA0442.2	IVP@GRO	IVP@GRO:DN:sigUP	0.0412877	0.347048	0	22/25
THAP1	MA0597.1	IVP@GRO	IVP@GRO:DN:sigUP	0.0624208	0.346973	0	10/25
GBX2	MA0890.1	IVP@GRO	IVP@GRO:DN:sigDOWN	0.0679592	0.345318	0	8/14
PRDM1	MA0508.3	IVP@GRO	IVP@GRO:DN:sigUP	0.0427441	0.345318	0	21/25
CENPB	MA0637.1	IVP@GRO	IVP@GRO:UP:sigUP	0.0734107	0.34526	0	3/22
EHF	MA0598.3	IVP@GRO	IVP@GRO:UP:sigDOWN	0.0282325	0.345128	0	39/45
POU3F2	MA0787.1	IVP@GRO	IVP@GRO:LS:sigUP	0.0290381	0.345123	0	45/77
KLF6	MA1517.1	IVP@GRO	IVP@GRO:DN:sigDOWN	0.0548713	0.345072	0	13/14
HOXB8	MA1502.1	IVP@GRO	IVP@GRO:LS:sigDOWN	0.0398155	0.345059	0	26/45
CREB1	MA0018.4	IVP@GRO	IVP@GRO:UP:sigUP	0.0561873	0.344938	0	13/22
FOSB::JUNB(var.2)	MA1136.1	IVP@GRO	IVP@GRO:DN:sigUP	0.0687527	0.344648	0	6/25
ATF2	MA1632.1	IVP@GRO	IVP@GRO:LS:sigDOWN	0.0469669	0.34445	0	19/45
ELK1	MA0028.2	IVP@GRO	IVP@GRO:DN:sigDOWN	0.0733155	0.344426	0	5/14
RFX1	MA0509.2	IVP@GRO	IVP@GRO:UP:sigDOWN	0.0415344	0.344352	0	24/45
HES1	MA1099.2	IVP@GRO	IVP@GRO:DN:sigDOWN	0.0675022	0.344346	0	8/14
PITX2	MA1547.1	IVP@GRO	IVP@GRO:DN:sigDOWN	0.0628516	0.344121	0	10/14
IRF3	MA1418.1	IVP@GRO	IVP@GRO:DN:sigDOWN	0.0733087	0.343439	0	2/14
SHOX	MA0630.1	IVP@GRO	IVP@GRO:LS:sigDOWN	0.0486702	0.343075	0	17/45
MAFG	MA0659.2	IVP@GRO	IVP@GRO:DN:sigDOWN	0.0668088	0.342775	0	8/14
SREBF2	MA0596.1	IVP@GRO	IVP@GRO:DN:sigDOWN	0.0666872	0.342407	0	8/14
HOXD4	MA1507.1	IVP@GRO	IVP@GRO:UP:sigUP	0.0496853	0.342297	0	16/22
TEAD1	MA0090.3	IVP@GRO	IVP@GRO:LS:sigDOWN	0.0359361	0.341936	0	29/45
PDX1	MA0132.2	IVP@GRO	IVP@GRO:LS:sigDOWN	0.0342411	0.341894	0	31/45
USF2	MA0526.3	IVP@GRO	IVP@GRO:UP:sigUP	0.0583921	0.341782	0	11/22
TBX18	MA1565.1	IVP@GRO	IVP@GRO:DN:sigDOWN	0.0595079	0.341716	0	11/14
Hmx3	MA0898.1	IVP@GRO	IVP@GRO:DN:sigDOWN	0.0701619	0.341565	0	6/14
PAX3(var.2)	MA1546.1	IVP@GRO	IVP@GRO:DN:sigUP	0.0698761	0.341247	0	4/25
CREB3L4	MA1474.1	IVP@GRO	IVP@GRO:DN:sigUP	0.0610653	0.340852	0	9/25
MYF6	MA0667.1	IVP@GRO	IVP@GRO:UP:sigUP	0.0615292	0.340813	0	9/22
MEIS1	MA0498.2	IVP@GRO	IVP@GRO:LS:sigDOWN	0.0371523	0.340434	0	27/45
EN1	MA0027.2	IVP@GRO	IVP@GRO:LS:sigUP	0.0274975	0.34041	0	45/77
Foxd3	MA0041.1	IVP@GRO	IVP@GRO:DN:sigUP	0.0397252	0.34019	0	22/25
EOMES	MA0800.1	IVP@GRO	IVP@GRO:LS:sigDOWN	0.0386204	0.33954	0	25/45
FOXE1	MA1487.1	IVP@GRO	IVP@GRO:DN:sigDOWN	0.0689976	0.339327	0	6/14
TBX15	MA0803.1	IVP@GRO	IVP@GRO:DN:sigDOWN	0.0609628	0.339289	0	10/14
HOXB13	MA0901.2	IVP@GRO	IVP@GRO:DN:sigDOWN	0.0609364	0.339289	0	10/14
HOXB8	MA1502.1	IVP@GRO	IVP@GRO:DN:sigUP	0.0516687	0.338992	0	14/25
RARG(var.3)	MA1553.1	IVP@GRO	IVP@GRO:DN:sigUP	0.0671262	0.338875	0	5/25
FOXC1	MA0032.2	IVP@GRO	IVP@GRO:UP:sigDOWN	0.0278231	0.33879	0	38/45
FOSL1::JUN(var.2)	MA1129.1	IVP@GRO	IVP@GRO:LS:sigUP	0.0457511	0.33878	0	17/77
Dlx2	MA0885.1	IVP@GRO	IVP@GRO:LS:sigDOWN	0.0324263	0.338728	0	32/45
mix-a	MA0621.1	IVP@GRO	IVP@GRO:LS:sigUP	0.0313097	0.33857	0	36/77
DLX6	MA0882.1	IVP@GRO	IVP@GRO:DN:sigUP	0.0482261	0.338031	0	16/25
EBF1	MA0154.4	IVP@GRO	IVP@GRO:DN:sigUP	0.0466111	0.337789	0	17/25
NOTO	MA0710.1	IVP@GRO	IVP@GRO:UP:sigDOWN	0.0353369	0.33773	0	28/45
FOSL1	MA0477.2	IVP@GRO	IVP@GRO:LS:sigDOWN	0.042313	0.337076	0	20/45
SIX2	MA1119.1	IVP@GRO	IVP@GRO:DN:sigDOWN	0.0638833	0.336395	0	8/14
NFATC1	MA0624.1	IVP@GRO	IVP@GRO:UP:sigUP	0.0459208	0.336195	0	17/22
ETV1	MA0761.2	IVP@GRO	IVP@GRO:DN:sigUP	0.0387183	0.33603	0	22/25
MTF1	MA0863.1	IVP@GRO	IVP@GRO:DN:sigUP	0.068048	0.335745	0	3/25
POU4F1	MA0790.1	IVP@GRO	IVP@GRO:LS:sigUP	0.0243572	0.335706	0	49/77
FOXO6	MA0849.1	IVP@GRO	IVP@GRO:DN:sigUP	0.0458239	0.335618	0	17/25
CDX2	MA0465.2	IVP@GRO	IVP@GRO:UP:sigDOWN	0.0307734	0.335561	0	33/45
PRDM1	MA0508.3	IVP@GRO	IVP@GRO:UP:sigUP	0.0424717	0.33554	0	19/22
TBX4	MA0806.1	IVP@GRO	IVP@GRO:DN:sigUP	0.0457297	0.335519	0	17/25
ZSCAN4	MA1155.1	IVP@GRO	IVP@GRO:DN:sigUP	0.0666822	0.335306	0	4/25
RFX3	MA0798.2	IVP@GRO	IVP@GRO:UP:sigUP	0.0551683	0.335204	0	11/22
ONECUT3	MA0757.1	IVP@GRO	IVP@GRO:LS:sigDOWN	0.04451	0.334833	0	17/45
Esrrg	MA0643.1	IVP@GRO	IVP@GRO:DN:sigUP	0.0496332	0.33437	0	14/25
Ptf1a	MA1618.1	IVP@GRO	IVP@GRO:DN:sigUP	0.0425183	0.334255	0	19/25
RELB	MA1117.1	IVP@GRO	IVP@GRO:UP:sigDOWN	0.0405646	0.333332	0	20/45
Dmrt1	MA1603.1	IVP@GRO	IVP@GRO:DN:sigUP	0.0491186	0.333289	0	14/25
FOS::JUN(var.2)	MA1126.1	IVP@GRO	IVP@GRO:UP:sigUP	0.0592801	0.333226	0	8/22
Nr2e1	MA0676.1	IVP@GRO	IVP@GRO:LS:sigDOWN	0.0293486	0.333142	0	34/45
NR2C2	MA0504.1	IVP@GRO	IVP@GRO:DN:sigUP	0.0460852	0.332766	0	16/25
ZBTB32	MA1580.1	IVP@GRO	IVP@GRO:LS:sigUP	0.0345902	0.33225	0	26/77
FOXO3	MA0157.2	IVP@GRO	IVP@GRO:LS:sigUP	0.0293652	0.332249	0	35/77
ZBTB7B	MA0694.1	IVP@GRO	IVP@GRO:UP:sigUP	0.0569202	0.33207	0	9/22
Creb5	MA0840.1	IVP@GRO	IVP@GRO:LS:sigDOWN	0.05883	0.331682	0	6/45
FOXP3	MA0850.1	IVP@GRO	IVP@GRO:UP:sigUP	0.0488707	0.33158	0	14/22
BHLHE41	MA0636.1	IVP@GRO	IVP@GRO:UP:sigUP	0.06633	0.331437	0	2/22
PAX9	MA0781.1	IVP@GRO	IVP@GRO:LS:sigDOWN	0.0621464	0.330988	0	1/45
POU5F1B	MA0792.1	IVP@GRO	IVP@GRO:DN:sigUP	0.0452817	0.330839	0	16/25
RORC	MA1151.1	IVP@GRO	IVP@GRO:UP:sigUP	0.0498141	0.330447	0	13/22
MEOX1	MA0661.1	IVP@GRO	IVP@GRO:LS:sigUP	0.0271318	0.330224	0	38/77
CEBPE	MA0837.1	IVP@GRO	IVP@GRO:UP:sigUP	0.0610593	0.330159	0	6/22
NR1H4::RXRA	MA1146.1	IVP@GRO	IVP@GRO:UP:sigUP	0.0574141	0.329927	0	8/22
MZF1(var.2)	MA0057.1	IVP@GRO	IVP@GRO:DN:sigDOWN	0.0533828	0.329789	0	12/14
NEUROD2	MA0668.1	IVP@GRO	IVP@GRO:DN:sigUP	0.0533117	0.329748	0	10/25
RARA(var.2)	MA0730.1	IVP@GRO	IVP@GRO:DN:sigUP	0.0649845	0.329534	0	2/25
MAFG	MA0659.2	IVP@GRO	IVP@GRO:DN:sigUP	0.0474286	0.329524	0	14/25
NFIX(var.2)	MA1528.1	IVP@GRO	IVP@GRO:LS:sigUP	0.0358709	0.328986	0	22/77
POU3F3	MA0788.1	IVP@GRO	IVP@GRO:UP:sigDOWN	0.0314475	0.328974	0	29/45
MAZ	MA1522.1	IVP@GRO	IVP@GRO:LS:sigUP	0.0207337	0.328943	0	54/77
THRB	MA1574.1	IVP@GRO	IVP@GRO:UP:sigUP	0.0532758	0.328219	0	10/22
BHLHE40	MA0464.2	IVP@GRO	IVP@GRO:LS:sigDOWN	0.0495166	0.327658	0	10/45
ZNF24	MA1124.1	IVP@GRO	IVP@GRO:DN:sigDOWN	0.0644422	0.327632	0	5/14
CUX1	MA0754.1	IVP@GRO	IVP@GRO:UP:sigDOWN	0.0428045	0.327455	0	15/45
TBX3	MA1566.1	IVP@GRO	IVP@GRO:LS:sigDOWN	0.0352585	0.327437	0	23/45
POU1F1	MA0784.1	IVP@GRO	IVP@GRO:UP:sigUP	0.0498141	0.327274	0	12/22
KLF11	MA1512.1	IVP@GRO	IVP@GRO:DN:sigUP	0.0365974	0.327035	0	22/25
ESR2	MA0258.2	IVP@GRO	IVP@GRO:LS:sigUP	0.0205455	0.327028	0	53/77
BARHL1	MA0877.2	IVP@GRO	IVP@GRO:UP:sigUP	0.0632909	0.326391	0	3/22
Znf423	MA0116.1	IVP@GRO	IVP@GRO:UP:sigDOWN	0.0445828	0.326309	0	13/45
ZBTB18	MA0698.1	IVP@GRO	IVP@GRO:LS:sigUP	0.0255444	0.326143	0	38/77
Bhlha15	MA0607.1	IVP@GRO	IVP@GRO:LS:sigDOWN	0.0279433	0.325926	0	33/45
VSX2	MA0726.1	IVP@GRO	IVP@GRO:LS:sigUP	0.0264591	0.325197	0	35/77
ZNF282	MA1154.1	IVP@GRO	IVP@GRO:UP:sigUP	0.0622856	0.32441	0	3/22
Stat5a::Stat5b	MA0519.1	IVP@GRO	IVP@GRO:LS:sigDOWN	0.0262648	0.324209	0	35/45
ZNF16	MA1654.1	IVP@GRO	IVP@GRO:UP:sigDOWN	0.0562233	0.324087	0	5/45
TBX2	MA0688.1	IVP@GRO	IVP@GRO:DN:sigDOWN	0.0564049	0.323744	0	9/14
ASCL1	MA1100.2	IVP@GRO	IVP@GRO:DN:sigUP	0.0390495	0.32374	0	19/25
SCRT1	MA0743.2	IVP@GRO	IVP@GRO:LS:sigUP	0.0241321	0.323574	0	39/77
GRHL2	MA1105.2	IVP@GRO	IVP@GRO:LS:sigDOWN	0.0288601	0.323272	0	30/45
HOXC12	MA0906.1	IVP@GRO	IVP@GRO:DN:sigDOWN	0.0639531	0.322988	0	3/14
PAX5	MA0014.3	IVP@GRO	IVP@GRO:LS:sigUP	0.0288856	0.322971	0	28/77
Ascl2	MA0816.1	IVP@GRO	IVP@GRO:LS:sigDOWN	0.0278301	0.321844	0	31/45
MLXIPL	MA0664.1	IVP@GRO	IVP@GRO:LS:sigUP	0.0339073	0.321078	0	19/77
GSX2	MA0893.2	IVP@GRO	IVP@GRO:UP:sigDOWN	0.0304702	0.321047	0	26/45
CDX4	MA1473.1	IVP@GRO	IVP@GRO:DN:sigDOWN	0.0593801	0.320875	0	6/14
RREB1	MA0073.1	IVP@GRO	IVP@GRO:DN:sigUP	0.0351302	0.320731	0	22/25
FOSL1::JUND(var.2)	MA1143.1	IVP@GRO	IVP@GRO:UP:sigDOWN	0.0423025	0.320243	0	12/45
NR1I3	MA1534.1	IVP@GRO	IVP@GRO:LS:sigDOWN	0.0272321	0.320003	0	31/45
TFAP2A	MA0003.4	IVP@GRO	IVP@GRO:UP:sigUP	0.0417206	0.319999	0	16/22
CUX1	MA0754.1	IVP@GRO	IVP@GRO:LS:sigDOWN	0.0395914	0.319581	0	14/45
FOSB::JUN	MA1127.1	IVP@GRO	IVP@GRO:UP:sigDOWN	0.0417168	0.319295	0	12/45
CREB3	MA0638.1	IVP@GRO	IVP@GRO:DN:sigUP	0.057136	0.319035	0	4/25
SOX10	MA0442.2	IVP@GRO	IVP@GRO:UP:sigUP	0.0370966	0.318887	0	20/22
LBX2	MA0699.1	IVP@GRO	IVP@GRO:DN:sigDOWN	0.0597275	0.318868	0	5/14
CDX1	MA0878.2	IVP@GRO	IVP@GRO:DN:sigDOWN	0.0595108	0.318621	0	5/14
MXI1	MA1108.2	IVP@GRO	IVP@GRO:LS:sigUP	0.015388	0.318433	0	65/77
MEF2C	MA0497.1	IVP@GRO	IVP@GRO:DN:sigDOWN	0.052695	0.318395	0	10/14
SMAD5	MA1557.1	IVP@GRO	IVP@GRO:LS:sigDOWN	0.0451233	0.318155	0	9/45
TBX21	MA0690.1	IVP@GRO	IVP@GRO:DN:sigDOWN	0.0565932	0.318116	0	7/14
HOXC8	MA1505.1	IVP@GRO	IVP@GRO:DN:sigDOWN	0.0612736	0.317838	0	3/14
GCM2	MA0767.1	IVP@GRO	IVP@GRO:LS:sigDOWN	0.0329178	0.317238	0	20/45
Lhx3	MA0135.1	IVP@GRO	IVP@GRO:DN:sigUP	0.0439626	0.317057	0	12/25
MAFF	MA0495.3	IVP@GRO	IVP@GRO:UP:sigDOWN	0.028275	0.316895	0	27/45
NR4A2	MA0160.1	IVP@GRO	IVP@GRO:DN:sigUP	0.0377227	0.316834	0	18/25
ETV2	MA0762.1	IVP@GRO	IVP@GRO:LS:sigUP	0.0259666	0.316754	0	28/77
NKX2-2	MA1645.1	IVP@GRO	IVP@GRO:UP:sigUP	0.0405	0.316634	0	16/22
FOSL2::JUNB(var.2)	MA1139.1	IVP@GRO	IVP@GRO:LS:sigUP	0.0349845	0.316569	0	15/77
IRF2	MA0051.1	IVP@GRO	IVP@GRO:UP:sigDOWN	0.0357309	0.316278	0	16/45
ALX3	MA0634.1	IVP@GRO	IVP@GRO:DN:sigUP	0.0446045	0.316141	0	11/25
Mlxip	MA0622.1	IVP@GRO	IVP@GRO:LS:sigUP	0.0255234	0.31583	0	28/77
KLF11	MA1512.1	IVP@GRO	IVP@GRO:DN:sigDOWN	0.0480255	0.315634	0	13/14
NFE2	MA0841.1	IVP@GRO	IVP@GRO:LS:sigDOWN	0.0527203	0.3153	0	4/45
ONECUT1	MA0679.2	IVP@GRO	IVP@GRO:UP:sigUP	0.0417686	0.314792	0	14/22
JUNB(var.2)	MA1140.2	IVP@GRO	IVP@GRO:LS:sigDOWN	0.0523604	0.314663	0	4/45
Arnt	MA0004.1	IVP@GRO	IVP@GRO:LS:sigUP	0.0250133	0.314612	0	28/77
MEOX1	MA0661.1	IVP@GRO	IVP@GRO:UP:sigUP	0.0448298	0.314502	0	11/22
Nr2e3	MA0164.1	IVP@GRO	IVP@GRO:DN:sigDOWN	0.0533398	0.314089	0	8/14
FOSL1::JUN(var.2)	MA1129.1	IVP@GRO	IVP@GRO:DN:sigDOWN	0.0591306	0.313953	0	3/14
NR1H2::RXRA	MA0115.1	IVP@GRO	IVP@GRO:UP:sigUP	0.0576534	0.313863	0	2/22
NEUROG2	MA0669.1	IVP@GRO	IVP@GRO:UP:sigUP	0.0529407	0.313605	0	5/22
IRF6	MA1509.1	IVP@GRO	IVP@GRO:LS:sigDOWN	0.0472493	0.313541	0	6/45
GCM2	MA0767.1	IVP@GRO	IVP@GRO:LS:sigUP	0.0223236	0.313381	0	33/77
USF2	MA0526.3	IVP@GRO	IVP@GRO:UP:sigDOWN	0.0297119	0.3133	0	22/45
PRRX1	MA0716.1	IVP@GRO	IVP@GRO:LS:sigUP	0.017548	0.312971	0	49/77
HIC2	MA0738.1	IVP@GRO	IVP@GRO:DN:sigUP	0.0362405	0.312899	0	18/25
FERD3L	MA1485.1	IVP@GRO	IVP@GRO:UP:sigDOWN	0.0433107	0.312859	0	8/45
ZIC5	MA1584.1	IVP@GRO	IVP@GRO:LS:sigUP	0.0370397	0.312756	0	11/77
HOXC12	MA0906.1	IVP@GRO	IVP@GRO:UP:sigDOWN	0.0389924	0.312702	0	11/45
FOSL1::JUND(var.2)	MA1143.1	IVP@GRO	IVP@GRO:UP:sigUP	0.0503284	0.312228	0	6/22
MEF2C	MA0497.1	IVP@GRO	IVP@GRO:LS:sigDOWN	0.0234157	0.312125	0	34/45
EMX1	MA0612.2	IVP@GRO	IVP@GRO:DN:sigUP	0.0414288	0.312114	0	12/25
SPIC	MA0687.1	IVP@GRO	IVP@GRO:DN:sigDOWN	0.0499507	0.311601	0	10/14
FOSB::JUN	MA1127.1	IVP@GRO	IVP@GRO:LS:sigUP	0.0277699	0.311583	0	20/77
FOSL2::JUN(var.2)	MA1131.1	IVP@GRO	IVP@GRO:LS:sigUP	0.0259203	0.31155	0	23/77
Sox17	MA0078.1	IVP@GRO	IVP@GRO:LS:sigDOWN	0.0235911	0.311416	0	33/45
Foxj2	MA0614.1	IVP@GRO	IVP@GRO:UP:sigDOWN	0.0243846	0.31137	0	31/45
HOXC9	MA0485.2	IVP@GRO	IVP@GRO:LS:sigUP	0.0273196	0.310705	0	20/77
ZNF740	MA0753.2	IVP@GRO	IVP@GRO:DN:sigDOWN	0.0475288	0.310128	0	12/14
MEIS3	MA0775.1	IVP@GRO	IVP@GRO:LS:sigDOWN	0.0231143	0.309912	0	33/45
ZBTB18	MA0698.1	IVP@GRO	IVP@GRO:DN:sigUP	0.0400355	0.309535	0	12/25
KLF14	MA0740.1	IVP@GRO	IVP@GRO:UP:sigDOWN	0.0297513	0.309353	0	19/45
TFEC	MA0871.2	IVP@GRO	IVP@GRO:DN:sigDOWN	0.05561	0.309311	0	4/14
MEIS3	MA0775.1	IVP@GRO	IVP@GRO:DN:sigUP	0.0349386	0.30927	0	18/25
TBX19	MA0804.1	IVP@GRO	IVP@GRO:DN:sigDOWN	0.0571326	0.30894	0	2/14
FOXI1	MA0042.2	IVP@GRO	IVP@GRO:LS:sigDOWN	0.0220735	0.308631	0	35/45
FOXO4	MA0848.1	IVP@GRO	IVP@GRO:LS:sigDOWN	0.0220735	0.308631	0	35/45
KLF14	MA0740.1	IVP@GRO	IVP@GRO:LS:sigUP	0.0193608	0.308052	0	35/77
TBX1	MA0805.1	IVP@GRO	IVP@GRO:LS:sigUP	0.0166367	0.307907	0	46/77
NR4A2	MA0160.1	IVP@GRO	IVP@GRO:UP:sigDOWN	0.0224908	0.307816	0	33/45
Rarb	MA0857.1	IVP@GRO	IVP@GRO:DN:sigUP	0.054115	0.3074	0	1/25
Alx4	MA0853.1	IVP@GRO	IVP@GRO:UP:sigDOWN	0.0323333	0.307069	0	14/45
FOXI1	MA0042.2	IVP@GRO	IVP@GRO:DN:sigUP	0.0334121	0.306731	0	19/25
FOXO4	MA0848.1	IVP@GRO	IVP@GRO:DN:sigUP	0.0334121	0.306731	0	19/25
Sox11	MA0869.1	IVP@GRO	IVP@GRO:LS:sigUP	0.0527285	0.305991	0	1/77
ZNF24	MA1124.1	IVP@GRO	IVP@GRO:LS:sigDOWN	0.0293041	0.305964	0	17/45
Arid3b	MA0601.1	IVP@GRO	IVP@GRO:UP:sigUP	0.0358535	0.3059	0	17/22
BHLHE40	MA0464.2	IVP@GRO	IVP@GRO:UP:sigUP	0.0480504	0.305655	0	5/22
POU2F3	MA0627.2	IVP@GRO	IVP@GRO:UP:sigUP	0.0377951	0.305578	0	14/22
MXI1	MA1108.2	IVP@GRO	IVP@GRO:UP:sigUP	0.0345311	0.305491	0	19/22
HIC2	MA0738.1	IVP@GRO	IVP@GRO:LS:sigDOWN	0.0222512	0.305155	0	31/45
PHOX2A	MA0713.1	IVP@GRO	IVP@GRO:DN:sigUP	0.0376526	0.304931	0	12/25
POU2F1	MA0785.1	IVP@GRO	IVP@GRO:LS:sigUP	0.0150747	0.30488	0	49/77
TGIF2LY	MA1572.1	IVP@GRO	IVP@GRO:DN:sigDOWN	0.0518853	0.304842	0	5/14
RARB(var.3)	MA1552.1	IVP@GRO	IVP@GRO:DN:sigUP	0.0465827	0.304769	0	5/25
NR2C1	MA1535.1	IVP@GRO	IVP@GRO:LS:sigDOWN	0.0198854	0.3041	0	39/45
POU2F3	MA0627.2	IVP@GRO	IVP@GRO:UP:sigDOWN	0.0225473	0.304084	0	29/45
CDX4	MA1473.1	IVP@GRO	IVP@GRO:LS:sigUP	0.0168459	0.303899	0	38/77
HOXD3	MA0912.2	IVP@GRO	IVP@GRO:UP:sigDOWN	0.0252373	0.303673	0	22/45
THAP1	MA0597.1	IVP@GRO	IVP@GRO:DN:sigDOWN	0.0501244	0.303652	0	6/14
POU4F2	MA0683.1	IVP@GRO	IVP@GRO:DN:sigDOWN	0.0542351	0.302917	0	2/14
ARNT::HIF1A	MA0259.1	IVP@GRO	IVP@GRO:UP:sigDOWN	0.026946	0.302904	0	18/45
KLF10	MA1511.1	IVP@GRO	IVP@GRO:DN:sigDOWN	0.0448601	0.302285	0	13/14
Rarg	MA0859.1	IVP@GRO	IVP@GRO:LS:sigUP	0.043167	0.302198	0	4/77
NR2C2(var.2)	MA1536.1	IVP@GRO	IVP@GRO:LS:sigUP	0.0159394	0.302098	0	39/77
EBF3	MA1637.1	IVP@GRO	IVP@GRO:LS:sigUP	0.0142927	0.301795	0	48/77
HESX1	MA0894.1	IVP@GRO	IVP@GRO:LS:sigUP	0.0139663	0.301631	0	50/77
Shox2	MA0720.1	IVP@GRO	IVP@GRO:LS:sigUP	0.0138048	0.301617	0	51/77
POU5F1	MA1115.1	IVP@GRO	IVP@GRO:DN:sigDOWN	0.0465175	0.301586	0	9/14
HAND2	MA1638.1	IVP@GRO	IVP@GRO:UP:sigDOWN	0.0191235	0.301465	0	40/45
ZNF282	MA1154.1	IVP@GRO	IVP@GRO:DN:sigDOWN	0.0533333	0.301169	0	2/14
REST	MA0138.2	IVP@GRO	IVP@GRO:UP:sigDOWN	0.0370991	0.301032	0	7/45
Six3	MA0631.1	IVP@GRO	IVP@GRO:UP:sigDOWN	0.0294939	0.300818	0	13/45
FOSL2::JUNB(var.2)	MA1139.1	IVP@GRO	IVP@GRO:UP:sigDOWN	0.0336649	0.300477	0	9/45
INSM1	MA0155.1	IVP@GRO	IVP@GRO:LS:sigDOWN	0.0214531	0.300214	0	28/45
SOX4	MA0867.2	IVP@GRO	IVP@GRO:LS:sigDOWN	0.0187763	0.300168	0	41/45
HOXA5	MA0158.2	IVP@GRO	IVP@GRO:LS:sigUP	0.0145055	0.299381	0	41/77
NR2F6(var.3)	MA1539.1	IVP@GRO	IVP@GRO:LS:sigDOWN	0.045187	0.299149	0	3/45
ZBTB6	MA1581.1	IVP@GRO	IVP@GRO:DN:sigDOWN	0.0443924	0.29895	0	11/14
NFAT5	MA0606.1	IVP@GRO	IVP@GRO:DN:sigDOWN	0.0440397	0.298648	0	12/14
NR1D1	MA1531.1	IVP@GRO	IVP@GRO:UP:sigDOWN	0.037403	0.298546	0	6/45
Dux	MA0611.1	IVP@GRO	IVP@GRO:DN:sigUP	0.0323175	0.298413	0	15/25
RFX5	MA0510.2	IVP@GRO	IVP@GRO:DN:sigUP	0.046574	0.298058	0	3/25
TFAP2C(var.2)	MA0814.2	IVP@GRO	IVP@GRO:DN:sigDOWN	0.0437145	0.29751	0	12/14
Lhx3	MA0135.1	IVP@GRO	IVP@GRO:DN:sigDOWN	0.0466351	0.297322	0	6/14
SCRT2	MA0744.2	IVP@GRO	IVP@GRO:LS:sigDOWN	0.0210966	0.29714	0	25/45
VAX2	MA0723.1	IVP@GRO	IVP@GRO:DN:sigUP	0.0337242	0.296049	0	11/25
MAX::MYC	MA0059.1	IVP@GRO	IVP@GRO:UP:sigUP	0.0369501	0.296038	0	9/22
CENPB	MA0637.1	IVP@GRO	IVP@GRO:DN:sigUP	0.042795	0.295648	0	4/25
Nkx2-5(var.2)	MA0503.1	IVP@GRO	IVP@GRO:LS:sigUP	0.0115013	0.295601	0	59/77
DLX5	MA1476.1	IVP@GRO	IVP@GRO:LS:sigDOWN	0.0188743	0.295557	0	32/45
CUX2	MA0755.1	IVP@GRO	IVP@GRO:UP:sigDOWN	0.0263279	0.295501	0	13/45
FOXO6	MA0849.1	IVP@GRO	IVP@GRO:LS:sigDOWN	0.0189322	0.295267	0	31/45
CEBPG(var.2)	MA1636.1	IVP@GRO	IVP@GRO:UP:sigDOWN	0.0223293	0.295083	0	19/45
NFATC3	MA0625.1	IVP@GRO	IVP@GRO:LS:sigUP	0.0111643	0.294658	0	61/77
NRF1	MA0506.1	IVP@GRO	IVP@GRO:DN:sigDOWN	0.0437471	0.294533	0	8/14
RBPJ	MA1116.1	IVP@GRO	IVP@GRO:DN:sigUP	0.0288152	0.294441	0	24/25
Mecom	MA0029.1	IVP@GRO	IVP@GRO:LS:sigUP	0.0143348	0.294348	0	31/77
TFAP2B(var.2)	MA0812.1	IVP@GRO	IVP@GRO:LS:sigDOWN	0.0200643	0.294168	0	24/45
HOXB5	MA0904.2	IVP@GRO	IVP@GRO:UP:sigUP	0.0356519	0.293836	0	9/22
MAX	MA0058.3	IVP@GRO	IVP@GRO:LS:sigUP	0.0146856	0.293179	0	27/77
CEBPB	MA0466.2	IVP@GRO	IVP@GRO:UP:sigUP	0.0419825	0.293075	0	4/22
HOXB13	MA0901.2	IVP@GRO	IVP@GRO:UP:sigDOWN	0.0175851	0.29268	0	36/45
TFAP2B(var.2)	MA0812.1	IVP@GRO	IVP@GRO:LS:sigUP	0.0119532	0.291949	0	39/77
SOX21	MA0866.1	IVP@GRO	IVP@GRO:DN:sigUP	0.0482841	0.291489	0	1/25
POU3F1	MA0786.1	IVP@GRO	IVP@GRO:UP:sigUP	0.0312409	0.291353	0	15/22
FOXB1	MA0845.1	IVP@GRO	IVP@GRO:DN:sigDOWN	0.0417877	0.291273	0	9/14
RAX	MA0718.1	IVP@GRO	IVP@GRO:LS:sigDOWN	0.0182939	0.291102	0	26/45
RFX1	MA0509.2	IVP@GRO	IVP@GRO:LS:sigDOWN	0.0189163	0.291055	0	23/45
Rhox11	MA0629.1	IVP@GRO	IVP@GRO:LS:sigUP	0.0118486	0.290912	0	36/77
Tcf21	MA0832.1	IVP@GRO	IVP@GRO:UP:sigDOWN	0.0286506	0.290823	0	8/45
HIC2	MA0738.1	IVP@GRO	IVP@GRO:LS:sigUP	0.0104227	0.290511	0	51/77
HES1	MA1099.2	IVP@GRO	IVP@GRO:UP:sigUP	0.033253	0.289711	0	9/22
RFX4	MA0799.1	IVP@GRO	IVP@GRO:LS:sigUP	0.0151764	0.289671	0	20/77
FOSL2::JUN(var.2)	MA1131.1	IVP@GRO	IVP@GRO:DN:sigDOWN	0.0442224	0.289646	0	4/14
TCF21(var.2)	MA1568.1	IVP@GRO	IVP@GRO:UP:sigDOWN	0.0197104	0.289423	0	18/45
VEZF1	MA1578.1	IVP@GRO	IVP@GRO:DN:sigUP	0.0272738	0.289303	0	20/25
OSR2	MA1646.1	IVP@GRO	IVP@GRO:LS:sigUP	0.00990905	0.289211	0	63/77
MSANTD3	MA1523.1	IVP@GRO	IVP@GRO:LS:sigDOWN	0.0168962	0.28917	0	30/45
NFE2	MA0841.1	IVP@GRO	IVP@GRO:DN:sigUP	0.0442075	0.288951	0	2/25
Lhx4	MA0704.1	IVP@GRO	IVP@GRO:UP:sigDOWN	0.0184489	0.28893	0	21/45
LMX1A	MA0702.2	IVP@GRO	IVP@GRO:UP:sigDOWN	0.0184489	0.28893	0	21/45
LHX2	MA0700.2	IVP@GRO	IVP@GRO:LS:sigUP	0.0100881	0.288673	0	46/77
TCFL5	MA0632.2	IVP@GRO	IVP@GRO:DN:sigDOWN	0.0406267	0.287606	0	7/14
IRF8	MA0652.1	IVP@GRO	IVP@GRO:LS:sigUP	0.0413217	0.287495	0	2/77
NFYA	MA0060.3	IVP@GRO	IVP@GRO:DN:sigUP	0.0283234	0.287489	0	12/25
MEIS1(var.2)	MA1639.1	IVP@GRO	IVP@GRO:LS:sigUP	0.0097055	0.287183	0	43/77
VSX2	MA0726.1	IVP@GRO	IVP@GRO:DN:sigUP	0.0293223	0.287108	0	10/25
BATF3	MA0835.2	IVP@GRO	IVP@GRO:LS:sigDOWN	0.0168956	0.287056	0	24/45
MEIS1	MA0498.2	IVP@GRO	IVP@GRO:DN:sigDOWN	0.0399463	0.286948	0	8/14
Bach1::Mafk	MA0591.1	IVP@GRO	IVP@GRO:DN:sigDOWN	0.0425773	0.286889	0	4/14
FLI1	MA0475.2	IVP@GRO	IVP@GRO:UP:sigUP	0.0315371	0.286731	0	9/22
DUX4	MA0468.1	IVP@GRO	IVP@GRO:UP:sigDOWN	0.0185771	0.286498	0	17/45
Nr2e1	MA0676.1	IVP@GRO	IVP@GRO:DN:sigDOWN	0.0396122	0.286415	0	10/14
SOX10	MA0442.2	IVP@GRO	IVP@GRO:LS:sigUP	0.00960524	0.286144	0	68/77
CREB3L4(var.2)	MA1475.1	IVP@GRO	IVP@GRO:UP:sigDOWN	0.0239768	0.286079	0	9/45
Nr2f6(var.2)	MA0728.1	IVP@GRO	IVP@GRO:UP:sigUP	0.0399875	0.286014	0	3/22
DMRTA2	MA1478.1	IVP@GRO	IVP@GRO:LS:sigUP	0.00922903	0.285838	0	44/77
FOSL2::JUN(var.2)	MA1131.1	IVP@GRO	IVP@GRO:DN:sigUP	0.0313358	0.285689	0	7/25
GCM2	MA0767.1	IVP@GRO	IVP@GRO:DN:sigDOWN	0.0394511	0.285464	0	7/14
ZNF140	MA1589.1	IVP@GRO	IVP@GRO:LS:sigDOWN	0.0331738	0.285443	0	4/45
ZFP57	MA1583.1	IVP@GRO	IVP@GRO:LS:sigUP	0.0151852	0.285427	0	15/77
MAZ	MA1522.1	IVP@GRO	IVP@GRO:DN:sigDOWN	0.039964	0.285405	0	12/14
Spz1	MA0111.1	IVP@GRO	IVP@GRO:UP:sigDOWN	0.0155675	0.285083	0	28/45
JDP2(var.2)	MA0656.1	IVP@GRO	IVP@GRO:LS:sigDOWN	0.0328129	0.284864	0	4/45
BACH2(var.2)	MA1470.1	IVP@GRO	IVP@GRO:LS:sigDOWN	0.0448898	0.284752	0	1/45
SOX12	MA1561.1	IVP@GRO	IVP@GRO:UP:sigDOWN	0.0175474	0.284751	0	17/45
USF1	MA0093.3	IVP@GRO	IVP@GRO:DN:sigUP	0.0270798	0.284158	0	11/25
MYB	MA0100.3	IVP@GRO	IVP@GRO:UP:sigUP	0.0282981	0.284145	0	17/22
ZFP57	MA1583.1	IVP@GRO	IVP@GRO:LS:sigDOWN	0.0226834	0.284048	0	9/45
KLF5	MA0599.1	IVP@GRO	IVP@GRO:UP:sigUP	0.0298423	0.28398	0	21/22
KLF3	MA1516.1	IVP@GRO	IVP@GRO:DN:sigUP	0.0255093	0.283954	0	16/25
POU4F3	MA0791.1	IVP@GRO	IVP@GRO:LS:sigDOWN	0.0153231	0.283847	0	25/45
NKX2-5	MA0063.2	IVP@GRO	IVP@GRO:LS:sigDOWN	0.0154742	0.283687	0	23/45
Klf12	MA0742.1	IVP@GRO	IVP@GRO:DN:sigDOWN	0.0383752	0.283547	0	7/14
GFI1	MA0038.2	IVP@GRO	IVP@GRO:UP:sigUP	0.0303637	0.28342	0	8/22
SCRT2	MA0744.2	IVP@GRO	IVP@GRO:LS:sigUP	0.00836146	0.283376	0	42/77
MEIS1	MA0498.2	IVP@GRO	IVP@GRO:DN:sigUP	0.0254785	0.283258	0	14/25
VEZF1	MA1578.1	IVP@GRO	IVP@GRO:LS:sigUP	0.00819301	0.282975	0	54/77
NFIC(var.2)	MA1527.1	IVP@GRO	IVP@GRO:DN:sigUP	0.0372651	0.282555	0	3/25
POU4F2	MA0683.1	IVP@GRO	IVP@GRO:UP:sigUP	0.0350623	0.282068	0	4/22
RARB(var.3)	MA1552.1	IVP@GRO	IVP@GRO:DN:sigDOWN	0.041097	0.282012	0	3/14
MAFF	MA0495.3	IVP@GRO	IVP@GRO:DN:sigUP	0.0249365	0.281747	0	13/25
HES6	MA1493.1	IVP@GRO	IVP@GRO:UP:sigUP	0.0327706	0.281657	0	5/22
NR6A1	MA1541.1	IVP@GRO	IVP@GRO:LS:sigUP	0.00775772	0.281498	0	38/77
CDX1	MA0878.2	IVP@GRO	IVP@GRO:UP:sigUP	0.0283253	0.281355	0	9/22
POU2F3	MA0627.2	IVP@GRO	IVP@GRO:LS:sigUP	0.00752447	0.281174	0	48/77
MSC	MA0665.1	IVP@GRO	IVP@GRO:DN:sigDOWN	0.036992	0.281004	0	7/14
BARX2	MA1471.1	IVP@GRO	IVP@GRO:DN:sigDOWN	0.0369316	0.280975	0	8/14
JUN	MA0488.1	IVP@GRO	IVP@GRO:UP:sigDOWN	0.0150554	0.280247	0	17/45
ELK4	MA0076.2	IVP@GRO	IVP@GRO:DN:sigUP	0.0238988	0.280246	0	17/25
HES6	MA1493.1	IVP@GRO	IVP@GRO:LS:sigDOWN	0.018971	0.280135	0	10/45
FOXK2	MA1103.2	IVP@GRO	IVP@GRO:LS:sigUP	0.00730712	0.280045	0	52/77
HOXD8	MA0910.2	IVP@GRO	IVP@GRO:LS:sigUP	0.00706371	0.280015	0	41/77
TFAP2A(var.2)	MA0810.1	IVP@GRO	IVP@GRO:UP:sigDOWN	0.0134507	0.279786	0	27/45
PBX2	MA1113.2	IVP@GRO	IVP@GRO:DN:sigUP	0.0235314	0.279584	0	15/25
Pou5f1::Sox2	MA0142.1	IVP@GRO	IVP@GRO:LS:sigDOWN	0.013348	0.27951	0	26/45
NKX2-3	MA0672.1	IVP@GRO	IVP@GRO:DN:sigUP	0.0238822	0.279447	0	19/25
TFAP2B	MA0811.1	IVP@GRO	IVP@GRO:DN:sigUP	0.023478	0.279233	0	17/25
HSF2	MA0770.1	IVP@GRO	IVP@GRO:DN:sigDOWN	0.0379305	0.279177	0	4/14
Esrrg	MA0643.1	IVP@GRO	IVP@GRO:DN:sigDOWN	0.0357848	0.278862	0	8/14
TFE3	MA0831.2	IVP@GRO	IVP@GRO:UP:sigUP	0.0259222	0.278569	0	11/22
Pou5f1::Sox2	MA0142.1	IVP@GRO	IVP@GRO:UP:sigDOWN	0.0130046	0.278549	0	28/45
Npas2	MA0626.1	IVP@GRO	IVP@GRO:UP:sigUP	0.0262849	0.278525	0	10/22
LBX1	MA0618.1	IVP@GRO	IVP@GRO:UP:sigDOWN	0.0126738	0.277958	0	27/45
SMAD5	MA1557.1	IVP@GRO	IVP@GRO:DN:sigDOWN	0.038622	0.277743	0	3/14
NKX2-3	MA0672.1	IVP@GRO	IVP@GRO:LS:sigUP	0.00711412	0.277574	0	59/77
PBX3	MA1114.1	IVP@GRO	IVP@GRO:LS:sigDOWN	0.012598	0.277527	0	29/45
SOX21	MA0866.1	IVP@GRO	IVP@GRO:LS:sigUP	0.0306491	0.277494	0	3/77
Nkx2-5(var.2)	MA0503.1	IVP@GRO	IVP@GRO:UP:sigDOWN	0.0132895	0.277393	0	35/45
Foxo1	MA0480.1	IVP@GRO	IVP@GRO:DN:sigDOWN	0.0364385	0.277341	0	11/14
CREB3	MA0638.1	IVP@GRO	IVP@GRO:LS:sigDOWN	0.0225646	0.277135	0	6/45
Ascl2	MA0816.1	IVP@GRO	IVP@GRO:UP:sigUP	0.0252203	0.277076	0	15/22
KLF9	MA1107.2	IVP@GRO	IVP@GRO:UP:sigUP	0.0274996	0.277027	0	20/22
FOXK2	MA1103.2	IVP@GRO	IVP@GRO:UP:sigUP	0.0251301	0.276915	0	15/22
PRRX2	MA0075.3	IVP@GRO	IVP@GRO:DN:sigDOWN	0.0346953	0.276802	0	7/14
RORB	MA1150.1	IVP@GRO	IVP@GRO:LS:sigDOWN	0.012087	0.27661	0	24/45
THAP11	MA1573.1	IVP@GRO	IVP@GRO:DN:sigDOWN	0.0377238	0.276158	0	3/14
ZNF140	MA1589.1	IVP@GRO	IVP@GRO:UP:sigDOWN	0.027109	0.276157	0	4/45
RARA::RXRA	MA0159.1	IVP@GRO	IVP@GRO:UP:sigUP	0.0243408	0.275598	0	11/22
RBPJ	MA1116.1	IVP@GRO	IVP@GRO:UP:sigDOWN	0.015281	0.27493	0	43/45
NRL	MA0842.2	IVP@GRO	IVP@GRO:LS:sigDOWN	0.0128186	0.274883	0	14/45
NEUROD1	MA1109.1	IVP@GRO	IVP@GRO:DN:sigDOWN	0.0347039	0.274842	0	10/14
Stat5a::Stat5b	MA0519.1	IVP@GRO	IVP@GRO:UP:sigDOWN	0.0124893	0.274645	0	35/45
TCF7L2	MA0523.1	IVP@GRO	IVP@GRO:LS:sigUP	0.00601697	0.274641	0	56/77
HOXC4	MA1504.1	IVP@GRO	IVP@GRO:UP:sigUP	0.0244543	0.274505	0	16/22
LHX2	MA0700.2	IVP@GRO	IVP@GRO:DN:sigDOWN	0.0332478	0.274194	0	7/14
TEF	MA0843.1	IVP@GRO	IVP@GRO:UP:sigDOWN	0.0182914	0.273906	0	7/45
DMRTC2	MA1479.1	IVP@GRO	IVP@GRO:LS:sigDOWN	0.0107454	0.273805	0	23/45
TEAD1	MA0090.3	IVP@GRO	IVP@GRO:UP:sigDOWN	0.0110935	0.273687	0	29/45
MAF	MA1520.1	IVP@GRO	IVP@GRO:DN:sigDOWN	0.0335965	0.273661	0	5/14
HOXA2	MA0900.2	IVP@GRO	IVP@GRO:LS:sigUP	0.00512072	0.27363	0	49/77
BHLHA15(var.2)	MA1472.1	IVP@GRO	IVP@GRO:LS:sigDOWN	0.0121004	0.27344	0	35/45
TCF3	MA0522.3	IVP@GRO	IVP@GRO:DN:sigUP	0.0206016	0.272877	0	16/25
NR1D1	MA1531.1	IVP@GRO	IVP@GRO:UP:sigUP	0.0317306	0.27275	0	3/22
SOHLH2	MA1560.1	IVP@GRO	IVP@GRO:LS:sigDOWN	0.0124049	0.27262	0	12/45
NR2F1	MA0017.2	IVP@GRO	IVP@GRO:UP:sigUP	0.0232142	0.272494	0	15/22
NRL	MA0842.2	IVP@GRO	IVP@GRO:DN:sigDOWN	0.033561	0.27211	0	4/14
GLI2	MA0734.2	IVP@GRO	IVP@GRO:LS:sigDOWN	0.0126124	0.272029	0	11/45
HOXB6	MA1500.1	IVP@GRO	IVP@GRO:DN:sigDOWN	0.0320451	0.271946	0	6/14
Atoh1	MA0461.2	IVP@GRO	IVP@GRO:LS:sigUP	0.00335059	0.271677	0	32/77
SOX21	MA0866.1	IVP@GRO	IVP@GRO:UP:sigUP	0.0403307	0.271422	0	1/22
FOSB::JUN	MA1127.1	IVP@GRO	IVP@GRO:DN:sigUP	0.0229774	0.271306	0	6/25
RORA(var.2)	MA0072.1	IVP@GRO	IVP@GRO:DN:sigUP	0.0226884	0.270753	0	6/25
ESRRA	MA0592.3	IVP@GRO	IVP@GRO:UP:sigUP	0.0223558	0.27042	0	15/22
FOSL1::JUN(var.2)	MA1129.1	IVP@GRO	IVP@GRO:DN:sigUP	0.0239386	0.270158	0	5/25
E2F4	MA0470.2	IVP@GRO	IVP@GRO:LS:sigUP	0.0148905	0.270063	0	6/77
HOXB2	MA0902.2	IVP@GRO	IVP@GRO:LS:sigUP	0.00304659	0.269974	0	41/77
PBX1	MA0070.1	IVP@GRO	IVP@GRO:UP:sigDOWN	0.00882251	0.269927	0	21/45
FOSL2::JUND(var.2)	MA1145.1	IVP@GRO	IVP@GRO:LS:sigDOWN	0.0105686	0.269829	0	12/45
ARNT2	MA1464.1	IVP@GRO	IVP@GRO:UP:sigUP	0.0234973	0.269769	0	6/22
ATF7	MA0834.1	IVP@GRO	IVP@GRO:LS:sigDOWN	0.0265505	0.269737	0	3/45
TBX5	MA0807.1	IVP@GRO	IVP@GRO:UP:sigDOWN	0.00956503	0.269732	0	29/45
SPIC	MA0687.1	IVP@GRO	IVP@GRO:UP:sigUP	0.0223305	0.269268	0	16/22
Isl1	MA1608.1	IVP@GRO	IVP@GRO:LS:sigDOWN	0.00840526	0.269149	0	20/45
ZBTB33	MA0527.1	IVP@GRO	IVP@GRO:UP:sigDOWN	0.0163278	0.268784	0	6/45
FERD3L	MA1485.1	IVP@GRO	IVP@GRO:DN:sigDOWN	0.0331507	0.268614	0	3/14
VAX1	MA0722.1	IVP@GRO	IVP@GRO:UP:sigDOWN	0.0079287	0.268309	0	19/45
VSX1	MA0725.1	IVP@GRO	IVP@GRO:UP:sigDOWN	0.0079287	0.268309	0	19/45
NR1I3	MA1534.1	IVP@GRO	IVP@GRO:DN:sigDOWN	0.0308832	0.268148	0	9/14
MEIS1	MA0498.2	IVP@GRO	IVP@GRO:LS:sigUP	0.00270723	0.267944	0	45/77
TCFL5	MA0632.2	IVP@GRO	IVP@GRO:DN:sigUP	0.0169184	0.266815	0	12/25
Zfx	MA0146.2	IVP@GRO	IVP@GRO:LS:sigUP	0.00296213	0.266768	0	50/77
ARNT2	MA1464.1	IVP@GRO	IVP@GRO:LS:sigDOWN	0.00842115	0.266717	0	12/45
FOXD1	MA0031.1	IVP@GRO	IVP@GRO:UP:sigUP	0.020359	0.266453	0	7/22
BATF	MA1634.1	IVP@GRO	IVP@GRO:LS:sigDOWN	0.00708666	0.26629	0	23/45
RXRB(var.2)	MA1555.1	IVP@GRO	IVP@GRO:UP:sigUP	0.0243813	0.265823	0	4/22
TAL1::TCF3	MA0091.1	IVP@GRO	IVP@GRO:LS:sigDOWN	0.00702526	0.26582	0	24/45
KLF13	MA0657.1	IVP@GRO	IVP@GRO:LS:sigDOWN	0.0166225	0.265738	0	5/45
FOXA2	MA0047.3	IVP@GRO	IVP@GRO:UP:sigUP	0.0201768	0.265434	0	15/22
IKZF1	MA1508.1	IVP@GRO	IVP@GRO:DN:sigUP	0.0223376	0.264567	0	23/25
NHLH2	MA1529.1	IVP@GRO	IVP@GRO:UP:sigUP	0.0213273	0.264445	0	5/22
ZBTB32	MA1580.1	IVP@GRO	IVP@GRO:LS:sigDOWN	0.00618374	0.264381	0	14/45
MEOX1	MA0661.1	IVP@GRO	IVP@GRO:DN:sigUP	0.0154338	0.264194	0	11/25
HNF1B	MA0153.2	IVP@GRO	IVP@GRO:DN:sigUP	0.018208	0.264191	0	6/25
JDP2(var.2)	MA0656.1	IVP@GRO	IVP@GRO:UP:sigUP	0.0307807	0.264115	0	2/22
NFATC2	MA0152.1	IVP@GRO	IVP@GRO:LS:sigDOWN	0.0105896	0.26404	0	38/45
TFDP1	MA1122.1	IVP@GRO	IVP@GRO:LS:sigDOWN	0.00561788	0.263839	0	21/45
GMEB2	MA0862.1	IVP@GRO	IVP@GRO:LS:sigUP	0.00651819	0.263769	0	8/77
TFAP4(var.2)	MA1570.1	IVP@GRO	IVP@GRO:LS:sigDOWN	0.00691023	0.263714	0	28/45
Crx	MA0467.1	IVP@GRO	IVP@GRO:LS:sigDOWN	0.00598041	0.263556	0	24/45
DLX5	MA1476.1	IVP@GRO	IVP@GRO:DN:sigUP	0.0165988	0.263089	0	17/25
Dlx3	MA0880.1	IVP@GRO	IVP@GRO:UP:sigDOWN	0.00526838	0.262913	0	22/45
TEAD2	MA1121.1	IVP@GRO	IVP@GRO:LS:sigDOWN	0.00629209	0.262785	0	27/45
POU3F3	MA0788.1	IVP@GRO	IVP@GRO:LS:sigDOWN	0.00583362	0.262408	0	26/45
PBX1	MA0070.1	IVP@GRO	IVP@GRO:DN:sigUP	0.0142159	0.262238	0	10/25
ETV6	MA0645.1	IVP@GRO	IVP@GRO:UP:sigDOWN	0.0059625	0.262074	0	27/45
FOS::JUN	MA0099.3	IVP@GRO	IVP@GRO:DN:sigUP	0.0140488	0.261887	0	11/25
Znf281	MA1630.1	IVP@GRO	IVP@GRO:UP:sigUP	0.0178384	0.261624	0	14/22
TGIF2LX	MA1571.1	IVP@GRO	IVP@GRO:LS:sigUP	-0.0022568	0.261275	0	22/77
STAT1	MA0137.3	IVP@GRO	IVP@GRO:DN:sigUP	0.0141516	0.261023	0	14/25
Plagl1	MA1615.1	IVP@GRO	IVP@GRO:DN:sigDOWN	0.0321063	0.260801	0	12/14
DUXA	MA0884.1	IVP@GRO	IVP@GRO:UP:sigUP	0.0158394	0.260716	0	10/22
IRF9	MA0653.1	IVP@GRO	IVP@GRO:LS:sigUP	0.0257147	0.260701	0	2/77
TFDP1	MA1122.1	IVP@GRO	IVP@GRO:DN:sigDOWN	0.0271765	0.260636	0	9/14
Lhx4	MA0704.1	IVP@GRO	IVP@GRO:LS:sigUP	-0.00178669	0.260327	0	35/77
LMX1A	MA0702.2	IVP@GRO	IVP@GRO:LS:sigUP	-0.00178669	0.260327	0	35/77
SOX12	MA1561.1	IVP@GRO	IVP@GRO:LS:sigDOWN	0.00332011	0.26031	0	16/45
NFIX	MA0671.1	IVP@GRO	IVP@GRO:DN:sigDOWN	0.0269985	0.260222	0	9/14
HES7	MA0822.1	IVP@GRO	IVP@GRO:DN:sigDOWN	0.0366587	0.26022	0	1/14
MAF::NFE2	MA0501.1	IVP@GRO	IVP@GRO:LS:sigDOWN	0.00412554	0.259745	0	11/45
EGR2	MA0472.2	IVP@GRO	IVP@GRO:LS:sigDOWN	0.00363876	0.259565	0	12/45
EHF	MA0598.3	IVP@GRO	IVP@GRO:LS:sigDOWN	0.00951188	0.259533	0	38/45
HOXA4	MA1496.1	IVP@GRO	IVP@GRO:LS:sigUP	-0.00198926	0.259168	0	37/77
ZBTB6	MA1581.1	IVP@GRO	IVP@GRO:DN:sigUP	0.015637	0.25908	0	18/25
TFE3	MA0831.2	IVP@GRO	IVP@GRO:DN:sigDOWN	0.0246555	0.259045	0	7/14
CREB1	MA0018.4	IVP@GRO	IVP@GRO:LS:sigDOWN	0.00389865	0.258652	0	25/45
FOS	MA0476.1	IVP@GRO	IVP@GRO:DN:sigUP	0.0119834	0.258524	0	10/25
BATF::JUN	MA0462.2	IVP@GRO	IVP@GRO:LS:sigDOWN	0.00305046	0.258175	0	23/45
FOXI1	MA0042.2	IVP@GRO	IVP@GRO:UP:sigDOWN	0.00810261	0.25814	0	36/45
FOXO4	MA0848.1	IVP@GRO	IVP@GRO:UP:sigDOWN	0.00810261	0.25814	0	36/45
TFAP2A	MA0003.4	IVP@GRO	IVP@GRO:LS:sigDOWN	0.00613286	0.258029	0	32/45
Msx3	MA0709.1	IVP@GRO	IVP@GRO:UP:sigDOWN	0.00516841	0.257671	0	30/45
CREB3L4	MA1474.1	IVP@GRO	IVP@GRO:DN:sigDOWN	0.0233186	0.257215	0	5/14
PROX1	MA0794.1	IVP@GRO	IVP@GRO:UP:sigDOWN	0.0101841	0.257137	0	5/45
STAT3	MA0144.2	IVP@GRO	IVP@GRO:LS:sigDOWN	0.0077806	0.257096	0	36/45
CEBPD	MA0836.2	IVP@GRO	IVP@GRO:DN:sigUP	0.0110621	0.257092	0	11/25
FOXF2	MA0030.1	IVP@GRO	IVP@GRO:DN:sigUP	0.0112789	0.256998	0	12/25
ALX3	MA0634.1	IVP@GRO	IVP@GRO:LS:sigDOWN	0.00165909	0.256862	0	20/45
RAX2	MA0717.1	IVP@GRO	IVP@GRO:DN:sigDOWN	0.0226698	0.256175	0	5/14
MAZ	MA1522.1	IVP@GRO	IVP@GRO:UP:sigDOWN	0.00498393	0.256039	0	31/45
CREB3L1	MA0839.1	IVP@GRO	IVP@GRO:DN:sigUP	0.0199529	0.255982	0	3/25
REST	MA0138.2	IVP@GRO	IVP@GRO:LS:sigDOWN	0.00497639	0.255853	0	7/45
RELA	MA0107.1	IVP@GRO	IVP@GRO:UP:sigUP	0.0126723	0.255474	0	10/22
Dlx1	MA0879.1	IVP@GRO	IVP@GRO:UP:sigDOWN	0.000248748	0.255377	0	15/45
NEUROD1	MA1109.1	IVP@GRO	IVP@GRO:UP:sigUP	0.0156461	0.255172	0	15/22
POU2F1	MA0785.1	IVP@GRO	IVP@GRO:UP:sigDOWN	0.00362339	0.25479	0	29/45
NR4A1	MA1112.2	IVP@GRO	IVP@GRO:DN:sigUP	0.012988	0.254643	0	17/25
SP1	MA0079.4	IVP@GRO	IVP@GRO:UP:sigUP	0.0118658	0.254377	0	8/22
[truncated: 2,477 more rows]

## Sheet: IVD@GRO
Motif	Motif.ID	Effect	geneGroup	log2Enr	negLog10Pval	negLog10Pval.adj	NumHits
RELB	MA1117.1	IVD@GRO	IVD@GRO:UP:sigUP	0.368254	3.33985	1.36413	85/152
CREB3L4	MA1474.1	IVD@GRO	IVD@GRO:LS:sigDOWN	0.56434	2.94987	1.0523	20/33
NFYB	MA0502.2	IVD@GRO	IVD@GRO:DN:sigDOWN	0.405732	2.91904	1.03419	35/46
CLOCK	MA0819.1	IVD@GRO	IVD@GRO:UP:sigUP	0.416454	2.91668	1.03419	65/152
MIXL1	MA0662.1	IVD@GRO	IVD@GRO:UP:sigUP	0.310476	2.761	0.90715	88/152
PRDM1	MA0508.3	IVD@GRO	IVD@GRO:UP:sigUP	0.135324	2.73742	0.892671	139/152
SMAD5	MA1557.1	IVD@GRO	IVD@GRO:LS:sigDOWN	0.6002	2.6066	0.80081	14/33
GCM1	MA0646.1	IVD@GRO	IVD@GRO:DN:sigDOWN	0.452062	2.59337	0.799787	29/46
Lhx8	MA0705.1	IVD@GRO	IVD@GRO:UP:sigUP	0.370406	2.48189	0.727501	65/152
EMX2	MA0886.1	IVD@GRO	IVD@GRO:UP:sigUP	0.258335	2.3678	0.637726	94/152
HOXD3	MA0912.2	IVD@GRO	IVD@GRO:UP:sigUP	0.264658	2.2968	0.600832	90/152
NFIL3	MA0025.2	IVD@GRO	IVD@GRO:UP:sigUP	0.264619	2.2968	0.600832	90/152
EWSR1-FLI1	MA0149.1	IVD@GRO	IVD@GRO:UP:sigUP	0.51051	2.25251	0.593709	31/152
SHOX	MA0630.1	IVD@GRO	IVD@GRO:UP:sigUP	0.300663	2.20683	0.559775	76/152
LBX2	MA0699.1	IVD@GRO	IVD@GRO:UP:sigUP	0.290347	2.20206	0.559775	79/152
RAX2	MA0717.1	IVD@GRO	IVD@GRO:UP:sigUP	0.273684	2.19402	0.559775	84/152
SIX1	MA1118.1	IVD@GRO	IVD@GRO:LS:sigDOWN	0.383346	2.1516	0.536802	24/33
VSX2	MA0726.1	IVD@GRO	IVD@GRO:UP:sigUP	0.262961	2.11348	0.513794	85/152
IRF2	MA0051.1	IVD@GRO	IVD@GRO:UP:sigUP	0.317714	2.11335	0.513794	68/152
HOXB3	MA0903.1	IVD@GRO	IVD@GRO:UP:sigUP	0.251138	2.11289	0.513794	89/152
REST	MA0138.2	IVD@GRO	IVD@GRO:LS:sigUP	0.489157	2.10138	0.507951	29/127
GSX2	MA0893.2	IVD@GRO	IVD@GRO:UP:sigUP	0.214709	2.0804	0.493966	101/152
FOS::JUN	MA0099.3	IVD@GRO	IVD@GRO:UP:sigUP	0.247559	2.07356	0.489617	89/152
LHX9	MA0701.2	IVD@GRO	IVD@GRO:UP:sigUP	0.249178	2.06107	0.479604	88/152
UNCX	MA0721.1	IVD@GRO	IVD@GRO:UP:sigUP	0.253512	2.04578	0.469223	86/152
E2F4	MA0470.2	IVD@GRO	IVD@GRO:DN:sigDOWN	0.549886	2.04316	0.469035	10/46
CEBPE	MA0837.1	IVD@GRO	IVD@GRO:DN:sigDOWN	0.50211	2.01952	0.453527	17/46
FOXH1	MA0479.1	IVD@GRO	IVD@GRO:LS:sigDOWN	0.379713	2.01313	0.453527	23/33
NR2C2	MA0504.1	IVD@GRO	IVD@GRO:UP:sigUP	0.216789	2.00808	0.453527	98/152
DRGX	MA1481.1	IVD@GRO	IVD@GRO:UP:sigUP	0.179032	1.95605	0.427918	111/152
EN1	MA0027.2	IVD@GRO	IVD@GRO:UP:sigUP	0.197965	1.93701	0.421676	103/152
RARG(var.3)	MA1553.1	IVD@GRO	IVD@GRO:DN:sigUP	0.478962	1.93508	0.421676	7/15
PAX7	MA0680.1	IVD@GRO	IVD@GRO:UP:sigUP	0.465539	1.92272	0.413009	29/152
GCM2	MA0767.1	IVD@GRO	IVD@GRO:DN:sigDOWN	0.344686	1.90017	0.403598	30/46
NHLH2	MA1529.1	IVD@GRO	IVD@GRO:LS:sigUP	0.399699	1.88301	0.392492	38/127
JUN(var.2)	MA0489.1	IVD@GRO	IVD@GRO:UP:sigUP	0.239475	1.87489	0.388348	85/152
DUXA	MA0884.1	IVD@GRO	IVD@GRO:LS:sigUP	0.254518	1.85634	0.379604	72/127
NKX2-2	MA1645.1	IVD@GRO	IVD@GRO:LS:sigDOWN	0.253224	1.84664	0.371841	29/33
Mecom	MA0029.1	IVD@GRO	IVD@GRO:DN:sigDOWN	0.418588	1.83364	0.365791	22/46
TAL1::TCF3	MA0091.1	IVD@GRO	IVD@GRO:DN:sigDOWN	0.32274	1.82367	0.361697	31/46
CEBPG(var.2)	MA1636.1	IVD@GRO	IVD@GRO:UP:sigUP	0.25435	1.80558	0.345951	77/152
NR2C2(var.2)	MA1536.1	IVD@GRO	IVD@GRO:LS:sigUP	0.235228	1.80016	0.34239	76/127
Lhx4	MA0704.1	IVD@GRO	IVD@GRO:UP:sigUP	0.229423	1.77707	0.327985	85/152
LMX1A	MA0702.2	IVD@GRO	IVD@GRO:UP:sigUP	0.229423	1.77707	0.327985	85/152
NR1H4	MA1110.1	IVD@GRO	IVD@GRO:LS:sigUP	0.241706	1.76988	0.327985	73/127
ZNF341	MA1655.1	IVD@GRO	IVD@GRO:UP:sigUP	0.155222	1.76192	0.327985	115/152
Arid3a	MA0151.1	IVD@GRO	IVD@GRO:DN:sigDOWN	0.185199	1.75776	0.327985	42/46
ALX3	MA0634.1	IVD@GRO	IVD@GRO:UP:sigUP	0.219199	1.75355	0.327985	88/152
CEBPB	MA0466.2	IVD@GRO	IVD@GRO:LS:sigDOWN	0.483805	1.75078	0.327985	10/33
SCRT2	MA0744.2	IVD@GRO	IVD@GRO:LS:sigUP	0.216832	1.74454	0.327985	80/127
ESX1	MA0644.1	IVD@GRO	IVD@GRO:UP:sigUP	0.239103	1.74328	0.327985	80/152
Esrrg	MA0643.1	IVD@GRO	IVD@GRO:LS:sigUP	0.21293	1.73656	0.327985	81/127
VAX1	MA0722.1	IVD@GRO	IVD@GRO:UP:sigUP	0.240812	1.73501	0.327985	79/152
VSX1	MA0725.1	IVD@GRO	IVD@GRO:UP:sigUP	0.240812	1.73501	0.327985	79/152
HOXC11	MA0651.1	IVD@GRO	IVD@GRO:DN:sigDOWN	0.435838	1.7161	0.315629	18/46
TLX2	MA1577.1	IVD@GRO	IVD@GRO:UP:sigUP	0.16562	1.6876	0.305681	108/152
ZKSCAN5	MA1652.1	IVD@GRO	IVD@GRO:UP:sigUP	0.111467	1.67347	0.295406	131/152
PRRX1	MA0716.1	IVD@GRO	IVD@GRO:UP:sigUP	0.159803	1.67166	0.295406	110/152
FOXC2	MA0846.1	IVD@GRO	IVD@GRO:UP:sigUP	0.0779359	1.66743	0.295323	143/152
NR1H4::RXRA	MA1146.1	IVD@GRO	IVD@GRO:DN:sigDOWN	0.378172	1.66442	0.295323	23/46
EMX1	MA0612.2	IVD@GRO	IVD@GRO:UP:sigUP	0.197484	1.65739	0.292425	93/152
Stat5a	MA1624.1	IVD@GRO	IVD@GRO:LS:sigUP	0.144234	1.65585	0.292425	102/127
HOXD10	MA1506.1	IVD@GRO	IVD@GRO:DN:sigDOWN	0.457073	1.65551	0.292425	14/46
BACH2	MA1101.2	IVD@GRO	IVD@GRO:UP:sigUP	0.435661	1.65082	0.290802	25/152
PRRX2	MA0075.3	IVD@GRO	IVD@GRO:UP:sigUP	0.170006	1.63184	0.289163	104/152
ARGFX	MA1463.1	IVD@GRO	IVD@GRO:UP:sigUP	0.203889	1.62737	0.286531	89/152
KLF17	MA1514.1	IVD@GRO	IVD@GRO:LS:sigDOWN	0.275807	1.62637	0.286531	26/33
MYOD1	MA0499.2	IVD@GRO	IVD@GRO:UP:sigUP	0.129595	1.62477	0.286342	122/152
CEBPG	MA0838.1	IVD@GRO	IVD@GRO:DN:sigDOWN	0.469056	1.60958	0.276012	9/46
SRF	MA0083.3	IVD@GRO	IVD@GRO:LS:sigUP	0.487816	1.60884	0.276012	11/127
TCF7L1	MA1421.1	IVD@GRO	IVD@GRO:DN:sigDOWN	0.336024	1.5896	0.266412	26/46
PAX4	MA0068.2	IVD@GRO	IVD@GRO:UP:sigUP	0.23874	1.58104	0.264273	73/152
POU6F1(var.2)	MA1549.1	IVD@GRO	IVD@GRO:UP:sigUP	0.185335	1.58089	0.264273	95/152
XBP1	MA0844.1	IVD@GRO	IVD@GRO:LS:sigDOWN	0.450819	1.5691	0.25627	8/33
FOSB::JUNB	MA1135.1	IVD@GRO	IVD@GRO:UP:sigUP	0.216533	1.56612	0.255008	81/152
SOX18	MA1563.1	IVD@GRO	IVD@GRO:DN:sigUP	0.408486	1.55775	0.253213	8/15
Msx3	MA0709.1	IVD@GRO	IVD@GRO:UP:sigUP	0.143709	1.55025	0.250895	113/152
ISX	MA0654.1	IVD@GRO	IVD@GRO:UP:sigUP	0.13867	1.53978	0.250561	115/152
ESRRB	MA0141.3	IVD@GRO	IVD@GRO:UP:sigUP	0.289012	1.53972	0.250561	54/152
NR1I3	MA1534.1	IVD@GRO	IVD@GRO:DN:sigDOWN	0.240264	1.52873	0.245396	35/46
Shox2	MA0720.1	IVD@GRO	IVD@GRO:UP:sigUP	0.141341	1.51973	0.242979	113/152
FOSL2::JUND	MA1144.1	IVD@GRO	IVD@GRO:UP:sigUP	0.215719	1.51816	0.242628	79/152
GLIS3	MA0737.1	IVD@GRO	IVD@GRO:LS:sigDOWN	0.427426	1.5123	0.238636	6/33
GSX1	MA0892.1	IVD@GRO	IVD@GRO:UP:sigUP	0.290848	1.50805	0.236162	52/152
MZF1(var.2)	MA0057.1	IVD@GRO	IVD@GRO:DN:sigUP	0.207376	1.4959	0.233205	15/15
SPIC	MA0687.1	IVD@GRO	IVD@GRO:LS:sigUP	0.137544	1.49517	0.233205	100/127
HOXA6	MA1497.1	IVD@GRO	IVD@GRO:UP:sigUP	0.281202	1.48922	0.233205	54/152
ATF4	MA0833.2	IVD@GRO	IVD@GRO:UP:sigUP	0.271516	1.48852	0.233205	57/152
TFEC	MA0871.2	IVD@GRO	IVD@GRO:DN:sigDOWN	0.38937	1.48841	0.233205	18/46
Alx4	MA0853.1	IVD@GRO	IVD@GRO:UP:sigUP	0.268064	1.48594	0.23299	58/152
ZNF274	MA1592.1	IVD@GRO	IVD@GRO:LS:sigDOWN	0.397413	1.47589	0.225249	14/33
MZF1(var.2)	MA0057.1	IVD@GRO	IVD@GRO:UP:sigUP	0.118796	1.4672	0.22228	122/152
NKX2-2	MA1645.1	IVD@GRO	IVD@GRO:DN:sigUP	0.251577	1.46172	0.221109	14/15
Foxj3	MA0851.1	IVD@GRO	IVD@GRO:UP:sigUP	0.0947015	1.4615	0.221109	133/152
SREBF2(var.2)	MA0828.1	IVD@GRO	IVD@GRO:LS:sigUP	0.383582	1.45886	0.219589	26/127
CTCF	MA0139.1	IVD@GRO	IVD@GRO:DN:sigDOWN	0.266259	1.44943	0.214017	31/46
TBX19	MA0804.1	IVD@GRO	IVD@GRO:LS:sigDOWN	0.42453	1.44016	0.20757	8/33
MAFK	MA0496.3	IVD@GRO	IVD@GRO:LS:sigDOWN	0.260468	1.43144	0.202099	25/33
ZBTB18	MA0698.1	IVD@GRO	IVD@GRO:DN:sigDOWN	0.290045	1.4313	0.202099	28/46
Ebf2	MA1604.1	IVD@GRO	IVD@GRO:DN:sigDOWN	0.197334	1.42682	0.200811	38/46
VEZF1	MA1578.1	IVD@GRO	IVD@GRO:DN:sigDOWN	0.152959	1.42027	0.198442	42/46
RELA	MA0107.1	IVD@GRO	IVD@GRO:LS:sigDOWN	0.308902	1.42008	0.198442	21/33
PKNOX1	MA0782.2	IVD@GRO	IVD@GRO:LS:sigUP	0.164442	1.4198	0.198442	87/127
PKNOX2	MA0783.1	IVD@GRO	IVD@GRO:LS:sigDOWN	0.409509	1.41535	0.196968	6/33
NKX6-3	MA1530.1	IVD@GRO	IVD@GRO:DN:sigUP	0.307761	1.41489	0.196968	12/15
TEAD4	MA0809.2	IVD@GRO	IVD@GRO:DN:sigUP	0.27787	1.40678	0.194348	13/15
PRDM4	MA1647.1	IVD@GRO	IVD@GRO:LS:sigDOWN	0.214477	1.40561	0.194348	28/33
IRF7	MA0772.1	IVD@GRO	IVD@GRO:DN:sigUP	0.377613	1.40186	0.194348	8/15
Isl1	MA1608.1	IVD@GRO	IVD@GRO:UP:sigUP	0.196878	1.40119	0.194348	81/152
HLF	MA0043.3	IVD@GRO	IVD@GRO:LS:sigDOWN	0.379111	1.39215	0.189453	14/33
PDX1	MA0132.2	IVD@GRO	IVD@GRO:UP:sigUP	0.120377	1.38098	0.181367	118/152
NFKB2	MA0778.1	IVD@GRO	IVD@GRO:UP:sigUP	0.347316	1.3751	0.17753	31/152
ERG	MA0474.2	IVD@GRO	IVD@GRO:LS:sigDOWN	0.27592	1.37145	0.176837	23/33
BARHL2	MA0635.1	IVD@GRO	IVD@GRO:UP:sigUP	0.208361	1.36596	0.176281	74/152
ZNF75D	MA1601.1	IVD@GRO	IVD@GRO:LS:sigDOWN	0.177459	1.36577	0.176281	30/33
TEAD3	MA0808.1	IVD@GRO	IVD@GRO:DN:sigUP	0.268559	1.3537	0.172092	13/15
RAX	MA0718.1	IVD@GRO	IVD@GRO:UP:sigUP	0.144433	1.34953	0.169261	104/152
RARA::RXRA	MA0159.1	IVD@GRO	IVD@GRO:LS:sigDOWN	0.283372	1.34647	0.169261	22/33
Dmrt1	MA1603.1	IVD@GRO	IVD@GRO:DN:sigDOWN	0.266418	1.34525	0.169261	29/46
JDP2	MA0655.1	IVD@GRO	IVD@GRO:DN:sigUP	0.374869	1.34352	0.169261	6/15
Sox1	MA0870.1	IVD@GRO	IVD@GRO:LS:sigDOWN	0.359467	1.34279	0.169261	4/33
NFIC	MA0161.2	IVD@GRO	IVD@GRO:UP:sigUP	0.206647	1.33514	0.169188	73/152
Stat4	MA0518.1	IVD@GRO	IVD@GRO:LS:sigDOWN	0.189413	1.33149	0.169188	29/33
RXRG(var.2)	MA1556.1	IVD@GRO	IVD@GRO:UP:sigUP	0.351071	1.32903	0.168562	28/152
IRF3	MA1418.1	IVD@GRO	IVD@GRO:DN:sigDOWN	0.406544	1.32135	0.166331	9/46
KLF17	MA1514.1	IVD@GRO	IVD@GRO:UP:sigUP	0.170371	1.31988	0.166331	89/152
HNF4G	MA0484.2	IVD@GRO	IVD@GRO:LS:sigUP	0.14671	1.31697	0.166331	90/127
BACH2(var.2)	MA1470.1	IVD@GRO	IVD@GRO:UP:sigUP	0.403528	1.31573	0.166331	6/152
HOXB2	MA0902.2	IVD@GRO	IVD@GRO:UP:sigUP	0.1621	1.31571	0.166331	93/152
TP63	MA0525.2	IVD@GRO	IVD@GRO:UP:sigUP	0.385912	1.30887	0.165542	5/152
RFX5	MA0510.2	IVD@GRO	IVD@GRO:LS:sigDOWN	0.394302	1.30882	0.165542	7/33
POU6F2	MA0793.1	IVD@GRO	IVD@GRO:UP:sigUP	0.157174	1.30586	0.165542	95/152
ZNF136	MA1588.1	IVD@GRO	IVD@GRO:LS:sigDOWN	0.367514	1.30146	0.165542	13/33
HNF4A(var.2)	MA1494.1	IVD@GRO	IVD@GRO:DN:sigDOWN	0.401095	1.29928	0.165542	9/46
Esrrg	MA0643.1	IVD@GRO	IVD@GRO:DN:sigDOWN	0.24174	1.29851	0.165542	31/46
FOSL2::JUN	MA1130.1	IVD@GRO	IVD@GRO:UP:sigUP	0.17396	1.28302	0.160707	85/152
NR5A1	MA1540.1	IVD@GRO	IVD@GRO:LS:sigUP	0.120011	1.28146	0.160338	100/127
HOXB9	MA1503.1	IVD@GRO	IVD@GRO:DN:sigDOWN	0.358391	1.27891	0.159503	16/46
EVX2	MA0888.1	IVD@GRO	IVD@GRO:UP:sigUP	0.229815	1.27698	0.158821	60/152
GATA5	MA0766.2	IVD@GRO	IVD@GRO:DN:sigDOWN	0.253167	1.27026	0.156767	29/46
MZF1	MA0056.2	IVD@GRO	IVD@GRO:LS:sigDOWN	0.208213	1.2646	0.153454	27/33
NR2C1	MA1535.1	IVD@GRO	IVD@GRO:UP:sigUP	0.0790589	1.26443	0.153454	135/152
VAX2	MA0723.1	IVD@GRO	IVD@GRO:UP:sigUP	0.169636	1.26289	0.153105	86/152
NR1I2	MA1533.1	IVD@GRO	IVD@GRO:UP:sigUP	0.235826	1.24905	0.145089	56/152
Arid5a	MA0602.1	IVD@GRO	IVD@GRO:LS:sigDOWN	0.297113	1.24746	0.145089	19/33
Nr2e1	MA0676.1	IVD@GRO	IVD@GRO:LS:sigUP	0.107763	1.24698	0.145089	104/127
CREB3	MA0638.1	IVD@GRO	IVD@GRO:DN:sigUP	0.350458	1.24608	0.145007	5/15
SMAD3	MA0795.1	IVD@GRO	IVD@GRO:DN:sigUP	0.349743	1.24241	0.142153	5/15
JDP2	MA0655.1	IVD@GRO	IVD@GRO:UP:sigUP	0.272471	1.23726	0.138634	43/152
PLAG1	MA0163.1	IVD@GRO	IVD@GRO:DN:sigDOWN	0.221459	1.22521	0.129819	32/46
NFAT5	MA0606.1	IVD@GRO	IVD@GRO:UP:sigUP	0.0659666	1.22049	0.127362	140/152
HSF4	MA0771.1	IVD@GRO	IVD@GRO:DN:sigDOWN	0.275221	1.21984	0.127362	25/46
POU6F1	MA0628.1	IVD@GRO	IVD@GRO:UP:sigUP	0.198724	1.21703	0.127362	69/152
ZNF528	MA1597.1	IVD@GRO	IVD@GRO:UP:sigUP	0.296394	1.21701	0.127362	35/152
EWSR1-FLI1	MA0149.1	IVD@GRO	IVD@GRO:LS:sigDOWN	0.373774	1.21556	0.127362	8/33
HIC2	MA0738.1	IVD@GRO	IVD@GRO:LS:sigUP	0.133453	1.20789	0.122847	91/127
PAX3	MA0780.1	IVD@GRO	IVD@GRO:UP:sigUP	0.312958	1.20223	0.120019	30/152
CEBPG(var.2)	MA1636.1	IVD@GRO	IVD@GRO:LS:sigUP	0.200086	1.19924	0.118891	62/127
HOXB8	MA1502.1	IVD@GRO	IVD@GRO:DN:sigUP	0.287757	1.19757	0.11856	11/15
Ddit3::Cebpa	MA0019.1	IVD@GRO	IVD@GRO:LS:sigUP	0.184656	1.19735	0.11856	68/127
TCF12(var.2)	MA1648.1	IVD@GRO	IVD@GRO:UP:sigUP	0.142994	1.19394	0.118322	96/152
FOSL1::JUND	MA1142.1	IVD@GRO	IVD@GRO:UP:sigUP	0.182277	1.19177	0.11761	75/152
HNF4A(var.2)	MA1494.1	IVD@GRO	IVD@GRO:LS:sigUP	0.354722	1.18858	0.115177	19/127
NR2F6(var.3)	MA1539.1	IVD@GRO	IVD@GRO:DN:sigDOWN	0.365895	1.18555	0.114354	6/46
NR3C2	MA0727.1	IVD@GRO	IVD@GRO:LS:sigUP	0.382438	1.18091	0.114354	12/127
RFX2	MA0600.2	IVD@GRO	IVD@GRO:LS:sigDOWN	0.359376	1.17662	0.112641	6/33
FOS	MA0476.1	IVD@GRO	IVD@GRO:UP:sigUP	0.173827	1.17368	0.111569	78/152
Stat5a	MA1624.1	IVD@GRO	IVD@GRO:DN:sigDOWN	0.173332	1.173	0.111569	37/46
ASCL1	MA1100.2	IVD@GRO	IVD@GRO:UP:sigUP	0.108809	1.17288	0.111569	115/152
EBF3	MA1637.1	IVD@GRO	IVD@GRO:LS:sigUP	0.14032	1.17118	0.111547	86/127
NFIL3	MA0025.2	IVD@GRO	IVD@GRO:LS:sigDOWN	0.300301	1.17063	0.111547	17/33
MSX2	MA0708.1	IVD@GRO	IVD@GRO:UP:sigUP	0.122685	1.16209	0.104483	106/152
PLAG1	MA0163.1	IVD@GRO	IVD@GRO:UP:sigUP	0.17977	1.15997	0.104036	74/152
HESX1	MA0894.1	IVD@GRO	IVD@GRO:UP:sigUP	0.117405	1.15879	0.104036	109/152
ATOH1(var.2)	MA1467.1	IVD@GRO	IVD@GRO:DN:sigDOWN	0.202519	1.15723	0.104036	33/46
FOS::JUNB	MA1134.1	IVD@GRO	IVD@GRO:UP:sigUP	0.189462	1.15606	0.103594	69/152
FOXK2	MA1103.2	IVD@GRO	IVD@GRO:LS:sigDOWN	0.225665	1.15475	0.103018	24/33
JUNB	MA0490.2	IVD@GRO	IVD@GRO:UP:sigUP	0.176597	1.15166	0.100653	75/152
FOSL1	MA0477.2	IVD@GRO	IVD@GRO:UP:sigUP	0.17599	1.14726	0.0985915	75/152
Arx	MA0874.1	IVD@GRO	IVD@GRO:LS:sigUP	0.236344	1.14598	0.0985915	46/127
EBF1	MA0154.4	IVD@GRO	IVD@GRO:LS:sigUP	0.140923	1.13942	0.0959616	84/127
mix-a	MA0621.1	IVD@GRO	IVD@GRO:UP:sigUP	0.163285	1.13904	0.0959616	81/152
POU6F1(var.2)	MA1549.1	IVD@GRO	IVD@GRO:DN:sigUP	0.292535	1.13602	0.0943657	10/15
EGR1	MA0162.4	IVD@GRO	IVD@GRO:LS:sigUP	0.0987155	1.13517	0.0942327	104/127
Isl1	MA1608.1	IVD@GRO	IVD@GRO:LS:sigDOWN	0.280649	1.12652	0.0884133	18/33
ATOH7	MA1468.1	IVD@GRO	IVD@GRO:DN:sigDOWN	0.226391	1.12429	0.0875962	29/46
NFATC2	MA0152.1	IVD@GRO	IVD@GRO:UP:sigUP	0.0666469	1.1174	0.0835126	137/152
Hoxa11	MA0911.1	IVD@GRO	IVD@GRO:DN:sigDOWN	0.304241	1.11611	0.082919	18/46
MSX1	MA0666.1	IVD@GRO	IVD@GRO:UP:sigUP	0.121163	1.11469	0.0824223	104/152
Smad2::Smad3	MA1622.1	IVD@GRO	IVD@GRO:UP:sigUP	0.154546	1.11422	0.0824223	84/152
POU5F1	MA1115.1	IVD@GRO	IVD@GRO:UP:sigUP	0.0954561	1.11225	0.0811524	120/152
RBPJ	MA1116.1	IVD@GRO	IVD@GRO:LS:sigUP	0.0482187	1.1102	0.0798875	123/127
Smad4	MA1153.1	IVD@GRO	IVD@GRO:UP:sigUP	0.0835445	1.10519	0.0796584	127/152
E2F2	MA0864.2	IVD@GRO	IVD@GRO:UP:sigUP	0.330357	1.10227	0.0796584	20/152
NEUROD1	MA1109.1	IVD@GRO	IVD@GRO:DN:sigDOWN	0.170995	1.1011	0.0796584	36/46
HOXA2	MA0900.2	IVD@GRO	IVD@GRO:UP:sigUP	0.114698	1.09866	0.0796584	107/152
EBF3	MA1637.1	IVD@GRO	IVD@GRO:DN:sigDOWN	0.162833	1.09829	0.0796584	37/46
PBX3	MA1114.1	IVD@GRO	IVD@GRO:LS:sigUP	0.129843	1.09718	0.0796584	87/127
Spz1	MA0111.1	IVD@GRO	IVD@GRO:LS:sigUP	0.135689	1.09505	0.0796584	84/127
TFAP2C	MA0524.2	IVD@GRO	IVD@GRO:UP:sigUP	0.142503	1.08842	0.0796584	89/152
E2F6	MA0471.2	IVD@GRO	IVD@GRO:LS:sigDOWN	0.110699	1.08824	0.0796584	32/33
NR1H4	MA1110.1	IVD@GRO	IVD@GRO:DN:sigDOWN	0.239711	1.08366	0.0796584	26/46
NR4A1	MA1112.2	IVD@GRO	IVD@GRO:UP:sigUP	0.0977279	1.08269	0.0796584	117/152
HOXC9	MA0485.2	IVD@GRO	IVD@GRO:DN:sigDOWN	0.328652	1.08251	0.0796584	13/46
MZF1	MA0056.2	IVD@GRO	IVD@GRO:DN:sigUP	0.218034	1.07639	0.0772833	13/15
PKNOX1	MA0782.2	IVD@GRO	IVD@GRO:DN:sigUP	0.241455	1.07595	0.0772833	12/15
Prdm15	MA1616.1	IVD@GRO	IVD@GRO:LS:sigDOWN	0.178383	1.07258	0.0772833	27/33
RELA	MA0107.1	IVD@GRO	IVD@GRO:LS:sigUP	0.1751	1.07055	0.0772833	64/127
DMRTC2	MA1479.1	IVD@GRO	IVD@GRO:UP:sigUP	0.135241	1.06987	0.0772833	92/152
GLIS2	MA0736.1	IVD@GRO	IVD@GRO:LS:sigDOWN	0.317519	1.06968	0.0772833	12/33
Alx1	MA0854.1	IVD@GRO	IVD@GRO:UP:sigUP	0.194852	1.06947	0.0772833	60/152
Zic1::Zic2	MA1628.1	IVD@GRO	IVD@GRO:LS:sigDOWN	0.16638	1.06927	0.0772833	28/33
HOXB9	MA1503.1	IVD@GRO	IVD@GRO:LS:sigDOWN	0.317201	1.06857	0.0772833	12/33
EBF1	MA0154.4	IVD@GRO	IVD@GRO:UP:sigUP	0.123806	1.06718	0.0770665	99/152
BSX	MA0876.1	IVD@GRO	IVD@GRO:UP:sigUP	0.141191	1.06563	0.0770665	88/152
ZIC4	MA0751.1	IVD@GRO	IVD@GRO:LS:sigDOWN	0.228777	1.06448	0.0770665	22/33
CEBPA	MA0102.4	IVD@GRO	IVD@GRO:DN:sigDOWN	0.263209	1.06342	0.0770665	22/46
NR6A1	MA1541.1	IVD@GRO	IVD@GRO:DN:sigDOWN	0.228488	1.06316	0.0770665	27/46
Mafb	MA0117.2	IVD@GRO	IVD@GRO:DN:sigDOWN	0.200234	1.0599	0.0748988	31/46
ZSCAN4	MA1155.1	IVD@GRO	IVD@GRO:UP:sigUP	0.281027	1.05568	0.0726151	29/152
HOXD11	MA0908.1	IVD@GRO	IVD@GRO:UP:sigUP	0.149911	1.05512	0.0726151	82/152
CREB3L1	MA0839.1	IVD@GRO	IVD@GRO:LS:sigDOWN	0.332958	1.05296	0.0722616	7/33
FOS::JUND	MA1141.1	IVD@GRO	IVD@GRO:UP:sigUP	0.158295	1.05235	0.0722616	77/152
TBX20	MA0689.1	IVD@GRO	IVD@GRO:LS:sigUP	0.158929	1.052	0.0722616	70/127
MEOX1	MA0661.1	IVD@GRO	IVD@GRO:UP:sigUP	0.146078	1.05147	0.0722616	84/152
IRF5	MA1420.1	IVD@GRO	IVD@GRO:UP:sigUP	0.21009	1.05105	0.0722616	52/152
IRF5	MA1420.1	IVD@GRO	IVD@GRO:DN:sigUP	0.306688	1.04886	0.0719089	7/15
FOSL2::JUNB	MA1138.1	IVD@GRO	IVD@GRO:UP:sigUP	0.156871	1.04271	0.0706269	77/152
RORA(var.2)	MA0072.1	IVD@GRO	IVD@GRO:DN:sigUP	0.307212	1.03483	0.0651791	6/15
MYF6	MA0667.1	IVD@GRO	IVD@GRO:DN:sigDOWN	0.262734	1.03262	0.0645697	21/46
Dux	MA0611.1	IVD@GRO	IVD@GRO:UP:sigUP	0.112346	1.03238	0.0645697	104/152
Stat5b	MA1625.1	IVD@GRO	IVD@GRO:LS:sigDOWN	0.15958	1.02489	0.0645697	28/33
Tcf12	MA0521.1	IVD@GRO	IVD@GRO:UP:sigUP	0.0790662	1.02405	0.0645697	126/152
Znf281	MA1630.1	IVD@GRO	IVD@GRO:LS:sigUP	0.126627	1.02095	0.0645697	84/127
NFIL3	MA0025.2	IVD@GRO	IVD@GRO:DN:sigDOWN	0.259318	1.0188	0.0645697	21/46
NR2C2(var.2)	MA1536.1	IVD@GRO	IVD@GRO:UP:sigUP	0.139949	1.01877	0.0645697	85/152
ZNF274	MA1592.1	IVD@GRO	IVD@GRO:LS:sigUP	0.222685	1.01861	0.0645697	42/127
SOX9	MA0077.1	IVD@GRO	IVD@GRO:LS:sigUP	0.135815	1.01787	0.0645697	79/127
NFKB2	MA0778.1	IVD@GRO	IVD@GRO:DN:sigDOWN	0.31041	1.0166	0.0645697	13/46
Hoxa11	MA0911.1	IVD@GRO	IVD@GRO:UP:sigUP	0.174877	1.01583	0.0645697	65/152
RARA(var.2)	MA0730.1	IVD@GRO	IVD@GRO:UP:sigUP	0.329773	1.01497	0.0645697	14/152
MAX::MYC	MA0059.1	IVD@GRO	IVD@GRO:DN:sigUP	0.278498	1.01442	0.0645697	9/15
HOXC13	MA0907.1	IVD@GRO	IVD@GRO:UP:sigUP	0.199907	1.01216	0.0645697	53/152
FOSL2::JUND(var.2)	MA1145.1	IVD@GRO	IVD@GRO:UP:sigUP	0.212002	1.01124	0.0644971	48/152
TBX15	MA0803.1	IVD@GRO	IVD@GRO:UP:sigUP	0.10989	1.00981	0.06364	104/152
IRF1	MA0050.2	IVD@GRO	IVD@GRO:UP:sigUP	0.0650979	1.00445	0.0601926	134/152
LHX6	MA0658.1	IVD@GRO	IVD@GRO:UP:sigUP	0.161494	1.00291	0.0601926	71/152
GLIS1	MA0735.1	IVD@GRO	IVD@GRO:LS:sigDOWN	0.151329	1.00081	0.0601926	1/33
Ascl2	MA0816.1	IVD@GRO	IVD@GRO:UP:sigUP	0.104545	1.00009	0.0601926	107/152
TBX6	MA1567.1	IVD@GRO	IVD@GRO:UP:sigUP	0.117456	0.999557	0.0601926	98/152
NFYA	MA0060.3	IVD@GRO	IVD@GRO:DN:sigDOWN	0.221566	0.998774	0.0600276	26/46
TFAP2B	MA0811.1	IVD@GRO	IVD@GRO:UP:sigUP	0.127633	0.997536	0.0598562	91/152
KLF2	MA1515.1	IVD@GRO	IVD@GRO:DN:sigDOWN	0.0773346	0.996272	0.0597114	45/46
NFKB1	MA0105.4	IVD@GRO	IVD@GRO:UP:sigUP	0.334108	0.988234	0.0566348	9/152
ONECUT3	MA0757.1	IVD@GRO	IVD@GRO:UP:sigUP	0.162727	0.987829	0.0566348	69/152
NR1I2	MA1533.1	IVD@GRO	IVD@GRO:DN:sigUP	0.283117	0.987641	0.0566348	8/15
Foxq1	MA0040.1	IVD@GRO	IVD@GRO:LS:sigDOWN	0.211917	0.983888	0.0552474	22/33
Nobox	MA0125.1	IVD@GRO	IVD@GRO:UP:sigUP	0.130172	0.982215	0.0545069	88/152
Pparg::Rxra	MA0065.2	IVD@GRO	IVD@GRO:LS:sigUP	0.0760341	0.9814	0.0542393	109/127
HOXA6	MA1497.1	IVD@GRO	IVD@GRO:DN:sigUP	0.293417	0.979016	0.0525808	6/15
Sox17	MA0078.1	IVD@GRO	IVD@GRO:LS:sigUP	0.0925197	0.977469	0.0523464	100/127
EVX1	MA0887.1	IVD@GRO	IVD@GRO:UP:sigUP	0.190545	0.975395	0.0519656	54/152
Arid5a	MA0602.1	IVD@GRO	IVD@GRO:DN:sigDOWN	0.235643	0.975307	0.0519656	23/46
E2F3	MA0469.3	IVD@GRO	IVD@GRO:DN:sigUP	0.150092	0.975023	0.0519656	1/15
DUX4	MA0468.1	IVD@GRO	IVD@GRO:LS:sigUP	0.179169	0.973312	0.0519656	55/127
NFATC4	MA1525.1	IVD@GRO	IVD@GRO:DN:sigDOWN	0.13753	0.972597	0.0519656	38/46
HNF1B	MA0153.2	IVD@GRO	IVD@GRO:LS:sigUP	0.204177	0.972073	0.0519656	45/127
NEUROG2(var.2)	MA1642.1	IVD@GRO	IVD@GRO:DN:sigDOWN	0.144267	0.971033	0.0514626	37/46
JUND	MA0491.2	IVD@GRO	IVD@GRO:UP:sigUP	0.159579	0.969537	0.0509299	69/152
NFIC	MA0161.2	IVD@GRO	IVD@GRO:LS:sigDOWN	0.243471	0.969426	0.0509299	18/33
Pparg::Rxra	MA0065.2	IVD@GRO	IVD@GRO:UP:sigUP	0.0685445	0.964092	0.0493332	130/152
Rbpjl	MA1621.1	IVD@GRO	IVD@GRO:LS:sigUP	0.0838458	0.962271	0.0489315	104/127
E2F2	MA0864.2	IVD@GRO	IVD@GRO:DN:sigDOWN	0.311694	0.960524	0.0483156	9/46
ZIC1	MA0696.1	IVD@GRO	IVD@GRO:LS:sigDOWN	0.298366	0.957186	0.0477098	10/33
LBX1	MA0618.1	IVD@GRO	IVD@GRO:UP:sigUP	0.110679	0.954218	0.0463147	99/152
EOMES	MA0800.1	IVD@GRO	IVD@GRO:LS:sigDOWN	0.213675	0.951407	0.0459287	21/33
HOXA1	MA1495.1	IVD@GRO	IVD@GRO:UP:sigUP	0.182838	0.948589	0.0459287	55/152
ASCL1	MA1100.2	IVD@GRO	IVD@GRO:DN:sigDOWN	0.12687	0.947328	0.0459287	39/46
RORA	MA0071.1	IVD@GRO	IVD@GRO:UP:sigUP	0.100128	0.94609	0.0459287	106/152
GBX2	MA0890.1	IVD@GRO	IVD@GRO:UP:sigUP	0.101372	0.945179	0.0459287	105/152
VEZF1	MA1578.1	IVD@GRO	IVD@GRO:LS:sigUP	0.0996112	0.943752	0.0459287	94/127
ELK4	MA0076.2	IVD@GRO	IVD@GRO:LS:sigDOWN	0.166945	0.943086	0.0459287	26/33
TBX5	MA0807.1	IVD@GRO	IVD@GRO:UP:sigUP	0.103585	0.941339	0.0459287	103/152
POU2F2	MA0507.1	IVD@GRO	IVD@GRO:UP:sigUP	0.117391	0.941081	0.0459287	93/152
TEAD3	MA0808.1	IVD@GRO	IVD@GRO:LS:sigUP	0.102742	0.941016	0.0459287	92/127
Znf423	MA0116.1	IVD@GRO	IVD@GRO:LS:sigDOWN	0.260263	0.940901	0.0459287	15/33
NR2F1(var.3)	MA1538.1	IVD@GRO	IVD@GRO:DN:sigDOWN	0.302532	0.940856	0.0459287	10/46
OLIG2	MA0678.1	IVD@GRO	IVD@GRO:LS:sigDOWN	0.288145	0.940681	0.0459287	11/33
EGR3	MA0732.1	IVD@GRO	IVD@GRO:UP:sigUP	0.240397	0.939457	0.0459287	32/152
NFE2L1	MA0089.2	IVD@GRO	IVD@GRO:UP:sigUP	0.194139	0.938276	0.0459287	49/152
FOS::JUNB	MA1134.1	IVD@GRO	IVD@GRO:DN:sigUP	0.269936	0.936991	0.0459287	8/15
CTCF	MA0139.1	IVD@GRO	IVD@GRO:LS:sigDOWN	0.210341	0.936593	0.0459287	21/33
ESRRB	MA0141.3	IVD@GRO	IVD@GRO:LS:sigUP	0.20413	0.934619	0.0459287	42/127
SCRT2	MA0744.2	IVD@GRO	IVD@GRO:UP:sigUP	0.12054	0.933034	0.0459287	90/152
Stat6	MA0520.1	IVD@GRO	IVD@GRO:DN:sigDOWN	0.187973	0.929841	0.0444718	29/46
NFATC2	MA0152.1	IVD@GRO	IVD@GRO:LS:sigDOWN	0.122573	0.929445	0.0444718	30/33
JUND	MA0491.2	IVD@GRO	IVD@GRO:DN:sigUP	0.267209	0.92659	0.0436884	8/15
MSANTD3	MA1523.1	IVD@GRO	IVD@GRO:LS:sigUP	0.107827	0.926032	0.0436884	88/127
GBX1	MA0889.1	IVD@GRO	IVD@GRO:UP:sigUP	0.123786	0.925201	0.0436884	87/152
Prdm15	MA1616.1	IVD@GRO	IVD@GRO:DN:sigDOWN	0.143673	0.923766	0.0434865	36/46
HNF4G	MA0484.2	IVD@GRO	IVD@GRO:DN:sigDOWN	0.162384	0.923486	0.0434865	33/46
NFAT5	MA0606.1	IVD@GRO	IVD@GRO:DN:sigDOWN	0.108885	0.922221	0.0434865	41/46
ESRRA	MA0592.3	IVD@GRO	IVD@GRO:UP:sigUP	0.0960944	0.922055	0.0434865	107/152
NFATC3	MA0625.1	IVD@GRO	IVD@GRO:UP:sigUP	0.0693519	0.918267	0.0417264	127/152
POU3F4	MA0789.1	IVD@GRO	IVD@GRO:UP:sigUP	0.108367	0.913535	0.0403569	97/152
CUX2	MA0755.1	IVD@GRO	IVD@GRO:UP:sigUP	0.184252	0.913109	0.0403569	51/152
E2F6	MA0471.2	IVD@GRO	IVD@GRO:DN:sigDOWN	0.0816902	0.910107	0.0390962	44/46
TBX2	MA0688.1	IVD@GRO	IVD@GRO:LS:sigUP	0.108941	0.907967	0.0390962	86/127
NR4A2	MA0160.1	IVD@GRO	IVD@GRO:DN:sigDOWN	0.134385	0.905928	0.0390962	37/46
ZSCAN4	MA1155.1	IVD@GRO	IVD@GRO:LS:sigUP	0.25488	0.905659	0.0390962	24/127
POU3F1	MA0786.1	IVD@GRO	IVD@GRO:DN:sigUP	0.222326	0.90504	0.0390962	11/15
ZNF263	MA0528.2	IVD@GRO	IVD@GRO:DN:sigDOWN	0.0812093	0.904435	0.0390962	44/46
Ar	MA0007.3	IVD@GRO	IVD@GRO:UP:sigUP	0.28446	0.90387	0.0390962	17/152
Hoxa11	MA0911.1	IVD@GRO	IVD@GRO:DN:sigUP	0.268889	0.902686	0.0390962	7/15
IRF3	MA1418.1	IVD@GRO	IVD@GRO:LS:sigUP	0.269113	0.901535	0.0390962	20/127
JUN::JUNB	MA1132.1	IVD@GRO	IVD@GRO:DN:sigUP	0.24967	0.901347	0.0390962	9/15
EBF1	MA0154.4	IVD@GRO	IVD@GRO:LS:sigDOWN	0.159239	0.900128	0.0388155	26/33
HOXD3	MA0912.2	IVD@GRO	IVD@GRO:DN:sigDOWN	0.223036	0.899186	0.0388155	22/46
ASCL1(var.2)	MA1631.1	IVD@GRO	IVD@GRO:UP:sigUP	0.0776334	0.89268	0.0369296	119/152
FOSL1::JUNB	MA1137.1	IVD@GRO	IVD@GRO:DN:sigUP	0.247335	0.892633	0.0369296	9/15
HNF4A	MA0114.4	IVD@GRO	IVD@GRO:LS:sigUP	0.105191	0.891335	0.0369296	87/127
NR1D1	MA1531.1	IVD@GRO	IVD@GRO:DN:sigUP	0.263875	0.89132	0.0369296	4/15
SMAD2::SMAD3::SMAD4	MA0513.1	IVD@GRO	IVD@GRO:UP:sigUP	0.0874954	0.889738	0.0369296	111/152
Pou5f1::Sox2	MA0142.1	IVD@GRO	IVD@GRO:UP:sigUP	0.100127	0.889674	0.0369296	101/152
NOTO	MA0710.1	IVD@GRO	IVD@GRO:UP:sigUP	0.101403	0.889379	0.0369296	100/152
ZBTB6	MA1581.1	IVD@GRO	IVD@GRO:DN:sigDOWN	0.125307	0.888384	0.0369296	38/46
FOSL1::JUND	MA1142.1	IVD@GRO	IVD@GRO:LS:sigUP	0.150564	0.888379	0.0369296	61/127
ESRRB	MA0141.3	IVD@GRO	IVD@GRO:DN:sigDOWN	0.249819	0.888044	0.0369296	17/46
Sox3	MA0514.1	IVD@GRO	IVD@GRO:UP:sigUP	0.0370365	0.887479	0.0369296	146/152
HNF1A	MA0046.2	IVD@GRO	IVD@GRO:DN:sigDOWN	0.237464	0.886324	0.0369296	19/46
TBX1	MA0805.1	IVD@GRO	IVD@GRO:LS:sigDOWN	0.18243	0.885925	0.0369296	23/33
GLIS2	MA0736.1	IVD@GRO	IVD@GRO:DN:sigDOWN	0.25462	0.884301	0.0369296	16/46
FOSL1::JUN	MA1128.1	IVD@GRO	IVD@GRO:UP:sigUP	0.123634	0.884187	0.0369296	83/152
NFIX	MA0671.1	IVD@GRO	IVD@GRO:LS:sigDOWN	0.173529	0.883241	0.0369296	24/33
FOXP1	MA0481.3	IVD@GRO	IVD@GRO:UP:sigUP	0.0843524	0.883127	0.0369296	113/152
FOXA3	MA1683.1	IVD@GRO	IVD@GRO:UP:sigUP	0.0854614	0.8824	0.0369296	112/152
ETV1	MA0761.2	IVD@GRO	IVD@GRO:UP:sigUP	0.0538183	0.880468	0.0369296	136/152
GATA3	MA0037.3	IVD@GRO	IVD@GRO:DN:sigDOWN	0.165936	0.879628	0.0369296	31/46
ZFP42	MA1651.1	IVD@GRO	IVD@GRO:LS:sigDOWN	0.213007	0.879382	0.0369296	19/33
PPARG	MA0066.1	IVD@GRO	IVD@GRO:LS:sigDOWN	0.269483	0.878032	0.0369296	11/33
HOXB2	MA0902.2	IVD@GRO	IVD@GRO:DN:sigDOWN	0.199981	0.877656	0.0369296	25/46
ZIC4	MA0751.1	IVD@GRO	IVD@GRO:DN:sigUP	0.215617	0.877047	0.0369296	11/15
Stat5b	MA1625.1	IVD@GRO	IVD@GRO:LS:sigUP	0.0825414	0.876574	0.0369296	100/127
MEIS2	MA0774.1	IVD@GRO	IVD@GRO:LS:sigDOWN	0.145731	0.875737	0.0369296	27/33
GATA5	MA0766.2	IVD@GRO	IVD@GRO:LS:sigUP	0.115956	0.874547	0.0369296	79/127
EOMES	MA0800.1	IVD@GRO	IVD@GRO:LS:sigUP	0.12257	0.873955	0.0369296	75/127
MAZ	MA1522.1	IVD@GRO	IVD@GRO:DN:sigDOWN	0.102979	0.873723	0.0369296	41/46
TCF21(var.2)	MA1568.1	IVD@GRO	IVD@GRO:LS:sigDOWN	0.240973	0.871554	0.0369296	15/33
Zic1::Zic2	MA1628.1	IVD@GRO	IVD@GRO:DN:sigDOWN	0.122663	0.870409	0.0369296	38/46
Zic2	MA1629.1	IVD@GRO	IVD@GRO:DN:sigDOWN	0.109555	0.869989	0.0369296	40/46
LMX1B	MA0703.2	IVD@GRO	IVD@GRO:UP:sigUP	0.140618	0.86998	0.0369296	70/152
GLIS1	MA0735.1	IVD@GRO	IVD@GRO:DN:sigDOWN	0.144608	0.869275	0.0369296	1/46
TFAP2A(var.2)	MA0810.1	IVD@GRO	IVD@GRO:UP:sigUP	0.102546	0.867875	0.0369296	97/152
SOX13	MA1120.1	IVD@GRO	IVD@GRO:DN:sigUP	0.196569	0.867784	0.0369296	12/15
HSF1	MA0486.2	IVD@GRO	IVD@GRO:LS:sigUP	0.222989	0.867399	0.0369296	30/127
ETV2	MA0762.1	IVD@GRO	IVD@GRO:LS:sigDOWN	0.239647	0.866747	0.0369045	15/33
HNF1A	MA0046.2	IVD@GRO	IVD@GRO:UP:sigUP	0.128972	0.863924	0.0355627	77/152
NR2C2	MA0504.1	IVD@GRO	IVD@GRO:DN:sigUP	0.195349	0.862376	0.0355627	12/15
RXRB(var.2)	MA1555.1	IVD@GRO	IVD@GRO:DN:sigUP	0.262797	0.862219	0.0355627	5/15
SPI1	MA0080.5	IVD@GRO	IVD@GRO:DN:sigUP	0.121583	0.861471	0.0355627	15/15
MYF5	MA1641.1	IVD@GRO	IVD@GRO:UP:sigUP	0.103007	0.86139	0.0355627	96/152
SPI1	MA0080.5	IVD@GRO	IVD@GRO:UP:sigUP	0.0431462	0.858792	0.0352711	142/152
SP3	MA0746.2	IVD@GRO	IVD@GRO:UP:sigUP	0.0859851	0.853342	0.0347857	109/152
ELF5	MA0136.2	IVD@GRO	IVD@GRO:UP:sigUP	0.0664876	0.852643	0.0347857	125/152
RARA	MA0729.1	IVD@GRO	IVD@GRO:UP:sigUP	0.278905	0.852192	0.0347857	5/152
POU3F3	MA0788.1	IVD@GRO	IVD@GRO:UP:sigUP	0.0929092	0.850554	0.0347857	103/152
MXI1	MA1108.2	IVD@GRO	IVD@GRO:DN:sigUP	0.150703	0.850423	0.0347857	14/15
CEBPD	MA0836.2	IVD@GRO	IVD@GRO:UP:sigUP	0.122527	0.850413	0.0347857	80/152
ONECUT1	MA0679.2	IVD@GRO	IVD@GRO:UP:sigUP	0.0927955	0.849774	0.0347857	103/152
FOSL1::JUND	MA1142.1	IVD@GRO	IVD@GRO:LS:sigDOWN	0.227508	0.849167	0.0346011	16/33
DPRX	MA1480.1	IVD@GRO	IVD@GRO:DN:sigDOWN	0.215429	0.848252	0.0341078	21/46
ZKSCAN5	MA1652.1	IVD@GRO	IVD@GRO:DN:sigDOWN	0.0924294	0.847174	0.0340448	42/46
NR4A2::RXRA	MA1147.1	IVD@GRO	IVD@GRO:LS:sigUP	0.193623	0.845258	0.0340448	38/127
FLI1	MA0475.2	IVD@GRO	IVD@GRO:LS:sigDOWN	0.219118	0.844999	0.0340448	17/33
Crx	MA0467.1	IVD@GRO	IVD@GRO:DN:sigUP	0.221657	0.843178	0.0340448	10/15
THRB	MA1574.1	IVD@GRO	IVD@GRO:UP:sigUP	0.135793	0.842938	0.0340448	70/152
RORB	MA1150.1	IVD@GRO	IVD@GRO:DN:sigUP	0.221072	0.840913	0.0340448	10/15
TFAP2B(var.2)	MA0812.1	IVD@GRO	IVD@GRO:DN:sigUP	0.19019	0.839787	0.0340448	12/15
ZBTB7B	MA0694.1	IVD@GRO	IVD@GRO:DN:sigDOWN	0.190609	0.838895	0.0340448	25/46
Dmbx1	MA0883.1	IVD@GRO	IVD@GRO:UP:sigUP	0.136642	0.838866	0.0340448	69/152
ZBTB18	MA0698.1	IVD@GRO	IVD@GRO:LS:sigDOWN	0.202458	0.837772	0.0340448	19/33
Rbpjl	MA1621.1	IVD@GRO	IVD@GRO:DN:sigDOWN	0.0984394	0.837581	0.0340448	41/46
STAT3	MA0144.2	IVD@GRO	IVD@GRO:UP:sigUP	0.0614979	0.837006	0.0340448	128/152
ETS1	MA0098.3	IVD@GRO	IVD@GRO:LS:sigDOWN	0.18694	0.835652	0.0340187	21/33
SMAD5	MA1557.1	IVD@GRO	IVD@GRO:DN:sigUP	0.255648	0.835619	0.0340187	5/15
POU3F4	MA0789.1	IVD@GRO	IVD@GRO:LS:sigDOWN	0.201687	0.834626	0.0337688	19/33
ZNF410	MA0752.1	IVD@GRO	IVD@GRO:LS:sigUP	0.271172	0.83009	0.0299159	5/127
CREB3L4	MA1474.1	IVD@GRO	IVD@GRO:LS:sigUP	0.181826	0.829537	0.0299159	41/127
SRY	MA0084.1	IVD@GRO	IVD@GRO:LS:sigUP	0.0806361	0.82914	0.0299159	98/127
ZEB1	MA0103.3	IVD@GRO	IVD@GRO:UP:sigUP	0.0517954	0.828644	0.029827	135/152
STAT1::STAT2	MA0517.1	IVD@GRO	IVD@GRO:UP:sigUP	0.0715493	0.827583	0.029602	119/152
IRF9	MA0653.1	IVD@GRO	IVD@GRO:UP:sigUP	0.278334	0.827187	0.029602	6/152
KLF3	MA1516.1	IVD@GRO	IVD@GRO:DN:sigDOWN	0.138877	0.826612	0.029602	34/46
FOXP3	MA0850.1	IVD@GRO	IVD@GRO:LS:sigDOWN	0.184722	0.826321	0.029602	21/33
CENPB	MA0637.1	IVD@GRO	IVD@GRO:LS:sigUP	0.252617	0.825984	0.029602	18/127
BARX1	MA0875.1	IVD@GRO	IVD@GRO:UP:sigUP	0.103118	0.82549	0.029513	92/152
CEBPD	MA0836.2	IVD@GRO	IVD@GRO:LS:sigDOWN	0.213667	0.825077	0.0295046	17/33
PROP1	MA0715.1	IVD@GRO	IVD@GRO:DN:sigUP	0.247028	0.82464	0.0294712	7/15
MITF	MA0620.3	IVD@GRO	IVD@GRO:LS:sigUP	0.18804	0.823479	0.0291165	38/127
BACH2	MA1101.2	IVD@GRO	IVD@GRO:DN:sigUP	0.232348	0.822414	0.0286991	3/15
SREBF2	MA0596.1	IVD@GRO	IVD@GRO:LS:sigUP	0.122305	0.820299	0.0286991	70/127
FOSB::JUNB	MA1135.1	IVD@GRO	IVD@GRO:LS:sigDOWN	0.212302	0.820251	0.0286991	17/33
RARA::RXRG	MA1149.1	IVD@GRO	IVD@GRO:UP:sigUP	0.112117	0.81859	0.0280271	84/152
KLF6	MA1517.1	IVD@GRO	IVD@GRO:DN:sigDOWN	0.0815776	0.818388	0.0280271	43/46
NFKB2	MA0778.1	IVD@GRO	IVD@GRO:LS:sigDOWN	0.260174	0.817152	0.0280271	9/33
PROX1	MA0794.1	IVD@GRO	IVD@GRO:UP:sigUP	0.241365	0.817083	0.0280271	21/152
TEAD2	MA1121.1	IVD@GRO	IVD@GRO:DN:sigDOWN	0.158031	0.814321	0.0280271	30/46
HOXA5	MA0158.2	IVD@GRO	IVD@GRO:DN:sigDOWN	0.184461	0.813926	0.0280271	25/46
NR3C1	MA0113.3	IVD@GRO	IVD@GRO:LS:sigUP	0.2749	0.813898	0.0280271	10/127
ZNF682	MA1599.1	IVD@GRO	IVD@GRO:DN:sigDOWN	0.147254	0.813558	0.0280271	32/46
NR2F1(var.3)	MA1538.1	IVD@GRO	IVD@GRO:DN:sigUP	0.244494	0.81344	0.0280271	4/15
E2F1	MA0024.3	IVD@GRO	IVD@GRO:DN:sigDOWN	0.265244	0.812887	0.0280271	9/46
GATA6	MA1104.2	IVD@GRO	IVD@GRO:DN:sigDOWN	0.162736	0.811974	0.0280271	29/46
TEAD2	MA1121.1	IVD@GRO	IVD@GRO:DN:sigUP	0.199443	0.811345	0.0280271	11/15
GLIS2	MA0736.1	IVD@GRO	IVD@GRO:UP:sigUP	0.205147	0.810437	0.0280271	32/152
RUNX3	MA0684.2	IVD@GRO	IVD@GRO:LS:sigUP	0.0801002	0.810333	0.0280271	97/127
FOSL1::JUND	MA1142.1	IVD@GRO	IVD@GRO:DN:sigUP	0.234812	0.809481	0.0278226	8/15
PAX3(var.2)	MA1546.1	IVD@GRO	IVD@GRO:LS:sigUP	0.228808	0.807996	0.0268821	23/127
REL	MA0101.1	IVD@GRO	IVD@GRO:UP:sigUP	0.105307	0.806733	0.0266368	88/152
GABPA	MA0062.3	IVD@GRO	IVD@GRO:UP:sigUP	0.0527099	0.804839	0.0261611	133/152
SOX8	MA0868.2	IVD@GRO	IVD@GRO:LS:sigUP	0.0823138	0.804312	0.0261611	95/127
BATF::JUN	MA0462.2	IVD@GRO	IVD@GRO:DN:sigDOWN	0.180656	0.798804	0.0233613	25/46
TCF3	MA0522.3	IVD@GRO	IVD@GRO:UP:sigUP	0.0989956	0.79743	0.0225952	92/152
Ar	MA0007.3	IVD@GRO	IVD@GRO:LS:sigUP	0.257264	0.797267	0.0225952	14/127
CREB1	MA0018.4	IVD@GRO	IVD@GRO:DN:sigUP	0.209052	0.795557	0.022511	10/15
FOS	MA0476.1	IVD@GRO	IVD@GRO:DN:sigDOWN	0.195236	0.79422	0.022511	22/46
MYB	MA0100.3	IVD@GRO	IVD@GRO:DN:sigUP	0.162004	0.794184	0.022511	13/15
SIX1	MA1118.1	IVD@GRO	IVD@GRO:LS:sigUP	0.110088	0.793885	0.022511	75/127
ERF	MA0760.1	IVD@GRO	IVD@GRO:LS:sigDOWN	0.204674	0.793011	0.022511	17/33
THRB(var.2)	MA1575.1	IVD@GRO	IVD@GRO:DN:sigDOWN	0.254546	0.790283	0.022511	10/46
SP1	MA0079.4	IVD@GRO	IVD@GRO:DN:sigDOWN	0.178514	0.790143	0.022511	25/46
GLI3	MA1491.1	IVD@GRO	IVD@GRO:LS:sigUP	0.154526	0.78987	0.022511	49/127
ZBTB14	MA1650.1	IVD@GRO	IVD@GRO:LS:sigDOWN	0.168614	0.789535	0.022511	22/33
MGA	MA0801.1	IVD@GRO	IVD@GRO:LS:sigDOWN	0.153901	0.789203	0.022511	24/33
CEBPE	MA0837.1	IVD@GRO	IVD@GRO:LS:sigDOWN	0.246632	0.789029	0.022511	10/33
IRF3	MA1418.1	IVD@GRO	IVD@GRO:UP:sigUP	0.225832	0.788823	0.022511	23/152
ZNF317	MA1593.1	IVD@GRO	IVD@GRO:LS:sigUP	0.0774308	0.78691	0.022511	97/127
NR2C2	MA0504.1	IVD@GRO	IVD@GRO:LS:sigDOWN	0.153283	0.786517	0.022511	24/33
HES5	MA0821.1	IVD@GRO	IVD@GRO:UP:sigUP	0.263915	0.785792	0.022511	6/152
PRDM1	MA0508.3	IVD@GRO	IVD@GRO:DN:sigDOWN	0.0980476	0.785044	0.022511	40/46
PKNOX1	MA0782.2	IVD@GRO	IVD@GRO:DN:sigDOWN	0.146044	0.782505	0.0220159	31/46
TBX4	MA0806.1	IVD@GRO	IVD@GRO:UP:sigUP	0.0833855	0.782299	0.0220159	104/152
Stat5a::Stat5b	MA0519.1	IVD@GRO	IVD@GRO:UP:sigUP	0.063313	0.777914	0.0199604	122/152
TBX3	MA1566.1	IVD@GRO	IVD@GRO:UP:sigUP	0.111383	0.77519	0.0199604	79/152
ESRRA	MA0592.3	IVD@GRO	IVD@GRO:LS:sigUP	0.0884225	0.77473	0.0199604	88/127
Ebf2	MA1604.1	IVD@GRO	IVD@GRO:LS:sigUP	0.0938532	0.773847	0.01985	84/127
CEBPA	MA0102.4	IVD@GRO	IVD@GRO:LS:sigDOWN	0.205529	0.772792	0.0192705	16/33
BHLHA15(var.2)	MA1472.1	IVD@GRO	IVD@GRO:DN:sigDOWN	0.102151	0.772534	0.0192705	39/46
JUNB	MA0490.2	IVD@GRO	IVD@GRO:DN:sigUP	0.223871	0.772133	0.0192362	8/15
MXI1	MA1108.2	IVD@GRO	IVD@GRO:LS:sigDOWN	0.11008	0.770128	0.0187198	29/33
POU1F1	MA0784.1	IVD@GRO	IVD@GRO:UP:sigUP	0.0981728	0.768226	0.0187198	89/152
Ptf1a(var.3)	MA1620.1	IVD@GRO	IVD@GRO:DN:sigDOWN	0.101459	0.76797	0.0187198	39/46
NFIA	MA0670.1	IVD@GRO	IVD@GRO:LS:sigDOWN	0.117948	0.765606	0.0178057	28/33
NHLH1	MA0048.2	IVD@GRO	IVD@GRO:UP:sigUP	0.0932655	0.765121	0.0176824	93/152
ATF6	MA1466.1	IVD@GRO	IVD@GRO:LS:sigDOWN	0.221974	0.764474	0.0175935	3/33
ETS2	MA1484.1	IVD@GRO	IVD@GRO:LS:sigDOWN	0.189768	0.763768	0.0174131	18/33
ZNF148	MA1653.1	IVD@GRO	IVD@GRO:DN:sigDOWN	0.0587999	0.762362	0.0172647	45/46
ZNF317	MA1593.1	IVD@GRO	IVD@GRO:LS:sigDOWN	0.133069	0.761102	0.0172647	26/33
ZBTB6	MA1581.1	IVD@GRO	IVD@GRO:UP:sigUP	0.0784626	0.760189	0.0172456	106/152
MYC	MA0147.3	IVD@GRO	IVD@GRO:DN:sigDOWN	0.170693	0.759687	0.0172456	25/46
Znf423	MA0116.1	IVD@GRO	IVD@GRO:UP:sigUP	0.156677	0.757898	0.0172456	47/152
FOS::JUN(var.2)	MA1126.1	IVD@GRO	IVD@GRO:UP:sigUP	0.137551	0.757399	0.0172456	58/152
TBX1	MA0805.1	IVD@GRO	IVD@GRO:LS:sigUP	0.0969113	0.756755	0.0172456	80/127
MNX1	MA0707.1	IVD@GRO	IVD@GRO:UP:sigUP	0.0800114	0.755482	0.0172456	104/152
HOXC13	MA0907.1	IVD@GRO	IVD@GRO:DN:sigDOWN	0.224673	0.755218	0.0172456	14/46
HOXA4	MA1496.1	IVD@GRO	IVD@GRO:UP:sigUP	0.105495	0.754982	0.0172456	81/152
ZBTB7C	MA0695.1	IVD@GRO	IVD@GRO:UP:sigUP	0.093855	0.754674	0.0172456	91/152
MITF	MA0620.3	IVD@GRO	IVD@GRO:DN:sigDOWN	0.224439	0.754408	0.0172456	14/46
ZIC5	MA1584.1	IVD@GRO	IVD@GRO:DN:sigUP	0.232258	0.753875	0.0172456	5/15
RHOXF1	MA0719.1	IVD@GRO	IVD@GRO:DN:sigUP	0.197354	0.752864	0.0172456	10/15
TEF	MA0843.1	IVD@GRO	IVD@GRO:LS:sigUP	0.204537	0.752226	0.0172456	25/127
FOXN3	MA1489.1	IVD@GRO	IVD@GRO:UP:sigUP	0.223109	0.751969	0.0172456	20/152
PRDM1	MA0508.3	IVD@GRO	IVD@GRO:DN:sigUP	0.132709	0.749991	0.0167813	14/15
RORA	MA0071.1	IVD@GRO	IVD@GRO:LS:sigUP	0.0864015	0.74943	0.0165703	87/127
NR2F1(var.3)	MA1538.1	IVD@GRO	IVD@GRO:LS:sigUP	0.218961	0.747322	0.0160765	20/127
BATF3	MA0835.2	IVD@GRO	IVD@GRO:UP:sigUP	0.0960056	0.746675	0.0160765	88/152
HAND2	MA1638.1	IVD@GRO	IVD@GRO:DN:sigDOWN	0.0805348	0.745842	0.0160765	42/46
POU2F1	MA0785.1	IVD@GRO	IVD@GRO:DN:sigUP	0.195028	0.744464	0.0160765	10/15
BACH1	MA1633.1	IVD@GRO	IVD@GRO:DN:sigDOWN	0.157026	0.744011	0.0160765	27/46
ONECUT3	MA0757.1	IVD@GRO	IVD@GRO:LS:sigDOWN	0.215307	0.743625	0.0160765	13/33
HNF4A	MA0114.4	IVD@GRO	IVD@GRO:DN:sigDOWN	0.13295	0.743377	0.0160765	32/46
BCL6	MA0463.2	IVD@GRO	IVD@GRO:DN:sigDOWN	0.175198	0.739828	0.01403	23/46
HLF	MA0043.3	IVD@GRO	IVD@GRO:DN:sigDOWN	0.21412	0.738052	0.01403	15/46
MAZ	MA1522.1	IVD@GRO	IVD@GRO:DN:sigUP	0.130458	0.737595	0.01403	14/15
FOSL1::JUN	MA1128.1	IVD@GRO	IVD@GRO:DN:sigUP	0.203986	0.737014	0.01403	9/15
PPARA::RXRA	MA1148.1	IVD@GRO	IVD@GRO:DN:sigDOWN	0.13166	0.73691	0.01403	32/46
Sox11	MA0869.1	IVD@GRO	IVD@GRO:LS:sigDOWN	0.134388	0.736378	0.01403	1/33
DMRT3	MA0610.1	IVD@GRO	IVD@GRO:UP:sigUP	0.0826467	0.736183	0.01403	99/152
E2F6	MA0471.2	IVD@GRO	IVD@GRO:UP:sigUP	0.0580732	0.734271	0.0124596	123/152
Stat5a	MA1624.1	IVD@GRO	IVD@GRO:UP:sigUP	0.0650292	0.733116	0.0119858	116/152
RXRG(var.2)	MA1556.1	IVD@GRO	IVD@GRO:DN:sigUP	0.221761	0.73027	0.0106065	4/15
NFATC2	MA0152.1	IVD@GRO	IVD@GRO:DN:sigUP	0.129115	0.730132	0.0106065	14/15
NR5A1	MA1540.1	IVD@GRO	IVD@GRO:UP:sigUP	0.0642545	0.725872	0.00824271	116/152
POU2F3	MA0627.2	IVD@GRO	IVD@GRO:DN:sigUP	0.189657	0.725156	0.00809005	10/15
KLF11	MA1512.1	IVD@GRO	IVD@GRO:UP:sigUP	0.0611052	0.723954	0.00779433	119/152
TCF7L1	MA1421.1	IVD@GRO	IVD@GRO:LS:sigDOWN	0.184265	0.722121	0.00640222	17/33
POU6F2	MA0793.1	IVD@GRO	IVD@GRO:DN:sigUP	0.19935	0.721328	0.00619007	9/15
BARHL1	MA0877.2	IVD@GRO	IVD@GRO:UP:sigUP	0.209162	0.720887	0.00619007	21/152
SOX2	MA0143.4	IVD@GRO	IVD@GRO:LS:sigUP	0.0772679	0.720714	0.00619007	91/127
TCF21(var.2)	MA1568.1	IVD@GRO	IVD@GRO:DN:sigDOWN	0.188358	0.71865	0.00619007	19/46
ZBTB6	MA1581.1	IVD@GRO	IVD@GRO:DN:sigUP	0.145882	0.718501	0.00619007	13/15
TGIF2	MA0797.1	IVD@GRO	IVD@GRO:DN:sigDOWN	0.225322	0.718242	0.00619007	11/46
NRL	MA0842.2	IVD@GRO	IVD@GRO:DN:sigUP	0.219687	0.718035	0.00619007	6/15
DBP	MA0639.1	IVD@GRO	IVD@GRO:LS:sigUP	0.176449	0.717124	0.00619007	31/127
NR1H4	MA1110.1	IVD@GRO	IVD@GRO:DN:sigUP	0.197921	0.716539	0.00619007	9/15
FOXE1	MA1487.1	IVD@GRO	IVD@GRO:DN:sigUP	0.206985	0.716432	0.00619007	8/15
HES6	MA1493.1	IVD@GRO	IVD@GRO:DN:sigDOWN	0.210651	0.713984	0.00493021	14/46
TP53	MA0106.3	IVD@GRO	IVD@GRO:LS:sigUP	0.232478	0.713018	0.00483686	12/127
BHLHE23	MA0817.1	IVD@GRO	IVD@GRO:LS:sigDOWN	0.230568	0.712232	0.00483686	6/33
FOSL1	MA0477.2	IVD@GRO	IVD@GRO:DN:sigUP	0.205207	0.71048	0.00406708	8/15
NFE2	MA0841.1	IVD@GRO	IVD@GRO:UP:sigUP	0.220744	0.710344	0.00406708	16/152
HNF1A	MA0046.2	IVD@GRO	IVD@GRO:LS:sigUP	0.11293	0.70984	0.00406708	63/127
MAFG	MA0659.2	IVD@GRO	IVD@GRO:DN:sigUP	0.185228	0.70962	0.00406708	10/15
PHOX2B	MA0681.2	IVD@GRO	IVD@GRO:UP:sigUP	0.069122	0.709135	0.00406708	109/152
ZNF274	MA1592.1	IVD@GRO	IVD@GRO:UP:sigUP	0.144123	0.708323	0.00406708	47/152
Ptf1a	MA1618.1	IVD@GRO	IVD@GRO:DN:sigDOWN	0.102395	0.708175	0.00406708	37/46
MYOD1	MA0499.2	IVD@GRO	IVD@GRO:DN:sigDOWN	0.0923422	0.707481	0.00406708	39/46
MYC	MA0147.3	IVD@GRO	IVD@GRO:DN:sigUP	0.19488	0.706468	0.00406708	9/15
Nr1h3::Rxra	MA0494.1	IVD@GRO	IVD@GRO:DN:sigDOWN	0.147575	0.706258	0.00406708	27/46
STAT1::STAT2	MA0517.1	IVD@GRO	IVD@GRO:DN:sigDOWN	0.116084	0.706	0.00406708	34/46
Sox6	MA0515.1	IVD@GRO	IVD@GRO:UP:sigUP	0.0461857	0.705717	0.00406708	132/152
TGIF2	MA0797.1	IVD@GRO	IVD@GRO:LS:sigUP	0.183578	0.705638	0.00406708	27/127
TCF4	MA0830.2	IVD@GRO	IVD@GRO:UP:sigUP	0.0591733	0.705621	0.00406708	119/152
SOX2	MA0143.4	IVD@GRO	IVD@GRO:DN:sigUP	0.17208	0.705515	0.00406708	11/15
HSF4	MA0771.1	IVD@GRO	IVD@GRO:LS:sigDOWN	0.17904	0.704818	0.00406708	17/33
POU6F2	MA0793.1	IVD@GRO	IVD@GRO:LS:sigDOWN	0.17292	0.704742	0.00406708	18/33
HES7	MA0822.1	IVD@GRO	IVD@GRO:DN:sigUP	0.180886	0.704167	0.00406708	2/15
MEF2D	MA0773.1	IVD@GRO	IVD@GRO:LS:sigUP	0.194391	0.70371	0.00406708	23/127
MAX	MA0058.3	IVD@GRO	IVD@GRO:DN:sigUP	0.202966	0.703301	0.00406708	8/15
SPIB	MA0081.2	IVD@GRO	IVD@GRO:UP:sigUP	0.0469831	0.702999	0.00406708	131/152
HOXD8	MA0910.2	IVD@GRO	IVD@GRO:DN:sigUP	0.193857	0.702972	0.00406708	9/15
HOXD11	MA0908.1	IVD@GRO	IVD@GRO:DN:sigDOWN	0.178677	0.702631	0.0040486	20/46
TWIST1	MA1123.2	IVD@GRO	IVD@GRO:DN:sigDOWN	0.106092	0.702267	0.00400819	36/46
EHF	MA0598.3	IVD@GRO	IVD@GRO:UP:sigUP	0.045742	0.700044	0.00275262	132/152
TEAD1	MA0090.3	IVD@GRO	IVD@GRO:DN:sigUP	0.170475	0.699427	0.00245715	11/15
HOXA4	MA1496.1	IVD@GRO	IVD@GRO:LS:sigDOWN	0.18274	0.697569	0.0022976	16/33
HOXC4	MA1504.1	IVD@GRO	IVD@GRO:UP:sigUP	0.0611461	0.697309	0.0022976	116/152
NKX6-1	MA0674.1	IVD@GRO	IVD@GRO:DN:sigUP	0.181576	0.696703	0.0022976	10/15
GFI1	MA0038.2	IVD@GRO	IVD@GRO:LS:sigDOWN	0.199671	0.696441	0.0022976	13/33
HOXA9	MA0594.2	IVD@GRO	IVD@GRO:LS:sigUP	0.213559	0.696379	0.0022976	16/127
Bhlha15	MA0607.1	IVD@GRO	IVD@GRO:LS:sigUP	0.0690418	0.695112	0.00135005	95/127
HOXC10	MA0905.1	IVD@GRO	IVD@GRO:DN:sigDOWN	0.167012	0.694758	0.00131604	22/46
ONECUT2	MA0756.1	IVD@GRO	IVD@GRO:LS:sigDOWN	0.214059	0.693799	0.000965619	10/33
RARA::RXRA	MA0159.1	IVD@GRO	IVD@GRO:UP:sigUP	0.0982718	0.693744	0.000965619	78/152
SIX2	MA1119.1	IVD@GRO	IVD@GRO:DN:sigUP	0.180524	0.693097	0.000965619	10/15
LBX2	MA0699.1	IVD@GRO	IVD@GRO:LS:sigUP	0.118423	0.692755	0.000965619	57/127
CEBPG	MA0838.1	IVD@GRO	IVD@GRO:LS:sigDOWN	0.221669	0.692302	0.000965619	5/33
FIGLA	MA0820.1	IVD@GRO	IVD@GRO:LS:sigUP	0.0540086	0.691683	0.000965619	107/127
Stat5a::Stat5b	MA0519.1	IVD@GRO	IVD@GRO:DN:sigUP	0.140038	0.69153	0.000965619	13/15
JDP2	MA0655.1	IVD@GRO	IVD@GRO:DN:sigDOWN	0.215511	0.690861	0.000965619	11/46
Sox3	MA0514.1	IVD@GRO	IVD@GRO:LS:sigDOWN	0.069533	0.690258	0.000965619	32/33
NEUROD1	MA1109.1	IVD@GRO	IVD@GRO:UP:sigUP	0.0696179	0.689843	0.000965619	106/152
Stat5a	MA1624.1	IVD@GRO	IVD@GRO:LS:sigDOWN	0.118761	0.689405	0.000965619	26/33
SOX13	MA1120.1	IVD@GRO	IVD@GRO:LS:sigUP	0.0694919	0.689329	0.000965619	94/127
CEBPB	MA0466.2	IVD@GRO	IVD@GRO:DN:sigDOWN	0.221063	0.687722	0.000614147	9/46
Foxj2	MA0614.1	IVD@GRO	IVD@GRO:UP:sigUP	0.0674742	0.687585	0.000614147	108/152
TBX6	MA1567.1	IVD@GRO	IVD@GRO:LS:sigUP	0.0860839	0.68756	0.000614147	80/127
MEIS1(var.2)	MA1639.1	IVD@GRO	IVD@GRO:UP:sigUP	0.0824581	0.686914	0.000614147	92/152
LHX2	MA0700.2	IVD@GRO	IVD@GRO:UP:sigUP	0.0765003	0.685748	0.00042482	98/152
HOXD13	MA0909.2	IVD@GRO	IVD@GRO:LS:sigUP	0.142619	0.685694	0.00042482	42/127
Arid3b	MA0601.1	IVD@GRO	IVD@GRO:LS:sigDOWN	0.130848	0.685103	0.00042482	24/33
ETV4	MA0764.2	IVD@GRO	IVD@GRO:UP:sigUP	0.0224686	0.684187	0.00042482	149/152
NEUROG2(var.2)	MA1642.1	IVD@GRO	IVD@GRO:LS:sigUP	0.0663733	0.683326	0.00042482	96/127
NFYC	MA1644.1	IVD@GRO	IVD@GRO:DN:sigDOWN	0.150377	0.68309	0.00042482	25/46
ATF4	MA0833.2	IVD@GRO	IVD@GRO:LS:sigUP	0.139939	0.682712	0.00042482	43/127
NFIX(var.2)	MA1528.1	IVD@GRO	IVD@GRO:UP:sigUP	0.138691	0.681286	0.00042482	46/152
PAX9	MA0781.1	IVD@GRO	IVD@GRO:DN:sigUP	0.128973	0.681016	0.00042482	1/15
POU5F1B	MA0792.1	IVD@GRO	IVD@GRO:LS:sigDOWN	0.142185	0.680812	0.00042482	22/33
NR1H2::RXRA	MA0115.1	IVD@GRO	IVD@GRO:LS:sigDOWN	0.211931	0.680718	0.00042482	4/33
RREB1	MA0073.1	IVD@GRO	IVD@GRO:LS:sigUP	0.0527464	0.679351	0.00042482	107/127
FOSL2::JUND	MA1144.1	IVD@GRO	IVD@GRO:DN:sigUP	0.195096	0.678553	0.00042482	8/15
MNT	MA0825.1	IVD@GRO	IVD@GRO:DN:sigUP	0.195057	0.67839	0.00042482	8/15
Stat5a::Stat5b	MA0519.1	IVD@GRO	IVD@GRO:DN:sigDOWN	0.0971903	0.67786	0.00042482	37/46
POU3F3	MA0788.1	IVD@GRO	IVD@GRO:LS:sigDOWN	0.158867	0.676538	0.00042482	19/33
Nr5a2	MA0505.1	IVD@GRO	IVD@GRO:LS:sigUP	0.0689145	0.675882	0.00042482	93/127
NR3C1	MA0113.3	IVD@GRO	IVD@GRO:UP:sigUP	0.222311	0.675806	0.00042482	11/152
ZNF740	MA0753.2	IVD@GRO	IVD@GRO:UP:sigUP	0.0641244	0.67573	0.00042482	110/152
FOS	MA0476.1	IVD@GRO	IVD@GRO:DN:sigUP	0.194001	0.675118	0.00042482	8/15
FOSL2::JUNB	MA1138.1	IVD@GRO	IVD@GRO:DN:sigUP	0.194001	0.675118	0.00042482	8/15
SREBF1(var.2)	MA0829.2	IVD@GRO	IVD@GRO:LS:sigUP	0.132046	0.673255	0	46/127
Sox3	MA0514.1	IVD@GRO	IVD@GRO:LS:sigUP	0.0322085	0.672769	0	121/127
Atf1	MA0604.1	IVD@GRO	IVD@GRO:LS:sigDOWN	0.19616	0.671208	0	12/33
OLIG3	MA0827.1	IVD@GRO	IVD@GRO:LS:sigDOWN	0.195889	0.670154	0	12/33
HOXD8	MA0910.2	IVD@GRO	IVD@GRO:LS:sigDOWN	0.162602	0.669669	0	18/33
TBX21	MA0690.1	IVD@GRO	IVD@GRO:LS:sigUP	0.100525	0.668781	0	66/127
NR2C1	MA1535.1	IVD@GRO	IVD@GRO:LS:sigUP	0.0480158	0.668604	0	110/127
IKZF1	MA1508.1	IVD@GRO	IVD@GRO:UP:sigUP	0.0310074	0.667015	0	143/152
GATA2	MA0036.3	IVD@GRO	IVD@GRO:DN:sigDOWN	0.124284	0.663919	0	30/46
NFIX(var.2)	MA1528.1	IVD@GRO	IVD@GRO:DN:sigDOWN	0.170873	0.663656	0	19/46
E2F2	MA0864.2	IVD@GRO	IVD@GRO:LS:sigUP	0.204002	0.663129	0	15/127
ZNF143	MA0088.2	IVD@GRO	IVD@GRO:UP:sigUP	0.205218	0.662661	0	15/152
MEOX2	MA0706.1	IVD@GRO	IVD@GRO:UP:sigUP	0.104546	0.661662	0	67/152
MEOX2	MA0706.1	IVD@GRO	IVD@GRO:LS:sigDOWN	0.187676	0.661528	0	13/33
CUX1	MA0754.1	IVD@GRO	IVD@GRO:UP:sigUP	0.119232	0.65963	0	55/152
STAT1	MA0137.3	IVD@GRO	IVD@GRO:LS:sigDOWN	0.142608	0.659548	0	21/33
HOXD4	MA1507.1	IVD@GRO	IVD@GRO:UP:sigUP	0.059437	0.659143	0	113/152
HOXB4	MA1499.1	IVD@GRO	IVD@GRO:LS:sigDOWN	0.130625	0.658461	0	23/33
Alx4	MA0853.1	IVD@GRO	IVD@GRO:LS:sigDOWN	0.201136	0.658313	0	10/33
ZIC3	MA0697.1	IVD@GRO	IVD@GRO:UP:sigUP	0.142734	0.65825	0	40/152
NFAT5	MA0606.1	IVD@GRO	IVD@GRO:DN:sigUP	0.115728	0.657844	0	14/15
TCF4	MA0830.2	IVD@GRO	IVD@GRO:DN:sigDOWN	0.0749199	0.657295	0	41/46
KLF4	MA0039.4	IVD@GRO	IVD@GRO:UP:sigUP	0.0351144	0.657236	0	139/152
FOS::JUNB	MA1134.1	IVD@GRO	IVD@GRO:DN:sigDOWN	0.168036	0.654963	0	19/46
FOSB::JUNB	MA1135.1	IVD@GRO	IVD@GRO:DN:sigUP	0.187479	0.65493	0	8/15
FOSL2::JUND	MA1144.1	IVD@GRO	IVD@GRO:LS:sigDOWN	0.168716	0.653119	0	16/33
Nfe2l2	MA0150.2	IVD@GRO	IVD@GRO:UP:sigUP	0.112045	0.65146	0	59/152
Mlxip	MA0622.1	IVD@GRO	IVD@GRO:DN:sigUP	0.186277	0.651343	0	8/15
LHX5	MA1519.1	IVD@GRO	IVD@GRO:UP:sigUP	0.0670929	0.651164	0	103/152
Arnt	MA0004.1	IVD@GRO	IVD@GRO:DN:sigUP	0.186177	0.650946	0	8/15
KLF4	MA0039.4	IVD@GRO	IVD@GRO:DN:sigDOWN	0.0399867	0.650635	0	46/46
Bach1::Mafk	MA0591.1	IVD@GRO	IVD@GRO:LS:sigDOWN	0.193246	0.649299	0	11/33
Nkx2-5(var.2)	MA0503.1	IVD@GRO	IVD@GRO:LS:sigDOWN	0.0974295	0.648369	0	28/33
ONECUT2	MA0756.1	IVD@GRO	IVD@GRO:UP:sigUP	0.12081	0.648196	0	52/152
HINFP	MA0131.2	IVD@GRO	IVD@GRO:DN:sigDOWN	0.157093	0.647574	0	21/46
Dmbx1	MA0883.1	IVD@GRO	IVD@GRO:DN:sigUP	0.191725	0.647287	0	7/15
Klf1	MA0493.1	IVD@GRO	IVD@GRO:UP:sigUP	0.0511791	0.647047	0	121/152
THRB(var.2)	MA1575.1	IVD@GRO	IVD@GRO:LS:sigUP	0.182041	0.645468	0	20/127
OTX1	MA0711.1	IVD@GRO	IVD@GRO:LS:sigUP	0.0813575	0.645391	0	78/127
BATF	MA1634.1	IVD@GRO	IVD@GRO:DN:sigDOWN	0.143865	0.645167	0	24/46
ZIC4	MA0751.1	IVD@GRO	IVD@GRO:LS:sigUP	0.107743	0.645105	0	57/127
CTCF	MA0139.1	IVD@GRO	IVD@GRO:LS:sigUP	0.102112	0.644893	0	61/127
Nr2f6	MA0677.1	IVD@GRO	IVD@GRO:LS:sigDOWN	0.176413	0.644351	0	14/33
EN2	MA0642.1	IVD@GRO	IVD@GRO:DN:sigDOWN	0.164389	0.644011	0	19/46
JUN(var.2)	MA0489.1	IVD@GRO	IVD@GRO:DN:sigDOWN	0.15167	0.643455	0	22/46
ZNF652	MA1657.1	IVD@GRO	IVD@GRO:DN:sigDOWN	0.135125	0.642825	0	26/46
Rhox11	MA0629.1	IVD@GRO	IVD@GRO:UP:sigUP	0.0904382	0.64152	0	76/152
Foxf1	MA1606.1	IVD@GRO	IVD@GRO:LS:sigDOWN	0.120597	0.641077	0	24/33
ZNF384	MA1125.1	IVD@GRO	IVD@GRO:UP:sigUP	0.0317864	0.640671	0	141/152
Nr2e1	MA0676.1	IVD@GRO	IVD@GRO:DN:sigDOWN	0.102867	0.640552	0	34/46
Dmbx1	MA0883.1	IVD@GRO	IVD@GRO:LS:sigUP	0.108028	0.640105	0	56/127
Tcf21	MA0832.1	IVD@GRO	IVD@GRO:DN:sigUP	0.194203	0.639651	0	4/15
TFDP1	MA1122.1	IVD@GRO	IVD@GRO:UP:sigUP	0.09744	0.639334	0	69/152
ONECUT3	MA0757.1	IVD@GRO	IVD@GRO:DN:sigDOWN	0.175261	0.63856	0	16/46
OLIG1	MA0826.1	IVD@GRO	IVD@GRO:LS:sigDOWN	0.204328	0.638461	0	6/33
NEUROG1	MA0623.2	IVD@GRO	IVD@GRO:UP:sigUP	0.152293	0.638316	0	32/152
FOSL2::JUNB	MA1138.1	IVD@GRO	IVD@GRO:LS:sigDOWN	0.163474	0.636993	0	16/33
NR2F1(var.2)	MA1537.1	IVD@GRO	IVD@GRO:LS:sigDOWN	0.197038	0.636719	0	9/33
CREB3	MA0638.1	IVD@GRO	IVD@GRO:DN:sigDOWN	0.201355	0.63607	0	9/46
CREB3L4	MA1474.1	IVD@GRO	IVD@GRO:DN:sigUP	0.187908	0.635934	0	7/15
STAT3	MA0144.2	IVD@GRO	IVD@GRO:LS:sigDOWN	0.0950628	0.635365	0	28/33
FOXA1	MA0148.4	IVD@GRO	IVD@GRO:UP:sigUP	0.0581532	0.635145	0	111/152
NEUROD2	MA0668.1	IVD@GRO	IVD@GRO:LS:sigDOWN	0.167347	0.632813	0	15/33
SNAI3	MA1559.1	IVD@GRO	IVD@GRO:DN:sigDOWN	0.0972532	0.632577	0	35/46
SCRT2	MA0744.2	IVD@GRO	IVD@GRO:DN:sigUP	0.162649	0.632454	0	10/15
HOXA13	MA0650.2	IVD@GRO	IVD@GRO:DN:sigUP	0.186666	0.632274	0	7/15
NEUROG2(var.2)	MA1642.1	IVD@GRO	IVD@GRO:LS:sigDOWN	0.106862	0.631953	0	26/33
HIC2	MA0738.1	IVD@GRO	IVD@GRO:DN:sigDOWN	0.0930141	0.631505	0	36/46
SMAD3	MA0795.1	IVD@GRO	IVD@GRO:LS:sigDOWN	0.200407	0.631014	0	7/33
MAFK	MA0496.3	IVD@GRO	IVD@GRO:LS:sigUP	0.0775997	0.629747	0	79/127
Sox3	MA0514.1	IVD@GRO	IVD@GRO:DN:sigUP	0.0893665	0.628877	0	15/15
E2F8	MA0865.1	IVD@GRO	IVD@GRO:LS:sigDOWN	0.195	0.628786	0	4/33
Rxra	MA0512.2	IVD@GRO	IVD@GRO:LS:sigDOWN	0.199048	0.627783	0	5/33
NR6A1	MA1541.1	IVD@GRO	IVD@GRO:DN:sigUP	0.170497	0.627697	0	9/15
HOXA10	MA0899.1	IVD@GRO	IVD@GRO:UP:sigUP	0.0515087	0.627095	0	118/152
NFATC1	MA0624.1	IVD@GRO	IVD@GRO:DN:sigDOWN	0.0999488	0.626256	0	34/46
TGIF1	MA0796.1	IVD@GRO	IVD@GRO:DN:sigDOWN	0.184597	0.625972	0	3/46
MYF6	MA0667.1	IVD@GRO	IVD@GRO:UP:sigUP	0.101973	0.624382	0	62/152
TFAP2E	MA1569.1	IVD@GRO	IVD@GRO:DN:sigUP	0.124995	0.624199	0	13/15
RXRG(var.2)	MA1556.1	IVD@GRO	IVD@GRO:LS:sigUP	0.17356	0.623181	0	20/127
EN2	MA0642.1	IVD@GRO	IVD@GRO:LS:sigUP	0.103944	0.622824	0	56/127
TFAP4(var.2)	MA1570.1	IVD@GRO	IVD@GRO:DN:sigDOWN	0.118183	0.622699	0	29/46
E2F1	MA0024.3	IVD@GRO	IVD@GRO:LS:sigDOWN	0.197509	0.621044	0	6/33
FOS::JUND	MA1141.1	IVD@GRO	IVD@GRO:DN:sigUP	0.176246	0.621014	0	8/15
XBP1	MA0844.1	IVD@GRO	IVD@GRO:DN:sigUP	0.180496	0.62065	0	3/15
Pou5f1::Sox2	MA0142.1	IVD@GRO	IVD@GRO:LS:sigDOWN	0.14225	0.619823	0	19/33
HSF1	MA0486.2	IVD@GRO	IVD@GRO:LS:sigDOWN	0.193456	0.618959	0	8/33
RXRB	MA0855.1	IVD@GRO	IVD@GRO:LS:sigDOWN	0.191356	0.61819	0	4/33
Ptf1a	MA1618.1	IVD@GRO	IVD@GRO:UP:sigUP	0.0487639	0.616788	0	120/152
KLF14	MA0740.1	IVD@GRO	IVD@GRO:LS:sigDOWN	0.130911	0.616786	0	21/33
MZF1	MA0056.2	IVD@GRO	IVD@GRO:DN:sigDOWN	0.0978528	0.616279	0	34/46
FOXL1	MA0033.2	IVD@GRO	IVD@GRO:LS:sigDOWN	0.0914581	0.615791	0	28/33
ZKSCAN1	MA1585.1	IVD@GRO	IVD@GRO:LS:sigDOWN	0.156392	0.615642	0	16/33
Foxd3	MA0041.1	IVD@GRO	IVD@GRO:UP:sigUP	0.0311117	0.615012	0	140/152
TGIF2	MA0797.1	IVD@GRO	IVD@GRO:LS:sigDOWN	0.19186	0.614809	0	8/33
ASCL1	MA1100.2	IVD@GRO	IVD@GRO:DN:sigUP	0.122746	0.614171	0	13/15
HOXA5	MA0158.2	IVD@GRO	IVD@GRO:LS:sigUP	0.0834678	0.613794	0	71/127
BHLHE40	MA0464.2	IVD@GRO	IVD@GRO:LS:sigUP	0.147351	0.612437	0	29/127
Wt1	MA1627.1	IVD@GRO	IVD@GRO:DN:sigDOWN	0.0528482	0.610056	0	44/46
E2F3	MA0469.3	IVD@GRO	IVD@GRO:UP:sigUP	0.162148	0.610022	0	2/152
HOXD9	MA0913.2	IVD@GRO	IVD@GRO:LS:sigDOWN	0.12872	0.609062	0	21/33
FOSL1::JUNB	MA1137.1	IVD@GRO	IVD@GRO:UP:sigUP	0.0828133	0.607753	0	77/152
CEBPD	MA0836.2	IVD@GRO	IVD@GRO:DN:sigDOWN	0.144107	0.607178	0	21/46
TBX21	MA0690.1	IVD@GRO	IVD@GRO:UP:sigUP	0.0816485	0.60673	0	78/152
Ptf1a	MA1618.1	IVD@GRO	IVD@GRO:LS:sigUP	0.0525198	0.6066	0	100/127
ESRRA	MA0592.3	IVD@GRO	IVD@GRO:DN:sigDOWN	0.0993082	0.605855	0	33/46
Rarg(var.2)	MA0860.1	IVD@GRO	IVD@GRO:DN:sigDOWN	0.159417	0.605616	0	2/46
HAND2	MA1638.1	IVD@GRO	IVD@GRO:UP:sigUP	0.0351096	0.60505	0	135/152
ZNF410	MA0752.1	IVD@GRO	IVD@GRO:UP:sigUP	0.194642	0.601356	0	5/152
USF1	MA0093.3	IVD@GRO	IVD@GRO:UP:sigUP	0.0851176	0.600499	0	73/152
SIX2	MA1119.1	IVD@GRO	IVD@GRO:LS:sigDOWN	0.131335	0.600055	0	20/33
REST	MA0138.2	IVD@GRO	IVD@GRO:DN:sigUP	0.18103	0.599676	0	4/15
NFE2	MA0841.1	IVD@GRO	IVD@GRO:LS:sigUP	0.183775	0.599327	0	13/127
BHLHE23	MA0817.1	IVD@GRO	IVD@GRO:UP:sigUP	0.14945	0.598652	0	27/152
ZNF317	MA1593.1	IVD@GRO	IVD@GRO:DN:sigUP	0.131491	0.598279	0	12/15
NFATC3	MA0625.1	IVD@GRO	IVD@GRO:DN:sigDOWN	0.0866388	0.598135	0	36/46
BARHL2	MA0635.1	IVD@GRO	IVD@GRO:DN:sigDOWN	0.152537	0.597579	0	18/46
STAT3	MA0144.2	IVD@GRO	IVD@GRO:LS:sigUP	0.0464778	0.597215	0	105/127
JUN(var.2)	MA0489.1	IVD@GRO	IVD@GRO:DN:sigUP	0.16811	0.596999	0	8/15
ZNF24	MA1124.1	IVD@GRO	IVD@GRO:UP:sigUP	0.0940196	0.595668	0	63/152
PPARG	MA0066.1	IVD@GRO	IVD@GRO:DN:sigUP	0.180636	0.595125	0	5/15
PAX3(var.2)	MA1546.1	IVD@GRO	IVD@GRO:DN:sigDOWN	0.186754	0.594058	0	8/46
Stat6	MA0520.1	IVD@GRO	IVD@GRO:LS:sigUP	0.0682073	0.593125	0	82/127
Plagl1	MA1615.1	IVD@GRO	IVD@GRO:LS:sigUP	0.0594877	0.592785	0	91/127
FOSB::JUNB	MA1135.1	IVD@GRO	IVD@GRO:DN:sigDOWN	0.139403	0.592582	0	21/46
SPI1	MA0080.5	IVD@GRO	IVD@GRO:LS:sigDOWN	0.0672462	0.592489	0	31/33
Ahr::Arnt	MA0006.1	IVD@GRO	IVD@GRO:UP:sigUP	0.0702544	0.592243	0	88/152
Nr2e1	MA0676.1	IVD@GRO	IVD@GRO:DN:sigUP	0.129769	0.591646	0	12/15
SPIB	MA0081.2	IVD@GRO	IVD@GRO:DN:sigDOWN	0.0699274	0.591555	0	40/46
IRF2	MA0051.1	IVD@GRO	IVD@GRO:DN:sigDOWN	0.157867	0.590743	0	16/46
SREBF1	MA0595.1	IVD@GRO	IVD@GRO:LS:sigUP	0.084248	0.590377	0	66/127
NR6A1	MA1541.1	IVD@GRO	IVD@GRO:UP:sigUP	0.0773505	0.589462	0	79/152
POU3F2	MA0787.1	IVD@GRO	IVD@GRO:UP:sigUP	0.0649338	0.588358	0	94/152
TBX19	MA0804.1	IVD@GRO	IVD@GRO:DN:sigUP	0.170504	0.587415	0	3/15
Smad2::Smad3	MA1622.1	IVD@GRO	IVD@GRO:DN:sigDOWN	0.130256	0.586961	0	23/46
PKNOX2	MA0783.1	IVD@GRO	IVD@GRO:LS:sigUP	0.180893	0.5868	0	12/127
PBX1	MA0070.1	IVD@GRO	IVD@GRO:UP:sigUP	0.0802957	0.586518	0	75/152
Hmx3	MA0898.1	IVD@GRO	IVD@GRO:UP:sigUP	0.0750079	0.586337	0	81/152
IRF9	MA0653.1	IVD@GRO	IVD@GRO:DN:sigUP	0.117453	0.585352	0	1/15
DUX4	MA0468.1	IVD@GRO	IVD@GRO:LS:sigDOWN	0.164611	0.585328	0	12/33
NR1I2	MA1533.1	IVD@GRO	IVD@GRO:LS:sigUP	0.112606	0.584978	0	43/127
ZNF449	MA1656.1	IVD@GRO	IVD@GRO:UP:sigUP	0.0598132	0.584885	0	100/152
FOSL1::JUND(var.2)	MA1143.1	IVD@GRO	IVD@GRO:DN:sigUP	0.176772	0.584469	0	5/15
ATF4	MA0833.2	IVD@GRO	IVD@GRO:DN:sigUP	0.176766	0.584469	0	5/15
RUNX2	MA0511.2	IVD@GRO	IVD@GRO:LS:sigDOWN	0.136039	0.583623	0	18/33
PKNOX2	MA0783.1	IVD@GRO	IVD@GRO:DN:sigDOWN	0.183493	0.583381	0	5/46
NR5A1	MA1540.1	IVD@GRO	IVD@GRO:DN:sigDOWN	0.0801333	0.583325	0	37/46
TFE3	MA0831.2	IVD@GRO	IVD@GRO:DN:sigDOWN	0.121755	0.582658	0	25/46
DBP	MA0639.1	IVD@GRO	IVD@GRO:LS:sigDOWN	0.181089	0.582062	0	7/33
SOX10	MA0442.2	IVD@GRO	IVD@GRO:UP:sigUP	0.0314947	0.581401	0	137/152
POU4F3	MA0791.1	IVD@GRO	IVD@GRO:LS:sigUP	0.0680631	0.581249	0	80/127
SCRT1	MA0743.2	IVD@GRO	IVD@GRO:LS:sigUP	0.0822675	0.581199	0	66/127
BCL6B	MA0731.1	IVD@GRO	IVD@GRO:DN:sigDOWN	0.116764	0.580247	0	1/46
ZBTB18	MA0698.1	IVD@GRO	IVD@GRO:UP:sigUP	0.0761206	0.579087	0	78/152
IRF8	MA0652.1	IVD@GRO	IVD@GRO:DN:sigUP	0.116428	0.578982	0	1/15
THAP11	MA1573.1	IVD@GRO	IVD@GRO:DN:sigDOWN	0.170162	0.575144	0	11/46
Crx	MA0467.1	IVD@GRO	IVD@GRO:LS:sigDOWN	0.128591	0.575132	0	19/33
Foxf1	MA1606.1	IVD@GRO	IVD@GRO:UP:sigUP	0.0460843	0.574867	0	117/152
NKX6-1	MA0674.1	IVD@GRO	IVD@GRO:UP:sigUP	0.056551	0.573241	0	102/152
FOS::JUNB	MA1134.1	IVD@GRO	IVD@GRO:LS:sigDOWN	0.151019	0.572905	0	14/33
HOXC4	MA1504.1	IVD@GRO	IVD@GRO:DN:sigUP	0.134487	0.570919	0	11/15
NFIA	MA0670.1	IVD@GRO	IVD@GRO:UP:sigUP	0.0420597	0.57075	0	122/152
Arid5a	MA0602.1	IVD@GRO	IVD@GRO:DN:sigUP	0.158727	0.57019	0	8/15
FOXA3	MA1683.1	IVD@GRO	IVD@GRO:LS:sigDOWN	0.112343	0.567705	0	22/33
ZNF317	MA1593.1	IVD@GRO	IVD@GRO:UP:sigUP	0.0472381	0.56733	0	114/152
Hmx1	MA0896.1	IVD@GRO	IVD@GRO:UP:sigUP	0.0832028	0.566373	0	67/152
SNAI1	MA1558.1	IVD@GRO	IVD@GRO:LS:sigUP	0.0456956	0.566121	0	102/127
E2F4	MA0470.2	IVD@GRO	IVD@GRO:UP:sigUP	0.170056	0.565795	0	13/152
HES6	MA1493.1	IVD@GRO	IVD@GRO:DN:sigUP	0.169787	0.565372	0	5/15
FIGLA	MA0820.1	IVD@GRO	IVD@GRO:UP:sigUP	0.0378207	0.564476	0	127/152
ZBTB7B	MA0694.1	IVD@GRO	IVD@GRO:LS:sigUP	0.0957102	0.564425	0	51/127
BHLHA15(var.2)	MA1472.1	IVD@GRO	IVD@GRO:LS:sigUP	0.0480935	0.564003	0	99/127
SIX1	MA1118.1	IVD@GRO	IVD@GRO:DN:sigDOWN	0.11592	0.563045	0	25/46
SNAI1	MA1558.1	IVD@GRO	IVD@GRO:DN:sigDOWN	0.0654834	0.562877	0	40/46
CREB3L1	MA0839.1	IVD@GRO	IVD@GRO:DN:sigUP	0.16256	0.562776	0	3/15
SP4	MA0685.1	IVD@GRO	IVD@GRO:DN:sigDOWN	0.129072	0.561746	0	21/46
Ddit3::Cebpa	MA0019.1	IVD@GRO	IVD@GRO:DN:sigDOWN	0.125551	0.561594	0	22/46
Gmeb1	MA0615.1	IVD@GRO	IVD@GRO:DN:sigDOWN	0.17495	0.56133	0	7/46
PHOX2A	MA0713.1	IVD@GRO	IVD@GRO:LS:sigUP	0.0710238	0.561205	0	73/127
DLX5	MA1476.1	IVD@GRO	IVD@GRO:UP:sigUP	0.0443563	0.560417	0	117/152
NR6A1	MA1541.1	IVD@GRO	IVD@GRO:LS:sigUP	0.0786809	0.559786	0	65/127
OTX1	MA0711.1	IVD@GRO	IVD@GRO:DN:sigUP	0.139693	0.558674	0	10/15
CREM	MA0609.2	IVD@GRO	IVD@GRO:UP:sigUP	0.109124	0.558234	0	42/152
HSF1	MA0486.2	IVD@GRO	IVD@GRO:DN:sigDOWN	0.166173	0.557788	0	10/46
ZFP57	MA1583.1	IVD@GRO	IVD@GRO:LS:sigDOWN	0.161937	0.557698	0	10/33
HOXB8	MA1502.1	IVD@GRO	IVD@GRO:LS:sigDOWN	0.123132	0.557574	0	19/33
NR3C2	MA0727.1	IVD@GRO	IVD@GRO:UP:sigUP	0.170765	0.557386	0	11/152
NKX6-2	MA0675.1	IVD@GRO	IVD@GRO:UP:sigUP	0.0669182	0.55683	0	84/152
MAFF	MA0495.3	IVD@GRO	IVD@GRO:DN:sigUP	0.146885	0.556486	0	9/15
GATA3	MA0037.3	IVD@GRO	IVD@GRO:LS:sigDOWN	0.109198	0.556389	0	22/33
POU6F1(var.2)	MA1549.1	IVD@GRO	IVD@GRO:LS:sigUP	0.070724	0.554782	0	72/127
NFE2	MA0841.1	IVD@GRO	IVD@GRO:DN:sigUP	0.146079	0.554667	0	2/15
MYBL1	MA0776.1	IVD@GRO	IVD@GRO:DN:sigUP	0.146008	0.554615	0	2/15
Nr2e3	MA0164.1	IVD@GRO	IVD@GRO:LS:sigDOWN	0.11774	0.554611	0	20/33
MEIS2(var.2)	MA1640.1	IVD@GRO	IVD@GRO:UP:sigUP	0.0529515	0.554097	0	103/152
LIN54	MA0619.1	IVD@GRO	IVD@GRO:DN:sigUP	0.108757	0.553899	0	13/15
PPARG	MA0066.1	IVD@GRO	IVD@GRO:DN:sigDOWN	0.154395	0.553789	0	13/46
MGA	MA0801.1	IVD@GRO	IVD@GRO:DN:sigDOWN	0.0938254	0.553431	0	31/46
TP53	MA0106.3	IVD@GRO	IVD@GRO:DN:sigUP	0.145565	0.553111	0	2/15
POU3F3	MA0788.1	IVD@GRO	IVD@GRO:DN:sigUP	0.145539	0.552482	0	9/15
Twist2	MA0633.1	IVD@GRO	IVD@GRO:LS:sigDOWN	0.11259	0.552323	0	21/33
Dlx3	MA0880.1	IVD@GRO	IVD@GRO:UP:sigUP	0.0697228	0.551848	0	79/152
FOXI1	MA0042.2	IVD@GRO	IVD@GRO:UP:sigUP	0.0385365	0.551422	0	124/152
FOXO4	MA0848.1	IVD@GRO	IVD@GRO:UP:sigUP	0.0385365	0.551422	0	124/152
HOXB4	MA1499.1	IVD@GRO	IVD@GRO:LS:sigUP	0.0516046	0.55136	0	93/127
E2F3	MA0469.3	IVD@GRO	IVD@GRO:DN:sigDOWN	0.112515	0.551269	0	1/46
HES7	MA0822.1	IVD@GRO	IVD@GRO:UP:sigUP	0.172568	0.55121	0	9/152
SOX10	MA0442.2	IVD@GRO	IVD@GRO:DN:sigUP	0.0951815	0.550932	0	14/15
MAF::NFE2	MA0501.1	IVD@GRO	IVD@GRO:LS:sigDOWN	0.16262	0.550704	0	9/33
RXRB	MA0855.1	IVD@GRO	IVD@GRO:LS:sigUP	0.167078	0.550266	0	11/127
HOXD8	MA0910.2	IVD@GRO	IVD@GRO:DN:sigDOWN	0.118353	0.549859	0	23/46
Rarg	MA0859.1	IVD@GRO	IVD@GRO:UP:sigUP	0.171703	0.548985	0	9/152
BATF3	MA0835.2	IVD@GRO	IVD@GRO:DN:sigDOWN	0.11461	0.548209	0	24/46
HOXC11	MA0651.1	IVD@GRO	IVD@GRO:UP:sigUP	0.0926298	0.547534	0	53/152
BARHL2	MA0635.1	IVD@GRO	IVD@GRO:LS:sigUP	0.0853583	0.547448	0	56/127
NR1D1	MA1531.1	IVD@GRO	IVD@GRO:LS:sigDOWN	0.167449	0.545856	0	6/33
POU3F1	MA0786.1	IVD@GRO	IVD@GRO:UP:sigUP	0.0482655	0.545466	0	108/152
PPARD	MA1550.1	IVD@GRO	IVD@GRO:LS:sigDOWN	0.163531	0.545428	0	8/33
Plagl1	MA1615.1	IVD@GRO	IVD@GRO:DN:sigDOWN	0.0627274	0.54542	0	40/46
ZKSCAN1	MA1585.1	IVD@GRO	IVD@GRO:LS:sigUP	0.085569	0.544103	0	55/127
PRDM1	MA0508.3	IVD@GRO	IVD@GRO:LS:sigUP	0.0378147	0.543764	0	108/127
HOXB6	MA1500.1	IVD@GRO	IVD@GRO:LS:sigDOWN	0.131486	0.543676	0	16/33
RORA(var.2)	MA0072.1	IVD@GRO	IVD@GRO:UP:sigUP	0.10174	0.543131	0	44/152
ZNF140	MA1589.1	IVD@GRO	IVD@GRO:LS:sigDOWN	0.163693	0.543092	0	4/33
Nkx3-2	MA0122.3	IVD@GRO	IVD@GRO:UP:sigUP	0.0585302	0.542773	0	92/152
RFX2	MA0600.2	IVD@GRO	IVD@GRO:LS:sigUP	0.158565	0.541963	0	13/127
POU4F3	MA0791.1	IVD@GRO	IVD@GRO:UP:sigUP	0.0556176	0.541549	0	96/152
ATOH1(var.2)	MA1467.1	IVD@GRO	IVD@GRO:UP:sigUP	0.0575051	0.541251	0	93/152
HES2	MA0616.2	IVD@GRO	IVD@GRO:UP:sigUP	0.0961775	0.540359	0	48/152
NKX2-2	MA1645.1	IVD@GRO	IVD@GRO:LS:sigUP	0.0515381	0.540297	0	91/127
KLF5	MA0599.1	IVD@GRO	IVD@GRO:DN:sigDOWN	0.0332187	0.539967	0	46/46
CREB3	MA0638.1	IVD@GRO	IVD@GRO:LS:sigUP	0.14478	0.539346	0	18/127
NFE2L1	MA0089.2	IVD@GRO	IVD@GRO:DN:sigUP	0.159804	0.538987	0	5/15
FOXP1	MA0481.3	IVD@GRO	IVD@GRO:LS:sigDOWN	0.104313	0.538955	0	22/33
Pou5f1::Sox2	MA0142.1	IVD@GRO	IVD@GRO:DN:sigUP	0.1408	0.538717	0	9/15
HOXC10	MA0905.1	IVD@GRO	IVD@GRO:LS:sigDOWN	0.12972	0.538578	0	16/33
DUXA	MA0884.1	IVD@GRO	IVD@GRO:UP:sigUP	0.0700144	0.538526	0	75/152
Smad2::Smad3	MA1622.1	IVD@GRO	IVD@GRO:LS:sigDOWN	0.125309	0.538008	0	17/33
OVOL1	MA1544.1	IVD@GRO	IVD@GRO:DN:sigDOWN	0.161837	0.536419	0	4/46
DMRTA2	MA1478.1	IVD@GRO	IVD@GRO:UP:sigUP	0.0572652	0.536062	0	92/152
THRB	MA1574.1	IVD@GRO	IVD@GRO:LS:sigUP	0.0823427	0.535602	0	56/127
Ddit3::Cebpa	MA0019.1	IVD@GRO	IVD@GRO:UP:sigUP	0.0691941	0.534946	0	75/152
Zic1::Zic2	MA1628.1	IVD@GRO	IVD@GRO:LS:sigUP	0.0547117	0.534797	0	86/127
PITX1	MA0682.2	IVD@GRO	IVD@GRO:LS:sigUP	0.0513745	0.533734	0	90/127
ZNF75D	MA1601.1	IVD@GRO	IVD@GRO:DN:sigUP	0.103545	0.532099	0	13/15
Dlx4	MA0881.1	IVD@GRO	IVD@GRO:UP:sigUP	0.0532996	0.532024	0	97/152
NR2F1(var.2)	MA1537.1	IVD@GRO	IVD@GRO:LS:sigUP	0.121742	0.53079	0	27/127
Rxra	MA0512.2	IVD@GRO	IVD@GRO:LS:sigUP	0.150502	0.530362	0	14/127
TP73	MA0861.1	IVD@GRO	IVD@GRO:UP:sigUP	0.129006	0.530124	0	24/152
TBX4	MA0806.1	IVD@GRO	IVD@GRO:DN:sigDOWN	0.0820264	0.529942	0	33/46
MYOG	MA0500.2	IVD@GRO	IVD@GRO:UP:sigUP	0.0472671	0.529784	0	106/152
MEIS3	MA0775.1	IVD@GRO	IVD@GRO:DN:sigUP	0.112948	0.528879	0	12/15
Twist2	MA0633.1	IVD@GRO	IVD@GRO:DN:sigDOWN	0.0961877	0.527881	0	28/46
FOSL2::JUN(var.2)	MA1131.1	IVD@GRO	IVD@GRO:UP:sigUP	0.0923431	0.52757	0	48/152
EVX1	MA0887.1	IVD@GRO	IVD@GRO:LS:sigDOWN	0.149181	0.527288	0	10/33
Ddit3::Cebpa	MA0019.1	IVD@GRO	IVD@GRO:DN:sigUP	0.143148	0.527136	0	8/15
POU5F1B	MA0792.1	IVD@GRO	IVD@GRO:UP:sigUP	0.0443602	0.526977	0	110/152
RFX1	MA0509.2	IVD@GRO	IVD@GRO:LS:sigDOWN	0.117278	0.526933	0	18/33
NFIC	MA0161.2	IVD@GRO	IVD@GRO:DN:sigDOWN	0.113752	0.526439	0	22/46
ATF2	MA1632.1	IVD@GRO	IVD@GRO:UP:sigUP	0.0744188	0.52607	0	66/152
KLF16	MA0741.1	IVD@GRO	IVD@GRO:UP:sigUP	0.033869	0.525802	0	127/152
REL	MA0101.1	IVD@GRO	IVD@GRO:LS:sigUP	0.0655616	0.525792	0	71/127
FERD3L	MA1485.1	IVD@GRO	IVD@GRO:LS:sigUP	0.125661	0.525618	0	24/127
NR1D1	MA1531.1	IVD@GRO	IVD@GRO:DN:sigDOWN	0.156808	0.524251	0	8/46
GATA3	MA0037.3	IVD@GRO	IVD@GRO:LS:sigUP	0.0512372	0.52331	0	88/127
CDX4	MA1473.1	IVD@GRO	IVD@GRO:UP:sigUP	0.0634865	0.522389	0	79/152
FOSL1::JUND	MA1142.1	IVD@GRO	IVD@GRO:DN:sigDOWN	0.121423	0.521704	0	19/46
TBXT	MA0009.2	IVD@GRO	IVD@GRO:LS:sigDOWN	0.155303	0.521651	0	4/33
ZSCAN29	MA1602.1	IVD@GRO	IVD@GRO:LS:sigUP	0.0987507	0.521532	0	39/127
NFIC(var.2)	MA1527.1	IVD@GRO	IVD@GRO:UP:sigUP	0.137329	0.520535	0	18/152
GLIS3	MA0737.1	IVD@GRO	IVD@GRO:UP:sigUP	0.153355	0.520291	0	11/152
HOXC8	MA1505.1	IVD@GRO	IVD@GRO:LS:sigDOWN	0.152202	0.519685	0	8/33
RARA::RXRA	MA0159.1	IVD@GRO	IVD@GRO:DN:sigUP	0.134084	0.519667	0	9/15
RELA	MA0107.1	IVD@GRO	IVD@GRO:DN:sigDOWN	0.105345	0.519506	0	24/46
HOXB6	MA1500.1	IVD@GRO	IVD@GRO:DN:sigDOWN	0.114354	0.519279	0	21/46
Atoh1	MA0461.2	IVD@GRO	IVD@GRO:LS:sigDOWN	0.130263	0.518418	0	14/33
RORB	MA1150.1	IVD@GRO	IVD@GRO:DN:sigDOWN	0.101998	0.518295	0	25/46
HOXA7	MA1498.1	IVD@GRO	IVD@GRO:UP:sigUP	0.0586408	0.518273	0	85/152
ATF2	MA1632.1	IVD@GRO	IVD@GRO:DN:sigUP	0.145014	0.51774	0	7/15
HOXD3	MA0912.2	IVD@GRO	IVD@GRO:LS:sigDOWN	0.125513	0.516297	0	15/33
ZBTB33	MA0527.1	IVD@GRO	IVD@GRO:UP:sigUP	0.123188	0.516025	0	24/152
JUND(var.2)	MA0492.1	IVD@GRO	IVD@GRO:UP:sigUP	0.0806764	0.515961	0	56/152
NR2F2	MA1111.1	IVD@GRO	IVD@GRO:LS:sigUP	0.0537915	0.515817	0	83/127
ZNF136	MA1588.1	IVD@GRO	IVD@GRO:DN:sigUP	0.150751	0.515656	0	5/15
CEBPA	MA0102.4	IVD@GRO	IVD@GRO:UP:sigUP	0.0641859	0.515421	0	76/152
FOSL1	MA0477.2	IVD@GRO	IVD@GRO:DN:sigDOWN	0.115514	0.514173	0	20/46
USF2	MA0526.3	IVD@GRO	IVD@GRO:UP:sigUP	0.0652823	0.51391	0	74/152
POU4F2	MA0683.1	IVD@GRO	IVD@GRO:DN:sigUP	0.145935	0.513736	0	3/15
ZNF341	MA1655.1	IVD@GRO	IVD@GRO:LS:sigDOWN	0.084919	0.513611	0	25/33
Sox5	MA0087.1	IVD@GRO	IVD@GRO:DN:sigUP	0.117233	0.513422	0	11/15
CUX1	MA0754.1	IVD@GRO	IVD@GRO:LS:sigUP	0.0882769	0.512753	0	45/127
RORA	MA0071.1	IVD@GRO	IVD@GRO:LS:sigDOWN	0.0927729	0.512621	0	23/33
EBF1	MA0154.4	IVD@GRO	IVD@GRO:DN:sigDOWN	0.0751448	0.512521	0	34/46
IRF1	MA0050.2	IVD@GRO	IVD@GRO:DN:sigUP	0.0988608	0.512395	0	13/15
GSX2	MA0893.2	IVD@GRO	IVD@GRO:LS:sigDOWN	0.11219	0.511922	0	18/33
POU2F1	MA0785.1	IVD@GRO	IVD@GRO:LS:sigDOWN	0.108188	0.511562	0	19/33
YY2	MA0748.2	IVD@GRO	IVD@GRO:LS:sigDOWN	0.119247	0.510093	0	16/33
USF1	MA0093.3	IVD@GRO	IVD@GRO:DN:sigUP	0.136737	0.509927	0	8/15
LEF1	MA0768.1	IVD@GRO	IVD@GRO:DN:sigDOWN	0.123184	0.509904	0	17/46
Creb3l2	MA0608.1	IVD@GRO	IVD@GRO:DN:sigUP	0.14576	0.50915	0	6/15
HOXB5	MA0904.2	IVD@GRO	IVD@GRO:LS:sigDOWN	0.130393	0.508944	0	13/33
MEF2A	MA0052.4	IVD@GRO	IVD@GRO:UP:sigUP	0.031373	0.507823	0	128/152
SOX2	MA0143.4	IVD@GRO	IVD@GRO:UP:sigUP	0.0433826	0.507599	0	107/152
HOXC12	MA0906.1	IVD@GRO	IVD@GRO:DN:sigUP	0.147337	0.506965	0	4/15
Ptf1a(var.2)	MA1619.1	IVD@GRO	IVD@GRO:UP:sigUP	0.0449347	0.506761	0	104/152
NKX2-8	MA0673.1	IVD@GRO	IVD@GRO:LS:sigUP	0.0476918	0.506602	0	89/127
RARB(var.3)	MA1552.1	IVD@GRO	IVD@GRO:LS:sigUP	0.11593	0.506576	0	25/127
HINFP	MA0131.2	IVD@GRO	IVD@GRO:LS:sigDOWN	0.12556	0.506474	0	14/33
LHX1	MA1518.1	IVD@GRO	IVD@GRO:LS:sigDOWN	0.13209	0.506216	0	2/33
SIX2	MA1119.1	IVD@GRO	IVD@GRO:DN:sigDOWN	0.0953922	0.506132	0	26/46
SOX15	MA1152.1	IVD@GRO	IVD@GRO:LS:sigUP	0.0261085	0.50541	0	117/127
RFX3	MA0798.2	IVD@GRO	IVD@GRO:LS:sigDOWN	0.113389	0.504511	0	17/33
SOX12	MA1561.1	IVD@GRO	IVD@GRO:LS:sigUP	0.0802069	0.504412	0	50/127
NFKB2	MA0778.1	IVD@GRO	IVD@GRO:DN:sigUP	0.146198	0.503936	0	4/15
THAP11	MA1573.1	IVD@GRO	IVD@GRO:DN:sigUP	0.146194	0.503936	0	4/15
Bhlha15	MA0607.1	IVD@GRO	IVD@GRO:UP:sigUP	0.0398791	0.503037	0	112/152
DPRX	MA1480.1	IVD@GRO	IVD@GRO:LS:sigUP	0.0734816	0.502387	0	56/127
PLAGL2	MA1548.1	IVD@GRO	IVD@GRO:UP:sigUP	0.0654389	0.502347	0	70/152
SP9	MA1564.1	IVD@GRO	IVD@GRO:UP:sigUP	0.033596	0.501693	0	123/152
PBX3	MA1114.1	IVD@GRO	IVD@GRO:DN:sigUP	0.113567	0.501625	0	11/15
PLAG1	MA0163.1	IVD@GRO	IVD@GRO:LS:sigDOWN	0.100842	0.50078	0	20/33
ZNF449	MA1656.1	IVD@GRO	IVD@GRO:DN:sigUP	0.10516	0.500764	0	12/15
KLF14	MA0740.1	IVD@GRO	IVD@GRO:LS:sigUP	0.0720211	0.500128	0	57/127
SOX21	MA0866.1	IVD@GRO	IVD@GRO:DN:sigDOWN	0.130166	0.499989	0	2/46
HOXC12	MA0906.1	IVD@GRO	IVD@GRO:DN:sigDOWN	0.140218	0.49945	0	10/46
HOXA4	MA1496.1	IVD@GRO	IVD@GRO:LS:sigUP	0.0646221	0.499195	0	65/127
NR4A2	MA0160.1	IVD@GRO	IVD@GRO:LS:sigUP	0.044341	0.499054	0	92/127
ZNF135	MA1587.1	IVD@GRO	IVD@GRO:DN:sigUP	0.132418	0.498533	0	8/15
SREBF1(var.2)	MA0829.2	IVD@GRO	IVD@GRO:DN:sigUP	0.141367	0.498391	0	6/15
DMRT3	MA0610.1	IVD@GRO	IVD@GRO:LS:sigDOWN	0.103746	0.498225	0	19/33
RARG(var.3)	MA1553.1	IVD@GRO	IVD@GRO:LS:sigUP	0.112459	0.49819	0	25/127
TEAD1	MA0090.3	IVD@GRO	IVD@GRO:LS:sigUP	0.0504958	0.497787	0	83/127
MYOD1	MA0499.2	IVD@GRO	IVD@GRO:DN:sigUP	0.0951884	0.497477	0	13/15
ZNF136	MA1588.1	IVD@GRO	IVD@GRO:DN:sigDOWN	0.130375	0.497295	0	13/46
RFX7	MA1554.1	IVD@GRO	IVD@GRO:LS:sigUP	0.070077	0.496479	0	58/127
LHX6	MA0658.1	IVD@GRO	IVD@GRO:DN:sigDOWN	0.120779	0.496473	0	16/46
FOS::JUN	MA0099.3	IVD@GRO	IVD@GRO:DN:sigUP	0.13145	0.496057	0	8/15
NR2F1	MA0017.2	IVD@GRO	IVD@GRO:LS:sigUP	0.0479794	0.49589	0	86/127
E2F7	MA0758.1	IVD@GRO	IVD@GRO:LS:sigDOWN	0.102783	0.495051	0	1/33
Klf1	MA0493.1	IVD@GRO	IVD@GRO:DN:sigUP	0.0840361	0.494757	0	14/15
Nr1h3::Rxra	MA0494.1	IVD@GRO	IVD@GRO:LS:sigUP	0.0610788	0.494493	0	68/127
MAFK	MA0496.3	IVD@GRO	IVD@GRO:DN:sigDOWN	0.0837122	0.493823	0	29/46
DMRTA2	MA1478.1	IVD@GRO	IVD@GRO:LS:sigUP	0.054745	0.493517	0	76/127
MEIS1	MA0498.2	IVD@GRO	IVD@GRO:DN:sigDOWN	0.0887401	0.49333	0	27/46
HOXC11	MA0651.1	IVD@GRO	IVD@GRO:LS:sigDOWN	0.134405	0.493261	0	10/33
Alx1	MA0854.1	IVD@GRO	IVD@GRO:LS:sigDOWN	0.134343	0.493128	0	10/33
TBR1	MA0802.1	IVD@GRO	IVD@GRO:LS:sigUP	0.0583565	0.492679	0	71/127
HOXD3	MA0912.2	IVD@GRO	IVD@GRO:LS:sigUP	0.0638562	0.492258	0	64/127
CREB1	MA0018.4	IVD@GRO	IVD@GRO:UP:sigUP	0.050755	0.491459	0	89/152
HIC2	MA0738.1	IVD@GRO	IVD@GRO:UP:sigUP	0.0435287	0.49111	0	102/152
Tcf12	MA0521.1	IVD@GRO	IVD@GRO:DN:sigDOWN	0.0535299	0.488977	0	40/46
FEV	MA0156.2	IVD@GRO	IVD@GRO:LS:sigDOWN	0.107477	0.488311	0	17/33
TCF3	MA0522.3	IVD@GRO	IVD@GRO:LS:sigDOWN	0.085864	0.487678	0	23/33
EGR4	MA0733.1	IVD@GRO	IVD@GRO:LS:sigUP	0.0587556	0.487609	0	69/127
Zic2	MA1629.1	IVD@GRO	IVD@GRO:LS:sigUP	0.0410948	0.487336	0	94/127
SP8	MA0747.1	IVD@GRO	IVD@GRO:LS:sigUP	0.0336161	0.486867	0	105/127
TCF7	MA0769.2	IVD@GRO	IVD@GRO:DN:sigUP	0.101056	0.486234	0	12/15
ATOH7	MA1468.1	IVD@GRO	IVD@GRO:LS:sigDOWN	0.0995336	0.485983	0	19/33
SP2	MA0516.2	IVD@GRO	IVD@GRO:LS:sigUP	0.053841	0.485563	0	75/127
GRHL1	MA0647.1	IVD@GRO	IVD@GRO:LS:sigUP	0.0875624	0.48431	0	38/127
HOXC9	MA0485.2	IVD@GRO	IVD@GRO:LS:sigDOWN	0.136202	0.484286	0	8/33
Sox17	MA0078.1	IVD@GRO	IVD@GRO:DN:sigDOWN	0.073492	0.484175	0	32/46
ZBED1	MA0749.1	IVD@GRO	IVD@GRO:DN:sigDOWN	0.100892	0.484025	0	1/46
SOX14	MA1562.1	IVD@GRO	IVD@GRO:DN:sigUP	0.135088	0.482945	0	6/15
MZF1	MA0056.2	IVD@GRO	IVD@GRO:UP:sigUP	0.043072	0.482212	0	100/152
Znf281	MA1630.1	IVD@GRO	IVD@GRO:UP:sigUP	0.046144	0.481906	0	94/152
KLF16	MA0741.1	IVD@GRO	IVD@GRO:DN:sigDOWN	0.0393599	0.481579	0	44/46
RARB(var.3)	MA1552.1	IVD@GRO	IVD@GRO:DN:sigUP	0.136916	0.480715	0	4/15
FOSL2::JUN	MA1130.1	IVD@GRO	IVD@GRO:DN:sigUP	0.125464	0.480536	0	8/15
NFIC::TLX1	MA0119.1	IVD@GRO	IVD@GRO:LS:sigDOWN	0.128601	0.480275	0	10/33
GLI2	MA0734.2	IVD@GRO	IVD@GRO:UP:sigUP	0.0904358	0.480035	0	36/152
MAFA	MA1521.1	IVD@GRO	IVD@GRO:LS:sigUP	0.0768442	0.479857	0	46/127
ARNT::HIF1A	MA0259.1	IVD@GRO	IVD@GRO:LS:sigUP	0.0701053	0.479679	0	53/127
RUNX3	MA0684.2	IVD@GRO	IVD@GRO:LS:sigDOWN	0.0759578	0.477951	0	25/33
Nr2e1	MA0676.1	IVD@GRO	IVD@GRO:UP:sigUP	0.0327989	0.477905	0	119/152
FOXA2	MA0047.3	IVD@GRO	IVD@GRO:UP:sigUP	0.0387906	0.47785	0	107/152
RREB1	MA0073.1	IVD@GRO	IVD@GRO:DN:sigDOWN	0.0487663	0.477534	0	41/46
HOXD12	MA0873.1	IVD@GRO	IVD@GRO:DN:sigDOWN	0.132323	0.476927	0	9/46
Sox1	MA0870.1	IVD@GRO	IVD@GRO:UP:sigUP	0.134173	0.476837	0	10/152
CREB3	MA0638.1	IVD@GRO	IVD@GRO:LS:sigDOWN	0.13663	0.475975	0	6/33
Smad2::Smad3	MA1622.1	IVD@GRO	IVD@GRO:DN:sigUP	0.123622	0.475933	0	8/15
ESR2	MA0258.2	IVD@GRO	IVD@GRO:DN:sigUP	0.0978956	0.475135	0	12/15
Arx	MA0874.1	IVD@GRO	IVD@GRO:LS:sigDOWN	0.128772	0.474086	0	9/33
RXRG	MA0856.1	IVD@GRO	IVD@GRO:LS:sigDOWN	0.13438	0.471711	0	4/33
ZNF684	MA1600.1	IVD@GRO	IVD@GRO:DN:sigUP	0.133224	0.47171	0	4/15
IRF4	MA1419.1	IVD@GRO	IVD@GRO:UP:sigUP	0.13594	0.471569	0	4/152
HOXD13	MA0909.2	IVD@GRO	IVD@GRO:DN:sigUP	0.132682	0.471337	0	5/15
FOSL1::JUNB	MA1137.1	IVD@GRO	IVD@GRO:DN:sigDOWN	0.0966398	0.471045	0	21/46
Rarb(var.2)	MA0858.1	IVD@GRO	IVD@GRO:DN:sigDOWN	0.120917	0.470648	0	2/46
SPI1	MA0080.5	IVD@GRO	IVD@GRO:DN:sigDOWN	0.0447743	0.470562	0	42/46
Foxj2	MA0614.1	IVD@GRO	IVD@GRO:LS:sigDOWN	0.0875453	0.47036	0	21/33
Tcf21	MA0832.1	IVD@GRO	IVD@GRO:UP:sigUP	0.097084	0.469489	0	28/152
JUN::JUNB	MA1132.1	IVD@GRO	IVD@GRO:LS:sigUP	0.060482	0.469378	0	61/127
ELF1	MA0473.3	IVD@GRO	IVD@GRO:UP:sigUP	0.0276961	0.469352	0	127/152
SMAD2::SMAD3::SMAD4	MA0513.1	IVD@GRO	IVD@GRO:DN:sigUP	0.0961603	0.469101	0	12/15
MEIS2	MA0774.1	IVD@GRO	IVD@GRO:DN:sigUP	0.0961414	0.469101	0	12/15
ZNF274	MA1592.1	IVD@GRO	IVD@GRO:DN:sigUP	0.131693	0.469057	0	5/15
Ddit3::Cebpa	MA0019.1	IVD@GRO	IVD@GRO:LS:sigDOWN	0.103563	0.468766	0	16/33
HNF4G	MA0484.2	IVD@GRO	IVD@GRO:UP:sigUP	0.0406077	0.468552	0	100/152
FOSB::JUNB	MA1135.1	IVD@GRO	IVD@GRO:LS:sigUP	0.0609849	0.468523	0	60/127
Rarg	MA0859.1	IVD@GRO	IVD@GRO:DN:sigDOWN	0.129098	0.46833	0	3/46
MYF6	MA0667.1	IVD@GRO	IVD@GRO:LS:sigUP	0.0694632	0.468246	0	50/127
JUN	MA0488.1	IVD@GRO	IVD@GRO:DN:sigUP	0.127506	0.464852	0	6/15
NR2F2	MA1111.1	IVD@GRO	IVD@GRO:DN:sigDOWN	0.0727824	0.464183	0	30/46
SREBF1(var.2)	MA0829.2	IVD@GRO	IVD@GRO:LS:sigDOWN	0.114867	0.464055	0	12/33
TFAP2A	MA0003.4	IVD@GRO	IVD@GRO:DN:sigUP	0.086715	0.463331	0	13/15
GLIS2	MA0736.1	IVD@GRO	IVD@GRO:DN:sigUP	0.129224	0.463271	0	5/15
TGIF2LY	MA1572.1	IVD@GRO	IVD@GRO:LS:sigUP	0.0734938	0.462785	0	44/127
EGR3	MA0732.1	IVD@GRO	IVD@GRO:LS:sigUP	0.0974633	0.462741	0	25/127
CEBPG(var.2)	MA1636.1	IVD@GRO	IVD@GRO:DN:sigUP	0.126516	0.462611	0	6/15
Rarb	MA0857.1	IVD@GRO	IVD@GRO:DN:sigUP	0.0967434	0.462341	0	1/15
POU5F1B	MA0792.1	IVD@GRO	IVD@GRO:DN:sigUP	0.107072	0.461374	0	10/15
NFIL3	MA0025.2	IVD@GRO	IVD@GRO:LS:sigUP	0.0559831	0.460923	0	64/127
ZIC5	MA1584.1	IVD@GRO	IVD@GRO:LS:sigUP	0.106979	0.460894	0	19/127
HOXD12	MA0873.1	IVD@GRO	IVD@GRO:UP:sigUP	0.0838395	0.459583	0	35/152
TFAP2A	MA0003.4	IVD@GRO	IVD@GRO:LS:sigUP	0.040686	0.458402	0	87/127
CDX2	MA0465.2	IVD@GRO	IVD@GRO:LS:sigDOWN	0.0805349	0.458263	0	22/33
THAP1	MA0597.1	IVD@GRO	IVD@GRO:DN:sigUP	0.120989	0.458014	0	7/15
ELF3	MA0640.2	IVD@GRO	IVD@GRO:UP:sigUP	0.0225298	0.457934	0	135/152
JUN	MA0488.1	IVD@GRO	IVD@GRO:LS:sigUP	0.0669371	0.457493	0	49/127
TGIF1	MA0796.1	IVD@GRO	IVD@GRO:LS:sigUP	0.130352	0.457399	0	6/127
USF2	MA0526.3	IVD@GRO	IVD@GRO:DN:sigUP	0.115844	0.45622	0	8/15
TGIF1	MA0796.1	IVD@GRO	IVD@GRO:LS:sigDOWN	0.115506	0.455219	0	2/33
PAX6	MA0069.1	IVD@GRO	IVD@GRO:LS:sigUP	0.0747626	0.454859	0	40/127
NEUROD1	MA1109.1	IVD@GRO	IVD@GRO:LS:sigUP	0.040549	0.454668	0	86/127
Znf281	MA1630.1	IVD@GRO	IVD@GRO:LS:sigDOWN	0.0699734	0.454574	0	25/33
ZBTB26	MA1579.1	IVD@GRO	IVD@GRO:LS:sigUP	0.0259263	0.454327	0	111/127
SNAI3	MA1559.1	IVD@GRO	IVD@GRO:LS:sigUP	0.0410596	0.454127	0	85/127
STAT3	MA0144.2	IVD@GRO	IVD@GRO:DN:sigDOWN	0.0545988	0.453627	0	37/46
BHLHE41	MA0636.1	IVD@GRO	IVD@GRO:DN:sigUP	0.115561	0.453274	0	2/15
EOMES	MA0800.1	IVD@GRO	IVD@GRO:UP:sigUP	0.0450925	0.453056	0	85/152
ATF6	MA1466.1	IVD@GRO	IVD@GRO:UP:sigUP	0.127128	0.452819	0	7/152
JDP2(var.2)	MA0656.1	IVD@GRO	IVD@GRO:UP:sigUP	0.11322	0.452641	0	14/152
TEF	MA0843.1	IVD@GRO	IVD@GRO:LS:sigDOWN	0.126242	0.452373	0	5/33
ZNF140	MA1589.1	IVD@GRO	IVD@GRO:DN:sigUP	0.115098	0.452096	0	2/15
FOXD1	MA0031.1	IVD@GRO	IVD@GRO:UP:sigUP	0.0657635	0.451999	0	51/152
TBX1	MA0805.1	IVD@GRO	IVD@GRO:UP:sigUP	0.0414307	0.451909	0	92/152
KLF16	MA0741.1	IVD@GRO	IVD@GRO:LS:sigUP	0.0292095	0.451724	0	105/127
FOS	MA0476.1	IVD@GRO	IVD@GRO:LS:sigDOWN	0.099753	0.45115	0	15/33
Tcf21	MA0832.1	IVD@GRO	IVD@GRO:DN:sigDOWN	0.119375	0.450724	0	9/46
FOXD2	MA0847.2	IVD@GRO	IVD@GRO:UP:sigUP	0.0291261	0.450365	0	119/152
NR1D2	MA1532.1	IVD@GRO	IVD@GRO:LS:sigDOWN	0.0963135	0.450278	0	16/33
KLF2	MA1515.1	IVD@GRO	IVD@GRO:LS:sigDOWN	0.0473791	0.450102	0	31/33
THRB(var.3)	MA1576.1	IVD@GRO	IVD@GRO:UP:sigUP	0.0942508	0.449828	0	24/152
MYOG	MA0500.2	IVD@GRO	IVD@GRO:LS:sigDOWN	0.0684535	0.449062	0	25/33
GATA6	MA1104.2	IVD@GRO	IVD@GRO:UP:sigUP	0.0358607	0.448829	0	103/152
SOX12	MA1561.1	IVD@GRO	IVD@GRO:DN:sigUP	0.120515	0.448611	0	6/15
NHLH2	MA1529.1	IVD@GRO	IVD@GRO:DN:sigUP	0.122705	0.448371	0	5/15
FOXO6	MA0849.1	IVD@GRO	IVD@GRO:UP:sigUP	0.032653	0.447774	0	110/152
HOXA7	MA1498.1	IVD@GRO	IVD@GRO:DN:sigUP	0.11233	0.447647	0	8/15
RARA::RXRA	MA0159.1	IVD@GRO	IVD@GRO:DN:sigDOWN	0.0786469	0.447329	0	25/46
GATA1	MA0035.4	IVD@GRO	IVD@GRO:DN:sigDOWN	0.0852922	0.447166	0	22/46
ESR1	MA0112.3	IVD@GRO	IVD@GRO:UP:sigUP	0.123961	0.446413	0	7/152
VENTX	MA0724.1	IVD@GRO	IVD@GRO:LS:sigUP	0.0549136	0.44611	0	60/127
Arntl	MA0603.1	IVD@GRO	IVD@GRO:DN:sigDOWN	0.0940997	0.445752	0	18/46
GLI2	MA0734.2	IVD@GRO	IVD@GRO:LS:sigUP	0.0828027	0.445539	0	30/127
ZBTB14	MA1650.1	IVD@GRO	IVD@GRO:DN:sigDOWN	0.0694282	0.445118	0	29/46
NFIC	MA0161.2	IVD@GRO	IVD@GRO:LS:sigUP	0.0589207	0.444721	0	54/127
TBX3	MA1566.1	IVD@GRO	IVD@GRO:LS:sigUP	0.0524886	0.444423	0	63/127
JUN::JUNB	MA1132.1	IVD@GRO	IVD@GRO:UP:sigUP	0.0493098	0.444363	0	73/152
HOXA7	MA1498.1	IVD@GRO	IVD@GRO:DN:sigDOWN	0.0841211	0.444293	0	22/46
RXRG	MA0856.1	IVD@GRO	IVD@GRO:LS:sigUP	0.112056	0.442789	0	12/127
Stat5b	MA1625.1	IVD@GRO	IVD@GRO:DN:sigDOWN	0.0563834	0.442598	0	35/46
Prdm15	MA1616.1	IVD@GRO	IVD@GRO:LS:sigUP	0.0366622	0.442547	0	89/127
Nkx3-2	MA0122.3	IVD@GRO	IVD@GRO:LS:sigDOWN	0.087281	0.442422	0	18/33
SRF	MA0083.3	IVD@GRO	IVD@GRO:LS:sigDOWN	0.111246	0.442353	0	2/33
THRB(var.3)	MA1576.1	IVD@GRO	IVD@GRO:LS:sigUP	0.0963053	0.442323	0	20/127
GATA1::TAL1	MA0140.2	IVD@GRO	IVD@GRO:LS:sigDOWN	0.0987048	0.441535	0	14/33
BATF	MA1634.1	IVD@GRO	IVD@GRO:LS:sigDOWN	0.0897095	0.441019	0	17/33
TBX20	MA0689.1	IVD@GRO	IVD@GRO:UP:sigUP	0.0463506	0.441018	0	77/152
TBX3	MA1566.1	IVD@GRO	IVD@GRO:DN:sigDOWN	0.0764281	0.440944	0	25/46
NR2F2	MA1111.1	IVD@GRO	IVD@GRO:UP:sigUP	0.0360606	0.44008	0	99/152
POU6F1	MA0628.1	IVD@GRO	IVD@GRO:LS:sigDOWN	0.106711	0.439493	0	11/33
POU3F2	MA0787.1	IVD@GRO	IVD@GRO:DN:sigUP	0.108843	0.439024	0	8/15
ZEB1	MA0103.3	IVD@GRO	IVD@GRO:LS:sigUP	0.024767	0.438633	0	110/127
FOXK2	MA1103.2	IVD@GRO	IVD@GRO:UP:sigUP	0.0327814	0.438553	0	106/152
HLF	MA0043.3	IVD@GRO	IVD@GRO:LS:sigUP	0.0633685	0.438118	0	46/127
ZNF382	MA1594.1	IVD@GRO	IVD@GRO:LS:sigUP	0.119177	0.438113	0	7/127
HOXC12	MA0906.1	IVD@GRO	IVD@GRO:UP:sigUP	0.0712267	0.437876	0	39/152
RFX4	MA0799.1	IVD@GRO	IVD@GRO:LS:sigUP	0.0748728	0.437538	0	34/127
TBR1	MA0802.1	IVD@GRO	IVD@GRO:UP:sigUP	0.0420568	0.437434	0	84/152
CUX2	MA0755.1	IVD@GRO	IVD@GRO:LS:sigUP	0.069328	0.436633	0	39/127
ZNF263	MA0528.2	IVD@GRO	IVD@GRO:UP:sigUP	0.0252173	0.436442	0	124/152
HNF1B	MA0153.2	IVD@GRO	IVD@GRO:UP:sigUP	0.0628482	0.436281	0	48/152
IRF2	MA0051.1	IVD@GRO	IVD@GRO:LS:sigUP	0.062555	0.435835	0	46/127
FOXN3	MA1489.1	IVD@GRO	IVD@GRO:DN:sigDOWN	0.11845	0.435362	0	5/46
Dmbx1	MA0883.1	IVD@GRO	IVD@GRO:LS:sigDOWN	0.0988774	0.435147	0	13/33
MZF1	MA0056.2	IVD@GRO	IVD@GRO:LS:sigUP	0.0385021	0.435128	0	83/127
Gmeb1	MA0615.1	IVD@GRO	IVD@GRO:LS:sigUP	0.103731	0.43467	0	14/127
HOXB13	MA0901.2	IVD@GRO	IVD@GRO:DN:sigDOWN	0.060364	0.434568	0	32/46
TBXT	MA0009.2	IVD@GRO	IVD@GRO:DN:sigUP	0.108951	0.434284	0	2/15
POU2F2	MA0507.1	IVD@GRO	IVD@GRO:LS:sigDOWN	0.0897079	0.433955	0	16/33
YY2	MA0748.2	IVD@GRO	IVD@GRO:DN:sigUP	0.106667	0.433809	0	8/15
TFEB	MA0692.1	IVD@GRO	IVD@GRO:DN:sigDOWN	0.0823421	0.433759	0	21/46
JUND	MA0491.2	IVD@GRO	IVD@GRO:LS:sigUP	0.0563695	0.43334	0	53/127
HOXA4	MA1496.1	IVD@GRO	IVD@GRO:DN:sigUP	0.110363	0.433032	0	7/15
MYBL1	MA0776.1	IVD@GRO	IVD@GRO:DN:sigDOWN	0.116787	0.433024	0	4/46
RXRB(var.2)	MA1555.1	IVD@GRO	IVD@GRO:LS:sigUP	0.0864071	0.431369	0	23/127
Rbpjl	MA1621.1	IVD@GRO	IVD@GRO:UP:sigUP	0.0261738	0.431216	0	120/152
HOXD3	MA0912.2	IVD@GRO	IVD@GRO:DN:sigUP	0.108694	0.429209	0	7/15
FOXA2	MA0047.3	IVD@GRO	IVD@GRO:LS:sigDOWN	0.0740723	0.428973	0	21/33
NFATC1	MA0624.1	IVD@GRO	IVD@GRO:UP:sigUP	0.0273291	0.428812	0	116/152
CENPB	MA0637.1	IVD@GRO	IVD@GRO:DN:sigUP	0.113161	0.428508	0	3/15
Wt1	MA1627.1	IVD@GRO	IVD@GRO:UP:sigUP	0.0230587	0.428421	0	127/152
GLIS2	MA0736.1	IVD@GRO	IVD@GRO:LS:sigUP	0.0819335	0.428156	0	25/127
PAX1	MA0779.1	IVD@GRO	IVD@GRO:LS:sigUP	0.114604	0.428095	0	6/127
ZKSCAN5	MA1652.1	IVD@GRO	IVD@GRO:LS:sigDOWN	0.0510033	0.42758	0	29/33
MGA	MA0801.1	IVD@GRO	IVD@GRO:UP:sigUP	0.034037	0.427063	0	98/152
TGIF2LX	MA1571.1	IVD@GRO	IVD@GRO:LS:sigUP	0.066671	0.426895	0	38/127
TBX18	MA1565.1	IVD@GRO	IVD@GRO:DN:sigUP	0.0836008	0.426334	0	12/15
SMAD2::SMAD3::SMAD4	MA0513.1	IVD@GRO	IVD@GRO:LS:sigUP	0.0337164	0.426178	0	89/127
Creb3l2	MA0608.1	IVD@GRO	IVD@GRO:DN:sigDOWN	0.0902697	0.4261	0	16/46
MGA	MA0801.1	IVD@GRO	IVD@GRO:LS:sigUP	0.0371453	0.426013	0	82/127
PLAGL2	MA1548.1	IVD@GRO	IVD@GRO:DN:sigDOWN	0.0634567	0.425684	0	29/46
SP2	MA0516.2	IVD@GRO	IVD@GRO:DN:sigDOWN	0.054183	0.425484	0	34/46
EVX2	MA0888.1	IVD@GRO	IVD@GRO:DN:sigUP	0.112497	0.425448	0	5/15
BATF::JUN	MA0462.2	IVD@GRO	IVD@GRO:LS:sigDOWN	0.0834707	0.425226	0	17/33
ZNF528	MA1597.1	IVD@GRO	IVD@GRO:DN:sigDOWN	0.1031	0.423395	0	10/46
HOXB6	MA1500.1	IVD@GRO	IVD@GRO:LS:sigUP	0.0459567	0.42244	0	64/127
Crx	MA0467.1	IVD@GRO	IVD@GRO:UP:sigUP	0.0379016	0.422415	0	86/152
BARX1	MA0875.1	IVD@GRO	IVD@GRO:DN:sigDOWN	0.0738433	0.422409	0	23/46
Gfi1b	MA0483.1	IVD@GRO	IVD@GRO:DN:sigDOWN	0.0551948	0.422105	0	33/46
FIGLA	MA0820.1	IVD@GRO	IVD@GRO:DN:sigDOWN	0.0420092	0.421886	0	40/46
HMBOX1	MA0895.1	IVD@GRO	IVD@GRO:DN:sigUP	0.105464	0.421882	0	7/15
Atoh1	MA0461.2	IVD@GRO	IVD@GRO:DN:sigDOWN	0.0838343	0.421822	0	18/46
KLF15	MA1513.1	IVD@GRO	IVD@GRO:DN:sigDOWN	0.0532392	0.421633	0	34/46
HOXD9	MA0913.2	IVD@GRO	IVD@GRO:UP:sigUP	0.0306464	0.421358	0	104/152
ZNF317	MA1593.1	IVD@GRO	IVD@GRO:DN:sigDOWN	0.0548388	0.420973	0	33/46
MAF::NFE2	MA0501.1	IVD@GRO	IVD@GRO:DN:sigDOWN	0.0994435	0.420747	0	11/46
SOX10	MA0442.2	IVD@GRO	IVD@GRO:LS:sigUP	0.0210925	0.420129	0	113/127
BATF	MA1634.1	IVD@GRO	IVD@GRO:UP:sigUP	0.0394645	0.420077	0	81/152
ETV4	MA0764.2	IVD@GRO	IVD@GRO:LS:sigDOWN	0.0339829	0.419868	0	33/33
TBX18	MA1565.1	IVD@GRO	IVD@GRO:UP:sigUP	0.0285031	0.419291	0	109/152
FOXI1	MA0042.2	IVD@GRO	IVD@GRO:LS:sigDOWN	0.0603901	0.418854	0	25/33
FOXO4	MA0848.1	IVD@GRO	IVD@GRO:LS:sigDOWN	0.0603901	0.418854	0	25/33
KLF6	MA1517.1	IVD@GRO	IVD@GRO:DN:sigUP	0.0684153	0.418704	0	14/15
FOXH1	MA0479.1	IVD@GRO	IVD@GRO:UP:sigUP	0.0370987	0.418606	0	86/152
HOXC9	MA0485.2	IVD@GRO	IVD@GRO:UP:sigUP	0.0620853	0.418534	0	41/152
Stat5a::Stat5b	MA0519.1	IVD@GRO	IVD@GRO:LS:sigDOWN	0.057412	0.417451	0	26/33
THRB(var.2)	MA1575.1	IVD@GRO	IVD@GRO:DN:sigUP	0.108444	0.417443	0	3/15
RXRG	MA0856.1	IVD@GRO	IVD@GRO:DN:sigUP	0.102779	0.416791	0	2/15
ZNF410	MA0752.1	IVD@GRO	IVD@GRO:LS:sigDOWN	0.0860714	0.416131	0	1/33
DMRTC2	MA1479.1	IVD@GRO	IVD@GRO:LS:sigUP	0.0404124	0.415729	0	71/127
FOXN3	MA1489.1	IVD@GRO	IVD@GRO:DN:sigUP	0.102398	0.415722	0	2/15
CDX1	MA0878.2	IVD@GRO	IVD@GRO:DN:sigUP	0.105717	0.415431	0	6/15
Bhlha15	MA0607.1	IVD@GRO	IVD@GRO:DN:sigDOWN	0.0532336	0.414806	0	33/46
GSC	MA0648.1	IVD@GRO	IVD@GRO:UP:sigUP	0.0342101	0.41473	0	91/152
TBX20	MA0689.1	IVD@GRO	IVD@GRO:LS:sigDOWN	0.0790688	0.414205	0	17/33
OSR2	MA1646.1	IVD@GRO	IVD@GRO:UP:sigUP	0.0217426	0.414195	0	126/152
EGR2	MA0472.2	IVD@GRO	IVD@GRO:DN:sigDOWN	0.0804191	0.413913	0	18/46
GRHL2	MA1105.2	IVD@GRO	IVD@GRO:DN:sigDOWN	0.0580686	0.413735	0	30/46
Rhox11	MA0629.1	IVD@GRO	IVD@GRO:LS:sigDOWN	0.0839638	0.413696	0	15/33
MEF2C	MA0497.1	IVD@GRO	IVD@GRO:LS:sigDOWN	0.0614883	0.413482	0	24/33
OTX2	MA0712.2	IVD@GRO	IVD@GRO:LS:sigUP	0.0329923	0.412671	0	85/127
ZBTB26	MA1579.1	IVD@GRO	IVD@GRO:DN:sigDOWN	0.0383206	0.412462	0	41/46
RARA(var.2)	MA0730.1	IVD@GRO	IVD@GRO:DN:sigDOWN	0.106629	0.412308	0	4/46
HSF1	MA0486.2	IVD@GRO	IVD@GRO:UP:sigUP	0.0676329	0.412026	0	32/152
FOS	MA0476.1	IVD@GRO	IVD@GRO:LS:sigUP	0.0460296	0.411957	0	59/127
HOXC4	MA1504.1	IVD@GRO	IVD@GRO:LS:sigDOWN	0.0658522	0.411848	0	22/33
ELK3	MA0759.1	IVD@GRO	IVD@GRO:LS:sigDOWN	0.0803636	0.411247	0	16/33
HOXB5	MA0904.2	IVD@GRO	IVD@GRO:LS:sigUP	0.0493631	0.411026	0	53/127
DBP	MA0639.1	IVD@GRO	IVD@GRO:DN:sigDOWN	0.100831	0.410527	0	8/46
ZIC3	MA0697.1	IVD@GRO	IVD@GRO:LS:sigDOWN	0.0899556	0.409855	0	12/33
Ebf2	MA1604.1	IVD@GRO	IVD@GRO:LS:sigDOWN	0.0603323	0.409671	0	24/33
NFYB	MA0502.2	IVD@GRO	IVD@GRO:DN:sigUP	0.0925565	0.40952	0	9/15
JUN	MA0488.1	IVD@GRO	IVD@GRO:UP:sigUP	0.0473966	0.409012	0	58/152
SREBF2(var.2)	MA0828.1	IVD@GRO	IVD@GRO:DN:sigDOWN	0.0998749	0.408714	0	8/46
HSF2	MA0770.1	IVD@GRO	IVD@GRO:LS:sigUP	0.0588113	0.408599	0	39/127
Nr2f6(var.2)	MA0728.1	IVD@GRO	IVD@GRO:DN:sigDOWN	0.103244	0.4084	0	6/46
HOXB3	MA0903.1	IVD@GRO	IVD@GRO:LS:sigUP	0.0426052	0.407881	0	63/127
NR4A2	MA0160.1	IVD@GRO	IVD@GRO:LS:sigDOWN	0.0573192	0.407622	0	25/33
JUNB	MA0490.2	IVD@GRO	IVD@GRO:LS:sigDOWN	0.083673	0.407387	0	14/33
TGIF2LY	MA1572.1	IVD@GRO	IVD@GRO:LS:sigDOWN	0.0881871	0.406204	0	12/33
BARX2	MA1471.1	IVD@GRO	IVD@GRO:LS:sigDOWN	0.0686823	0.406163	0	20/33
HOXD10	MA1506.1	IVD@GRO	IVD@GRO:LS:sigDOWN	0.100193	0.406042	0	7/33
TP53	MA0106.3	IVD@GRO	IVD@GRO:LS:sigDOWN	0.102194	0.405856	0	3/33
ZNF684	MA1600.1	IVD@GRO	IVD@GRO:UP:sigUP	0.0680232	0.405753	0	29/152
Hmx1	MA0896.1	IVD@GRO	IVD@GRO:DN:sigUP	0.101091	0.405385	0	6/15
MYF6	MA0667.1	IVD@GRO	IVD@GRO:LS:sigDOWN	0.0849144	0.404592	0	13/33
ESX1	MA0644.1	IVD@GRO	IVD@GRO:LS:sigUP	0.0448349	0.404112	0	57/127
TEF	MA0843.1	IVD@GRO	IVD@GRO:DN:sigDOWN	0.100602	0.403311	0	6/46
EN2	MA0642.1	IVD@GRO	IVD@GRO:LS:sigDOWN	0.0842717	0.403219	0	13/33
GATA6	MA1104.2	IVD@GRO	IVD@GRO:LS:sigDOWN	0.0674578	0.402795	0	20/33
Stat4	MA0518.1	IVD@GRO	IVD@GRO:DN:sigDOWN	0.046739	0.402413	0	35/46
RBPJ	MA1116.1	IVD@GRO	IVD@GRO:UP:sigUP	0.0136039	0.401679	0	144/152
CREB3L4(var.2)	MA1475.1	IVD@GRO	IVD@GRO:DN:sigUP	0.102512	0.401628	0	4/15
E2F4	MA0470.2	IVD@GRO	IVD@GRO:LS:sigUP	0.0927373	0.401332	0	10/127
HOXB5	MA0904.2	IVD@GRO	IVD@GRO:DN:sigUP	0.0991145	0.401181	0	6/15
ARGFX	MA1463.1	IVD@GRO	IVD@GRO:LS:sigUP	0.0395746	0.40058	0	65/127
POU2F3	MA0627.2	IVD@GRO	IVD@GRO:LS:sigUP	0.0317874	0.400219	0	82/127
Sox17	MA0078.1	IVD@GRO	IVD@GRO:DN:sigUP	0.0803663	0.4001	0	11/15
ZBTB7C	MA0695.1	IVD@GRO	IVD@GRO:LS:sigUP	0.0355316	0.399801	0	73/127
IRF5	MA1420.1	IVD@GRO	IVD@GRO:LS:sigUP	0.0559792	0.399312	0	38/127
HSF2	MA0770.1	IVD@GRO	IVD@GRO:LS:sigDOWN	0.0896358	0.399312	0	10/33
HEY2	MA0649.1	IVD@GRO	IVD@GRO:DN:sigDOWN	0.0738006	0.399009	0	18/46
BCL6	MA0463.2	IVD@GRO	IVD@GRO:LS:sigUP	0.0432981	0.399001	0	57/127
FOXB1	MA0845.1	IVD@GRO	IVD@GRO:UP:sigUP	0.0229353	0.398869	0	116/152
Mecom	MA0029.1	IVD@GRO	IVD@GRO:UP:sigUP	0.0413156	0.398801	0	64/152
HOXB8	MA1502.1	IVD@GRO	IVD@GRO:DN:sigDOWN	0.0630374	0.398797	0	24/46
KLF2	MA1515.1	IVD@GRO	IVD@GRO:UP:sigUP	0.0207454	0.398737	0	123/152
MYBL1	MA0776.1	IVD@GRO	IVD@GRO:LS:sigDOWN	0.0988204	0.398683	0	3/33
RXRG(var.2)	MA1556.1	IVD@GRO	IVD@GRO:LS:sigDOWN	0.0981071	0.39867	0	6/33
VENTX	MA0724.1	IVD@GRO	IVD@GRO:UP:sigUP	0.0377425	0.398353	0	72/152
POU3F4	MA0789.1	IVD@GRO	IVD@GRO:DN:sigUP	0.0916029	0.398286	0	8/15
ESR2	MA0258.2	IVD@GRO	IVD@GRO:LS:sigUP	0.0297112	0.398054	0	86/127
FOSL1::JUNB	MA1137.1	IVD@GRO	IVD@GRO:LS:sigUP	0.0402327	0.397752	0	62/127
ESR2	MA0258.2	IVD@GRO	IVD@GRO:UP:sigUP	0.0264169	0.397655	0	104/152
MSC	MA0665.1	IVD@GRO	IVD@GRO:DN:sigUP	0.0912874	0.397446	0	8/15
NFKB1	MA0105.4	IVD@GRO	IVD@GRO:DN:sigDOWN	0.0978275	0.397347	0	3/46
CDX4	MA1473.1	IVD@GRO	IVD@GRO:DN:sigUP	0.0941799	0.396622	0	7/15
ZIC1	MA0696.1	IVD@GRO	IVD@GRO:DN:sigUP	0.100028	0.396333	0	4/15
ZNF740	MA0753.2	IVD@GRO	IVD@GRO:DN:sigUP	0.0694217	0.396294	0	13/15
MAFK	MA0496.3	IVD@GRO	IVD@GRO:UP:sigUP	0.0299273	0.396213	0	92/152
OSR1	MA1542.1	IVD@GRO	IVD@GRO:LS:sigDOWN	0.0694669	0.396059	0	18/33
Bhlha15	MA0607.1	IVD@GRO	IVD@GRO:LS:sigDOWN	0.0561955	0.395746	0	24/33
MAFG	MA0659.2	IVD@GRO	IVD@GRO:DN:sigDOWN	0.0599325	0.394858	0	25/46
BATF::JUN	MA0462.2	IVD@GRO	IVD@GRO:UP:sigUP	0.0332378	0.394444	0	81/152
MEOX1	MA0661.1	IVD@GRO	IVD@GRO:DN:sigUP	0.0929694	0.393949	0	7/15
Isl1	MA1608.1	IVD@GRO	IVD@GRO:DN:sigUP	0.0927903	0.393665	0	7/15
NFIB	MA1643.1	IVD@GRO	IVD@GRO:DN:sigDOWN	0.0789813	0.393591	0	14/46
MEIS1	MA0498.2	IVD@GRO	IVD@GRO:LS:sigUP	0.032719	0.393296	0	76/127
NFIX	MA0671.1	IVD@GRO	IVD@GRO:UP:sigUP	0.0276495	0.393118	0	97/152
FOXL1	MA0033.2	IVD@GRO	IVD@GRO:UP:sigUP	0.0171987	0.392878	0	132/152
GCM1	MA0646.1	IVD@GRO	IVD@GRO:UP:sigUP	0.0431526	0.392177	0	56/152
TFAP2C	MA0524.2	IVD@GRO	IVD@GRO:LS:sigDOWN	0.0571611	0.391829	0	23/33
Nkx3-1	MA0124.2	IVD@GRO	IVD@GRO:UP:sigUP	0.0289789	0.391786	0	92/152
EVX2	MA0888.1	IVD@GRO	IVD@GRO:LS:sigDOWN	0.0855359	0.391147	0	10/33
HOXD4	MA1507.1	IVD@GRO	IVD@GRO:DN:sigUP	0.0812514	0.391059	0	10/15
PHOX2B	MA0681.2	IVD@GRO	IVD@GRO:DN:sigDOWN	0.0583069	0.390501	0	25/46
NFIC::TLX1	MA0119.1	IVD@GRO	IVD@GRO:DN:sigDOWN	0.0790193	0.389589	0	13/46
RHOXF1	MA0719.1	IVD@GRO	IVD@GRO:UP:sigUP	0.0300052	0.389496	0	87/152
RFX4	MA0799.1	IVD@GRO	IVD@GRO:LS:sigDOWN	0.0864557	0.38864	0	9/33
ZIC1	MA0696.1	IVD@GRO	IVD@GRO:UP:sigUP	0.0661791	0.388554	0	23/152
NEUROG2	MA0669.1	IVD@GRO	IVD@GRO:LS:sigDOWN	0.0907229	0.38835	0	7/33
Dlx2	MA0885.1	IVD@GRO	IVD@GRO:UP:sigUP	0.0217646	0.387952	0	114/152
CREB3L1	MA0839.1	IVD@GRO	IVD@GRO:LS:sigUP	0.0784145	0.387941	0	14/127
ARNT2	MA1464.1	IVD@GRO	IVD@GRO:DN:sigDOWN	0.0742007	0.3878	0	15/46
RUNX2	MA0511.2	IVD@GRO	IVD@GRO:DN:sigUP	0.0869816	0.387737	0	8/15
LHX1	MA1518.1	IVD@GRO	IVD@GRO:DN:sigUP	0.0795996	0.38727	0	1/15
HOXD8	MA0910.2	IVD@GRO	IVD@GRO:UP:sigUP	0.0305456	0.387198	0	84/152
PPARA::RXRA	MA1148.1	IVD@GRO	IVD@GRO:UP:sigUP	0.0265416	0.387168	0	97/152
TFDP1	MA1122.1	IVD@GRO	IVD@GRO:DN:sigDOWN	0.0498065	0.386968	0	30/46
NFATC1	MA0624.1	IVD@GRO	IVD@GRO:LS:sigDOWN	0.0534707	0.386421	0	24/33
POU3F3	MA0788.1	IVD@GRO	IVD@GRO:LS:sigUP	0.0291803	0.386303	0	81/127
Npas2	MA0626.1	IVD@GRO	IVD@GRO:DN:sigUP	0.0862364	0.386089	0	8/15
HES5	MA0821.1	IVD@GRO	IVD@GRO:DN:sigUP	0.0791733	0.385634	0	1/15
HES1	MA1099.2	IVD@GRO	IVD@GRO:UP:sigUP	0.0403022	0.385451	0	57/152
TBX4	MA0806.1	IVD@GRO	IVD@GRO:LS:sigUP	0.0281525	0.385015	0	83/127
Arx	MA0874.1	IVD@GRO	IVD@GRO:UP:sigUP	0.0446644	0.384945	0	48/152
TBX6	MA1567.1	IVD@GRO	IVD@GRO:DN:sigDOWN	0.0505414	0.384937	0	29/46
IRF1	MA0050.2	IVD@GRO	IVD@GRO:LS:sigDOWN	0.0467152	0.384162	0	27/33
Mafb	MA0117.2	IVD@GRO	IVD@GRO:LS:sigUP	0.0286096	0.384001	0	81/127
NKX2-8	MA0673.1	IVD@GRO	IVD@GRO:UP:sigUP	0.023586	0.383985	0	105/152
MSANTD3	MA1523.1	IVD@GRO	IVD@GRO:DN:sigUP	0.0747188	0.383982	0	11/15
JUND(var.2)	MA0492.1	IVD@GRO	IVD@GRO:LS:sigDOWN	0.0791505	0.383384	0	11/33
CLOCK	MA0819.1	IVD@GRO	IVD@GRO:LS:sigUP	0.0474761	0.38321	0	41/127
POU4F1	MA0790.1	IVD@GRO	IVD@GRO:LS:sigUP	0.0278452	0.38198	0	82/127
TFAP2C(var.2)	MA0814.2	IVD@GRO	IVD@GRO:DN:sigUP	0.0654958	0.381601	0	13/15
TBR1	MA0802.1	IVD@GRO	IVD@GRO:LS:sigDOWN	0.0632625	0.380864	0	18/33
Sox11	MA0869.1	IVD@GRO	IVD@GRO:UP:sigUP	0.0873166	0.380845	0	2/152
NR1I2	MA1533.1	IVD@GRO	IVD@GRO:DN:sigDOWN	0.0671077	0.380573	0	17/46
VDR	MA0693.2	IVD@GRO	IVD@GRO:UP:sigUP	0.0190019	0.37995	0	120/152
CUX2	MA0755.1	IVD@GRO	IVD@GRO:DN:sigUP	0.0921033	0.379776	0	4/15
RFX5	MA0510.2	IVD@GRO	IVD@GRO:UP:sigUP	0.0694847	0.379722	0	17/152
PRDM1	MA0508.3	IVD@GRO	IVD@GRO:LS:sigDOWN	0.043487	0.379286	0	28/33
SCRT1	MA0743.2	IVD@GRO	IVD@GRO:UP:sigUP	0.0305303	0.378454	0	77/152
PHOX2B	MA0681.2	IVD@GRO	IVD@GRO:DN:sigUP	0.0797393	0.378451	0	9/15
ASCL1	MA1100.2	IVD@GRO	IVD@GRO:LS:sigUP	0.0242781	0.378145	0	90/127
ONECUT1	MA0679.2	IVD@GRO	IVD@GRO:LS:sigDOWN	0.0621619	0.378065	0	18/33
HOXC4	MA1504.1	IVD@GRO	IVD@GRO:LS:sigUP	0.0232705	0.377744	0	93/127
SOX10	MA0442.2	IVD@GRO	IVD@GRO:LS:sigDOWN	0.040831	0.376779	0	29/33
PBX2	MA1113.2	IVD@GRO	IVD@GRO:DN:sigDOWN	0.0517917	0.376725	0	26/46
ZNF16	MA1654.1	IVD@GRO	IVD@GRO:UP:sigUP	0.0682366	0.375536	0	16/152
CDX1	MA0878.2	IVD@GRO	IVD@GRO:LS:sigDOWN	0.0727936	0.375116	0	12/33
ZIC3	MA0697.1	IVD@GRO	IVD@GRO:DN:sigUP	0.0863486	0.374589	0	6/15
VDR	MA0693.2	IVD@GRO	IVD@GRO:DN:sigUP	0.0676417	0.374571	0	12/15
SNAI1	MA1558.1	IVD@GRO	IVD@GRO:LS:sigDOWN	0.0423949	0.374512	0	28/33
RORA	MA0071.1	IVD@GRO	IVD@GRO:DN:sigDOWN	0.0455859	0.373627	0	30/46
IRF4	MA1419.1	IVD@GRO	IVD@GRO:LS:sigDOWN	0.0751455	0.373339	0	1/33
Klf12	MA0742.1	IVD@GRO	IVD@GRO:DN:sigDOWN	0.0543886	0.372885	0	23/46
STAT1	MA0137.3	IVD@GRO	IVD@GRO:UP:sigUP	0.0248534	0.371691	0	91/152
ZIC5	MA1584.1	IVD@GRO	IVD@GRO:LS:sigDOWN	0.0812895	0.371321	0	7/33
GMEB2	MA0862.1	IVD@GRO	IVD@GRO:DN:sigUP	0.0848867	0.371114	0	2/15
SPDEF	MA0686.1	IVD@GRO	IVD@GRO:LS:sigDOWN	0.0766533	0.370327	0	9/33
BATF3	MA0835.2	IVD@GRO	IVD@GRO:DN:sigUP	0.0791792	0.370274	0	8/15
RREB1	MA0073.1	IVD@GRO	IVD@GRO:LS:sigDOWN	0.039381	0.369623	0	29/33
PITX2	MA1547.1	IVD@GRO	IVD@GRO:LS:sigUP	0.0222634	0.36918	0	91/127
BACH1	MA1633.1	IVD@GRO	IVD@GRO:LS:sigDOWN	0.0584557	0.368996	0	18/33
TBX19	MA0804.1	IVD@GRO	IVD@GRO:UP:sigUP	0.0565237	0.368089	0	22/152
HOXB8	MA1502.1	IVD@GRO	IVD@GRO:LS:sigUP	0.0266647	0.368009	0	76/127
HOXB4	MA1499.1	IVD@GRO	IVD@GRO:UP:sigUP	0.019445	0.367943	0	110/152
REST	MA0138.2	IVD@GRO	IVD@GRO:DN:sigDOWN	0.0750608	0.367804	0	9/46
SCRT2	MA0744.2	IVD@GRO	IVD@GRO:DN:sigDOWN	0.0483335	0.36727	0	26/46
BATF3	MA0835.2	IVD@GRO	IVD@GRO:LS:sigDOWN	0.0594375	0.367259	0	17/33
POU4F2	MA0683.1	IVD@GRO	IVD@GRO:LS:sigDOWN	0.0822253	0.367066	0	5/33
SHOX	MA0630.1	IVD@GRO	IVD@GRO:LS:sigUP	0.0357795	0.366726	0	51/127
RELB	MA1117.1	IVD@GRO	IVD@GRO:LS:sigUP	0.0338841	0.36615	0	55/127
MSANTD3	MA1523.1	IVD@GRO	IVD@GRO:DN:sigDOWN	0.0407469	0.365585	0	32/46
GSX2	MA0893.2	IVD@GRO	IVD@GRO:DN:sigDOWN	0.0514223	0.365571	0	23/46
OTX2	MA0712.2	IVD@GRO	IVD@GRO:DN:sigUP	0.0710065	0.364854	0	10/15
IRF8	MA0652.1	IVD@GRO	IVD@GRO:UP:sigUP	0.0812303	0.364689	0	4/152
PBX2	MA1113.2	IVD@GRO	IVD@GRO:UP:sigUP	0.0199507	0.36449	0	105/152
Hand1::Tcf3	MA0092.1	IVD@GRO	IVD@GRO:DN:sigDOWN	0.0359434	0.364399	0	36/46
RFX7	MA1554.1	IVD@GRO	IVD@GRO:UP:sigUP	0.0295231	0.364392	0	68/152
NR4A2::RXRA	MA1147.1	IVD@GRO	IVD@GRO:DN:sigUP	0.0828048	0.363687	0	5/15
EGR1	MA0162.4	IVD@GRO	IVD@GRO:UP:sigUP	0.0171269	0.3631	0	117/152
JUNB	MA0490.2	IVD@GRO	IVD@GRO:LS:sigUP	0.0320427	0.362047	0	56/127
SOX9	MA0077.1	IVD@GRO	IVD@GRO:DN:sigUP	0.0752369	0.361695	0	8/15
JUN::JUNB	MA1132.1	IVD@GRO	IVD@GRO:LS:sigDOWN	0.0604379	0.361594	0	15/33
YY1	MA0095.2	IVD@GRO	IVD@GRO:DN:sigDOWN	0.0460282	0.361233	0	26/46
JUND	MA0491.2	IVD@GRO	IVD@GRO:DN:sigDOWN	0.0576775	0.361141	0	17/46
ZNF136	MA1588.1	IVD@GRO	IVD@GRO:UP:sigUP	0.0371436	0.360806	0	45/152
KLF17	MA1514.1	IVD@GRO	IVD@GRO:DN:sigDOWN	0.0414304	0.360739	0	30/46
NOTO	MA0710.1	IVD@GRO	IVD@GRO:LS:sigDOWN	0.0548767	0.360446	0	18/33
SNAI2	MA0745.2	IVD@GRO	IVD@GRO:DN:sigDOWN	0.038114	0.360336	0	33/46
Spz1	MA0111.1	IVD@GRO	IVD@GRO:DN:sigUP	0.0691933	0.360301	0	10/15
SNAI3	MA1559.1	IVD@GRO	IVD@GRO:LS:sigDOWN	0.0453655	0.36004	0	24/33
PAX5	MA0014.3	IVD@GRO	IVD@GRO:LS:sigDOWN	0.0595347	0.359556	0	15/33
HOXB7	MA1501.1	IVD@GRO	IVD@GRO:DN:sigUP	0.0765016	0.359132	0	7/15
HOXB6	MA1500.1	IVD@GRO	IVD@GRO:DN:sigUP	0.0763309	0.358867	0	7/15
HOXB4	MA1499.1	IVD@GRO	IVD@GRO:DN:sigUP	0.0685397	0.358702	0	10/15
TGIF2LX	MA1571.1	IVD@GRO	IVD@GRO:DN:sigDOWN	0.0609759	0.358621	0	14/46
MAF	MA1520.1	IVD@GRO	IVD@GRO:LS:sigUP	0.0354498	0.358072	0	45/127
TCF7L2	MA0523.1	IVD@GRO	IVD@GRO:LS:sigUP	0.0192938	0.357936	0	94/127
POU2F2	MA0507.1	IVD@GRO	IVD@GRO:LS:sigUP	0.0253493	0.357891	0	72/127
FOXD1	MA0031.1	IVD@GRO	IVD@GRO:DN:sigDOWN	0.0621045	0.357636	0	13/46
PAX7	MA0680.1	IVD@GRO	IVD@GRO:LS:sigUP	0.0564786	0.357621	0	17/127
Sox6	MA0515.1	IVD@GRO	IVD@GRO:LS:sigUP	0.0158885	0.357354	0	107/127
POU3F2	MA0787.1	IVD@GRO	IVD@GRO:LS:sigDOWN	0.056349	0.356332	0	16/33
MTF1	MA0863.1	IVD@GRO	IVD@GRO:LS:sigDOWN	0.0775425	0.356251	0	4/33
Esrrg	MA0643.1	IVD@GRO	IVD@GRO:UP:sigUP	0.0226225	0.356164	0	85/152
MYBL2	MA0777.1	IVD@GRO	IVD@GRO:LS:sigUP	0.071409	0.355875	0	7/127
RUNX1	MA0002.2	IVD@GRO	IVD@GRO:UP:sigUP	0.0136311	0.355673	0	129/152
TAL1::TCF3	MA0091.1	IVD@GRO	IVD@GRO:UP:sigUP	0.0231174	0.355546	0	82/152
Arid3a	MA0151.1	IVD@GRO	IVD@GRO:UP:sigUP	0.0123374	0.355059	0	135/152
Hmx2	MA0897.1	IVD@GRO	IVD@GRO:UP:sigUP	0.0251476	0.354557	0	73/152
E2F8	MA0865.1	IVD@GRO	IVD@GRO:LS:sigUP	0.0647123	0.353927	0	10/127
MAF::NFE2	MA0501.1	IVD@GRO	IVD@GRO:UP:sigUP	0.0371618	0.353914	0	39/152
FOSB::JUNB(var.2)	MA1136.1	IVD@GRO	IVD@GRO:UP:sigUP	0.0379175	0.353285	0	37/152
Hmx1	MA0896.1	IVD@GRO	IVD@GRO:LS:sigDOWN	0.0615229	0.3531	0	12/33
FOSL1::JUNB	MA1137.1	IVD@GRO	IVD@GRO:LS:sigDOWN	0.0562675	0.352669	0	15/33
TBX15	MA0803.1	IVD@GRO	IVD@GRO:LS:sigUP	0.0214699	0.352466	0	81/127
Rxra	MA0512.2	IVD@GRO	IVD@GRO:DN:sigUP	0.0770552	0.352448	0	2/15
Rarg	MA0859.1	IVD@GRO	IVD@GRO:LS:sigDOWN	0.0752056	0.352409	0	2/33
FOXB1	MA0845.1	IVD@GRO	IVD@GRO:DN:sigDOWN	0.0393967	0.351556	0	29/46
BACH1	MA1633.1	IVD@GRO	IVD@GRO:UP:sigUP	0.022175	0.351087	0	81/152
NR2C2(var.2)	MA1536.1	IVD@GRO	IVD@GRO:DN:sigDOWN	0.0440509	0.350514	0	24/46
POU2F3	MA0627.2	IVD@GRO	IVD@GRO:UP:sigUP	0.0185624	0.350491	0	98/152
ZBTB7B	MA0694.1	IVD@GRO	IVD@GRO:UP:sigUP	0.0284695	0.350155	0	57/152
FOSL1::JUND(var.2)	MA1143.1	IVD@GRO	IVD@GRO:UP:sigUP	0.0347447	0.349226	0	40/152
NR2F1	MA0017.2	IVD@GRO	IVD@GRO:UP:sigUP	0.0176483	0.348784	0	101/152
FOSL1	MA0477.2	IVD@GRO	IVD@GRO:LS:sigDOWN	0.0557548	0.348284	0	14/33
HIF1A	MA1106.1	IVD@GRO	IVD@GRO:LS:sigDOWN	0.0573379	0.348259	0	13/33
ZNF263	MA0528.2	IVD@GRO	IVD@GRO:LS:sigDOWN	0.0333788	0.347915	0	30/33
NRL	MA0842.2	IVD@GRO	IVD@GRO:DN:sigDOWN	0.055906	0.346246	0	13/46
ZNF16	MA1654.1	IVD@GRO	IVD@GRO:DN:sigDOWN	0.0676914	0.345929	0	6/46
HOXA13	MA0650.2	IVD@GRO	IVD@GRO:LS:sigUP	0.0272949	0.345661	0	54/127
NFIX	MA0671.1	IVD@GRO	IVD@GRO:DN:sigUP	0.0632513	0.345649	0	10/15
ZNF449	MA1656.1	IVD@GRO	IVD@GRO:LS:sigDOWN	0.0405676	0.344966	0	24/33
Lhx3	MA0135.1	IVD@GRO	IVD@GRO:DN:sigUP	0.0690174	0.344011	0	7/15
SPIB	MA0081.2	IVD@GRO	IVD@GRO:LS:sigDOWN	0.0352411	0.343768	0	28/33
VDR	MA0693.2	IVD@GRO	IVD@GRO:LS:sigUP	0.015631	0.343686	0	99/127
HSF2	MA0770.1	IVD@GRO	IVD@GRO:UP:sigUP	0.029373	0.342859	0	46/152
Ahr::Arnt	MA0006.1	IVD@GRO	IVD@GRO:LS:sigDOWN	0.041068	0.342796	0	23/33
Stat2	MA1623.1	IVD@GRO	IVD@GRO:UP:sigUP	0.00937556	0.342129	0	144/152
HOXB5	MA0904.2	IVD@GRO	IVD@GRO:DN:sigDOWN	0.0494017	0.341982	0	16/46
SPIB	MA0081.2	IVD@GRO	IVD@GRO:DN:sigUP	0.0546346	0.341936	0	13/15
ASCL1(var.2)	MA1631.1	IVD@GRO	IVD@GRO:DN:sigDOWN	0.0278952	0.341863	0	39/46
FOSL2::JUNB	MA1138.1	IVD@GRO	IVD@GRO:LS:sigUP	0.0246189	0.341439	0	58/127
RFX3	MA0798.2	IVD@GRO	IVD@GRO:DN:sigDOWN	0.0422197	0.341185	0	22/46
NR2C2	MA0504.1	IVD@GRO	IVD@GRO:LS:sigUP	0.0209304	0.340718	0	71/127
NR1D2	MA1532.1	IVD@GRO	IVD@GRO:DN:sigDOWN	0.0428522	0.340437	0	21/46
TFEC	MA0871.2	IVD@GRO	IVD@GRO:LS:sigUP	0.0365224	0.34041	0	29/127
ZNF75D	MA1601.1	IVD@GRO	IVD@GRO:UP:sigUP	0.0140609	0.340247	0	113/152
KLF6	MA1517.1	IVD@GRO	IVD@GRO:UP:sigUP	0.0137689	0.340246	0	115/152
FOXP2	MA0593.1	IVD@GRO	IVD@GRO:UP:sigUP	0.013439	0.340113	0	117/152
PAX3	MA0780.1	IVD@GRO	IVD@GRO:LS:sigUP	0.0430037	0.339953	0	20/127
HNF4A	MA0114.4	IVD@GRO	IVD@GRO:UP:sigUP	0.0162832	0.339905	0	98/152
Crx	MA0467.1	IVD@GRO	IVD@GRO:LS:sigUP	0.0209134	0.339773	0	70/127
MZF1(var.2)	MA0057.1	IVD@GRO	IVD@GRO:DN:sigDOWN	0.0281753	0.339365	0	38/46
EMX2	MA0886.1	IVD@GRO	IVD@GRO:LS:sigUP	0.0220032	0.339175	0	65/127
Isl1	MA1608.1	IVD@GRO	IVD@GRO:LS:sigUP	0.0234948	0.338875	0	59/127
THAP11	MA1573.1	IVD@GRO	IVD@GRO:LS:sigDOWN	0.0622681	0.338636	0	7/33
Ptf1a(var.3)	MA1620.1	IVD@GRO	IVD@GRO:LS:sigUP	0.0154954	0.33847	0	95/127
HNF4A(var.2)	MA1494.1	IVD@GRO	IVD@GRO:UP:sigUP	0.0454381	0.338428	0	17/152
GSC	MA0648.1	IVD@GRO	IVD@GRO:DN:sigDOWN	0.037278	0.338208	0	26/46
ZNF740	MA0753.2	IVD@GRO	IVD@GRO:LS:sigDOWN	0.0346992	0.336661	0	27/33
Pparg::Rxra	MA0065.2	IVD@GRO	IVD@GRO:LS:sigDOWN	0.0323567	0.336274	0	29/33
ESR1	MA0112.3	IVD@GRO	IVD@GRO:DN:sigUP	0.0647517	0.336087	0	1/15
FOXF2	MA0030.1	IVD@GRO	IVD@GRO:LS:sigUP	0.0201703	0.335506	0	68/127
SOX8	MA0868.2	IVD@GRO	IVD@GRO:DN:sigUP	0.0591023	0.335497	0	10/15
IRF8	MA0652.1	IVD@GRO	IVD@GRO:LS:sigDOWN	0.063693	0.335351	0	1/33
EGR2	MA0472.2	IVD@GRO	IVD@GRO:UP:sigUP	0.0299154	0.335323	0	37/152
Arid5a	MA0602.1	IVD@GRO	IVD@GRO:UP:sigUP	0.0169352	0.334985	0	87/152
SOX18	MA1563.1	IVD@GRO	IVD@GRO:DN:sigDOWN	0.0492941	0.334582	0	13/46
NKX2-2	MA1645.1	IVD@GRO	IVD@GRO:DN:sigDOWN	0.0304457	0.334252	0	33/46
TFE3	MA0831.2	IVD@GRO	IVD@GRO:DN:sigUP	0.0622501	0.334036	0	8/15
KLF15	MA1513.1	IVD@GRO	IVD@GRO:UP:sigUP	0.0189186	0.334019	0	74/152
MAX	MA0058.3	IVD@GRO	IVD@GRO:DN:sigDOWN	0.0419036	0.333938	0	19/46
Rbpjl	MA1621.1	IVD@GRO	IVD@GRO:DN:sigUP	0.052296	0.333579	0	13/15
Ptf1a(var.3)	MA1620.1	IVD@GRO	IVD@GRO:UP:sigUP	0.0128223	0.333532	0	114/152
SOX18	MA1563.1	IVD@GRO	IVD@GRO:LS:sigUP	0.0280677	0.333451	0	39/127
CDX4	MA1473.1	IVD@GRO	IVD@GRO:LS:sigDOWN	0.0480992	0.333231	0	14/33
TP63	MA0525.2	IVD@GRO	IVD@GRO:LS:sigUP	0.0644908	0.332756	0	2/127
PITX3	MA0714.1	IVD@GRO	IVD@GRO:LS:sigUP	0.0165842	0.332686	0	82/127
MLX	MA0663.1	IVD@GRO	IVD@GRO:LS:sigUP	0.0417358	0.332628	0	17/127
NR4A2::RXRA	MA1147.1	IVD@GRO	IVD@GRO:LS:sigDOWN	0.053529	0.33257	0	10/33
POU4F2	MA0683.1	IVD@GRO	IVD@GRO:DN:sigDOWN	0.0594345	0.332399	0	6/46
HOXA5	MA0158.2	IVD@GRO	IVD@GRO:UP:sigUP	0.0171072	0.332343	0	82/152
FOXK1	MA0852.2	IVD@GRO	IVD@GRO:LS:sigDOWN	0.0394924	0.332259	0	21/33
Lhx3	MA0135.1	IVD@GRO	IVD@GRO:DN:sigDOWN	0.0409001	0.331946	0	19/46
SREBF1(var.2)	MA0829.2	IVD@GRO	IVD@GRO:DN:sigDOWN	0.0450451	0.331545	0	15/46
JUNB	MA0490.2	IVD@GRO	IVD@GRO:DN:sigDOWN	0.0413634	0.330943	0	18/46
SOX14	MA1562.1	IVD@GRO	IVD@GRO:DN:sigDOWN	0.0439444	0.329579	0	15/46
NR1I2	MA1533.1	IVD@GRO	IVD@GRO:LS:sigDOWN	0.0488544	0.329325	0	12/33
FOXG1	MA0613.1	IVD@GRO	IVD@GRO:UP:sigUP	0.0161539	0.329115	0	82/152
DLX6	MA0882.1	IVD@GRO	IVD@GRO:UP:sigUP	0.0130146	0.328816	0	105/152
MLXIPL	MA0664.1	IVD@GRO	IVD@GRO:LS:sigUP	0.0299246	0.328615	0	30/127
MTF1	MA0863.1	IVD@GRO	IVD@GRO:DN:sigUP	0.0654733	0.326866	0	2/15
HAND2	MA1638.1	IVD@GRO	IVD@GRO:LS:sigDOWN	0.0302359	0.32661	0	29/33
Sox6	MA0515.1	IVD@GRO	IVD@GRO:LS:sigDOWN	0.0319668	0.326559	0	27/33
BHLHE22	MA0818.1	IVD@GRO	IVD@GRO:UP:sigUP	0.0264539	0.326087	0	35/152
HOXA10	MA0899.1	IVD@GRO	IVD@GRO:LS:sigDOWN	0.0361632	0.325947	0	22/33
KLF10	MA1511.1	IVD@GRO	IVD@GRO:UP:sigUP	0.0109866	0.32576	0	118/152
HEY1	MA0823.1	IVD@GRO	IVD@GRO:DN:sigUP	0.0612325	0.325469	0	6/15
TFCP2	MA0145.3	IVD@GRO	IVD@GRO:LS:sigDOWN	0.0494029	0.325403	0	10/33
NKX2-5	MA0063.2	IVD@GRO	IVD@GRO:LS:sigUP	0.0175575	0.325387	0	66/127
ARNT::HIF1A	MA0259.1	IVD@GRO	IVD@GRO:DN:sigUP	0.0580311	0.325319	0	8/15
Tcf12	MA0521.1	IVD@GRO	IVD@GRO:LS:sigDOWN	0.0307911	0.325266	0	28/33
ZNF24	MA1124.1	IVD@GRO	IVD@GRO:LS:sigUP	0.0209753	0.324967	0	50/127
MEIS3	MA0775.1	IVD@GRO	IVD@GRO:LS:sigDOWN	0.0337341	0.323988	0	24/33
MGA	MA0801.1	IVD@GRO	IVD@GRO:DN:sigUP	0.0543126	0.323969	0	10/15
ATF4	MA0833.2	IVD@GRO	IVD@GRO:DN:sigDOWN	0.0454796	0.32339	0	11/46
ZNF410	MA0752.1	IVD@GRO	IVD@GRO:DN:sigDOWN	0.0593524	0.323315	0	1/46
ZNF148	MA1653.1	IVD@GRO	IVD@GRO:LS:sigDOWN	0.0278276	0.322953	0	31/33
MEIS1	MA0498.2	IVD@GRO	IVD@GRO:LS:sigDOWN	0.0373992	0.322327	0	19/33
Ebf2	MA1604.1	IVD@GRO	IVD@GRO:DN:sigUP	0.0518326	0.321565	0	11/15
Nkx3-2	MA0122.3	IVD@GRO	IVD@GRO:DN:sigUP	0.0559809	0.3212	0	8/15
JUND(var.2)	MA0492.1	IVD@GRO	IVD@GRO:DN:sigUP	0.0602086	0.321048	0	5/15
HOXA5	MA0158.2	IVD@GRO	IVD@GRO:LS:sigDOWN	0.0397379	0.320933	0	16/33
E2F1	MA0024.3	IVD@GRO	IVD@GRO:UP:sigUP	0.0365608	0.32075	0	15/152
Six3	MA0631.1	IVD@GRO	IVD@GRO:DN:sigDOWN	0.0437364	0.320553	0	11/46
HES5	MA0821.1	IVD@GRO	IVD@GRO:DN:sigDOWN	0.0593023	0.320234	0	2/46
NEUROG2(var.2)	MA1642.1	IVD@GRO	IVD@GRO:UP:sigUP	0.010706	0.320168	0	111/152
ZBTB33	MA0527.1	IVD@GRO	IVD@GRO:DN:sigUP	0.0609811	0.320098	0	4/15
PROX1	MA0794.1	IVD@GRO	IVD@GRO:LS:sigDOWN	0.0562854	0.319691	0	4/33
GLIS3	MA0737.1	IVD@GRO	IVD@GRO:DN:sigDOWN	0.0553463	0.319619	0	4/46
SP3	MA0746.2	IVD@GRO	IVD@GRO:DN:sigDOWN	0.0230672	0.319303	0	39/46
SREBF2	MA0596.1	IVD@GRO	IVD@GRO:UP:sigUP	0.0139888	0.319067	0	77/152
NFE2L1	MA0089.2	IVD@GRO	IVD@GRO:LS:sigUP	0.0231568	0.318891	0	35/127
SP1	MA0079.4	IVD@GRO	IVD@GRO:UP:sigUP	0.0182988	0.318819	0	51/152
KLF6	MA1517.1	IVD@GRO	IVD@GRO:LS:sigDOWN	0.0284929	0.318502	0	29/33
RORC	MA1151.1	IVD@GRO	IVD@GRO:LS:sigDOWN	0.0364988	0.318183	0	18/33
OSR2	MA1646.1	IVD@GRO	IVD@GRO:LS:sigUP	0.0106193	0.318087	0	104/127
ATF3	MA0605.2	IVD@GRO	IVD@GRO:UP:sigUP	0.0361368	0.317468	0	13/152
FOXO6	MA0849.1	IVD@GRO	IVD@GRO:DN:sigUP	0.0512986	0.317015	0	10/15
GATA3	MA0037.3	IVD@GRO	IVD@GRO:UP:sigUP	0.0107307	0.316991	0	103/152
Ascl2	MA0816.1	IVD@GRO	IVD@GRO:DN:sigUP	0.0500478	0.316896	0	11/15
SNAI2	MA0745.2	IVD@GRO	IVD@GRO:DN:sigUP	0.0498222	0.316379	0	11/15
PAX4	MA0068.2	IVD@GRO	IVD@GRO:LS:sigDOWN	0.0427689	0.316296	0	11/33
TCF12(var.2)	MA1648.1	IVD@GRO	IVD@GRO:LS:sigUP	0.0135926	0.315674	0	73/127
HOXC8	MA1505.1	IVD@GRO	IVD@GRO:UP:sigUP	0.0199174	0.31564	0	39/152
TGIF2LX	MA1571.1	IVD@GRO	IVD@GRO:LS:sigDOWN	0.0436388	0.315427	0	10/33
MYBL2	MA0777.1	IVD@GRO	IVD@GRO:UP:sigUP	0.0424401	0.315254	0	8/152
POU5F1	MA1115.1	IVD@GRO	IVD@GRO:DN:sigUP	0.0503779	0.314799	0	10/15
Hand1::Tcf3	MA0092.1	IVD@GRO	IVD@GRO:UP:sigUP	0.00920095	0.31473	0	117/152
NFKB1	MA0105.4	IVD@GRO	IVD@GRO:LS:sigDOWN	0.0569627	0.314282	0	2/33
SP9	MA1564.1	IVD@GRO	IVD@GRO:DN:sigDOWN	0.0203713	0.314203	0	43/46
Tcf12	MA0521.1	IVD@GRO	IVD@GRO:DN:sigUP	0.0466175	0.313704	0	13/15
NR4A2	MA0160.1	IVD@GRO	IVD@GRO:UP:sigUP	0.00939513	0.31229	0	108/152
Sox17	MA0078.1	IVD@GRO	IVD@GRO:UP:sigUP	0.00903357	0.312011	0	113/152
Rarg	MA0859.1	IVD@GRO	IVD@GRO:DN:sigUP	0.056773	0.311923	0	1/15
MITF	MA0620.3	IVD@GRO	IVD@GRO:DN:sigUP	0.0563881	0.311897	0	4/15
IRF2	MA0051.1	IVD@GRO	IVD@GRO:DN:sigUP	0.0550013	0.311718	0	5/15
FOXO3	MA0157.2	IVD@GRO	IVD@GRO:LS:sigDOWN	0.0379789	0.311685	0	13/33
TEAD2	MA1121.1	IVD@GRO	IVD@GRO:LS:sigUP	0.0119311	0.31137	0	77/127
ESX1	MA0644.1	IVD@GRO	IVD@GRO:LS:sigDOWN	0.0386042	0.310981	0	12/33
ZSCAN29	MA1602.1	IVD@GRO	IVD@GRO:DN:sigUP	0.0542738	0.310429	0	5/15
ZNF135	MA1587.1	IVD@GRO	IVD@GRO:LS:sigUP	0.0159062	0.310363	0	47/127
IRF7	MA0772.1	IVD@GRO	IVD@GRO:LS:sigDOWN	0.0404762	0.31035	0	10/33
ESR2	MA0258.2	IVD@GRO	IVD@GRO:DN:sigDOWN	0.022751	0.310215	0	34/46
MNT	MA0825.1	IVD@GRO	IVD@GRO:DN:sigDOWN	0.0297949	0.309844	0	19/46
HOXD11	MA0908.1	IVD@GRO	IVD@GRO:LS:sigDOWN	0.0369222	0.309793	0	13/33
ASCL1(var.2)	MA1631.1	IVD@GRO	IVD@GRO:DN:sigUP	0.0453716	0.30936	0	13/15
CENPB	MA0637.1	IVD@GRO	IVD@GRO:LS:sigDOWN	0.0478835	0.309267	0	5/33
MEF2B	MA0660.1	IVD@GRO	IVD@GRO:LS:sigUP	0.0248893	0.30877	0	20/127
MYCN	MA0104.4	IVD@GRO	IVD@GRO:DN:sigDOWN	0.028491	0.308396	0	20/46
SNAI2	MA0745.2	IVD@GRO	IVD@GRO:LS:sigUP	0.0106883	0.308394	0	82/127
PBX1	MA0070.1	IVD@GRO	IVD@GRO:LS:sigDOWN	0.036065	0.308325	0	13/33
MAZ	MA1522.1	IVD@GRO	IVD@GRO:UP:sigUP	0.00885718	0.308144	0	104/152
NKX6-1	MA0674.1	IVD@GRO	IVD@GRO:LS:sigDOWN	0.0317863	0.307835	0	18/33
ATF6	MA1466.1	IVD@GRO	IVD@GRO:DN:sigUP	0.0552327	0.307702	0	1/15
MYB	MA0100.3	IVD@GRO	IVD@GRO:LS:sigUP	0.00952843	0.307521	0	95/127
Zfx	MA0146.2	IVD@GRO	IVD@GRO:LS:sigDOWN	0.0272588	0.30742	0	26/33
NFYC	MA1644.1	IVD@GRO	IVD@GRO:LS:sigUP	0.0122964	0.307003	0	62/127
IRF3	MA1418.1	IVD@GRO	IVD@GRO:LS:sigDOWN	0.0484527	0.306924	0	4/33
GLIS3	MA0737.1	IVD@GRO	IVD@GRO:LS:sigUP	0.0366722	0.306691	0	8/127
Dux	MA0611.1	IVD@GRO	IVD@GRO:DN:sigUP	0.0477342	0.306589	0	9/15
PPARG	MA0066.1	IVD@GRO	IVD@GRO:UP:sigUP	0.0170316	0.306305	0	34/152
Rarg(var.2)	MA0860.1	IVD@GRO	IVD@GRO:LS:sigDOWN	0.0536397	0.306159	0	1/33
FOXP3	MA0850.1	IVD@GRO	IVD@GRO:UP:sigUP	0.00891302	0.306054	0	95/152
GATA5	MA0766.2	IVD@GRO	IVD@GRO:UP:sigUP	0.00924927	0.305825	0	88/152
NR4A1	MA1112.2	IVD@GRO	IVD@GRO:LS:sigUP	0.00945687	0.305713	0	91/127
Spz1	MA0111.1	IVD@GRO	IVD@GRO:LS:sigDOWN	0.0290878	0.305656	0	21/33
ZBTB7C	MA0695.1	IVD@GRO	IVD@GRO:DN:sigDOWN	0.0220547	0.304908	0	31/46
NR1D2	MA1532.1	IVD@GRO	IVD@GRO:DN:sigUP	0.048782	0.304827	0	7/15
SP9	MA1564.1	IVD@GRO	IVD@GRO:LS:sigUP	0.00862558	0.304661	0	100/127
FOSL2::JUNB(var.2)	MA1139.1	IVD@GRO	IVD@GRO:UP:sigUP	0.0177893	0.304495	0	29/152
NFIA	MA0670.1	IVD@GRO	IVD@GRO:DN:sigUP	0.0444811	0.304432	0	12/15
SOX21	MA0866.1	IVD@GRO	IVD@GRO:UP:sigUP	0.0387727	0.304347	0	6/152
ETV5	MA0765.2	IVD@GRO	IVD@GRO:DN:sigDOWN	0.0216565	0.303748	0	31/46
HOXD12	MA0873.1	IVD@GRO	IVD@GRO:LS:sigDOWN	0.0424307	0.30368	0	6/33
ZNF682	MA1599.1	IVD@GRO	IVD@GRO:LS:sigDOWN	0.0286995	0.303431	0	20/33
TBXT	MA0009.2	IVD@GRO	IVD@GRO:LS:sigUP	0.0283298	0.303364	0	12/127
PAX1	MA0779.1	IVD@GRO	IVD@GRO:DN:sigUP	0.0534553	0.303001	0	1/15
MAX::MYC	MA0059.1	IVD@GRO	IVD@GRO:DN:sigDOWN	0.02625	0.30287	0	19/46
TFAP4(var.2)	MA1570.1	IVD@GRO	IVD@GRO:LS:sigUP	0.00944938	0.302651	0	79/127
SPIC	MA0687.1	IVD@GRO	IVD@GRO:LS:sigDOWN	0.0268174	0.302136	0	23/33
HOXB9	MA1503.1	IVD@GRO	IVD@GRO:UP:sigUP	0.0117857	0.302045	0	48/152
FOSL1::JUN(var.2)	MA1129.1	IVD@GRO	IVD@GRO:DN:sigDOWN	0.0340491	0.301275	0	9/46
POU4F2	MA0683.1	IVD@GRO	IVD@GRO:UP:sigUP	0.0160304	0.301244	0	29/152
Mecom	MA0029.1	IVD@GRO	IVD@GRO:LS:sigUP	0.0114032	0.301112	0	52/127
FOXG1	MA0613.1	IVD@GRO	IVD@GRO:LS:sigDOWN	0.0305553	0.301108	0	15/33
TEAD4	MA0809.2	IVD@GRO	IVD@GRO:LS:sigUP	0.00870207	0.300954	0	85/127
FOXO3	MA0157.2	IVD@GRO	IVD@GRO:UP:sigUP	0.00892962	0.300384	0	69/152
TFAP2C(var.3)	MA0815.1	IVD@GRO	IVD@GRO:LS:sigUP	0.0123136	0.299651	0	42/127
FOSB::JUN	MA1127.1	IVD@GRO	IVD@GRO:UP:sigUP	0.0122521	0.299426	0	39/152
Hic1	MA0739.1	IVD@GRO	IVD@GRO:DN:sigDOWN	0.0194108	0.298536	0	33/46
SOX12	MA1561.1	IVD@GRO	IVD@GRO:UP:sigUP	0.00916838	0.298187	0	57/152
HOXD11	MA0908.1	IVD@GRO	IVD@GRO:LS:sigUP	0.00919401	0.297484	0	61/127
NR2C2(var.2)	MA1536.1	IVD@GRO	IVD@GRO:DN:sigUP	0.0434955	0.296442	0	8/15
TBX1	MA0805.1	IVD@GRO	IVD@GRO:DN:sigDOWN	0.0199825	0.296324	0	27/46
SOX14	MA1562.1	IVD@GRO	IVD@GRO:LS:sigDOWN	0.0308683	0.296192	0	11/33
SRY	MA0084.1	IVD@GRO	IVD@GRO:DN:sigUP	0.0422613	0.296143	0	10/15
HOXA10	MA0899.1	IVD@GRO	IVD@GRO:LS:sigUP	0.00725277	0.295913	0	94/127
CREM	MA0609.2	IVD@GRO	IVD@GRO:LS:sigDOWN	0.0327187	0.295822	0	9/33
RUNX1	MA0002.2	IVD@GRO	IVD@GRO:DN:sigUP	0.0412899	0.295577	0	13/15
SP8	MA0747.1	IVD@GRO	IVD@GRO:DN:sigDOWN	0.0174892	0.295117	0	43/46
OLIG1	MA0826.1	IVD@GRO	IVD@GRO:UP:sigUP	0.0137128	0.294619	0	25/152
POU4F1	MA0790.1	IVD@GRO	IVD@GRO:DN:sigUP	0.0423715	0.29428	0	8/15
IRF7	MA0772.1	IVD@GRO	IVD@GRO:DN:sigDOWN	0.0252616	0.294031	0	13/46
ONECUT3	MA0757.1	IVD@GRO	IVD@GRO:DN:sigUP	0.0444253	0.293503	0	5/15
MZF1(var.2)	MA0057.1	IVD@GRO	IVD@GRO:LS:sigUP	0.00667872	0.293412	0	94/127
IRF8	MA0652.1	IVD@GRO	IVD@GRO:LS:sigUP	0.0398906	0.293254	0	3/127
FOXA1	MA0148.4	IVD@GRO	IVD@GRO:LS:sigDOWN	0.0242983	0.293114	0	20/33
NFATC1	MA0624.1	IVD@GRO	IVD@GRO:LS:sigUP	0.00659879	0.292988	0	95/127
NHLH2	MA1529.1	IVD@GRO	IVD@GRO:UP:sigUP	0.0103776	0.292852	0	32/152
HOXB7	MA1501.1	IVD@GRO	IVD@GRO:UP:sigUP	0.00615592	0.292768	0	75/152
TFAP2B(var.3)	MA0813.1	IVD@GRO	IVD@GRO:LS:sigUP	0.00833599	0.292306	0	48/127
MSC	MA0665.1	IVD@GRO	IVD@GRO:LS:sigDOWN	0.0252477	0.292133	0	16/33
MAFA	MA1521.1	IVD@GRO	IVD@GRO:DN:sigDOWN	0.021499	0.292018	0	17/46
SOX13	MA1120.1	IVD@GRO	IVD@GRO:UP:sigUP	0.00522136	0.291691	0	108/152
Mafb	MA0117.2	IVD@GRO	IVD@GRO:DN:sigUP	0.0405179	0.291535	0	9/15
ARNT::HIF1A	MA0259.1	IVD@GRO	IVD@GRO:DN:sigDOWN	0.0188844	0.29145	0	23/46
HOXB6	MA1500.1	IVD@GRO	IVD@GRO:UP:sigUP	0.00552025	0.290994	0	75/152
SOX13	MA1120.1	IVD@GRO	IVD@GRO:DN:sigDOWN	0.0173754	0.290819	0	29/46
PBX3	MA1114.1	IVD@GRO	IVD@GRO:DN:sigDOWN	0.0172247	0.290583	0	30/46
STAT1	MA0137.3	IVD@GRO	IVD@GRO:LS:sigUP	0.00632159	0.290386	0	74/127
RARB(var.3)	MA1552.1	IVD@GRO	IVD@GRO:UP:sigUP	0.0101143	0.290211	0	27/152
KLF5	MA0599.1	IVD@GRO	IVD@GRO:UP:sigUP	0.00517346	0.290133	0	138/152
FOS::JUNB	MA1134.1	IVD@GRO	IVD@GRO:LS:sigUP	0.00720872	0.289865	0	50/127
KLF17	MA1514.1	IVD@GRO	IVD@GRO:LS:sigUP	0.00633563	0.289657	0	66/127
RXRA::VDR	MA0074.1	IVD@GRO	IVD@GRO:LS:sigUP	0.00894586	0.289468	0	33/127
HOXC13	MA0907.1	IVD@GRO	IVD@GRO:DN:sigUP	0.0432335	0.289436	0	4/15
Gmeb1	MA0615.1	IVD@GRO	IVD@GRO:LS:sigDOWN	0.036848	0.288673	0	4/33
E2F7	MA0758.1	IVD@GRO	IVD@GRO:UP:sigUP	0.042154	0.288541	0	2/152
Ptf1a(var.2)	MA1619.1	IVD@GRO	IVD@GRO:DN:sigUP	0.0386357	0.288146	0	11/15
Nkx3-2	MA0122.3	IVD@GRO	IVD@GRO:LS:sigUP	0.00554132	0.287734	0	73/127
HOXB4	MA1499.1	IVD@GRO	IVD@GRO:DN:sigDOWN	0.0162489	0.287551	0	28/46
TFEB	MA0692.1	IVD@GRO	IVD@GRO:LS:sigUP	0.00595466	0.287402	0	53/127
SRF	MA0083.3	IVD@GRO	IVD@GRO:DN:sigDOWN	0.0419977	0.287391	0	2/46
ELF3	MA0640.2	IVD@GRO	IVD@GRO:LS:sigUP	0.00575249	0.287356	0	111/127
Foxq1	MA0040.1	IVD@GRO	IVD@GRO:UP:sigUP	0.00414596	0.286842	0	99/152
EN2	MA0642.1	IVD@GRO	IVD@GRO:UP:sigUP	0.00427817	0.286371	0	63/152
SPI1	MA0080.5	IVD@GRO	IVD@GRO:LS:sigUP	0.00568032	0.28543	0	115/127
HOXD10	MA1506.1	IVD@GRO	IVD@GRO:UP:sigUP	0.00527975	0.284472	0	35/152
POU2F2	MA0507.1	IVD@GRO	IVD@GRO:DN:sigUP	0.0375347	0.284353	0	7/15
FOS::JUND	MA1141.1	IVD@GRO	IVD@GRO:DN:sigDOWN	0.0162428	0.283976	0	19/46
PAX1	MA0779.1	IVD@GRO	IVD@GRO:UP:sigUP	0.0240506	0.283967	0	6/152
SREBF1(var.2)	MA0829.2	IVD@GRO	IVD@GRO:UP:sigUP	0.0039066	0.283779	0	50/152
KLF14	MA0740.1	IVD@GRO	IVD@GRO:DN:sigDOWN	0.0145497	0.283075	0	27/46
TCF7	MA0769.2	IVD@GRO	IVD@GRO:UP:sigUP	0.00366718	0.282806	0	117/152
PPARA::RXRA	MA1148.1	IVD@GRO	IVD@GRO:LS:sigDOWN	0.0193741	0.282037	0	21/33
RFX3	MA0798.2	IVD@GRO	IVD@GRO:LS:sigUP	0.00379652	0.281994	0	59/127
ONECUT1	MA0679.2	IVD@GRO	IVD@GRO:DN:sigUP	0.0359557	0.281976	0	8/15
Znf281	MA1630.1	IVD@GRO	IVD@GRO:DN:sigDOWN	0.0141117	0.281973	0	34/46
Mlxip	MA0622.1	IVD@GRO	IVD@GRO:DN:sigDOWN	0.0151288	0.281853	0	19/46
TGIF2	MA0797.1	IVD@GRO	IVD@GRO:DN:sigUP	0.0403155	0.281744	0	3/15
JUN	MA0488.1	IVD@GRO	IVD@GRO:LS:sigDOWN	0.0221044	0.281715	0	11/33
Arnt	MA0004.1	IVD@GRO	IVD@GRO:DN:sigDOWN	0.0148669	0.281356	0	19/46
ZNF341	MA1655.1	IVD@GRO	IVD@GRO:DN:sigUP	0.0358407	0.28117	0	11/15
Hmx2	MA0897.1	IVD@GRO	IVD@GRO:DN:sigUP	0.036243	0.281137	0	6/15
DPRX	MA1480.1	IVD@GRO	IVD@GRO:DN:sigUP	0.0362628	0.281137	0	6/15
TBX5	MA0807.1	IVD@GRO	IVD@GRO:DN:sigDOWN	0.0136894	0.281067	0	30/46
THRB	MA1574.1	IVD@GRO	IVD@GRO:LS:sigDOWN	0.0194667	0.280423	0	15/33
ELF4	MA0641.1	IVD@GRO	IVD@GRO:LS:sigUP	0.00439455	0.280413	0	33/127
MAFF	MA0495.3	IVD@GRO	IVD@GRO:LS:sigUP	0.00293929	0.279064	0	73/127
SOX15	MA1152.1	IVD@GRO	IVD@GRO:UP:sigUP	0.00401704	0.278967	0	139/152
EVX1	MA0887.1	IVD@GRO	IVD@GRO:DN:sigUP	0.0369199	0.278934	0	4/15
DMRT3	MA0610.1	IVD@GRO	IVD@GRO:DN:sigUP	0.034294	0.278902	0	8/15
ARNT::HIF1A	MA0259.1	IVD@GRO	IVD@GRO:LS:sigDOWN	0.0184198	0.278894	0	16/33
ISL2	MA0914.1	IVD@GRO	IVD@GRO:UP:sigUP	0.00170088	0.278626	0	81/152
NFATC4	MA1525.1	IVD@GRO	IVD@GRO:LS:sigDOWN	0.0183042	0.278398	0	25/33
HOXC10	MA0905.1	IVD@GRO	IVD@GRO:UP:sigUP	0.00158264	0.278328	0	80/152
MYBL2	MA0777.1	IVD@GRO	IVD@GRO:DN:sigUP	0.0441543	0.27829	0	1/15
RELB	MA1117.1	IVD@GRO	IVD@GRO:DN:sigUP	0.0339434	0.277935	0	7/15
NFKB1	MA0105.4	IVD@GRO	IVD@GRO:DN:sigUP	0.0438057	0.277746	0	1/15
CREB3L4	MA1474.1	IVD@GRO	IVD@GRO:UP:sigUP	0.00144776	0.277739	0	42/152
PAX6	MA0069.1	IVD@GRO	IVD@GRO:DN:sigDOWN	0.0153611	0.277363	0	12/46
Arid3b	MA0601.1	IVD@GRO	IVD@GRO:DN:sigUP	0.0337958	0.277357	0	10/15
Sox1	MA0870.1	IVD@GRO	IVD@GRO:DN:sigDOWN	0.0353729	0.276345	0	2/46
ELF2	MA1483.1	IVD@GRO	IVD@GRO:LS:sigDOWN	0.0191375	0.276021	0	10/33
E2F3	MA0469.3	IVD@GRO	IVD@GRO:LS:sigUP	0.041302	0.275686	0	1/127
TBX3	MA1566.1	IVD@GRO	IVD@GRO:LS:sigDOWN	0.0165369	0.275498	0	17/33
MITF	MA0620.3	IVD@GRO	IVD@GRO:UP:sigUP	0.000221591	0.275307	0	39/152
FOS::JUN(var.2)	MA1126.1	IVD@GRO	IVD@GRO:DN:sigDOWN	0.0128678	0.275227	0	14/46
Plagl1	MA1615.1	IVD@GRO	IVD@GRO:LS:sigDOWN	0.0177897	0.275095	0	27/33
Rarb(var.2)	MA0858.1	IVD@GRO	IVD@GRO:UP:sigUP	0.0233706	0.274766	0	4/152
JUNB(var.2)	MA1140.2	IVD@GRO	IVD@GRO:LS:sigDOWN	0.0305864	0.274208	0	3/33
FOS::JUN	MA0099.3	IVD@GRO	IVD@GRO:LS:sigDOWN	0.0157396	0.273762	0	15/33
TCF12(var.2)	MA1648.1	IVD@GRO	IVD@GRO:LS:sigDOWN	0.0160058	0.273629	0	22/33
HES6	MA1493.1	IVD@GRO	IVD@GRO:LS:sigDOWN	0.0190697	0.273306	0	8/33
ESR1	MA0112.3	IVD@GRO	IVD@GRO:LS:sigUP	0.019019	0.273237	0	5/127
REST	MA0138.2	IVD@GRO	IVD@GRO:UP:sigUP	0.00116333	0.273133	0	22/152
ZIC4	MA0751.1	IVD@GRO	IVD@GRO:DN:sigDOWN	0.0100091	0.272685	0	26/46
ARNT2	MA1464.1	IVD@GRO	IVD@GRO:LS:sigUP	0.000221958	0.272655	0	32/127
GATA4	MA0482.2	IVD@GRO	IVD@GRO:UP:sigUP	0.00077278	0.2726	0	100/152
ZNF684	MA1600.1	IVD@GRO	IVD@GRO:LS:sigUP	0.00128572	0.272475	0	23/127
FOS::JUND	MA1141.1	IVD@GRO	IVD@GRO:LS:sigDOWN	0.0150778	0.272135	0	14/33
GLI2	MA0734.2	IVD@GRO	IVD@GRO:DN:sigDOWN	0.011177	0.271896	0	13/46
SMAD3	MA0795.1	IVD@GRO	IVD@GRO:DN:sigDOWN	0.0167306	0.271832	0	7/46
TFAP2B(var.3)	MA0813.1	IVD@GRO	IVD@GRO:DN:sigUP	0.0304547	0.271748	0	8/15
HOXD10	MA1506.1	IVD@GRO	IVD@GRO:DN:sigUP	0.0342034	0.271582	0	3/15
CTCFL	MA1102.2	IVD@GRO	IVD@GRO:UP:sigUP	-0.000312116	0.271093	0	88/152
RFX5	MA0510.2	IVD@GRO	IVD@GRO:LS:sigUP	0.00404118	0.27045	0	13/127
CLOCK	MA0819.1	IVD@GRO	IVD@GRO:DN:sigUP	0.0302597	0.27021	0	5/15
TEAD3	MA0808.1	IVD@GRO	IVD@GRO:DN:sigDOWN	0.00929732	0.270117	0	29/46
THAP1	MA0597.1	IVD@GRO	IVD@GRO:LS:sigDOWN	0.0137304	0.269584	0	13/33
PITX1	MA0682.2	IVD@GRO	IVD@GRO:DN:sigUP	0.0299222	0.268882	0	10/15
NR2C2(var.2)	MA1536.1	IVD@GRO	IVD@GRO:LS:sigDOWN	0.0126189	0.267924	0	17/33
HOXB8	MA1502.1	IVD@GRO	IVD@GRO:UP:sigUP	-0.00109028	0.267595	0	90/152
Ptf1a(var.3)	MA1620.1	IVD@GRO	IVD@GRO:LS:sigDOWN	0.0150741	0.267594	0	26/33
Hoxa11	MA0911.1	IVD@GRO	IVD@GRO:LS:sigDOWN	0.0135464	0.267485	0	10/33
FOXO6	MA0849.1	IVD@GRO	IVD@GRO:LS:sigDOWN	0.0131937	0.267473	0	21/33
SOHLH2	MA1560.1	IVD@GRO	IVD@GRO:DN:sigUP	0.0285609	0.267465	0	5/15
GATA1	MA0035.4	IVD@GRO	IVD@GRO:DN:sigUP	0.0278014	0.267334	0	7/15
Pparg::Rxra	MA0065.2	IVD@GRO	IVD@GRO:DN:sigDOWN	0.0116476	0.26731	0	40/46
Bach1::Mafk	MA0591.1	IVD@GRO	IVD@GRO:DN:sigDOWN	0.00855604	0.267209	0	12/46
MITF	MA0620.3	IVD@GRO	IVD@GRO:LS:sigDOWN	0.014658	0.267055	0	8/33
Lhx4	MA0704.1	IVD@GRO	IVD@GRO:LS:sigUP	-0.00186453	0.267003	0	59/127
LMX1A	MA0702.2	IVD@GRO	IVD@GRO:LS:sigUP	-0.00186453	0.267003	0	59/127
JUND	MA0491.2	IVD@GRO	IVD@GRO:LS:sigDOWN	0.0120973	0.26662	0	12/33
MTF1	MA0863.1	IVD@GRO	IVD@GRO:DN:sigDOWN	0.0169776	0.266475	0	5/46
Foxf1	MA1606.1	IVD@GRO	IVD@GRO:DN:sigUP	0.0287078	0.266357	0	10/15
FOXP1	MA0481.3	IVD@GRO	IVD@GRO:DN:sigDOWN	0.00728682	0.266147	0	27/46
TBX15	MA0803.1	IVD@GRO	IVD@GRO:LS:sigDOWN	0.0128908	0.266135	0	22/33
EBF3	MA1637.1	IVD@GRO	IVD@GRO:LS:sigDOWN	0.0132349	0.266073	0	23/33
FOXO3	MA0157.2	IVD@GRO	IVD@GRO:DN:sigDOWN	0.00622791	0.265578	0	17/46
PKNOX1	MA0782.2	IVD@GRO	IVD@GRO:LS:sigDOWN	0.0118915	0.265341	0	20/33
BHLHA15(var.2)	MA1472.1	IVD@GRO	IVD@GRO:DN:sigUP	0.0304995	0.265208	0	12/15
NFYB	MA0502.2	IVD@GRO	IVD@GRO:UP:sigUP	-0.00287495	0.265036	0	76/152
Hmx3	MA0898.1	IVD@GRO	IVD@GRO:LS:sigUP	-0.00231352	0.264942	0	63/127
ZEB1	MA0103.3	IVD@GRO	IVD@GRO:DN:sigUP	0.0341838	0.264686	0	14/15
IKZF1	MA1508.1	IVD@GRO	IVD@GRO:DN:sigUP	0.0341991	0.264686	0	14/15
TGIF2LY	MA1572.1	IVD@GRO	IVD@GRO:DN:sigDOWN	0.00568217	0.264315	0	15/46
Crx	MA0467.1	IVD@GRO	IVD@GRO:DN:sigDOWN	0.00569236	0.264161	0	23/46
ZBTB26	MA1579.1	IVD@GRO	IVD@GRO:LS:sigDOWN	0.0159343	0.264029	0	29/33
HOXA1	MA1495.1	IVD@GRO	IVD@GRO:LS:sigDOWN	0.0124684	0.263714	0	8/33
HNF1B	MA0153.2	IVD@GRO	IVD@GRO:DN:sigDOWN	0.00821513	0.263709	0	9/46
CREB1	MA0018.4	IVD@GRO	IVD@GRO:DN:sigDOWN	0.00529234	0.263332	0	23/46
ATOH1(var.2)	MA1467.1	IVD@GRO	IVD@GRO:LS:sigUP	-0.00188167	0.263135	0	74/127
TBX2	MA0688.1	IVD@GRO	IVD@GRO:UP:sigUP	-0.00206326	0.26295	0	95/152
HOXB13	MA0901.2	IVD@GRO	IVD@GRO:UP:sigUP	0.000198336	0.262633	0	120/152
Nkx3-1	MA0124.2	IVD@GRO	IVD@GRO:DN:sigDOWN	0.00535486	0.262614	0	25/46
Six3	MA0631.1	IVD@GRO	IVD@GRO:LS:sigDOWN	0.0114839	0.262355	0	8/33
ZSCAN4	MA1155.1	IVD@GRO	IVD@GRO:LS:sigDOWN	0.0161103	0.262315	0	5/33
BHLHE40	MA0464.2	IVD@GRO	IVD@GRO:DN:sigDOWN	0.00568793	0.262223	0	11/46
Wt1	MA1627.1	IVD@GRO	IVD@GRO:LS:sigUP	0.00121721	0.261965	0	104/127
CUX1	MA0754.1	IVD@GRO	IVD@GRO:DN:sigUP	0.0260057	0.261666	0	4/15
ATOH1(var.2)	MA1467.1	IVD@GRO	IVD@GRO:LS:sigDOWN	0.00984126	0.260888	0	20/33
RARA	MA0729.1	IVD@GRO	IVD@GRO:DN:sigDOWN	0.0349623	0.260855	0	1/46
SNAI2	MA0745.2	IVD@GRO	IVD@GRO:LS:sigDOWN	0.0111853	0.260815	0	23/33
NFIX(var.2)	MA1528.1	IVD@GRO	IVD@GRO:LS:sigDOWN	0.00863096	0.26078	0	11/33
HNF1B	MA0153.2	IVD@GRO	IVD@GRO:LS:sigDOWN	0.0108672	0.259948	0	7/33
ZNF16	MA1654.1	IVD@GRO	IVD@GRO:LS:sigDOWN	0.0169318	0.25966	0	4/33
THAP1	MA0597.1	IVD@GRO	IVD@GRO:UP:sigUP	-0.00715636	0.259153	0	52/152
BHLHE40	MA0464.2	IVD@GRO	IVD@GRO:UP:sigUP	-0.00863966	0.259095	0	30/152
OTX2	MA0712.2	IVD@GRO	IVD@GRO:DN:sigDOWN	0.00447667	0.258882	0	28/46
TWIST1	MA1123.2	IVD@GRO	IVD@GRO:UP:sigUP	-0.001507	0.25827	0	112/152
FOXD1	MA0031.1	IVD@GRO	IVD@GRO:LS:sigDOWN	0.00780745	0.258158	0	9/33
MAFK	MA0496.3	IVD@GRO	IVD@GRO:DN:sigUP	0.0237207	0.258117	0	9/15
CREB1	MA0018.4	IVD@GRO	IVD@GRO:LS:sigUP	-0.00381161	0.258109	0	71/127
HES2	MA0616.2	IVD@GRO	IVD@GRO:LS:sigUP	-0.00779976	0.257574	0	38/127
PLAGL2	MA1548.1	IVD@GRO	IVD@GRO:LS:sigDOWN	0.00786627	0.257479	0	19/33
Nkx2-5(var.2)	MA0503.1	IVD@GRO	IVD@GRO:DN:sigUP	0.0276139	0.257396	0	12/15
FIGLA	MA0820.1	IVD@GRO	IVD@GRO:DN:sigUP	0.0296259	0.257036	0	13/15
NKX2-3	MA0672.1	IVD@GRO	IVD@GRO:UP:sigUP	-0.00139608	0.256937	0	116/152
Ptf1a(var.3)	MA1620.1	IVD@GRO	IVD@GRO:DN:sigUP	0.0273981	0.256896	0	12/15
NR6A1	MA1541.1	IVD@GRO	IVD@GRO:LS:sigDOWN	0.00630596	0.256543	0	16/33
ZKSCAN5	MA1652.1	IVD@GRO	IVD@GRO:DN:sigUP	0.0292901	0.256136	0	13/15
TFAP2C	MA0524.2	IVD@GRO	IVD@GRO:LS:sigUP	-0.00505767	0.25593	0	67/127
MYOG	MA0500.2	IVD@GRO	IVD@GRO:LS:sigUP	-0.00276329	0.255478	0	85/127
DRGX	MA1481.1	IVD@GRO	IVD@GRO:LS:sigUP	-0.00347605	0.255419	0	80/127
CREB3L4(var.2)	MA1475.1	IVD@GRO	IVD@GRO:LS:sigDOWN	0.00738305	0.255319	0	7/33
HOXA2	MA0900.2	IVD@GRO	IVD@GRO:LS:sigUP	-0.00341964	0.255269	0	81/127
Klf1	MA0493.1	IVD@GRO	IVD@GRO:DN:sigDOWN	0.00891654	0.25521	0	40/46
CEBPA	MA0102.4	IVD@GRO	IVD@GRO:DN:sigUP	0.0201138	0.254717	0	6/15
SP3	MA0746.2	IVD@GRO	IVD@GRO:LS:sigDOWN	0.011787	0.25461	0	27/33
FOXI1	MA0042.2	IVD@GRO	IVD@GRO:DN:sigUP	0.0245898	0.254416	0	11/15
FOXO4	MA0848.1	IVD@GRO	IVD@GRO:DN:sigUP	0.0245898	0.254416	0	11/15
FOSL2::JUN	MA1130.1	IVD@GRO	IVD@GRO:LS:sigDOWN	0.00472704	0.254303	0	15/33
HOXC11	MA0651.1	IVD@GRO	IVD@GRO:DN:sigUP	0.0211433	0.254259	0	4/15
ATF4	MA0833.2	IVD@GRO	IVD@GRO:LS:sigDOWN	0.00564308	0.254241	0	8/33
IRF2	MA0051.1	IVD@GRO	IVD@GRO:LS:sigDOWN	0.00426752	0.25376	0	10/33
MLXIPL	MA0664.1	IVD@GRO	IVD@GRO:DN:sigDOWN	-0.000804243	0.253497	0	12/46
TEAD1	MA0090.3	IVD@GRO	IVD@GRO:LS:sigDOWN	0.00639235	0.253463	0	20/33
STAT1	MA0137.3	IVD@GRO	IVD@GRO:DN:sigDOWN	0.000558783	0.252652	0	25/46
VAX2	MA0723.1	IVD@GRO	IVD@GRO:LS:sigDOWN	0.00301598	0.252154	0	13/33
FOS::JUN	MA0099.3	IVD@GRO	IVD@GRO:DN:sigDOWN	-0.00129677	0.252133	0	20/46
SP2	MA0516.2	IVD@GRO	IVD@GRO:UP:sigUP	-0.00612437	0.25182	0	86/152
SOX8	MA0868.2	IVD@GRO	IVD@GRO:DN:sigDOWN	0.00142102	0.251781	0	28/46
TFAP2C(var.2)	MA0814.2	IVD@GRO	IVD@GRO:LS:sigUP	-0.00413747	0.251656	0	83/127
NR1D2	MA1532.1	IVD@GRO	IVD@GRO:UP:sigUP	-0.00914857	0.251164	0	64/152
GATA1::TAL1	MA0140.2	IVD@GRO	IVD@GRO:UP:sigUP	-0.00932915	0.250476	0	65/152
ZEB1	MA0103.3	IVD@GRO	IVD@GRO:DN:sigDOWN	0.0095224	0.250112	0	42/46
JUN(var.2)	MA0489.1	IVD@GRO	IVD@GRO:LS:sigDOWN	0.00186197	0.249931	0	14/33
RXRA::VDR	MA0074.1	IVD@GRO	IVD@GRO:LS:sigDOWN	0.00179546	0.249814	0	9/33
NFIC::TLX1	MA0119.1	IVD@GRO	IVD@GRO:UP:sigUP	-0.0135387	0.249633	0	35/152
ZNF282	MA1154.1	IVD@GRO	IVD@GRO:UP:sigUP	-0.0137119	0.249633	0	17/152
HLF	MA0043.3	IVD@GRO	IVD@GRO:UP:sigUP	-0.0114149	0.249564	0	52/152
TBX5	MA0807.1	IVD@GRO	IVD@GRO:LS:sigUP	-0.00561406	0.248737	0	79/127
Sox5	MA0087.1	IVD@GRO	IVD@GRO:LS:sigUP	-0.00322691	0.248665	0	93/127
SREBF1	MA0595.1	IVD@GRO	IVD@GRO:DN:sigUP	0.0175314	0.248617	0	8/15
KLF10	MA1511.1	IVD@GRO	IVD@GRO:LS:sigDOWN	0.0119925	0.247843	0	29/33
NFIB	MA1643.1	IVD@GRO	IVD@GRO:LS:sigDOWN	0.000407415	0.247712	0	9/33
EGR2	MA0472.2	IVD@GRO	IVD@GRO:LS:sigUP	-0.0140099	0.247539	0	31/127
FOSL2::JUND	MA1144.1	IVD@GRO	IVD@GRO:DN:sigDOWN	-0.00502753	0.246809	0	18/46
TFAP2A(var.2)	MA0810.1	IVD@GRO	IVD@GRO:LS:sigUP	-0.00720705	0.245847	0	75/127
ZNF652	MA1657.1	IVD@GRO	IVD@GRO:LS:sigDOWN	0.000565095	0.245376	0	17/33
E2F2	MA0864.2	IVD@GRO	IVD@GRO:LS:sigDOWN	0.00638079	0.245274	0	4/33
TFAP2B	MA0811.1	IVD@GRO	IVD@GRO:LS:sigUP	-0.00851978	0.245186	0	69/127
ZIC1	MA0696.1	IVD@GRO	IVD@GRO:DN:sigDOWN	-0.0061588	0.244987	0	10/46
CEBPE	MA0837.1	IVD@GRO	IVD@GRO:UP:sigUP	-0.015894	0.244838	0	38/152
FERD3L	MA1485.1	IVD@GRO	IVD@GRO:DN:sigDOWN	-0.0058424	0.244741	0	9/46
ISL2	MA0914.1	IVD@GRO	IVD@GRO:LS:sigDOWN	-0.000473423	0.244475	0	16/33
KLF9	MA1107.2	IVD@GRO	IVD@GRO:LS:sigDOWN	0.0143888	0.244381	0	31/33
NRL	MA0842.2	IVD@GRO	IVD@GRO:LS:sigDOWN	-0.00229618	0.243999	0	9/33
FOS::JUN(var.2)	MA1126.1	IVD@GRO	IVD@GRO:LS:sigUP	-0.0140023	0.243976	0	43/127
Bach1::Mafk	MA0591.1	IVD@GRO	IVD@GRO:DN:sigUP	0.0139083	0.24346	0	4/15
MLXIPL	MA0664.1	IVD@GRO	IVD@GRO:DN:sigUP	0.01384	0.24346	0	4/15
NRF1	MA0506.1	IVD@GRO	IVD@GRO:LS:sigDOWN	-0.000476322	0.243444	0	17/33
FOSL2::JUNB	MA1138.1	IVD@GRO	IVD@GRO:DN:sigDOWN	-0.00700472	0.243401	0	18/46
GATA4	MA0482.2	IVD@GRO	IVD@GRO:DN:sigUP	0.0157479	0.243058	0	9/15
TBX19	MA0804.1	IVD@GRO	IVD@GRO:LS:sigUP	-0.0179779	0.242889	0	17/127
SREBF2	MA0596.1	IVD@GRO	IVD@GRO:DN:sigDOWN	-0.00522447	0.241881	0	24/46
TFE3	MA0831.2	IVD@GRO	IVD@GRO:LS:sigDOWN	-0.00209436	0.241728	0	16/33
INSM1	MA0155.1	IVD@GRO	IVD@GRO:DN:sigDOWN	-0.000480276	0.241669	0	32/46
SREBF1	MA0595.1	IVD@GRO	IVD@GRO:DN:sigDOWN	-0.00537471	0.241569	0	24/46
GATA5	MA0766.2	IVD@GRO	IVD@GRO:LS:sigDOWN	-0.00163445	0.241382	0	17/33
KLF5	MA0599.1	IVD@GRO	IVD@GRO:LS:sigUP	-8.43258e-05	0.241193	0	114/127
SOX18	MA1563.1	IVD@GRO	IVD@GRO:UP:sigUP	-0.0166669	0.241165	0	45/152
NFKB2	MA0778.1	IVD@GRO	IVD@GRO:LS:sigUP	-0.0195905	0.241156	0	19/127
THRB(var.2)	MA1575.1	IVD@GRO	IVD@GRO:LS:sigDOWN	9.82248e-05	0.241051	0	5/33
YY1	MA0095.2	IVD@GRO	IVD@GRO:LS:sigDOWN	-0.00123174	0.240834	0	18/33
Lhx3	MA0135.1	IVD@GRO	IVD@GRO:UP:sigUP	-0.010066	0.240619	0	83/152
PLAGL2	MA1548.1	IVD@GRO	IVD@GRO:DN:sigUP	0.014375	0.240438	0	9/15
HIF1A	MA1106.1	IVD@GRO	IVD@GRO:LS:sigUP	-0.0166735	0.240316	0	39/127
CDX1	MA0878.2	IVD@GRO	IVD@GRO:LS:sigUP	-0.0138872	0.240298	0	52/127
NFIX(var.2)	MA1528.1	IVD@GRO	IVD@GRO:LS:sigUP	-0.0178969	0.240001	0	34/127
FOXN3	MA1489.1	IVD@GRO	IVD@GRO:LS:sigDOWN	0.00687118	0.239843	0	3/33
TP73	MA0861.1	IVD@GRO	IVD@GRO:DN:sigDOWN	-0.00596297	0.239588	0	6/46
NR2C1	MA1535.1	IVD@GRO	IVD@GRO:DN:sigDOWN	0.00527549	0.239318	0	40/46
HIC2	MA0738.1	IVD@GRO	IVD@GRO:DN:sigUP	0.017991	0.23918	0	11/15
Ebf2	MA1604.1	IVD@GRO	IVD@GRO:UP:sigUP	-0.00890207	0.239083	0	93/152
JUN::JUNB(var.2)	MA1133.1	IVD@GRO	IVD@GRO:UP:sigUP	-0.0176378	0.238854	0	46/152
MYC	MA0147.3	IVD@GRO	IVD@GRO:LS:sigUP	-0.015752	0.238664	0	47/127
ATOH7	MA1468.1	IVD@GRO	IVD@GRO:UP:sigUP	-0.01019	0.238607	0	86/152
TFAP2B(var.3)	MA0813.1	IVD@GRO	IVD@GRO:UP:sigUP	-0.0160978	0.238607	0	55/152
Zic2	MA1629.1	IVD@GRO	IVD@GRO:DN:sigUP	0.0204496	0.238515	0	12/15
Zfx	MA0146.2	IVD@GRO	IVD@GRO:DN:sigUP	0.0204071	0.238462	0	12/15
PAX9	MA0781.1	IVD@GRO	IVD@GRO:UP:sigUP	0.0107324	0.238076	0	2/152
BCL6B	MA0731.1	IVD@GRO	IVD@GRO:LS:sigUP	0.0228979	0.237446	0	1/127
Foxj2	MA0614.1	IVD@GRO	IVD@GRO:DN:sigDOWN	-0.0062662	0.237322	0	26/46
MYB	MA0100.3	IVD@GRO	IVD@GRO:LS:sigDOWN	0.00255246	0.236718	0	24/33
HOXC9	MA0485.2	IVD@GRO	IVD@GRO:LS:sigUP	-0.0208502	0.236107	0	32/127
FOXE1	MA1487.1	IVD@GRO	IVD@GRO:UP:sigUP	-0.0140928	0.236068	0	70/152
VAX2	MA0723.1	IVD@GRO	IVD@GRO:LS:sigUP	-0.0133519	0.235978	0	62/127
MEIS1(var.2)	MA1639.1	IVD@GRO	IVD@GRO:DN:sigUP	0.00880179	0.235929	0	7/15
RELA	MA0107.1	IVD@GRO	IVD@GRO:UP:sigUP	-0.0149509	0.235888	0	66/152
Pou5f1::Sox2	MA0142.1	IVD@GRO	IVD@GRO:LS:sigUP	-0.0100194	0.23566	0	77/127
TBX2	MA0688.1	IVD@GRO	IVD@GRO:LS:sigDOWN	-0.00228414	0.235377	0	20/33
PAX6	MA0069.1	IVD@GRO	IVD@GRO:DN:sigUP	0.00806298	0.235019	0	4/15
ZNF24	MA1124.1	IVD@GRO	IVD@GRO:DN:sigUP	0.0068838	0.234603	0	5/15
GATA2	MA0036.3	IVD@GRO	IVD@GRO:DN:sigUP	0.0110721	0.234463	0	9/15
NFE2L1	MA0089.2	IVD@GRO	IVD@GRO:LS:sigDOWN	-0.00912659	0.234184	0	8/33
FOSL2::JUN	MA1130.1	IVD@GRO	IVD@GRO:DN:sigDOWN	-0.0117055	0.234055	0	20/46
NR1I3	MA1534.1	IVD@GRO	IVD@GRO:LS:sigUP	-0.00814683	0.233978	0	87/127
MAFG	MA0659.2	IVD@GRO	IVD@GRO:UP:sigUP	-0.0108145	0.233634	0	91/152
FOSL1::JUN	MA1128.1	IVD@GRO	IVD@GRO:LS:sigDOWN	-0.00762248	0.233594	0	15/33
TEAD3	MA0808.1	IVD@GRO	IVD@GRO:LS:sigDOWN	-0.00217173	0.233363	0	21/33
HSF2	MA0770.1	IVD@GRO	IVD@GRO:DN:sigUP	0.00689257	0.233332	0	4/15
NFYA	MA0060.3	IVD@GRO	IVD@GRO:DN:sigUP	0.00708788	0.233214	0	7/15
GATA1	MA0035.4	IVD@GRO	IVD@GRO:LS:sigDOWN	-0.00784757	0.233204	0	15/33
MEIS2(var.2)	MA1640.1	IVD@GRO	IVD@GRO:DN:sigUP	0.00839798	0.233009	0	8/15
NKX6-3	MA1530.1	IVD@GRO	IVD@GRO:LS:sigDOWN	-0.00556964	0.2327	0	18/33
BATF	MA1634.1	IVD@GRO	IVD@GRO:DN:sigUP	0.00638138	0.232146	0	7/15
BHLHE22	MA0818.1	IVD@GRO	IVD@GRO:LS:sigDOWN	-0.00886546	0.232012	0	6/33
TP73	MA0861.1	IVD@GRO	IVD@GRO:LS:sigUP	-0.0261043	0.231934	0	17/127
LBX2	MA0699.1	IVD@GRO	IVD@GRO:DN:sigUP	0.00489854	0.231749	0	5/15
Isl1	MA1608.1	IVD@GRO	IVD@GRO:DN:sigDOWN	-0.014415	0.231476	0	18/46
SOX9	MA0077.1	IVD@GRO	IVD@GRO:UP:sigUP	-0.0127365	0.231258	0	85/152
IRF8	MA0652.1	IVD@GRO	IVD@GRO:DN:sigDOWN	0.0201789	0.231102	0	1/46
SOX21	MA0866.1	IVD@GRO	IVD@GRO:LS:sigDOWN	0.0206894	0.230929	0	1/33
Nr2e3	MA0164.1	IVD@GRO	IVD@GRO:DN:sigUP	0.00715215	0.230891	0	8/15
Rxra	MA0512.2	IVD@GRO	IVD@GRO:UP:sigUP	-0.0276983	0.23088	0	14/152
HOXB5	MA0904.2	IVD@GRO	IVD@GRO:UP:sigUP	-0.0183621	0.230549	0	61/152
PHOX2A	MA0713.1	IVD@GRO	IVD@GRO:DN:sigDOWN	-0.0152438	0.230247	0	18/46
TBX20	MA0689.1	IVD@GRO	IVD@GRO:DN:sigUP	0.00505147	0.230037	0	7/15
GMEB2	MA0862.1	IVD@GRO	IVD@GRO:UP:sigUP	-0.0291518	0.229122	0	15/152
SIX2	MA1119.1	IVD@GRO	IVD@GRO:UP:sigUP	-0.0131226	0.229041	0	87/152
RUNX3	MA0684.2	IVD@GRO	IVD@GRO:DN:sigDOWN	-0.00539764	0.228743	0	32/46
THAP1	MA0597.1	IVD@GRO	IVD@GRO:DN:sigDOWN	-0.0163678	0.228412	0	18/46
Nr2f6	MA0677.1	IVD@GRO	IVD@GRO:UP:sigUP	-0.0219429	0.228409	0	50/152
RREB1	MA0073.1	IVD@GRO	IVD@GRO:UP:sigUP	-0.00559505	0.228233	0	123/152
SOX14	MA1562.1	IVD@GRO	IVD@GRO:UP:sigUP	-0.0203854	0.228152	0	57/152
POU4F3	MA0791.1	IVD@GRO	IVD@GRO:DN:sigUP	0.00319689	0.227182	0	7/15
Rarb(var.2)	MA0858.1	IVD@GRO	IVD@GRO:LS:sigDOWN	0.0184483	0.226844	0	1/33
POU2F2	MA0507.1	IVD@GRO	IVD@GRO:DN:sigDOWN	-0.01683	0.226671	0	19/46
Nfe2l2	MA0150.2	IVD@GRO	IVD@GRO:DN:sigUP	0.00123164	0.226522	0	5/15
ZBED1	MA0749.1	IVD@GRO	IVD@GRO:LS:sigUP	0.0176133	0.226273	0	1/127
ZNF384	MA1125.1	IVD@GRO	IVD@GRO:DN:sigUP	0.0197725	0.22626	0	13/15
POU4F1	MA0790.1	IVD@GRO	IVD@GRO:UP:sigUP	-0.0117982	0.226251	0	97/152
PPARG	MA0066.1	IVD@GRO	IVD@GRO:LS:sigUP	-0.0286018	0.225857	0	27/127
ZFP42	MA1651.1	IVD@GRO	IVD@GRO:DN:sigDOWN	-0.0159993	0.225706	0	21/46
EGR2	MA0472.2	IVD@GRO	IVD@GRO:LS:sigDOWN	-0.015396	0.225697	0	11/33
PROP1	MA0715.1	IVD@GRO	IVD@GRO:DN:sigDOWN	-0.0208254	0.225619	0	13/46
BACH1	MA1633.1	IVD@GRO	IVD@GRO:LS:sigUP	-0.0167349	0.225448	0	65/127
TFAP2B(var.3)	MA0813.1	IVD@GRO	IVD@GRO:LS:sigDOWN	-0.0116254	0.225442	0	16/33
Hmx3	MA0898.1	IVD@GRO	IVD@GRO:DN:sigUP	0.000812052	0.225347	0	6/15
ZFP57	MA1583.1	IVD@GRO	IVD@GRO:DN:sigUP	0.000803769	0.224927	0	4/15
FOS::JUN(var.2)	MA1126.1	IVD@GRO	IVD@GRO:LS:sigDOWN	-0.0164785	0.224712	0	10/33
TFAP2A(var.3)	MA0872.1	IVD@GRO	IVD@GRO:LS:sigDOWN	-0.0123156	0.224402	0	16/33
ZFP42	MA1651.1	IVD@GRO	IVD@GRO:UP:sigUP	-0.0190873	0.2242	0	69/152
FOXD2	MA0847.2	IVD@GRO	IVD@GRO:LS:sigUP	-0.00856191	0.224123	0	95/127
SRY	MA0084.1	IVD@GRO	IVD@GRO:DN:sigDOWN	-0.0110436	0.223941	0	28/46
BATF::JUN	MA0462.2	IVD@GRO	IVD@GRO:DN:sigUP	0.000996962	0.223791	0	7/15
HOXB2	MA0902.2	IVD@GRO	IVD@GRO:LS:sigDOWN	-0.0137545	0.22372	0	15/33
GSC2	MA0891.1	IVD@GRO	IVD@GRO:LS:sigUP	-0.0183209	0.223719	0	62/127
TCF21(var.2)	MA1568.1	IVD@GRO	IVD@GRO:UP:sigUP	-0.0224685	0.223586	0	57/152
GBX1	MA0889.1	IVD@GRO	IVD@GRO:LS:sigDOWN	-0.0149074	0.223297	0	14/33
THRB(var.3)	MA1576.1	IVD@GRO	IVD@GRO:DN:sigDOWN	-0.0210854	0.223265	0	7/46
ESR1	MA0112.3	IVD@GRO	IVD@GRO:DN:sigDOWN	0.00111887	0.222767	0	2/46
ZBTB32	MA1580.1	IVD@GRO	IVD@GRO:DN:sigUP	-0.000827447	0.222619	0	4/15
IRF9	MA0653.1	IVD@GRO	IVD@GRO:DN:sigDOWN	0.0157965	0.222535	0	1/46
NFE2	MA0841.1	IVD@GRO	IVD@GRO:DN:sigDOWN	-0.0089589	0.22181	0	3/46
MAF	MA1520.1	IVD@GRO	IVD@GRO:DN:sigUP	-0.00249273	0.221195	0	5/15
NR1I3	MA1534.1	IVD@GRO	IVD@GRO:UP:sigUP	-0.0113939	0.221049	0	105/152
PITX2	MA1547.1	IVD@GRO	IVD@GRO:DN:sigUP	0.00618335	0.22049	0	10/15
OVOL1	MA1544.1	IVD@GRO	IVD@GRO:LS:sigDOWN	0.000447127	0.220339	0	2/33
NFATC2	MA0152.1	IVD@GRO	IVD@GRO:DN:sigDOWN	-0.00318009	0.219927	0	37/46
NEUROG2	MA0669.1	IVD@GRO	IVD@GRO:DN:sigDOWN	-0.0255364	0.21911	0	8/46
NFIX	MA0671.1	IVD@GRO	IVD@GRO:LS:sigUP	-0.0151017	0.219084	0	78/127
ZBTB7C	MA0695.1	IVD@GRO	IVD@GRO:LS:sigDOWN	-0.00905763	0.218899	0	21/33
FOXA2	MA0047.3	IVD@GRO	IVD@GRO:DN:sigDOWN	-0.0153533	0.218879	0	26/46
NHLH2	MA1529.1	IVD@GRO	IVD@GRO:DN:sigDOWN	-0.0264279	0.218567	0	12/46
ZBTB12	MA1649.1	IVD@GRO	IVD@GRO:LS:sigUP	-0.01252	0.218448	0	87/127
TP53	MA0106.3	IVD@GRO	IVD@GRO:DN:sigDOWN	-0.0116606	0.218362	0	3/46
MAF	MA1520.1	IVD@GRO	IVD@GRO:DN:sigDOWN	-0.0251003	0.218322	0	15/46
GBX2	MA0890.1	IVD@GRO	IVD@GRO:DN:sigUP	-0.000676873	0.218093	0	8/15
ZNF652	MA1657.1	IVD@GRO	IVD@GRO:LS:sigUP	-0.0170443	0.218045	0	73/127
XBP1	MA0844.1	IVD@GRO	IVD@GRO:DN:sigDOWN	-0.0215324	0.217933	0	5/46
IRF7	MA0772.1	IVD@GRO	IVD@GRO:UP:sigUP	-0.0268845	0.217794	0	52/152
CTCFL	MA1102.2	IVD@GRO	IVD@GRO:DN:sigDOWN	-0.00624329	0.217785	0	35/46
IRF6	MA1509.1	IVD@GRO	IVD@GRO:LS:sigUP	-0.0379815	0.217552	0	15/127
NR4A2::RXRA	MA1147.1	IVD@GRO	IVD@GRO:DN:sigDOWN	-0.0271795	0.217057	0	13/46
ZNF682	MA1599.1	IVD@GRO	IVD@GRO:DN:sigUP	0.00110263	0.216673	0	9/15
Sox5	MA0087.1	IVD@GRO	IVD@GRO:UP:sigUP	-0.010751	0.216656	0	112/152
Creb5	MA0840.1	IVD@GRO	IVD@GRO:UP:sigUP	-0.0391202	0.216646	0	18/152
SMAD2::SMAD3::SMAD4	MA0513.1	IVD@GRO	IVD@GRO:DN:sigDOWN	-0.00907978	0.216482	0	33/46
FOSL2::JUN	MA1130.1	IVD@GRO	IVD@GRO:LS:sigUP	-0.0216894	0.216314	0	61/127
ZBTB7A	MA0750.2	IVD@GRO	IVD@GRO:DN:sigDOWN	-0.00929655	0.215924	0	33/46
Nkx3-1	MA0124.2	IVD@GRO	IVD@GRO:LS:sigDOWN	-0.0149773	0.215731	0	18/33
POU3F1	MA0786.1	IVD@GRO	IVD@GRO:LS:sigDOWN	-0.0150106	0.215731	0	18/33
NR2F1	MA0017.2	IVD@GRO	IVD@GRO:DN:sigDOWN	-0.0117598	0.215503	0	31/46
Wt1	MA1627.1	IVD@GRO	IVD@GRO:LS:sigDOWN	0.0061777	0.21507	0	30/33
ASCL1(var.2)	MA1631.1	IVD@GRO	IVD@GRO:LS:sigDOWN	-0.000739265	0.214598	0	27/33
JUND(var.2)	MA0492.1	IVD@GRO	IVD@GRO:DN:sigDOWN	-0.0291267	0.214542	0	13/46
ZNF140	MA1589.1	IVD@GRO	IVD@GRO:LS:sigUP	-0.0392589	0.214331	0	10/127
JUN(var.2)	MA0489.1	IVD@GRO	IVD@GRO:LS:sigUP	-0.023697	0.214191	0	58/127
HIF1A	MA1106.1	IVD@GRO	IVD@GRO:DN:sigDOWN	-0.0265745	0.214077	0	17/46
Rarb	MA0857.1	IVD@GRO	IVD@GRO:LS:sigDOWN	0.0110403	0.213685	0	1/33
ETV3	MA0763.1	IVD@GRO	IVD@GRO:DN:sigDOWN	-0.0251698	0.213591	0	19/46
JDP2	MA0655.1	IVD@GRO	IVD@GRO:LS:sigDOWN	-0.0241017	0.213379	0	6/33
TCF7L2	MA0523.1	IVD@GRO	IVD@GRO:DN:sigUP	0.00247067	0.213328	0	10/15
NFYA	MA0060.3	IVD@GRO	IVD@GRO:LS:sigUP	-0.0246563	0.213007	0	57/127
RXRB(var.2)	MA1555.1	IVD@GRO	IVD@GRO:LS:sigDOWN	-0.0244361	0.213004	0	6/33
HAND2	MA1638.1	IVD@GRO	IVD@GRO:LS:sigUP	-0.00617338	0.212676	0	109/127
Dux	MA0611.1	IVD@GRO	IVD@GRO:DN:sigDOWN	-0.0198949	0.212197	0	25/46
BHLHE22(var.2)	MA1635.1	IVD@GRO	IVD@GRO:DN:sigUP	0.0100215	0.212155	0	12/15
GCM2	MA0767.1	IVD@GRO	IVD@GRO:DN:sigUP	-0.00697166	0.211766	0	7/15
ZNF684	MA1600.1	IVD@GRO	IVD@GRO:DN:sigDOWN	-0.0326959	0.211361	0	9/46
JUN	MA0488.1	IVD@GRO	IVD@GRO:DN:sigDOWN	-0.0310323	0.211261	0	14/46
TEAD4	MA0809.2	IVD@GRO	IVD@GRO:DN:sigDOWN	-0.0170124	0.211237	0	28/46
ETV4	MA0764.2	IVD@GRO	IVD@GRO:DN:sigDOWN	0.00893398	0.210773	0	45/46
SOX9	MA0077.1	IVD@GRO	IVD@GRO:DN:sigDOWN	-0.0249364	0.210761	0	21/46
TBX15	MA0803.1	IVD@GRO	IVD@GRO:DN:sigDOWN	-0.0150471	0.210548	0	30/46
SCRT1	MA0743.2	IVD@GRO	IVD@GRO:DN:sigDOWN	-0.0240386	0.210492	0	22/46
Foxq1	MA0040.1	IVD@GRO	IVD@GRO:DN:sigUP	-0.0054522	0.210439	0	8/15
NFIB	MA1643.1	IVD@GRO	IVD@GRO:DN:sigUP	-0.00985759	0.210438	0	4/15
FOSL1::JUN(var.2)	MA1129.1	IVD@GRO	IVD@GRO:UP:sigUP	-0.0392111	0.210224	0	31/152
ZBTB26	MA1579.1	IVD@GRO	IVD@GRO:UP:sigUP	-0.00684872	0.210055	0	130/152
FOSL1::JUN	MA1128.1	IVD@GRO	IVD@GRO:DN:sigDOWN	-0.026563	0.209904	0	20/46
FOXE1	MA1487.1	IVD@GRO	IVD@GRO:DN:sigDOWN	-0.0296886	0.209601	0	17/46
VENTX	MA0724.1	IVD@GRO	IVD@GRO:LS:sigDOWN	-0.0264682	0.209399	0	12/33
TFAP4	MA0691.1	IVD@GRO	IVD@GRO:LS:sigDOWN	-0.0242588	0.209298	0	14/33
ZNF135	MA1587.1	IVD@GRO	IVD@GRO:LS:sigDOWN	-0.0243096	0.209298	0	14/33
PROP1	MA0715.1	IVD@GRO	IVD@GRO:UP:sigUP	-0.026621	0.209236	0	65/152
HES5	MA0821.1	IVD@GRO	IVD@GRO:LS:sigUP	-0.0223344	0.209018	0	3/127
FOXO6	MA0849.1	IVD@GRO	IVD@GRO:LS:sigUP	-0.0148607	0.209013	0	88/127
POU2F1	MA0785.1	IVD@GRO	IVD@GRO:UP:sigUP	-0.0168551	0.208648	0	97/152
Klf1	MA0493.1	IVD@GRO	IVD@GRO:LS:sigDOWN	-0.000563728	0.208237	0	28/33
NR1H4::RXRA	MA1146.1	IVD@GRO	IVD@GRO:DN:sigUP	-0.0125655	0.207545	0	5/15
BACH2	MA1101.2	IVD@GRO	IVD@GRO:LS:sigUP	-0.0466143	0.207434	0	13/127
GLI2	MA0734.2	IVD@GRO	IVD@GRO:DN:sigUP	-0.0123558	0.207219	0	4/15
CLOCK	MA0819.1	IVD@GRO	IVD@GRO:DN:sigDOWN	-0.0341095	0.207051	0	14/46
PPARD	MA1550.1	IVD@GRO	IVD@GRO:LS:sigUP	-0.0442323	0.206737	0	22/127
KLF13	MA0657.1	IVD@GRO	IVD@GRO:DN:sigUP	-0.00383958	0.206719	0	2/15
NR2F6(var.3)	MA1539.1	IVD@GRO	IVD@GRO:DN:sigUP	0.00974499	0.206647	0	1/15
KLF3	MA1516.1	IVD@GRO	IVD@GRO:UP:sigUP	-0.0248123	0.206181	0	74/152
RREB1	MA0073.1	IVD@GRO	IVD@GRO:DN:sigUP	0.0128954	0.20569	0	13/15
TFAP2A(var.3)	MA0872.1	IVD@GRO	IVD@GRO:UP:sigUP	-0.03261	0.205618	0	53/152
SP8	MA0747.1	IVD@GRO	IVD@GRO:LS:sigDOWN	0.00391443	0.205457	0	30/33
SOX4	MA0867.2	IVD@GRO	IVD@GRO:UP:sigUP	-0.0046771	0.205305	0	138/152
ELF4	MA0641.1	IVD@GRO	IVD@GRO:DN:sigDOWN	-0.0366759	0.204712	0	13/46
ZIC4	MA0751.1	IVD@GRO	IVD@GRO:UP:sigUP	-0.0305062	0.204689	0	60/152
ZNF652	MA1657.1	IVD@GRO	IVD@GRO:UP:sigUP	-0.0210658	0.204345	0	88/152
GCM1	MA0646.1	IVD@GRO	IVD@GRO:LS:sigUP	-0.0346612	0.204218	0	44/127
NKX6-3	MA1530.1	IVD@GRO	IVD@GRO:LS:sigUP	-0.0198267	0.203786	0	79/127
Twist2	MA0633.1	IVD@GRO	IVD@GRO:UP:sigUP	-0.0190361	0.203755	0	95/152
PBX1	MA0070.1	IVD@GRO	IVD@GRO:LS:sigUP	-0.0290037	0.203497	0	57/127
ZNF140	MA1589.1	IVD@GRO	IVD@GRO:UP:sigUP	-0.0514217	0.203211	0	12/152
CUX2	MA0755.1	IVD@GRO	IVD@GRO:DN:sigDOWN	-0.039706	0.203145	0	9/46
PITX3	MA0714.1	IVD@GRO	IVD@GRO:DN:sigUP	-0.00690018	0.202976	0	9/15
CEBPD	MA0836.2	IVD@GRO	IVD@GRO:DN:sigUP	-0.015097	0.202808	0	6/15
MSC	MA0665.1	IVD@GRO	IVD@GRO:DN:sigDOWN	-0.0299954	0.202544	0	21/46
Sox5	MA0087.1	IVD@GRO	IVD@GRO:DN:sigDOWN	-0.0212912	0.202484	0	28/46
DUX4	MA0468.1	IVD@GRO	IVD@GRO:UP:sigUP	-0.0332131	0.202146	0	56/152
MSGN1	MA1524.1	IVD@GRO	IVD@GRO:LS:sigUP	-0.0228609	0.202004	0	73/127
Spz1	MA0111.1	IVD@GRO	IVD@GRO:DN:sigDOWN	-0.0215503	0.201917	0	28/46
ZNF384	MA1125.1	IVD@GRO	IVD@GRO:DN:sigDOWN	-0.00741229	0.201217	0	38/46
Klf12	MA0742.1	IVD@GRO	IVD@GRO:UP:sigUP	-0.0347291	0.200993	0	54/152
HOXA9	MA0594.2	IVD@GRO	IVD@GRO:DN:sigDOWN	-0.0328274	0.200821	0	4/46
NFIX	MA0671.1	IVD@GRO	IVD@GRO:DN:sigDOWN	-0.0221407	0.200785	0	28/46
ZNF282	MA1154.1	IVD@GRO	IVD@GRO:DN:sigDOWN	-0.0370455	0.200534	0	5/46
ZIC5	MA1584.1	IVD@GRO	IVD@GRO:DN:sigDOWN	-0.0417982	0.200534	0	9/46
Klf1	MA0493.1	IVD@GRO	IVD@GRO:LS:sigUP	-0.0140259	0.200417	0	96/127
TBX21	MA0690.1	IVD@GRO	IVD@GRO:LS:sigDOWN	-0.0289993	0.200277	0	15/33
MYCN	MA0104.4	IVD@GRO	IVD@GRO:LS:sigDOWN	-0.032152	0.200137	0	13/33
EBF3	MA1637.1	IVD@GRO	IVD@GRO:UP:sigUP	-0.0216685	0.199324	0	91/152
GCM1	MA0646.1	IVD@GRO	IVD@GRO:DN:sigUP	-0.0177343	0.19923	0	6/15
FOXC1	MA0032.2	IVD@GRO	IVD@GRO:UP:sigUP	-0.0109464	0.198989	0	124/152
Nr2f6(var.2)	MA0728.1	IVD@GRO	IVD@GRO:UP:sigUP	-0.0543804	0.198737	0	17/152
ISL2	MA0914.1	IVD@GRO	IVD@GRO:DN:sigUP	-0.0161069	0.198486	0	7/15
MNX1	MA0707.1	IVD@GRO	IVD@GRO:LS:sigDOWN	-0.0268378	0.198416	0	17/33
HOXD12	MA0873.1	IVD@GRO	IVD@GRO:LS:sigUP	-0.0484927	0.198195	0	26/127
Hoxa11	MA0911.1	IVD@GRO	IVD@GRO:LS:sigUP	-0.0372309	0.197754	0	46/127
ZKSCAN1	MA1585.1	IVD@GRO	IVD@GRO:DN:sigDOWN	-0.0369433	0.197637	0	18/46
FOXA3	MA1683.1	IVD@GRO	IVD@GRO:DN:sigDOWN	-0.0266203	0.197315	0	26/46
PDX1	MA0132.2	IVD@GRO	IVD@GRO:DN:sigUP	-0.0103721	0.19728	0	9/15
Rhox11	MA0629.1	IVD@GRO	IVD@GRO:LS:sigUP	-0.031977	0.197192	0	57/127
RUNX2	MA0511.2	IVD@GRO	IVD@GRO:DN:sigDOWN	-0.0336515	0.196832	0	21/46
TFAP2B	MA0811.1	IVD@GRO	IVD@GRO:LS:sigDOWN	-0.0180794	0.19679	0	22/33
ZNF682	MA1599.1	IVD@GRO	IVD@GRO:UP:sigUP	-0.03038	0.196368	0	70/152
ALX3	MA0634.1	IVD@GRO	IVD@GRO:LS:sigUP	-0.0310442	0.196177	0	60/127
HOXB7	MA1501.1	IVD@GRO	IVD@GRO:DN:sigDOWN	-0.0379522	0.19611	0	18/46
DPRX	MA1480.1	IVD@GRO	IVD@GRO:LS:sigDOWN	-0.0364461	0.196109	0	12/33
BARX1	MA0875.1	IVD@GRO	IVD@GRO:DN:sigUP	-0.0178746	0.196011	0	7/15
CREB3L4(var.2)	MA1475.1	IVD@GRO	IVD@GRO:UP:sigUP	-0.0509382	0.195933	0	28/152
NFATC4	MA1525.1	IVD@GRO	IVD@GRO:UP:sigUP	-0.013703	0.195841	0	118/152
EGR3	MA0732.1	IVD@GRO	IVD@GRO:LS:sigDOWN	-0.0403316	0.195671	0	8/33
MIXL1	MA0662.1	IVD@GRO	IVD@GRO:LS:sigUP	-0.033177	0.195622	0	56/127
HESX1	MA0894.1	IVD@GRO	IVD@GRO:LS:sigUP	-0.0218577	0.195357	0	81/127
KLF13	MA0657.1	IVD@GRO	IVD@GRO:LS:sigDOWN	-0.0348147	0.195289	0	4/33
HESX1	MA0894.1	IVD@GRO	IVD@GRO:DN:sigUP	-0.0154741	0.195008	0	8/15
Zic1::Zic2	MA1628.1	IVD@GRO	IVD@GRO:DN:sigUP	-0.00287757	0.194467	0	11/15
HMBOX1	MA0895.1	IVD@GRO	IVD@GRO:LS:sigUP	-0.0327757	0.194409	0	58/127
ZBTB7A	MA0750.2	IVD@GRO	IVD@GRO:LS:sigDOWN	-0.0174301	0.193781	0	23/33
HOXA13	MA0650.2	IVD@GRO	IVD@GRO:UP:sigUP	-0.0347951	0.193729	0	62/152
MSC	MA0665.1	IVD@GRO	IVD@GRO:LS:sigUP	-0.0335929	0.193699	0	57/127
NR1H2::RXRA	MA0115.1	IVD@GRO	IVD@GRO:DN:sigDOWN	-0.032533	0.193617	0	3/46
ELF3	MA0640.2	IVD@GRO	IVD@GRO:LS:sigDOWN	-0.00213883	0.193427	0	29/33
SPIC	MA0687.1	IVD@GRO	IVD@GRO:DN:sigDOWN	-0.0228499	0.193355	0	30/46
HOXA2	MA0900.2	IVD@GRO	IVD@GRO:DN:sigUP	-0.0166914	0.193137	0	8/15
CTCF	MA0139.1	IVD@GRO	IVD@GRO:UP:sigUP	-0.0336086	0.192735	0	66/152
MEIS1	MA0498.2	IVD@GRO	IVD@GRO:DN:sigUP	-0.0170966	0.192551	0	8/15
GMEB2	MA0862.1	IVD@GRO	IVD@GRO:LS:sigDOWN	-0.0311357	0.192539	0	3/33
RORC	MA1151.1	IVD@GRO	IVD@GRO:DN:sigDOWN	-0.0336222	0.192435	0	23/46
PHOX2A	MA0713.1	IVD@GRO	IVD@GRO:UP:sigUP	-0.0274031	0.192407	0	82/152
FOSL2	MA0478.1	IVD@GRO	IVD@GRO:DN:sigUP	-0.0205171	0.192293	0	7/15
REL	MA0101.1	IVD@GRO	IVD@GRO:DN:sigDOWN	-0.0294333	0.192163	0	26/46
TCF3	MA0522.3	IVD@GRO	IVD@GRO:LS:sigUP	-0.0279763	0.192133	0	70/127
ZSCAN4	MA1155.1	IVD@GRO	IVD@GRO:DN:sigDOWN	-0.0471956	0.19209	0	6/46
TFAP2C(var.2)	MA0814.2	IVD@GRO	IVD@GRO:DN:sigDOWN	-0.0120015	0.191982	0	37/46
LEF1	MA0768.1	IVD@GRO	IVD@GRO:UP:sigUP	-0.0377105	0.191766	0	58/152
Alx1	MA0854.1	IVD@GRO	IVD@GRO:LS:sigUP	-0.0436277	0.191697	0	41/127
HEY1	MA0823.1	IVD@GRO	IVD@GRO:UP:sigUP	-0.0468914	0.19166	0	40/152
RXRG	MA0856.1	IVD@GRO	IVD@GRO:UP:sigUP	-0.0621174	0.191332	0	12/152
SPDEF	MA0686.1	IVD@GRO	IVD@GRO:LS:sigUP	-0.0537162	0.191236	0	26/127
TCF4	MA0830.2	IVD@GRO	IVD@GRO:LS:sigDOWN	-0.0086578	0.191177	0	27/33
HIC2	MA0738.1	IVD@GRO	IVD@GRO:LS:sigDOWN	-0.0186514	0.191014	0	23/33
GSC	MA0648.1	IVD@GRO	IVD@GRO:DN:sigUP	-0.0181743	0.19094	0	8/15
Twist2	MA0633.1	IVD@GRO	IVD@GRO:LS:sigUP	-0.0247362	0.19089	0	78/127
HES1	MA1099.2	IVD@GRO	IVD@GRO:LS:sigUP	-0.0412532	0.190571	0	46/127
RARB(var.3)	MA1552.1	IVD@GRO	IVD@GRO:LS:sigDOWN	-0.0443208	0.190416	0	6/33
DMRTA2	MA1478.1	IVD@GRO	IVD@GRO:DN:sigDOWN	-0.0394702	0.190102	0	20/46
Stat2	MA1623.1	IVD@GRO	IVD@GRO:LS:sigDOWN	0.000297684	0.189862	0	30/33
ESRRB	MA0141.3	IVD@GRO	IVD@GRO:LS:sigDOWN	-0.0449474	0.189823	0	9/33
TFAP4	MA0691.1	IVD@GRO	IVD@GRO:UP:sigUP	-0.0359758	0.189727	0	64/152
SOX10	MA0442.2	IVD@GRO	IVD@GRO:DN:sigDOWN	-0.0109417	0.189559	0	38/46
Zic2	MA1629.1	IVD@GRO	IVD@GRO:UP:sigUP	-0.0188875	0.189227	0	108/152
[truncated: 1,731 more rows]

## Sheet: IVP@FGO
Motif	Motif.ID	Effect	geneGroup	log2Enr	negLog10Pval	negLog10Pval.adj	NumHits
CEBPG(var.2)	MA1636.1	IVP@FGO	IVP@FGO:UP:sigUP	0.489522	3.15683	1.20317	23/29
PAX9	MA0781.1	IVP@FGO	IVP@FGO:DN:sigUP	0.50962	3.04973	1.11149	4/30
Stat5a::Stat5b	MA0519.1	IVP@FGO	IVP@FGO:LS:sigDOWN	0.235431	2.95165	1.06118	64/71
Stat5a	MA1624.1	IVP@FGO	IVP@FGO:DN:sigUP	0.302488	2.57809	0.767192	28/30
ELF3	MA0640.2	IVP@FGO	IVP@FGO:LS:sigUP	0.125688	2.50418	0.720569	108/114
PAX1	MA0779.1	IVP@FGO	IVP@FGO:LS:sigDOWN	0.627558	2.50287	0.720569	9/71
NR1I2	MA1533.1	IVP@FGO	IVP@FGO:LS:sigUP	0.403829	2.34545	0.623045	48/114
EN2	MA0642.1	IVP@FGO	IVP@FGO:LS:sigUP	0.331391	2.33461	0.617212	62/114
ZBTB7C	MA0695.1	IVP@FGO	IVP@FGO:LS:sigUP	0.251199	2.14221	0.50686	76/114
SOX18	MA1563.1	IVP@FGO	IVP@FGO:DN:sigUP	0.49556	2.09943	0.481963	15/30
SP1	MA0079.4	IVP@FGO	IVP@FGO:DN:sigUP	0.413849	2.06042	0.454854	20/30
TP53	MA0106.3	IVP@FGO	IVP@FGO:LS:sigDOWN	0.549079	1.97239	0.402849	11/71
ESX1	MA0644.1	IVP@FGO	IVP@FGO:LS:sigUP	0.280225	1.94948	0.399831	64/114
Sox11	MA0869.1	IVP@FGO	IVP@FGO:LS:sigDOWN	0.378053	1.9189	0.387597	3/71
SPIC	MA0687.1	IVP@FGO	IVP@FGO:DN:sigDOWN	0.255545	1.91288	0.384599	36/43
HOXC13	MA0907.1	IVP@FGO	IVP@FGO:DN:sigUP	0.469716	1.88452	0.364004	14/30
DRGX	MA1481.1	IVP@FGO	IVP@FGO:LS:sigUP	0.188012	1.85651	0.345883	86/114
MAFF	MA0495.3	IVP@FGO	IVP@FGO:DN:sigUP	0.346822	1.84609	0.345883	22/30
NR2F6(var.3)	MA1539.1	IVP@FGO	IVP@FGO:UP:sigUP	0.45772	1.84385	0.345883	5/29
Nr1h3::Rxra	MA0494.1	IVP@FGO	IVP@FGO:LS:sigUP	0.245146	1.84356	0.345883	70/114
ZSCAN4	MA1155.1	IVP@FGO	IVP@FGO:DN:sigDOWN	0.503485	1.83862	0.34428	12/43
EWSR1-FLI1	MA0149.1	IVP@FGO	IVP@FGO:UP:sigUP	0.493758	1.82316	0.342935	8/29
SREBF1(var.2)	MA0829.2	IVP@FGO	IVP@FGO:LS:sigDOWN	0.376599	1.8092	0.337417	32/71
ZNF75D	MA1601.1	IVP@FGO	IVP@FGO:LS:sigUP	0.15882	1.80876	0.337417	93/114
IRF4	MA1419.1	IVP@FGO	IVP@FGO:UP:sigDOWN	0.421239	1.79212	0.329312	4/52
POU3F4	MA0789.1	IVP@FGO	IVP@FGO:UP:sigDOWN	0.29406	1.7883	0.328933	36/52
HOXB5	MA0904.2	IVP@FGO	IVP@FGO:DN:sigUP	0.413068	1.78461	0.328933	17/30
Prdm15	MA1616.1	IVP@FGO	IVP@FGO:LS:sigUP	0.17493	1.78421	0.328933	88/114
GFI1	MA0038.2	IVP@FGO	IVP@FGO:LS:sigUP	0.303758	1.77248	0.319693	53/114
LBX2	MA0699.1	IVP@FGO	IVP@FGO:LS:sigUP	0.271577	1.74403	0.299903	60/114
GLIS1	MA0735.1	IVP@FGO	IVP@FGO:LS:sigDOWN	0.286601	1.74289	0.299903	2/71
MEF2B	MA0660.1	IVP@FGO	IVP@FGO:DN:sigDOWN	0.488778	1.72238	0.283622	10/43
JUND(var.2)	MA0492.1	IVP@FGO	IVP@FGO:LS:sigUP	0.304119	1.71452	0.279535	51/114
ATF4	MA0833.2	IVP@FGO	IVP@FGO:UP:sigUP	0.40862	1.71229	0.278884	16/29
ESR1	MA0112.3	IVP@FGO	IVP@FGO:UP:sigUP	0.408302	1.70882	0.27856	4/29
VENTX	MA0724.1	IVP@FGO	IVP@FGO:UP:sigUP	0.332977	1.70529	0.276597	21/29
VDR	MA0693.2	IVP@FGO	IVP@FGO:DN:sigDOWN	0.200399	1.65945	0.256955	38/43
GBX1	MA0889.1	IVP@FGO	IVP@FGO:LS:sigUP	0.218028	1.6584	0.256955	72/114
Stat6	MA0520.1	IVP@FGO	IVP@FGO:UP:sigDOWN	0.257461	1.6504	0.25288	38/52
MLX	MA0663.1	IVP@FGO	IVP@FGO:LS:sigDOWN	0.454571	1.64259	0.249855	17/71
MLXIPL	MA0664.1	IVP@FGO	IVP@FGO:LS:sigDOWN	0.389979	1.64069	0.249397	26/71
NR1H4	MA1110.1	IVP@FGO	IVP@FGO:LS:sigUP	0.238805	1.62845	0.246618	65/114
SPI1	MA0080.5	IVP@FGO	IVP@FGO:LS:sigUP	0.0814267	1.62064	0.244827	109/114
MYOG	MA0500.2	IVP@FGO	IVP@FGO:DN:sigUP	0.240778	1.60348	0.23824	26/30
TP73	MA0861.1	IVP@FGO	IVP@FGO:UP:sigDOWN	0.456965	1.59602	0.23824	13/52
MITF	MA0620.3	IVP@FGO	IVP@FGO:LS:sigDOWN	0.387144	1.58937	0.23824	25/71
CEBPG(var.2)	MA1636.1	IVP@FGO	IVP@FGO:LS:sigUP	0.251323	1.58615	0.23824	60/114
NFIC::TLX1	MA0119.1	IVP@FGO	IVP@FGO:LS:sigDOWN	0.377146	1.57319	0.235455	26/71
SMAD5	MA1557.1	IVP@FGO	IVP@FGO:LS:sigUP	0.38646	1.57251	0.235455	29/114
SPI1	MA0080.5	IVP@FGO	IVP@FGO:UP:sigDOWN	0.108217	1.5712	0.235455	51/52
Ddit3::Cebpa	MA0019.1	IVP@FGO	IVP@FGO:DN:sigUP	0.346556	1.57037	0.235455	19/30
PBX3	MA1114.1	IVP@FGO	IVP@FGO:LS:sigDOWN	0.202529	1.56825	0.23459	54/71
SOX18	MA1563.1	IVP@FGO	IVP@FGO:DN:sigDOWN	0.399083	1.56149	0.229413	18/43
DUX4	MA0468.1	IVP@FGO	IVP@FGO:LS:sigUP	0.266061	1.55964	0.229413	55/114
MAFG	MA0659.2	IVP@FGO	IVP@FGO:DN:sigUP	0.300222	1.55224	0.226043	22/30
ZNF148	MA1653.1	IVP@FGO	IVP@FGO:DN:sigDOWN	0.100475	1.5508	0.225835	43/43
BARHL1	MA0877.2	IVP@FGO	IVP@FGO:UP:sigDOWN	0.455292	1.54491	0.224704	11/52
NR2F1	MA0017.2	IVP@FGO	IVP@FGO:LS:sigUP	0.170451	1.54227	0.224704	83/114
SIX1	MA1118.1	IVP@FGO	IVP@FGO:DN:sigUP	0.313006	1.54028	0.224704	21/30
NR2C1	MA1535.1	IVP@FGO	IVP@FGO:LS:sigDOWN	0.112199	1.53728	0.224452	67/71
SP4	MA0685.1	IVP@FGO	IVP@FGO:DN:sigUP	0.366079	1.53365	0.222011	17/30
GATA1	MA0035.4	IVP@FGO	IVP@FGO:UP:sigDOWN	0.282661	1.52889	0.220438	33/52
Mecom	MA0029.1	IVP@FGO	IVP@FGO:UP:sigUP	0.332132	1.52319	0.218658	19/29
EWSR1-FLI1	MA0149.1	IVP@FGO	IVP@FGO:LS:sigUP	0.420629	1.51923	0.217457	21/114
ATF2	MA1632.1	IVP@FGO	IVP@FGO:LS:sigUP	0.252453	1.51552	0.217457	57/114
CEBPB	MA0466.2	IVP@FGO	IVP@FGO:LS:sigUP	0.378852	1.50771	0.212459	28/114
NEUROG2	MA0669.1	IVP@FGO	IVP@FGO:LS:sigUP	0.351453	1.50169	0.207593	33/114
RREB1	MA0073.1	IVP@FGO	IVP@FGO:LS:sigUP	0.111634	1.48998	0.19935	100/114
TP53	MA0106.3	IVP@FGO	IVP@FGO:UP:sigDOWN	0.443301	1.48174	0.196482	8/52
ELF1	MA0473.3	IVP@FGO	IVP@FGO:LS:sigUP	0.111118	1.48151	0.196482	100/114
BARX1	MA0875.1	IVP@FGO	IVP@FGO:UP:sigUP	0.264607	1.48034	0.196431	23/29
DMRTC2	MA1479.1	IVP@FGO	IVP@FGO:UP:sigDOWN	0.273041	1.46819	0.188737	33/52
JUN	MA0488.1	IVP@FGO	IVP@FGO:LS:sigUP	0.263351	1.46538	0.187043	52/114
HESX1	MA0894.1	IVP@FGO	IVP@FGO:LS:sigUP	0.153498	1.45787	0.183889	86/114
TFAP2B(var.2)	MA0812.1	IVP@FGO	IVP@FGO:DN:sigDOWN	0.2338	1.4544	0.182635	33/43
NFIX(var.2)	MA1528.1	IVP@FGO	IVP@FGO:LS:sigDOWN	0.31914	1.44188	0.174442	31/71
SMAD2::SMAD3::SMAD4	MA0513.1	IVP@FGO	IVP@FGO:UP:sigDOWN	0.187475	1.43936	0.172998	43/52
CLOCK	MA0819.1	IVP@FGO	IVP@FGO:UP:sigDOWN	0.346965	1.43665	0.17244	23/52
PAX1	MA0779.1	IVP@FGO	IVP@FGO:DN:sigUP	0.372312	1.43133	0.169764	4/30
GBX2	MA0890.1	IVP@FGO	IVP@FGO:LS:sigUP	0.15682	1.43062	0.169764	84/114
SOX12	MA1561.1	IVP@FGO	IVP@FGO:UP:sigUP	0.34101	1.42972	0.169764	17/29
ZNF317	MA1593.1	IVP@FGO	IVP@FGO:LS:sigUP	0.133967	1.40571	0.161042	91/114
NR2C2(var.2)	MA1536.1	IVP@FGO	IVP@FGO:LS:sigUP	0.207337	1.40269	0.161042	66/114
GATA1::TAL1	MA0140.2	IVP@FGO	IVP@FGO:UP:sigDOWN	0.30075	1.40132	0.161042	28/52
POU4F2	MA0683.1	IVP@FGO	IVP@FGO:DN:sigDOWN	0.420477	1.39943	0.16016	10/43
SOX12	MA1561.1	IVP@FGO	IVP@FGO:UP:sigDOWN	0.323474	1.39781	0.159545	25/52
HOXD13	MA0909.2	IVP@FGO	IVP@FGO:DN:sigUP	0.381864	1.39495	0.1577	13/30
POU2F3	MA0627.2	IVP@FGO	IVP@FGO:UP:sigDOWN	0.229162	1.386	0.152983	37/52
Rarb(var.2)	MA0858.1	IVP@FGO	IVP@FGO:DN:sigUP	0.327139	1.38524	0.152983	3/30
E2F8	MA0865.1	IVP@FGO	IVP@FGO:LS:sigUP	0.425083	1.38095	0.150569	14/114
Stat5b	MA1625.1	IVP@FGO	IVP@FGO:LS:sigDOWN	0.153459	1.37789	0.150569	59/71
ONECUT2	MA0756.1	IVP@FGO	IVP@FGO:DN:sigDOWN	0.38445	1.37454	0.149189	15/43
MZF1(var.2)	MA0057.1	IVP@FGO	IVP@FGO:DN:sigDOWN	0.156948	1.37227	0.147892	39/43
EGR4	MA0733.1	IVP@FGO	IVP@FGO:LS:sigUP	0.200218	1.37124	0.147841	67/114
SREBF1	MA0595.1	IVP@FGO	IVP@FGO:LS:sigDOWN	0.226224	1.36198	0.144931	45/71
PKNOX1	MA0782.2	IVP@FGO	IVP@FGO:UP:sigDOWN	0.217811	1.36027	0.144931	38/52
Znf423	MA0116.1	IVP@FGO	IVP@FGO:UP:sigDOWN	0.336258	1.34753	0.137533	22/52
PAX3	MA0780.1	IVP@FGO	IVP@FGO:UP:sigDOWN	0.410554	1.34743	0.137533	11/52
SOX21	MA0866.1	IVP@FGO	IVP@FGO:LS:sigDOWN	0.388253	1.34351	0.136356	5/71
GRHL1	MA0647.1	IVP@FGO	IVP@FGO:DN:sigDOWN	0.366837	1.33263	0.133551	16/43
RFX4	MA0799.1	IVP@FGO	IVP@FGO:DN:sigUP	0.375787	1.32753	0.133551	12/30
EBF1	MA0154.4	IVP@FGO	IVP@FGO:LS:sigDOWN	0.169626	1.32638	0.133551	55/71
TCF7L1	MA1421.1	IVP@FGO	IVP@FGO:LS:sigUP	0.205372	1.31969	0.133551	63/114
TBX20	MA0689.1	IVP@FGO	IVP@FGO:LS:sigDOWN	0.240243	1.3168	0.133551	41/71
NR2C2	MA0504.1	IVP@FGO	IVP@FGO:DN:sigUP	0.24647	1.31563	0.133551	23/30
REL	MA0101.1	IVP@FGO	IVP@FGO:LS:sigDOWN	0.203986	1.3147	0.133551	48/71
DUXA	MA0884.1	IVP@FGO	IVP@FGO:DN:sigUP	0.321102	1.31165	0.133551	17/30
SCRT1	MA0743.2	IVP@FGO	IVP@FGO:UP:sigUP	0.292112	1.31097	0.133551	19/29
GCM2	MA0767.1	IVP@FGO	IVP@FGO:DN:sigDOWN	0.276432	1.31078	0.133551	26/43
Ptf1a	MA1618.1	IVP@FGO	IVP@FGO:DN:sigDOWN	0.172661	1.30675	0.13275	37/43
NFIX	MA0671.1	IVP@FGO	IVP@FGO:LS:sigUP	0.155582	1.30615	0.13275	80/114
RFX2	MA0600.2	IVP@FGO	IVP@FGO:DN:sigUP	0.385796	1.30483	0.13275	6/30
SPIB	MA0081.2	IVP@FGO	IVP@FGO:UP:sigDOWN	0.127267	1.30463	0.13275	48/52
IKZF1	MA1508.1	IVP@FGO	IVP@FGO:DN:sigUP	0.112888	1.30343	0.13275	30/30
TBX1	MA0805.1	IVP@FGO	IVP@FGO:UP:sigDOWN	0.216804	1.30191	0.13275	37/52
BHLHE22	MA0818.1	IVP@FGO	IVP@FGO:DN:sigUP	0.383882	1.3008	0.13275	10/30
LHX5	MA1519.1	IVP@FGO	IVP@FGO:LS:sigUP	0.143912	1.29804	0.13275	84/114
BARHL1	MA0877.2	IVP@FGO	IVP@FGO:DN:sigDOWN	0.399029	1.29733	0.13275	9/43
SRF	MA0083.3	IVP@FGO	IVP@FGO:UP:sigUP	0.34966	1.2886	0.13275	4/29
Ddit3::Cebpa	MA0019.1	IVP@FGO	IVP@FGO:UP:sigDOWN	0.265015	1.28792	0.13275	30/52
PDX1	MA0132.2	IVP@FGO	IVP@FGO:DN:sigUP	0.227774	1.28699	0.13275	24/30
NHLH2	MA1529.1	IVP@FGO	IVP@FGO:UP:sigUP	0.383228	1.28289	0.13196	9/29
Smad4	MA1153.1	IVP@FGO	IVP@FGO:LS:sigUP	0.109338	1.28135	0.131244	96/114
RXRG	MA0856.1	IVP@FGO	IVP@FGO:LS:sigDOWN	0.400406	1.27446	0.126819	11/71
SPI1	MA0080.5	IVP@FGO	IVP@FGO:UP:sigUP	0.112805	1.26887	0.123634	29/29
MZF1	MA0056.2	IVP@FGO	IVP@FGO:UP:sigUP	0.244577	1.26786	0.123634	22/29
ZFP42	MA1651.1	IVP@FGO	IVP@FGO:LS:sigUP	0.203868	1.26699	0.123634	61/114
NR2F2	MA1111.1	IVP@FGO	IVP@FGO:DN:sigDOWN	0.215348	1.26461	0.122774	32/43
NFIC	MA0161.2	IVP@FGO	IVP@FGO:LS:sigUP	0.220141	1.25383	0.116691	55/114
PAX1	MA0779.1	IVP@FGO	IVP@FGO:UP:sigDOWN	0.368713	1.25232	0.115979	5/52
ZIC4	MA0751.1	IVP@FGO	IVP@FGO:DN:sigDOWN	0.238647	1.24587	0.112792	29/43
PBX3	MA1114.1	IVP@FGO	IVP@FGO:UP:sigDOWN	0.193393	1.2411	0.112083	39/52
ESX1	MA0644.1	IVP@FGO	IVP@FGO:DN:sigUP	0.315348	1.23455	0.109223	16/30
NFKB2	MA0778.1	IVP@FGO	IVP@FGO:UP:sigUP	0.374104	1.23234	0.10779	7/29
SREBF2(var.2)	MA0828.1	IVP@FGO	IVP@FGO:LS:sigDOWN	0.36554	1.23117	0.107395	16/71
Gmeb1	MA0615.1	IVP@FGO	IVP@FGO:LS:sigUP	0.369679	1.21807	0.0985233	17/114
SNAI3	MA1559.1	IVP@FGO	IVP@FGO:UP:sigDOWN	0.175555	1.21598	0.0985233	41/52
BSX	MA0876.1	IVP@FGO	IVP@FGO:LS:sigUP	0.174192	1.215	0.0985233	69/114
RARA::RXRG	MA1149.1	IVP@FGO	IVP@FGO:UP:sigDOWN	0.224087	1.21476	0.0985233	34/52
CEBPA	MA0102.4	IVP@FGO	IVP@FGO:LS:sigUP	0.184768	1.21295	0.0983623	65/114
PRRX2	MA0075.3	IVP@FGO	IVP@FGO:LS:sigUP	0.147856	1.21199	0.0982908	79/114
SMAD5	MA1557.1	IVP@FGO	IVP@FGO:UP:sigDOWN	0.354608	1.21061	0.0982908	15/52
HOXA2	MA0900.2	IVP@FGO	IVP@FGO:DN:sigUP	0.239934	1.20317	0.0943073	22/30
NR2F1	MA0017.2	IVP@FGO	IVP@FGO:LS:sigDOWN	0.155118	1.20249	0.0943073	55/71
ESR2	MA0258.2	IVP@FGO	IVP@FGO:LS:sigUP	0.136664	1.20212	0.0943073	83/114
PROP1	MA0715.1	IVP@FGO	IVP@FGO:DN:sigUP	0.317972	1.20079	0.0938352	15/30
RELA	MA0107.1	IVP@FGO	IVP@FGO:LS:sigDOWN	0.225383	1.19783	0.0937263	40/71
LHX2	MA0700.2	IVP@FGO	IVP@FGO:UP:sigUP	0.204347	1.19554	0.0929132	24/29
HIC2	MA0738.1	IVP@FGO	IVP@FGO:DN:sigUP	0.198795	1.19323	0.0919883	25/30
GCM1	MA0646.1	IVP@FGO	IVP@FGO:DN:sigDOWN	0.278405	1.19314	0.0919883	23/43
DUX4	MA0468.1	IVP@FGO	IVP@FGO:DN:sigUP	0.324252	1.18596	0.0893866	14/30
TBX4	MA0806.1	IVP@FGO	IVP@FGO:UP:sigDOWN	0.178453	1.18542	0.0893866	40/52
TFAP2B	MA0811.1	IVP@FGO	IVP@FGO:UP:sigDOWN	0.196886	1.17204	0.0811369	37/52
Hic1	MA0739.1	IVP@FGO	IVP@FGO:DN:sigDOWN	0.174547	1.17054	0.0809893	35/43
ZIC4	MA0751.1	IVP@FGO	IVP@FGO:DN:sigUP	0.256527	1.16557	0.0767358	20/30
ZIC3	MA0697.1	IVP@FGO	IVP@FGO:UP:sigUP	0.353723	1.161	0.0760227	9/29
TBX6	MA1567.1	IVP@FGO	IVP@FGO:UP:sigDOWN	0.194836	1.1589	0.0760227	37/52
PBX1	MA0070.1	IVP@FGO	IVP@FGO:UP:sigDOWN	0.254018	1.15877	0.0760227	28/52
TFAP2C	MA0524.2	IVP@FGO	IVP@FGO:UP:sigDOWN	0.201132	1.15722	0.0760227	36/52
RXRB(var.2)	MA1555.1	IVP@FGO	IVP@FGO:UP:sigDOWN	0.346727	1.15538	0.0757321	14/52
IKZF1	MA1508.1	IVP@FGO	IVP@FGO:DN:sigDOWN	0.0940416	1.14736	0.0711914	42/43
Dlx2	MA0885.1	IVP@FGO	IVP@FGO:LS:sigUP	0.106157	1.14557	0.0708755	93/114
TGIF1	MA0796.1	IVP@FGO	IVP@FGO:DN:sigDOWN	0.325338	1.13819	0.0670561	4/43
STAT1	MA0137.3	IVP@FGO	IVP@FGO:LS:sigDOWN	0.187535	1.13771	0.0670561	46/71
CREM	MA0609.2	IVP@FGO	IVP@FGO:LS:sigUP	0.26364	1.13604	0.0667557	36/114
IRF7	MA0772.1	IVP@FGO	IVP@FGO:UP:sigDOWN	0.288827	1.13467	0.066357	22/52
NR2F1(var.3)	MA1538.1	IVP@FGO	IVP@FGO:DN:sigDOWN	0.355112	1.13277	0.066357	10/43
HLF	MA0043.3	IVP@FGO	IVP@FGO:UP:sigUP	0.288673	1.13215	0.066357	16/29
BCL6B	MA0731.1	IVP@FGO	IVP@FGO:LS:sigDOWN	0.244141	1.12716	0.065596	2/71
EHF	MA0598.3	IVP@FGO	IVP@FGO:LS:sigUP	0.0835968	1.1261	0.065596	101/114
ATF4	MA0833.2	IVP@FGO	IVP@FGO:LS:sigDOWN	0.298874	1.12572	0.065596	23/71
Pou5f1::Sox2	MA0142.1	IVP@FGO	IVP@FGO:UP:sigDOWN	0.20234	1.12548	0.065596	35/52
BARHL2	MA0635.1	IVP@FGO	IVP@FGO:LS:sigDOWN	0.255203	1.12096	0.0652938	31/71
POU5F1	MA1115.1	IVP@FGO	IVP@FGO:DN:sigDOWN	0.192454	1.12011	0.0652938	32/43
HOXA5	MA0158.2	IVP@FGO	IVP@FGO:DN:sigUP	0.257891	1.11892	0.0652938	19/30
NR1I3	MA1534.1	IVP@FGO	IVP@FGO:DN:sigDOWN	0.192179	1.1185	0.0652938	32/43
Sox6	MA0515.1	IVP@FGO	IVP@FGO:UP:sigUP	0.125625	1.11738	0.0652938	28/29
Wt1	MA1627.1	IVP@FGO	IVP@FGO:DN:sigDOWN	0.0914532	1.11576	0.0652938	42/43
TFAP2A	MA0003.4	IVP@FGO	IVP@FGO:UP:sigUP	0.229211	1.11393	0.0652938	21/29
TLX2	MA1577.1	IVP@FGO	IVP@FGO:LS:sigUP	0.131836	1.11369	0.0652938	81/114
NR2C2	MA0504.1	IVP@FGO	IVP@FGO:DN:sigDOWN	0.191144	1.11211	0.0652938	32/43
GATA1::TAL1	MA0140.2	IVP@FGO	IVP@FGO:LS:sigUP	0.190834	1.10847	0.0652938	57/114
ISX	MA0654.1	IVP@FGO	IVP@FGO:LS:sigUP	0.11714	1.10843	0.0652938	87/114
CEBPE	MA0837.1	IVP@FGO	IVP@FGO:LS:sigUP	0.253733	1.10818	0.0652938	37/114
PAX7	MA0680.1	IVP@FGO	IVP@FGO:UP:sigUP	0.343526	1.10811	0.0652938	8/29
HIC2	MA0738.1	IVP@FGO	IVP@FGO:LS:sigUP	0.133475	1.10773	0.0652938	80/114
ATF4	MA0833.2	IVP@FGO	IVP@FGO:LS:sigUP	0.232472	1.10613	0.0652938	43/114
NR1H4::RXRA	MA1146.1	IVP@FGO	IVP@FGO:UP:sigDOWN	0.275489	1.10559	0.0652938	23/52
MSX1	MA0666.1	IVP@FGO	IVP@FGO:UP:sigUP	0.189843	1.10547	0.0652938	24/29
TAL1::TCF3	MA0091.1	IVP@FGO	IVP@FGO:LS:sigUP	0.16174	1.10447	0.0652938	68/114
BARX1	MA0875.1	IVP@FGO	IVP@FGO:LS:sigUP	0.149308	1.10178	0.0652938	73/114
BHLHE23	MA0817.1	IVP@FGO	IVP@FGO:DN:sigUP	0.34153	1.09414	0.0602459	7/30
GMEB2	MA0862.1	IVP@FGO	IVP@FGO:DN:sigUP	0.33734	1.08901	0.0558445	6/30
Foxo1	MA0480.1	IVP@FGO	IVP@FGO:DN:sigUP	0.154279	1.08785	0.0558445	27/30
FOS	MA0476.1	IVP@FGO	IVP@FGO:LS:sigUP	0.181824	1.08617	0.0551944	59/114
TBX6	MA1567.1	IVP@FGO	IVP@FGO:DN:sigUP	0.217338	1.08212	0.0532122	22/30
NR1H2::RXRA	MA0115.1	IVP@FGO	IVP@FGO:DN:sigDOWN	0.340224	1.08089	0.0532122	6/43
FERD3L	MA1485.1	IVP@FGO	IVP@FGO:DN:sigUP	0.334036	1.08021	0.0532122	9/30
GLIS2	MA0736.1	IVP@FGO	IVP@FGO:UP:sigUP	0.336466	1.07709	0.053139	7/29
OLIG3	MA0827.1	IVP@FGO	IVP@FGO:DN:sigDOWN	0.29746	1.07707	0.053139	17/43
PKNOX1	MA0782.2	IVP@FGO	IVP@FGO:LS:sigDOWN	0.164674	1.07319	0.0504833	49/71
PHOX2A	MA0713.1	IVP@FGO	IVP@FGO:DN:sigDOWN	0.25209	1.07189	0.0504096	23/43
GATA1::TAL1	MA0140.2	IVP@FGO	IVP@FGO:DN:sigDOWN	0.26606	1.06805	0.0482233	21/43
NR2C2(var.2)	MA1536.1	IVP@FGO	IVP@FGO:UP:sigDOWN	0.210684	1.06766	0.0482233	32/52
TBX15	MA0803.1	IVP@FGO	IVP@FGO:UP:sigDOWN	0.167517	1.0656	0.0482233	39/52
CREB3L4	MA1474.1	IVP@FGO	IVP@FGO:LS:sigDOWN	0.251671	1.06022	0.047712	29/71
SMAD3	MA0795.1	IVP@FGO	IVP@FGO:UP:sigDOWN	0.331753	1.06016	0.047712	12/52
EOMES	MA0800.1	IVP@FGO	IVP@FGO:LS:sigDOWN	0.187853	1.05974	0.047712	43/71
NR1D2	MA1532.1	IVP@FGO	IVP@FGO:UP:sigDOWN	0.233051	1.05773	0.0471233	28/52
FOSL2::JUN(var.2)	MA1131.1	IVP@FGO	IVP@FGO:LS:sigUP	0.228742	1.05578	0.0457641	41/114
HOXD11	MA0908.1	IVP@FGO	IVP@FGO:LS:sigUP	0.161648	1.05357	0.0447529	65/114
RELA	MA0107.1	IVP@FGO	IVP@FGO:DN:sigDOWN	0.232662	1.05011	0.0418858	25/43
MEF2D	MA0773.1	IVP@FGO	IVP@FGO:DN:sigDOWN	0.336315	1.04604	0.0398575	8/43
SPI1	MA0080.5	IVP@FGO	IVP@FGO:LS:sigDOWN	0.0780592	1.04579	0.0398575	67/71
Znf423	MA0116.1	IVP@FGO	IVP@FGO:UP:sigUP	0.317834	1.044	0.0398575	10/29
ATF3	MA0605.2	IVP@FGO	IVP@FGO:DN:sigUP	0.31897	1.04389	0.0398575	5/30
Rbpjl	MA1621.1	IVP@FGO	IVP@FGO:DN:sigDOWN	0.121032	1.04374	0.0398575	39/43
TCFL5	MA0632.2	IVP@FGO	IVP@FGO:UP:sigDOWN	0.254554	1.04336	0.0398575	24/52
SOX9	MA0077.1	IVP@FGO	IVP@FGO:UP:sigUP	0.203286	1.03985	0.0381006	22/29
Ddit3::Cebpa	MA0019.1	IVP@FGO	IVP@FGO:UP:sigUP	0.246597	1.03868	0.0377768	18/29
HNF1A	MA0046.2	IVP@FGO	IVP@FGO:LS:sigUP	0.166338	1.03651	0.0377768	62/114
IRF8	MA0652.1	IVP@FGO	IVP@FGO:UP:sigDOWN	0.278491	1.03443	0.0377768	3/52
PRRX2	MA0075.3	IVP@FGO	IVP@FGO:DN:sigUP	0.228863	1.03204	0.0377768	20/30
MGA	MA0801.1	IVP@FGO	IVP@FGO:UP:sigDOWN	0.168397	1.03199	0.0377768	38/52
OLIG2	MA0678.1	IVP@FGO	IVP@FGO:DN:sigDOWN	0.304325	1.02612	0.0372793	14/43
Pparg::Rxra	MA0065.2	IVP@FGO	IVP@FGO:LS:sigDOWN	0.08785	1.02559	0.0372793	65/71
SOX18	MA1563.1	IVP@FGO	IVP@FGO:UP:sigUP	0.290705	1.02558	0.0372793	13/29
Stat5a::Stat5b	MA0519.1	IVP@FGO	IVP@FGO:DN:sigUP	0.159282	1.02476	0.0372793	26/30
RARA	MA0729.1	IVP@FGO	IVP@FGO:DN:sigUP	0.231816	1.02372	0.0372793	2/30
MITF	MA0620.3	IVP@FGO	IVP@FGO:LS:sigUP	0.238019	1.02149	0.0372793	36/114
DLX5	MA1476.1	IVP@FGO	IVP@FGO:LS:sigUP	0.0947268	1.0188	0.0372793	93/114
ZNF410	MA0752.1	IVP@FGO	IVP@FGO:LS:sigDOWN	0.276873	1.01787	0.0372793	3/71
EWSR1-FLI1	MA0149.1	IVP@FGO	IVP@FGO:DN:sigDOWN	0.326482	1.01683	0.0372793	9/43
RAX	MA0718.1	IVP@FGO	IVP@FGO:LS:sigUP	0.124797	1.0162	0.0372793	79/114
Shox2	MA0720.1	IVP@FGO	IVP@FGO:LS:sigUP	0.111759	1.01485	0.0372793	85/114
NEUROG2(var.2)	MA1642.1	IVP@FGO	IVP@FGO:LS:sigUP	0.105257	1.01434	0.0372793	88/114
ZBTB7B	MA0694.1	IVP@FGO	IVP@FGO:LS:sigUP	0.198875	1.01337	0.0372793	48/114
Hmx3	MA0898.1	IVP@FGO	IVP@FGO:DN:sigUP	0.253955	1.01229	0.0372793	17/30
SREBF2	MA0596.1	IVP@FGO	IVP@FGO:DN:sigDOWN	0.210284	1.01129	0.0372793	27/43
MEIS2	MA0774.1	IVP@FGO	IVP@FGO:UP:sigUP	0.17398	1.00976	0.0369407	24/29
RXRB	MA0855.1	IVP@FGO	IVP@FGO:LS:sigDOWN	0.332609	1.00966	0.0369407	9/71
POU4F2	MA0683.1	IVP@FGO	IVP@FGO:UP:sigDOWN	0.316988	1.00887	0.0369407	12/52
OSR1	MA1542.1	IVP@FGO	IVP@FGO:LS:sigDOWN	0.18301	1.00851	0.0369407	42/71
FOXK2	MA1103.2	IVP@FGO	IVP@FGO:LS:sigDOWN	0.158725	1.00737	0.0369407	48/71
USF1	MA0093.3	IVP@FGO	IVP@FGO:LS:sigDOWN	0.199316	1.00695	0.0369407	38/71
TCF7	MA0769.2	IVP@FGO	IVP@FGO:DN:sigDOWN	0.150818	1.00618	0.0369407	35/43
Rarb(var.2)	MA0858.1	IVP@FGO	IVP@FGO:DN:sigDOWN	0.272386	1.00098	0.0353603	3/43
TFAP2A(var.2)	MA0810.1	IVP@FGO	IVP@FGO:LS:sigDOWN	0.121599	0.999567	0.0353603	57/71
NKX6-3	MA1530.1	IVP@FGO	IVP@FGO:LS:sigUP	0.118535	0.999302	0.0353603	81/114
Bhlha15	MA0607.1	IVP@FGO	IVP@FGO:DN:sigDOWN	0.157531	0.999264	0.0353603	34/43
TBX3	MA1566.1	IVP@FGO	IVP@FGO:UP:sigDOWN	0.20252	0.996119	0.0353603	31/52
SPI1	MA0080.5	IVP@FGO	IVP@FGO:DN:sigDOWN	0.0946478	0.995169	0.0353603	41/43
OLIG1	MA0826.1	IVP@FGO	IVP@FGO:DN:sigUP	0.315649	0.995043	0.0353603	7/30
TFAP2C(var.2)	MA0814.2	IVP@FGO	IVP@FGO:UP:sigUP	0.216197	0.994485	0.0353603	20/29
HOXA9	MA0594.2	IVP@FGO	IVP@FGO:LS:sigUP	0.307607	0.994324	0.0353603	17/114
DBP	MA0639.1	IVP@FGO	IVP@FGO:LS:sigDOWN	0.301491	0.994306	0.0353603	16/71
Nr2e1	MA0676.1	IVP@FGO	IVP@FGO:DN:sigUP	0.166956	0.994268	0.0353603	25/30
Dlx1	MA0879.1	IVP@FGO	IVP@FGO:LS:sigUP	0.194865	0.993234	0.0353603	48/114
E2F8	MA0865.1	IVP@FGO	IVP@FGO:DN:sigDOWN	0.317199	0.991059	0.0353603	6/43
LHX2	MA0700.2	IVP@FGO	IVP@FGO:LS:sigUP	0.123641	0.989616	0.0353603	78/114
CEBPD	MA0836.2	IVP@FGO	IVP@FGO:LS:sigDOWN	0.208097	0.987623	0.0350072	35/71
PPARD	MA1550.1	IVP@FGO	IVP@FGO:LS:sigUP	0.266523	0.985032	0.0339793	26/114
FOSB::JUN	MA1127.1	IVP@FGO	IVP@FGO:LS:sigUP	0.229065	0.982688	0.0335493	36/114
NR2C2(var.2)	MA1536.1	IVP@FGO	IVP@FGO:UP:sigUP	0.233468	0.981213	0.0335493	18/29
ZBTB7C	MA0695.1	IVP@FGO	IVP@FGO:UP:sigDOWN	0.171455	0.981056	0.0335493	36/52
Sox17	MA0078.1	IVP@FGO	IVP@FGO:DN:sigDOWN	0.16192	0.980899	0.0335493	33/43
SNAI2	MA0745.2	IVP@FGO	IVP@FGO:DN:sigDOWN	0.154294	0.97922	0.0332231	34/43
IRF9	MA0653.1	IVP@FGO	IVP@FGO:UP:sigDOWN	0.268379	0.978155	0.0332231	3/52
SPIC	MA0687.1	IVP@FGO	IVP@FGO:UP:sigDOWN	0.142294	0.978079	0.0332231	41/52
GBX2	MA0890.1	IVP@FGO	IVP@FGO:DN:sigUP	0.206775	0.975703	0.0318718	21/30
NR2F2	MA1111.1	IVP@FGO	IVP@FGO:UP:sigUP	0.190733	0.97406	0.0315985	22/29
GATA4	MA0482.2	IVP@FGO	IVP@FGO:LS:sigUP	0.11337	0.973679	0.0315985	82/114
Stat6	MA0520.1	IVP@FGO	IVP@FGO:LS:sigDOWN	0.164555	0.971864	0.0315985	45/71
ZIC1	MA0696.1	IVP@FGO	IVP@FGO:DN:sigUP	0.304001	0.970544	0.0315985	9/30
MYC	MA0147.3	IVP@FGO	IVP@FGO:DN:sigDOWN	0.222189	0.970523	0.0315985	24/43
CUX2	MA0755.1	IVP@FGO	IVP@FGO:LS:sigUP	0.210328	0.969904	0.0315985	41/114
POU3F3	MA0788.1	IVP@FGO	IVP@FGO:DN:sigUP	0.214806	0.966885	0.0313304	20/30
CEBPG(var.2)	MA1636.1	IVP@FGO	IVP@FGO:LS:sigDOWN	0.229224	0.963523	0.0313304	29/71
GATA3	MA0037.3	IVP@FGO	IVP@FGO:DN:sigDOWN	0.179778	0.962542	0.0313304	30/43
Rarg	MA0859.1	IVP@FGO	IVP@FGO:UP:sigDOWN	0.303655	0.962192	0.0313304	5/52
TFAP4	MA0691.1	IVP@FGO	IVP@FGO:UP:sigUP	0.247759	0.962035	0.0313304	16/29
DBP	MA0639.1	IVP@FGO	IVP@FGO:LS:sigUP	0.241162	0.961153	0.0313304	31/114
GATA1::TAL1	MA0140.2	IVP@FGO	IVP@FGO:UP:sigUP	0.238095	0.960442	0.0313304	17/29
SPIC	MA0687.1	IVP@FGO	IVP@FGO:LS:sigUP	0.0993964	0.958852	0.0313304	88/114
ZNF263	MA0528.2	IVP@FGO	IVP@FGO:DN:sigDOWN	0.0909632	0.956543	0.0312377	41/43
SCRT2	MA0744.2	IVP@FGO	IVP@FGO:UP:sigUP	0.217394	0.953582	0.0293527	19/29
HOXD8	MA0910.2	IVP@FGO	IVP@FGO:LS:sigUP	0.135229	0.951715	0.0293527	70/114
GATA1	MA0035.4	IVP@FGO	IVP@FGO:DN:sigUP	0.229945	0.951005	0.0293527	18/30
NR2F1(var.3)	MA1538.1	IVP@FGO	IVP@FGO:UP:sigUP	0.300975	0.948967	0.0293527	6/29
Twist2	MA0633.1	IVP@FGO	IVP@FGO:DN:sigUP	0.200929	0.947682	0.0293527	21/30
BACH1	MA1633.1	IVP@FGO	IVP@FGO:DN:sigUP	0.219819	0.947035	0.0293527	19/30
NR6A1	MA1541.1	IVP@FGO	IVP@FGO:DN:sigDOWN	0.209286	0.94301	0.0278289	25/43
ESRRA	MA0592.3	IVP@FGO	IVP@FGO:UP:sigUP	0.184575	0.942264	0.0278289	22/29
Rarg(var.2)	MA0860.1	IVP@FGO	IVP@FGO:DN:sigUP	0.221083	0.940831	0.0278289	2/30
NR4A2::RXRA	MA1147.1	IVP@FGO	IVP@FGO:UP:sigUP	0.288813	0.939943	0.0278289	10/29
CUX2	MA0755.1	IVP@FGO	IVP@FGO:DN:sigDOWN	0.285692	0.939538	0.0278289	13/43
SOX8	MA0868.2	IVP@FGO	IVP@FGO:DN:sigDOWN	0.168626	0.938516	0.0278289	31/43
THRB(var.3)	MA1576.1	IVP@FGO	IVP@FGO:DN:sigDOWN	0.300326	0.938342	0.0278289	10/43
EBF1	MA0154.4	IVP@FGO	IVP@FGO:LS:sigUP	0.129106	0.938028	0.0278289	72/114
MAFF	MA0495.3	IVP@FGO	IVP@FGO:UP:sigUP	0.183488	0.93678	0.0278289	22/29
NRL	MA0842.2	IVP@FGO	IVP@FGO:DN:sigUP	0.275909	0.935679	0.0277224	12/30
MAFA	MA1521.1	IVP@FGO	IVP@FGO:UP:sigDOWN	0.234137	0.93526	0.0277224	23/52
MZF1	MA0056.2	IVP@FGO	IVP@FGO:DN:sigDOWN	0.153951	0.933224	0.0263302	33/43
Gmeb1	MA0615.1	IVP@FGO	IVP@FGO:DN:sigUP	0.297061	0.932586	0.0263302	6/30
OLIG3	MA0827.1	IVP@FGO	IVP@FGO:UP:sigUP	0.248239	0.929468	0.0263302	15/29
MEIS1	MA0498.2	IVP@FGO	IVP@FGO:UP:sigUP	0.191766	0.927125	0.0263302	21/29
HES1	MA1099.2	IVP@FGO	IVP@FGO:LS:sigUP	0.178837	0.926076	0.0263302	49/114
EN2	MA0642.1	IVP@FGO	IVP@FGO:DN:sigUP	0.24945	0.924805	0.0263302	15/30
FOXH1	MA0479.1	IVP@FGO	IVP@FGO:DN:sigDOWN	0.20503	0.923878	0.0263302	25/43
ZKSCAN1	MA1585.1	IVP@FGO	IVP@FGO:UP:sigDOWN	0.214561	0.923621	0.0263302	26/52
RORB	MA1150.1	IVP@FGO	IVP@FGO:DN:sigUP	0.214245	0.922949	0.0263302	19/30
BACH2(var.2)	MA1470.1	IVP@FGO	IVP@FGO:UP:sigUP	0.218452	0.922756	0.0263302	2/29
Atoh1	MA0461.2	IVP@FGO	IVP@FGO:DN:sigDOWN	0.236836	0.921898	0.0263302	20/43
HOXD13	MA0909.2	IVP@FGO	IVP@FGO:UP:sigUP	0.262646	0.921767	0.0263302	13/29
Nkx3-2	MA0122.3	IVP@FGO	IVP@FGO:UP:sigDOWN	0.176673	0.921556	0.0263302	33/52
NFATC1	MA0624.1	IVP@FGO	IVP@FGO:LS:sigUP	0.087492	0.921526	0.0263302	92/114
KLF14	MA0740.1	IVP@FGO	IVP@FGO:DN:sigUP	0.204243	0.919444	0.0257978	20/30
ZIC4	MA0751.1	IVP@FGO	IVP@FGO:UP:sigUP	0.261452	0.917677	0.0256947	13/29
NR4A2::RXRA	MA1147.1	IVP@FGO	IVP@FGO:LS:sigDOWN	0.235596	0.916596	0.0256947	25/71
TFAP2B(var.2)	MA0812.1	IVP@FGO	IVP@FGO:UP:sigUP	0.244787	0.916525	0.0256947	15/29
Bach1::Mafk	MA0591.1	IVP@FGO	IVP@FGO:UP:sigDOWN	0.257132	0.914917	0.0256947	18/52
SOX9	MA0077.1	IVP@FGO	IVP@FGO:DN:sigDOWN	0.202891	0.914756	0.0256947	25/43
ZIC5	MA1584.1	IVP@FGO	IVP@FGO:DN:sigDOWN	0.283578	0.913646	0.0256947	12/43
Foxj3	MA0851.1	IVP@FGO	IVP@FGO:DN:sigUP	0.141991	0.913366	0.0256947	26/30
POU6F1(var.2)	MA1549.1	IVP@FGO	IVP@FGO:LS:sigUP	0.129512	0.913283	0.0256947	70/114
Esrrg	MA0643.1	IVP@FGO	IVP@FGO:DN:sigUP	0.202769	0.912838	0.0256947	20/30
TEAD4	MA0809.2	IVP@FGO	IVP@FGO:DN:sigDOWN	0.163778	0.912558	0.0256947	31/43
SPI1	MA0080.5	IVP@FGO	IVP@FGO:DN:sigUP	0.0999395	0.910885	0.0249181	29/30
SOX15	MA1152.1	IVP@FGO	IVP@FGO:DN:sigDOWN	0.0964812	0.909802	0.0242829	40/43
KLF5	MA0599.1	IVP@FGO	IVP@FGO:LS:sigUP	0.0554035	0.908657	0.0235845	106/114
TFEB	MA0692.1	IVP@FGO	IVP@FGO:LS:sigUP	0.162793	0.90642	0.0226858	54/114
ONECUT3	MA0757.1	IVP@FGO	IVP@FGO:DN:sigDOWN	0.251377	0.905293	0.0220038	17/43
Nfe2l2	MA0150.2	IVP@FGO	IVP@FGO:UP:sigUP	0.248953	0.90111	0.0209572	14/29
RAX	MA0718.1	IVP@FGO	IVP@FGO:DN:sigDOWN	0.193411	0.900784	0.0209572	26/43
TBX5	MA0807.1	IVP@FGO	IVP@FGO:UP:sigDOWN	0.146703	0.900707	0.0209572	38/52
Creb5	MA0840.1	IVP@FGO	IVP@FGO:DN:sigUP	0.288012	0.90026	0.0209572	6/30
IRF8	MA0652.1	IVP@FGO	IVP@FGO:DN:sigUP	0.21515	0.899598	0.020736	2/30
Creb3l2	MA0608.1	IVP@FGO	IVP@FGO:LS:sigDOWN	0.226061	0.897906	0.0196586	26/71
ZNF274	MA1592.1	IVP@FGO	IVP@FGO:DN:sigDOWN	0.261586	0.897462	0.0196586	15/43
FOS::JUN(var.2)	MA1126.1	IVP@FGO	IVP@FGO:UP:sigUP	0.247811	0.897175	0.0196586	14/29
Msx3	MA0709.1	IVP@FGO	IVP@FGO:LS:sigUP	0.100218	0.896467	0.0196586	84/114
NFIL3	MA0025.2	IVP@FGO	IVP@FGO:LS:sigDOWN	0.199673	0.893323	0.0184913	32/71
NFE2L1	MA0089.2	IVP@FGO	IVP@FGO:UP:sigDOWN	0.25086	0.893023	0.0184913	18/52
Ptf1a(var.3)	MA1620.1	IVP@FGO	IVP@FGO:DN:sigDOWN	0.119236	0.892539	0.0184913	37/43
ZIC4	MA0751.1	IVP@FGO	IVP@FGO:LS:sigDOWN	0.160444	0.887185	0.0161795	42/71
Ar	MA0007.3	IVP@FGO	IVP@FGO:LS:sigUP	0.289241	0.885142	0.0152136	13/114
SRF	MA0083.3	IVP@FGO	IVP@FGO:LS:sigUP	0.29932	0.884265	0.0152136	8/114
ZBTB26	MA1579.1	IVP@FGO	IVP@FGO:LS:sigUP	0.0632741	0.883389	0.0152136	102/114
Wt1	MA1627.1	IVP@FGO	IVP@FGO:DN:sigUP	0.0969102	0.883201	0.0152136	29/30
ZNF274	MA1592.1	IVP@FGO	IVP@FGO:LS:sigUP	0.201904	0.882234	0.0152057	37/114
NR2F2	MA1111.1	IVP@FGO	IVP@FGO:DN:sigUP	0.177336	0.880699	0.0151204	22/30
E2F1	MA0024.3	IVP@FGO	IVP@FGO:LS:sigUP	0.280291	0.880466	0.0151204	15/114
Nobox	MA0125.1	IVP@FGO	IVP@FGO:LS:sigUP	0.128338	0.879541	0.0151204	68/114
IRF9	MA0653.1	IVP@FGO	IVP@FGO:DN:sigUP	0.212148	0.877675	0.0151204	2/30
NFIA	MA0670.1	IVP@FGO	IVP@FGO:LS:sigDOWN	0.0989044	0.876051	0.0151204	59/71
SHOX	MA0630.1	IVP@FGO	IVP@FGO:DN:sigDOWN	0.243063	0.875505	0.0151204	17/43
KLF6	MA1517.1	IVP@FGO	IVP@FGO:DN:sigDOWN	0.0927534	0.875368	0.0151204	40/43
ZNF410	MA0752.1	IVP@FGO	IVP@FGO:DN:sigDOWN	0.211937	0.87516	0.0151204	2/43
ZIC5	MA1584.1	IVP@FGO	IVP@FGO:UP:sigUP	0.275897	0.8751	0.0151204	5/29
SCRT2	MA0744.2	IVP@FGO	IVP@FGO:LS:sigDOWN	0.151056	0.874931	0.0151204	44/71
HSF1	MA0486.2	IVP@FGO	IVP@FGO:DN:sigDOWN	0.276445	0.874669	0.0151204	11/43
MSX1	MA0666.1	IVP@FGO	IVP@FGO:LS:sigUP	0.10673	0.874396	0.0151204	79/114
RAX2	MA0717.1	IVP@FGO	IVP@FGO:DN:sigUP	0.235762	0.874343	0.0151204	15/30
MSANTD3	MA1523.1	IVP@FGO	IVP@FGO:UP:sigUP	0.180497	0.873668	0.01503	21/29
Smad4	MA1153.1	IVP@FGO	IVP@FGO:UP:sigUP	0.138987	0.871651	0.0138523	25/29
TAL1::TCF3	MA0091.1	IVP@FGO	IVP@FGO:DN:sigDOWN	0.186418	0.869379	0.0124808	26/43
ZNF140	MA1589.1	IVP@FGO	IVP@FGO:LS:sigDOWN	0.289889	0.86916	0.0124808	9/71
IRF5	MA1420.1	IVP@FGO	IVP@FGO:UP:sigDOWN	0.238159	0.867945	0.0122398	19/52
RELA	MA0107.1	IVP@FGO	IVP@FGO:UP:sigDOWN	0.190427	0.865786	0.0109146	28/52
EMX2	MA0886.1	IVP@FGO	IVP@FGO:LS:sigUP	0.129709	0.863787	0.00974825	66/114
ZFP57	MA1583.1	IVP@FGO	IVP@FGO:LS:sigDOWN	0.238682	0.862598	0.00911905	21/71
NFATC2	MA0152.1	IVP@FGO	IVP@FGO:UP:sigDOWN	0.091092	0.860666	0.00911905	47/52
CREM	MA0609.2	IVP@FGO	IVP@FGO:UP:sigUP	0.265312	0.860565	0.00911905	10/29
PRDM1	MA0508.3	IVP@FGO	IVP@FGO:DN:sigDOWN	0.107352	0.860491	0.00911905	38/43
USF2	MA0526.3	IVP@FGO	IVP@FGO:LS:sigDOWN	0.169206	0.859767	0.00904384	38/71
OLIG2	MA0678.1	IVP@FGO	IVP@FGO:UP:sigUP	0.244638	0.858704	0.00878631	13/29
SOX21	MA0866.1	IVP@FGO	IVP@FGO:UP:sigUP	0.242763	0.857507	0.00878631	3/29
BHLHE23	MA0817.1	IVP@FGO	IVP@FGO:DN:sigDOWN	0.280789	0.856948	0.00878631	8/43
ETV6	MA0645.1	IVP@FGO	IVP@FGO:DN:sigDOWN	0.153108	0.855807	0.00878631	31/43
ATOH1(var.2)	MA1467.1	IVP@FGO	IVP@FGO:DN:sigUP	0.180848	0.855	0.00878631	21/30
TFAP2C(var.3)	MA0815.1	IVP@FGO	IVP@FGO:LS:sigDOWN	0.179068	0.854973	0.00878631	35/71
Mafb	MA0117.2	IVP@FGO	IVP@FGO:DN:sigUP	0.180736	0.854677	0.00878631	21/30
POU2F1	MA0785.1	IVP@FGO	IVP@FGO:UP:sigDOWN	0.153084	0.852865	0.00878631	35/52
SMAD3	MA0795.1	IVP@FGO	IVP@FGO:LS:sigUP	0.247967	0.85244	0.00878631	21/114
ESRRA	MA0592.3	IVP@FGO	IVP@FGO:DN:sigUP	0.162151	0.852151	0.00878631	23/30
NFIA	MA0670.1	IVP@FGO	IVP@FGO:LS:sigUP	0.0765503	0.850054	0.00878631	94/114
DMRTA2	MA1478.1	IVP@FGO	IVP@FGO:UP:sigDOWN	0.166851	0.848906	0.00878631	32/52
ZNF317	MA1593.1	IVP@FGO	IVP@FGO:DN:sigUP	0.151909	0.848107	0.00867709	24/30
ZIC3	MA0697.1	IVP@FGO	IVP@FGO:LS:sigDOWN	0.208671	0.847992	0.00867709	27/71
ZKSCAN1	MA1585.1	IVP@FGO	IVP@FGO:LS:sigDOWN	0.180847	0.846221	0.00757338	34/71
MAF::NFE2	MA0501.1	IVP@FGO	IVP@FGO:UP:sigUP	0.254837	0.846085	0.00757338	11/29
ESRRB	MA0141.3	IVP@FGO	IVP@FGO:UP:sigUP	0.254511	0.845256	0.00714572	11/29
ZBTB33	MA0527.1	IVP@FGO	IVP@FGO:LS:sigDOWN	0.246871	0.844714	0.0070046	18/71
MAFK	MA0496.3	IVP@FGO	IVP@FGO:UP:sigUP	0.18296	0.843191	0.00683394	20/29
MEIS3	MA0775.1	IVP@FGO	IVP@FGO:UP:sigUP	0.144602	0.841277	0.00636273	24/29
Tcf12	MA0521.1	IVP@FGO	IVP@FGO:DN:sigUP	0.119111	0.840169	0.00565276	27/30
CENPB	MA0637.1	IVP@FGO	IVP@FGO:UP:sigDOWN	0.275403	0.838183	0.00502268	9/52
Hmx2	MA0897.1	IVP@FGO	IVP@FGO:DN:sigDOWN	0.214338	0.837547	0.00502268	20/43
RXRG(var.2)	MA1556.1	IVP@FGO	IVP@FGO:LS:sigUP	0.250762	0.837001	0.00502268	19/114
SMAD3	MA0795.1	IVP@FGO	IVP@FGO:DN:sigUP	0.269741	0.83644	0.00502268	7/30
Sox1	MA0870.1	IVP@FGO	IVP@FGO:DN:sigUP	0.238287	0.836211	0.00502268	3/30
TFAP2B	MA0811.1	IVP@FGO	IVP@FGO:LS:sigDOWN	0.117424	0.835303	0.00502268	52/71
DUX4	MA0468.1	IVP@FGO	IVP@FGO:LS:sigDOWN	0.209005	0.834259	0.00448879	26/71
GSX1	MA0892.1	IVP@FGO	IVP@FGO:LS:sigUP	0.189629	0.832794	0.00405777	37/114
PDX1	MA0132.2	IVP@FGO	IVP@FGO:LS:sigUP	0.0854746	0.832649	0.00405777	88/114
HSF2	MA0770.1	IVP@FGO	IVP@FGO:DN:sigDOWN	0.241177	0.829827	0.00201978	15/43
SOX13	MA1120.1	IVP@FGO	IVP@FGO:DN:sigDOWN	0.14795	0.828749	0.00155009	31/43
ASCL1	MA1100.2	IVP@FGO	IVP@FGO:DN:sigUP	0.138258	0.826807	0.000618823	25/30
RBPJ	MA1116.1	IVP@FGO	IVP@FGO:DN:sigUP	0.0718102	0.826472	0.000618823	30/30
SOX8	MA0868.2	IVP@FGO	IVP@FGO:UP:sigUP	0.131383	0.82608	0.000616498	25/29
TBXT	MA0009.2	IVP@FGO	IVP@FGO:DN:sigDOWN	0.26905	0.822148	0	6/43
POU1F1	MA0784.1	IVP@FGO	IVP@FGO:DN:sigUP	0.205794	0.821694	0	17/30
POU3F3	MA0788.1	IVP@FGO	IVP@FGO:DN:sigDOWN	0.180486	0.818855	0	25/43
FOXP1	MA0481.3	IVP@FGO	IVP@FGO:LS:sigDOWN	0.127486	0.818148	0	48/71
SP8	MA0747.1	IVP@FGO	IVP@FGO:LS:sigUP	0.0692096	0.812784	0	96/114
GLIS3	MA0737.1	IVP@FGO	IVP@FGO:DN:sigUP	0.249968	0.812745	0	4/30
ESR2	MA0258.2	IVP@FGO	IVP@FGO:UP:sigUP	0.167162	0.812218	0	21/29
ELF5	MA0136.2	IVP@FGO	IVP@FGO:UP:sigUP	0.128917	0.811609	0	25/29
HOXC12	MA0906.1	IVP@FGO	IVP@FGO:DN:sigUP	0.255908	0.811406	0	9/30
ZNF384	MA1125.1	IVP@FGO	IVP@FGO:UP:sigUP	0.0724247	0.811248	0	29/29
ELK3	MA0759.1	IVP@FGO	IVP@FGO:DN:sigDOWN	0.189993	0.811231	0	23/43
INSM1	MA0155.1	IVP@FGO	IVP@FGO:LS:sigDOWN	0.113433	0.810042	0	52/71
ELK1	MA0028.2	IVP@FGO	IVP@FGO:DN:sigDOWN	0.223507	0.808821	0	17/43
HMBOX1	MA0895.1	IVP@FGO	IVP@FGO:UP:sigDOWN	0.181365	0.808104	0	27/52
NFIC(var.2)	MA1527.1	IVP@FGO	IVP@FGO:LS:sigUP	0.256399	0.808049	0	15/114
PAX3(var.2)	MA1546.1	IVP@FGO	IVP@FGO:LS:sigDOWN	0.256051	0.806495	0	13/71
Sox5	MA0087.1	IVP@FGO	IVP@FGO:UP:sigUP	0.117073	0.806454	0	26/29
MAF	MA1520.1	IVP@FGO	IVP@FGO:UP:sigDOWN	0.204828	0.805408	0	22/52
Rxra	MA0512.2	IVP@FGO	IVP@FGO:DN:sigUP	0.256094	0.804297	0	5/30
FOSL1::JUND	MA1142.1	IVP@FGO	IVP@FGO:LS:sigUP	0.140606	0.803934	0	55/114
Arx	MA0874.1	IVP@FGO	IVP@FGO:DN:sigDOWN	0.243538	0.803321	0	13/43
SCRT1	MA0743.2	IVP@FGO	IVP@FGO:LS:sigDOWN	0.150213	0.802808	0	40/71
ZNF135	MA1587.1	IVP@FGO	IVP@FGO:LS:sigUP	0.159571	0.802575	0	46/114
FOSL2::JUND(var.2)	MA1145.1	IVP@FGO	IVP@FGO:LS:sigUP	0.184522	0.80226	0	36/114
TBX19	MA0804.1	IVP@FGO	IVP@FGO:DN:sigUP	0.258946	0.802069	0	6/30
Foxo1	MA0480.1	IVP@FGO	IVP@FGO:DN:sigDOWN	0.112574	0.800168	0	36/43
NEUROD2	MA0668.1	IVP@FGO	IVP@FGO:UP:sigUP	0.205103	0.80008	0	16/29
POU2F1	MA0785.1	IVP@FGO	IVP@FGO:LS:sigDOWN	0.143102	0.799852	0	42/71
STAT1	MA0137.3	IVP@FGO	IVP@FGO:DN:sigUP	0.176239	0.798706	0	20/30
SHOX	MA0630.1	IVP@FGO	IVP@FGO:LS:sigUP	0.145409	0.797496	0	52/114
Klf1	MA0493.1	IVP@FGO	IVP@FGO:LS:sigUP	0.076283	0.796592	0	91/114
HNF1B	MA0153.2	IVP@FGO	IVP@FGO:LS:sigDOWN	0.227415	0.796197	0	19/71
EN1	MA0027.2	IVP@FGO	IVP@FGO:LS:sigUP	0.104262	0.79451	0	74/114
SREBF1(var.2)	MA0829.2	IVP@FGO	IVP@FGO:DN:sigDOWN	0.218726	0.793279	0	17/43
SCRT2	MA0744.2	IVP@FGO	IVP@FGO:DN:sigDOWN	0.163111	0.793027	0	27/43
RAX2	MA0717.1	IVP@FGO	IVP@FGO:LS:sigUP	0.132014	0.790637	0	58/114
BACH2	MA1101.2	IVP@FGO	IVP@FGO:LS:sigUP	0.246549	0.790497	0	16/114
FOXA1	MA0148.4	IVP@FGO	IVP@FGO:UP:sigUP	0.125312	0.790172	0	25/29
ZBTB7B	MA0694.1	IVP@FGO	IVP@FGO:DN:sigUP	0.204483	0.789347	0	16/30
FOS	MA0476.1	IVP@FGO	IVP@FGO:UP:sigUP	0.194056	0.787931	0	17/29
NR2F1	MA0017.2	IVP@FGO	IVP@FGO:UP:sigUP	0.161537	0.786957	0	21/29
GLIS3	MA0737.1	IVP@FGO	IVP@FGO:UP:sigUP	0.226319	0.784394	0	3/29
GBX1	MA0889.1	IVP@FGO	IVP@FGO:DN:sigUP	0.195391	0.783101	0	17/30
EGR1	MA0162.4	IVP@FGO	IVP@FGO:LS:sigUP	0.0747649	0.782803	0	91/114
HAND2	MA1638.1	IVP@FGO	IVP@FGO:UP:sigDOWN	0.0761306	0.78114	0	48/52
Zic2	MA1629.1	IVP@FGO	IVP@FGO:UP:sigUP	0.151419	0.780129	0	22/29
CUX2	MA0755.1	IVP@FGO	IVP@FGO:UP:sigUP	0.221093	0.77986	0	13/29
OLIG3	MA0827.1	IVP@FGO	IVP@FGO:DN:sigUP	0.228977	0.779119	0	12/30
NEUROG1	MA0623.2	IVP@FGO	IVP@FGO:LS:sigUP	0.207264	0.778374	0	26/114
RARG(var.3)	MA1553.1	IVP@FGO	IVP@FGO:DN:sigUP	0.248668	0.777603	0	8/30
THRB(var.3)	MA1576.1	IVP@FGO	IVP@FGO:UP:sigDOWN	0.248547	0.777509	0	11/52
BHLHE22(var.2)	MA1635.1	IVP@FGO	IVP@FGO:DN:sigUP	0.119838	0.776931	0	26/30
Nobox	MA0125.1	IVP@FGO	IVP@FGO:DN:sigUP	0.193541	0.776547	0	17/30
Dlx3	MA0880.1	IVP@FGO	IVP@FGO:DN:sigUP	0.200266	0.774522	0	16/30
ELK4	MA0076.2	IVP@FGO	IVP@FGO:DN:sigUP	0.146198	0.773907	0	23/30
RARA	MA0729.1	IVP@FGO	IVP@FGO:DN:sigDOWN	0.195104	0.773767	0	2/43
POU2F3	MA0627.2	IVP@FGO	IVP@FGO:LS:sigDOWN	0.137815	0.773744	0	42/71
PAX3	MA0780.1	IVP@FGO	IVP@FGO:UP:sigUP	0.245845	0.771332	0	8/29
OLIG1	MA0826.1	IVP@FGO	IVP@FGO:DN:sigDOWN	0.25211	0.770251	0	8/43
ETS2	MA1484.1	IVP@FGO	IVP@FGO:UP:sigUP	0.21122	0.770216	0	14/29
HSF4	MA0771.1	IVP@FGO	IVP@FGO:DN:sigUP	0.198891	0.769572	0	16/30
HNF4A(var.2)	MA1494.1	IVP@FGO	IVP@FGO:UP:sigUP	0.245367	0.769462	0	5/29
HSF4	MA0771.1	IVP@FGO	IVP@FGO:UP:sigDOWN	0.171544	0.769071	0	27/52
E2F3	MA0469.3	IVP@FGO	IVP@FGO:UP:sigUP	0.137184	0.76863	0	1/29
Sox6	MA0515.1	IVP@FGO	IVP@FGO:DN:sigDOWN	0.101324	0.767393	0	37/43
Znf281	MA1630.1	IVP@FGO	IVP@FGO:UP:sigUP	0.180742	0.766677	0	18/29
MTF1	MA0863.1	IVP@FGO	IVP@FGO:DN:sigUP	0.244561	0.766279	0	5/30
DLX5	MA1476.1	IVP@FGO	IVP@FGO:UP:sigUP	0.110807	0.766203	0	26/29
HOXC8	MA1505.1	IVP@FGO	IVP@FGO:DN:sigUP	0.240717	0.7653	0	9/30
ALX3	MA0634.1	IVP@FGO	IVP@FGO:LS:sigUP	0.117995	0.764624	0	63/114
ELF3	MA0640.2	IVP@FGO	IVP@FGO:UP:sigUP	0.0990282	0.763677	0	27/29
PITX1	MA0682.2	IVP@FGO	IVP@FGO:DN:sigUP	0.144049	0.763569	0	23/30
HSF1	MA0486.2	IVP@FGO	IVP@FGO:DN:sigUP	0.243296	0.761564	0	8/30
ZNF682	MA1599.1	IVP@FGO	IVP@FGO:DN:sigUP	0.16718	0.761332	0	20/30
TP63	MA0525.2	IVP@FGO	IVP@FGO:LS:sigUP	0.223524	0.759936	0	3/114
NEUROD1	MA1109.1	IVP@FGO	IVP@FGO:LS:sigUP	0.0909683	0.759153	0	79/114
IKZF1	MA1508.1	IVP@FGO	IVP@FGO:UP:sigDOWN	0.0607748	0.758888	0	50/52
Nr2e1	MA0676.1	IVP@FGO	IVP@FGO:DN:sigDOWN	0.123159	0.758494	0	33/43
Dmbx1	MA0883.1	IVP@FGO	IVP@FGO:DN:sigUP	0.20894	0.756953	0	14/30
Rbpjl	MA1621.1	IVP@FGO	IVP@FGO:UP:sigDOWN	0.0893788	0.755715	0	45/52
Atoh1	MA0461.2	IVP@FGO	IVP@FGO:UP:sigUP	0.192421	0.754795	0	16/29
YY2	MA0748.2	IVP@FGO	IVP@FGO:DN:sigUP	0.194547	0.754484	0	16/30
SPIB	MA0081.2	IVP@FGO	IVP@FGO:DN:sigUP	0.106134	0.754121	0	27/30
MSC	MA0665.1	IVP@FGO	IVP@FGO:UP:sigUP	0.192225	0.753975	0	16/29
Gfi1b	MA0483.1	IVP@FGO	IVP@FGO:DN:sigDOWN	0.122307	0.7539	0	33/43
NKX6-3	MA1530.1	IVP@FGO	IVP@FGO:UP:sigUP	0.136947	0.752106	0	23/29
CTCF	MA0139.1	IVP@FGO	IVP@FGO:LS:sigDOWN	0.136279	0.751795	0	41/71
IRF4	MA1419.1	IVP@FGO	IVP@FGO:DN:sigDOWN	0.19122	0.751181	0	2/43
KLF17	MA1514.1	IVP@FGO	IVP@FGO:LS:sigDOWN	0.118453	0.750916	0	47/71
HOXA13	MA0650.2	IVP@FGO	IVP@FGO:DN:sigUP	0.206999	0.750538	0	14/30
GATA1	MA0035.4	IVP@FGO	IVP@FGO:DN:sigDOWN	0.173781	0.749387	0	23/43
EN2	MA0642.1	IVP@FGO	IVP@FGO:UP:sigUP	0.189165	0.743462	0	16/29
HNF1A	MA0046.2	IVP@FGO	IVP@FGO:LS:sigDOWN	0.172602	0.743044	0	29/71
FOXN3	MA1489.1	IVP@FGO	IVP@FGO:DN:sigDOWN	0.243055	0.742462	0	6/43
Nfe2l2	MA0150.2	IVP@FGO	IVP@FGO:UP:sigDOWN	0.186701	0.742264	0	22/52
MZF1	MA0056.2	IVP@FGO	IVP@FGO:LS:sigDOWN	0.102616	0.741922	0	52/71
RORB	MA1150.1	IVP@FGO	IVP@FGO:DN:sigDOWN	0.161444	0.741824	0	25/43
SP2	MA0516.2	IVP@FGO	IVP@FGO:UP:sigUP	0.181487	0.741702	0	17/29
TBX1	MA0805.1	IVP@FGO	IVP@FGO:LS:sigDOWN	0.11947	0.741167	0	46/71
MYF5	MA1641.1	IVP@FGO	IVP@FGO:DN:sigUP	0.154423	0.739666	0	21/30
FOXN3	MA1489.1	IVP@FGO	IVP@FGO:LS:sigDOWN	0.245085	0.739339	0	9/71
TCF7L2	MA0523.1	IVP@FGO	IVP@FGO:DN:sigDOWN	0.124702	0.738138	0	32/43
Rxra	MA0512.2	IVP@FGO	IVP@FGO:LS:sigDOWN	0.242066	0.738006	0	10/71
Mecom	MA0029.1	IVP@FGO	IVP@FGO:UP:sigDOWN	0.180452	0.736217	0	23/52
GLI3	MA1491.1	IVP@FGO	IVP@FGO:UP:sigDOWN	0.180373	0.736217	0	23/52
GLI2	MA0734.2	IVP@FGO	IVP@FGO:UP:sigDOWN	0.212267	0.736186	0	16/52
FOSB::JUNB(var.2)	MA1136.1	IVP@FGO	IVP@FGO:LS:sigUP	0.176938	0.735866	0	32/114
ZNF317	MA1593.1	IVP@FGO	IVP@FGO:UP:sigUP	0.124671	0.733744	0	24/29
GABPA	MA0062.3	IVP@FGO	IVP@FGO:UP:sigDOWN	0.0764454	0.73345	0	47/52
Msx3	MA0709.1	IVP@FGO	IVP@FGO:UP:sigUP	0.1244	0.732463	0	24/29
FOS::JUNB	MA1134.1	IVP@FGO	IVP@FGO:LS:sigUP	0.135029	0.731771	0	50/114
Pparg::Rxra	MA0065.2	IVP@FGO	IVP@FGO:UP:sigUP	0.115195	0.73173	0	25/29
FOXG1	MA0613.1	IVP@FGO	IVP@FGO:DN:sigUP	0.18081	0.730839	0	17/30
EGR4	MA0733.1	IVP@FGO	IVP@FGO:LS:sigDOWN	0.111904	0.730835	0	48/71
EGR4	MA0733.1	IVP@FGO	IVP@FGO:UP:sigDOWN	0.136664	0.730495	0	33/52
POU6F2	MA0793.1	IVP@FGO	IVP@FGO:LS:sigUP	0.100361	0.729758	0	70/114
PPARD	MA1550.1	IVP@FGO	IVP@FGO:LS:sigDOWN	0.213429	0.72933	0	17/71
ZKSCAN1	MA1585.1	IVP@FGO	IVP@FGO:LS:sigUP	0.132346	0.728041	0	51/114
Alx4	MA0853.1	IVP@FGO	IVP@FGO:UP:sigUP	0.204819	0.727993	0	13/29
SMAD3	MA0795.1	IVP@FGO	IVP@FGO:LS:sigDOWN	0.224566	0.727285	0	14/71
RORB	MA1150.1	IVP@FGO	IVP@FGO:UP:sigUP	0.163012	0.727191	0	19/29
SIX1	MA1118.1	IVP@FGO	IVP@FGO:LS:sigDOWN	0.133886	0.727133	0	40/71
TFAP2B(var.3)	MA0813.1	IVP@FGO	IVP@FGO:LS:sigDOWN	0.139675	0.726918	0	38/71
IRF6	MA1509.1	IVP@FGO	IVP@FGO:LS:sigUP	0.216616	0.72643	0	18/114
Mlxip	MA0622.1	IVP@FGO	IVP@FGO:LS:sigDOWN	0.157898	0.72564	0	32/71
GMEB2	MA0862.1	IVP@FGO	IVP@FGO:UP:sigUP	0.231586	0.725545	0	5/29
ZKSCAN5	MA1652.1	IVP@FGO	IVP@FGO:UP:sigUP	0.123027	0.72528	0	24/29
HOXB4	MA1499.1	IVP@FGO	IVP@FGO:UP:sigUP	0.114032	0.725098	0	25/29
Arnt	MA0004.1	IVP@FGO	IVP@FGO:LS:sigDOWN	0.157612	0.724828	0	32/71
IRF5	MA1420.1	IVP@FGO	IVP@FGO:DN:sigDOWN	0.207529	0.724694	0	15/43
PRRX1	MA0716.1	IVP@FGO	IVP@FGO:LS:sigUP	0.0843396	0.723413	0	80/114
NR1H2::RXRA	MA0115.1	IVP@FGO	IVP@FGO:LS:sigUP	0.238533	0.723292	0	11/114
Ascl2	MA0816.1	IVP@FGO	IVP@FGO:DN:sigUP	0.135428	0.722784	0	23/30
NEUROG1	MA0623.2	IVP@FGO	IVP@FGO:UP:sigDOWN	0.22508	0.72242	0	12/52
TBP	MA0108.2	IVP@FGO	IVP@FGO:DN:sigUP	0.164518	0.722106	0	19/30
SIX2	MA1119.1	IVP@FGO	IVP@FGO:LS:sigUP	0.0975724	0.722046	0	71/114
GATA2	MA0036.3	IVP@FGO	IVP@FGO:DN:sigDOWN	0.136466	0.721424	0	29/43
TWIST1	MA1123.2	IVP@FGO	IVP@FGO:DN:sigDOWN	0.110897	0.720704	0	34/43
NR2C2	MA0504.1	IVP@FGO	IVP@FGO:LS:sigUP	0.105039	0.720557	0	66/114
MEIS2	MA0774.1	IVP@FGO	IVP@FGO:LS:sigDOWN	0.0900862	0.716231	0	55/71
FOXK1	MA0852.2	IVP@FGO	IVP@FGO:LS:sigUP	0.0759058	0.715086	0	85/114
E2F6	MA0471.2	IVP@FGO	IVP@FGO:DN:sigUP	0.0895956	0.713263	0	28/30
STAT3	MA0144.2	IVP@FGO	IVP@FGO:LS:sigDOWN	0.0782071	0.711244	0	59/71
OSR2	MA1646.1	IVP@FGO	IVP@FGO:LS:sigUP	0.0591213	0.709741	0	96/114
ZNF682	MA1599.1	IVP@FGO	IVP@FGO:UP:sigUP	0.192604	0.709673	0	14/29
NR5A1	MA1540.1	IVP@FGO	IVP@FGO:UP:sigUP	0.128227	0.709577	0	23/29
FOSL1	MA0477.2	IVP@FGO	IVP@FGO:LS:sigUP	0.122634	0.709273	0	54/114
FOXH1	MA0479.1	IVP@FGO	IVP@FGO:UP:sigUP	0.150923	0.708549	0	20/29
HIC2	MA0738.1	IVP@FGO	IVP@FGO:UP:sigUP	0.150907	0.708549	0	20/29
POU2F2	MA0507.1	IVP@FGO	IVP@FGO:UP:sigDOWN	0.143413	0.70766	0	30/52
UNCX	MA0721.1	IVP@FGO	IVP@FGO:DN:sigDOWN	0.181942	0.707438	0	19/43
MYCN	MA0104.4	IVP@FGO	IVP@FGO:LS:sigDOWN	0.149702	0.706569	0	33/71
ZNF282	MA1154.1	IVP@FGO	IVP@FGO:UP:sigUP	0.225169	0.7054	0	5/29
Ptf1a(var.3)	MA1620.1	IVP@FGO	IVP@FGO:UP:sigDOWN	0.0909149	0.702796	0	43/52
HINFP	MA0131.2	IVP@FGO	IVP@FGO:UP:sigDOWN	0.191692	0.701218	0	18/52
ETV5	MA0765.2	IVP@FGO	IVP@FGO:UP:sigUP	0.156245	0.70116	0	19/29
Znf423	MA0116.1	IVP@FGO	IVP@FGO:DN:sigDOWN	0.184808	0.701003	0	18/43
PAX3(var.2)	MA1546.1	IVP@FGO	IVP@FGO:UP:sigDOWN	0.224741	0.700896	0	10/52
NFE2L1	MA0089.2	IVP@FGO	IVP@FGO:UP:sigUP	0.207819	0.700752	0	11/29
E2F8	MA0865.1	IVP@FGO	IVP@FGO:DN:sigUP	0.216885	0.697671	0	4/30
Rarb	MA0857.1	IVP@FGO	IVP@FGO:UP:sigDOWN	0.205472	0.69755	0	3/52
Stat6	MA0520.1	IVP@FGO	IVP@FGO:UP:sigUP	0.133472	0.697484	0	22/29
NFATC3	MA0625.1	IVP@FGO	IVP@FGO:UP:sigDOWN	0.0900743	0.697112	0	43/52
POU5F1	MA1115.1	IVP@FGO	IVP@FGO:LS:sigUP	0.0664258	0.696637	0	90/114
TAL1::TCF3	MA0091.1	IVP@FGO	IVP@FGO:UP:sigUP	0.16193	0.696602	0	18/29
TFAP4(var.2)	MA1570.1	IVP@FGO	IVP@FGO:LS:sigUP	0.0860959	0.696537	0	76/114
Rarb	MA0857.1	IVP@FGO	IVP@FGO:UP:sigUP	0.17983	0.695668	0	2/29
NFE2	MA0841.1	IVP@FGO	IVP@FGO:UP:sigDOWN	0.227998	0.694784	0	6/52
TCF21(var.2)	MA1568.1	IVP@FGO	IVP@FGO:DN:sigDOWN	0.182651	0.694112	0	18/43
ZNF382	MA1594.1	IVP@FGO	IVP@FGO:LS:sigDOWN	0.226011	0.693752	0	5/71
FOS::JUND	MA1141.1	IVP@FGO	IVP@FGO:LS:sigUP	0.115879	0.693595	0	56/114
Isl1	MA1608.1	IVP@FGO	IVP@FGO:UP:sigUP	0.167757	0.69305	0	17/29
Hand1::Tcf3	MA0092.1	IVP@FGO	IVP@FGO:LS:sigDOWN	0.0784792	0.692465	0	58/71
CEBPD	MA0836.2	IVP@FGO	IVP@FGO:LS:sigUP	0.10744	0.691995	0	61/114
Hmx3	MA0898.1	IVP@FGO	IVP@FGO:LS:sigUP	0.102846	0.691983	0	64/114
NRL	MA0842.2	IVP@FGO	IVP@FGO:UP:sigDOWN	0.183946	0.69081	0	19/52
SREBF2(var.2)	MA0828.1	IVP@FGO	IVP@FGO:LS:sigUP	0.197128	0.690006	0	20/114
Sox3	MA0514.1	IVP@FGO	IVP@FGO:UP:sigUP	0.0615637	0.689093	0	29/29
TEAD3	MA0808.1	IVP@FGO	IVP@FGO:DN:sigUP	0.135178	0.688707	0	22/30
IRF8	MA0652.1	IVP@FGO	IVP@FGO:DN:sigDOWN	0.178618	0.688635	0	2/43
HOXB2	MA0902.2	IVP@FGO	IVP@FGO:UP:sigUP	0.145936	0.688476	0	20/29
RORA	MA0071.1	IVP@FGO	IVP@FGO:LS:sigUP	0.0820003	0.688087	0	78/114
TBP	MA0108.2	IVP@FGO	IVP@FGO:DN:sigDOWN	0.147157	0.686348	0	25/43
JUN	MA0488.1	IVP@FGO	IVP@FGO:UP:sigUP	0.185011	0.685749	0	14/29
SOX12	MA1561.1	IVP@FGO	IVP@FGO:DN:sigDOWN	0.184268	0.684231	0	17/43
Rarb	MA0857.1	IVP@FGO	IVP@FGO:DN:sigUP	0.17732	0.683899	0	2/30
GLIS2	MA0736.1	IVP@FGO	IVP@FGO:LS:sigUP	0.18546	0.682672	0	23/114
IRF9	MA0653.1	IVP@FGO	IVP@FGO:DN:sigDOWN	0.176454	0.678935	0	2/43
ATF2	MA1632.1	IVP@FGO	IVP@FGO:UP:sigUP	0.176418	0.67828	0	15/29
SPDEF	MA0686.1	IVP@FGO	IVP@FGO:UP:sigUP	0.213238	0.676889	0	8/29
ISL2	MA0914.1	IVP@FGO	IVP@FGO:UP:sigDOWN	0.135649	0.676552	0	30/52
RARG(var.3)	MA1553.1	IVP@FGO	IVP@FGO:UP:sigUP	0.215642	0.675924	0	7/29
RFX5	MA0510.2	IVP@FGO	IVP@FGO:DN:sigUP	0.215281	0.675691	0	5/30
NR2F1(var.2)	MA1537.1	IVP@FGO	IVP@FGO:LS:sigDOWN	0.190218	0.67423	0	18/71
Plagl1	MA1615.1	IVP@FGO	IVP@FGO:LS:sigDOWN	0.0705177	0.674107	0	60/71
BACH1	MA1633.1	IVP@FGO	IVP@FGO:LS:sigDOWN	0.119136	0.674042	0	41/71
IRF6	MA1509.1	IVP@FGO	IVP@FGO:UP:sigDOWN	0.217389	0.673924	0	9/52
NFAT5	MA0606.1	IVP@FGO	IVP@FGO:UP:sigDOWN	0.0691734	0.672461	0	47/52
FOXF2	MA0030.1	IVP@FGO	IVP@FGO:DN:sigUP	0.163776	0.671904	0	17/30
OSR1	MA1542.1	IVP@FGO	IVP@FGO:UP:sigUP	0.161542	0.671466	0	17/29
NFIX	MA0671.1	IVP@FGO	IVP@FGO:LS:sigDOWN	0.100573	0.670765	0	48/71
SNAI3	MA1559.1	IVP@FGO	IVP@FGO:DN:sigDOWN	0.106569	0.670718	0	33/43
FOSL2::JUND	MA1144.1	IVP@FGO	IVP@FGO:LS:sigUP	0.112406	0.670248	0	55/114
SP3	MA0746.2	IVP@FGO	IVP@FGO:DN:sigUP	0.10092	0.667085	0	26/30
BHLHE41	MA0636.1	IVP@FGO	IVP@FGO:UP:sigUP	0.195597	0.666398	0	3/29
NKX2-5	MA0063.2	IVP@FGO	IVP@FGO:LS:sigUP	0.0976285	0.665098	0	64/114
Nr2f6(var.2)	MA0728.1	IVP@FGO	IVP@FGO:UP:sigUP	0.211363	0.665039	0	5/29
EOMES	MA0800.1	IVP@FGO	IVP@FGO:DN:sigDOWN	0.141297	0.664472	0	25/43
Ptf1a(var.2)	MA1619.1	IVP@FGO	IVP@FGO:DN:sigUP	0.122382	0.663127	0	23/30
MAFK	MA0496.3	IVP@FGO	IVP@FGO:DN:sigUP	0.142258	0.662942	0	20/30
NR6A1	MA1541.1	IVP@FGO	IVP@FGO:LS:sigUP	0.102669	0.660658	0	60/114
PRDM1	MA0508.3	IVP@FGO	IVP@FGO:LS:sigDOWN	0.0660896	0.660483	0	61/71
VENTX	MA0724.1	IVP@FGO	IVP@FGO:UP:sigDOWN	0.150046	0.659908	0	25/52
SMAD5	MA1557.1	IVP@FGO	IVP@FGO:LS:sigDOWN	0.188142	0.657902	0	17/71
Sox17	MA0078.1	IVP@FGO	IVP@FGO:DN:sigUP	0.121178	0.657707	0	23/30
NR4A1	MA1112.2	IVP@FGO	IVP@FGO:DN:sigUP	0.121208	0.657707	0	23/30
NR2C1	MA1535.1	IVP@FGO	IVP@FGO:UP:sigDOWN	0.0673263	0.657331	0	47/52
POU5F1B	MA0792.1	IVP@FGO	IVP@FGO:UP:sigDOWN	0.105799	0.657226	0	37/52
BHLHE22(var.2)	MA1635.1	IVP@FGO	IVP@FGO:UP:sigUP	0.117019	0.656413	0	23/29
TCFL5	MA0632.2	IVP@FGO	IVP@FGO:DN:sigDOWN	0.147913	0.656064	0	23/43
TEF	MA0843.1	IVP@FGO	IVP@FGO:LS:sigDOWN	0.207667	0.654846	0	11/71
PBX1	MA0070.1	IVP@FGO	IVP@FGO:LS:sigDOWN	0.141372	0.654511	0	31/71
HOXD11	MA0908.1	IVP@FGO	IVP@FGO:DN:sigUP	0.170401	0.654479	0	15/30
NEUROD1	MA1109.1	IVP@FGO	IVP@FGO:DN:sigDOWN	0.107717	0.653808	0	32/43
NR2C2	MA0504.1	IVP@FGO	IVP@FGO:LS:sigDOWN	0.0973108	0.653563	0	48/71
FOXD1	MA0031.1	IVP@FGO	IVP@FGO:DN:sigUP	0.19225	0.653339	0	11/30
DMRT3	MA0610.1	IVP@FGO	IVP@FGO:UP:sigDOWN	0.119017	0.653232	0	33/52
SOX18	MA1563.1	IVP@FGO	IVP@FGO:LS:sigDOWN	0.165625	0.652904	0	23/71
POU5F1	MA1115.1	IVP@FGO	IVP@FGO:UP:sigDOWN	0.0976963	0.652225	0	39/52
TBX18	MA1565.1	IVP@FGO	IVP@FGO:UP:sigUP	0.123011	0.651542	0	22/29
FOSL2	MA0478.1	IVP@FGO	IVP@FGO:LS:sigUP	0.0977525	0.651183	0	62/114
PKNOX2	MA0783.1	IVP@FGO	IVP@FGO:DN:sigDOWN	0.208563	0.650969	0	5/43
Dlx1	MA0879.1	IVP@FGO	IVP@FGO:DN:sigUP	0.191375	0.650876	0	11/30
ZNF684	MA1600.1	IVP@FGO	IVP@FGO:DN:sigDOWN	0.198978	0.650059	0	11/43
DRGX	MA1481.1	IVP@FGO	IVP@FGO:UP:sigUP	0.115625	0.649875	0	23/29
NFIC	MA0161.2	IVP@FGO	IVP@FGO:LS:sigDOWN	0.131408	0.648562	0	34/71
NFIL3	MA0025.2	IVP@FGO	IVP@FGO:UP:sigUP	0.142106	0.648294	0	19/29
CEBPG	MA0838.1	IVP@FGO	IVP@FGO:DN:sigDOWN	0.209746	0.647903	0	6/43
MAZ	MA1522.1	IVP@FGO	IVP@FGO:DN:sigDOWN	0.0831137	0.647552	0	37/43
MNT	MA0825.1	IVP@FGO	IVP@FGO:LS:sigDOWN	0.138851	0.645406	0	31/71
TBX21	MA0690.1	IVP@FGO	IVP@FGO:LS:sigDOWN	0.122631	0.645099	0	37/71
Esrrg	MA0643.1	IVP@FGO	IVP@FGO:UP:sigDOWN	0.120359	0.643962	0	32/52
EGR4	MA0733.1	IVP@FGO	IVP@FGO:DN:sigUP	0.130991	0.643927	0	21/30
KLF5	MA0599.1	IVP@FGO	IVP@FGO:DN:sigDOWN	0.041886	0.643898	0	43/43
Dlx4	MA0881.1	IVP@FGO	IVP@FGO:DN:sigUP	0.143096	0.643041	0	19/30
EHF	MA0598.3	IVP@FGO	IVP@FGO:LS:sigDOWN	0.0611392	0.642672	0	62/71
FOSB::JUNB	MA1135.1	IVP@FGO	IVP@FGO:LS:sigUP	0.10474	0.642637	0	56/114
Bhlha15	MA0607.1	IVP@FGO	IVP@FGO:DN:sigUP	0.117726	0.64241	0	23/30
JDP2(var.2)	MA0656.1	IVP@FGO	IVP@FGO:DN:sigUP	0.1991	0.642205	0	4/30
ZNF449	MA1656.1	IVP@FGO	IVP@FGO:DN:sigUP	0.117671	0.642077	0	23/30
HES2	MA0616.2	IVP@FGO	IVP@FGO:LS:sigUP	0.135547	0.641878	0	38/114
NOTO	MA0710.1	IVP@FGO	IVP@FGO:DN:sigUP	0.142767	0.641664	0	19/30
Stat4	MA0518.1	IVP@FGO	IVP@FGO:LS:sigDOWN	0.0760334	0.641197	0	56/71
SOX18	MA1563.1	IVP@FGO	IVP@FGO:UP:sigDOWN	0.17109	0.640913	0	18/52
THAP11	MA1573.1	IVP@FGO	IVP@FGO:DN:sigUP	0.200293	0.640373	0	8/30
CENPB	MA0637.1	IVP@FGO	IVP@FGO:DN:sigUP	0.203529	0.638844	0	6/30
MZF1(var.2)	MA0057.1	IVP@FGO	IVP@FGO:LS:sigUP	0.0643396	0.63808	0	86/114
TFDP1	MA1122.1	IVP@FGO	IVP@FGO:DN:sigDOWN	0.117242	0.637717	0	29/43
Nr2e3	MA0164.1	IVP@FGO	IVP@FGO:LS:sigDOWN	0.108325	0.637501	0	42/71
PPARA::RXRA	MA1148.1	IVP@FGO	IVP@FGO:DN:sigUP	0.129329	0.637404	0	21/30
LBX2	MA0699.1	IVP@FGO	IVP@FGO:DN:sigDOWN	0.168245	0.636418	0	17/43
HOXD3	MA0912.2	IVP@FGO	IVP@FGO:LS:sigDOWN	0.133174	0.635525	0	32/71
IRF2	MA0051.1	IVP@FGO	IVP@FGO:UP:sigDOWN	0.161378	0.635262	0	20/52
PPARG	MA0066.1	IVP@FGO	IVP@FGO:LS:sigUP	0.155584	0.634998	0	28/114
Dlx4	MA0881.1	IVP@FGO	IVP@FGO:LS:sigUP	0.0761417	0.63472	0	76/114
HESX1	MA0894.1	IVP@FGO	IVP@FGO:DN:sigUP	0.134682	0.634354	0	20/30
ELK1	MA0028.2	IVP@FGO	IVP@FGO:UP:sigUP	0.193599	0.633969	0	9/29
HOXB13	MA0901.2	IVP@FGO	IVP@FGO:DN:sigDOWN	0.103516	0.633764	0	32/43
SREBF2	MA0596.1	IVP@FGO	IVP@FGO:LS:sigDOWN	0.109769	0.633559	0	41/71
ESX1	MA0644.1	IVP@FGO	IVP@FGO:UP:sigUP	0.150138	0.633122	0	17/29
REL	MA0101.1	IVP@FGO	IVP@FGO:UP:sigDOWN	0.117507	0.63259	0	32/52
TBX18	MA1565.1	IVP@FGO	IVP@FGO:LS:sigDOWN	0.0770153	0.632081	0	55/71
FOXB1	MA0845.1	IVP@FGO	IVP@FGO:DN:sigDOWN	0.111591	0.631859	0	30/43
PHOX2A	MA0713.1	IVP@FGO	IVP@FGO:UP:sigUP	0.124759	0.630667	0	21/29
RARB(var.3)	MA1552.1	IVP@FGO	IVP@FGO:UP:sigDOWN	0.190597	0.630129	0	12/52
NFKB2	MA0778.1	IVP@FGO	IVP@FGO:LS:sigDOWN	0.180949	0.629378	0	16/71
ZNF274	MA1592.1	IVP@FGO	IVP@FGO:DN:sigUP	0.188136	0.629227	0	10/30
SCRT1	MA0743.2	IVP@FGO	IVP@FGO:DN:sigDOWN	0.135585	0.628188	0	24/43
PAX6	MA0069.1	IVP@FGO	IVP@FGO:LS:sigDOWN	0.160308	0.627874	0	22/71
FOXO3	MA0157.2	IVP@FGO	IVP@FGO:DN:sigDOWN	0.156487	0.62743	0	19/43
FOXP2	MA0593.1	IVP@FGO	IVP@FGO:DN:sigDOWN	0.102262	0.627355	0	32/43
GRHL1	MA0647.1	IVP@FGO	IVP@FGO:LS:sigUP	0.133139	0.626525	0	37/114
Gmeb1	MA0615.1	IVP@FGO	IVP@FGO:LS:sigDOWN	0.199046	0.626305	0	10/71
Arid5a	MA0602.1	IVP@FGO	IVP@FGO:DN:sigDOWN	0.147407	0.625648	0	21/43
TBX19	MA0804.1	IVP@FGO	IVP@FGO:UP:sigDOWN	0.198444	0.625375	0	9/52
Alx4	MA0853.1	IVP@FGO	IVP@FGO:LS:sigUP	0.126906	0.625319	0	40/114
REST	MA0138.2	IVP@FGO	IVP@FGO:LS:sigUP	0.176236	0.624951	0	19/114
PITX2	MA1547.1	IVP@FGO	IVP@FGO:DN:sigUP	0.113763	0.624737	0	23/30
RAX2	MA0717.1	IVP@FGO	IVP@FGO:DN:sigDOWN	0.159753	0.624379	0	18/43
KLF17	MA1514.1	IVP@FGO	IVP@FGO:LS:sigUP	0.0935381	0.62432	0	61/114
TEF	MA0843.1	IVP@FGO	IVP@FGO:UP:sigUP	0.193481	0.623706	0	8/29
Zic2	MA1629.1	IVP@FGO	IVP@FGO:DN:sigUP	0.100144	0.622967	0	25/30
PPARA::RXRA	MA1148.1	IVP@FGO	IVP@FGO:LS:sigDOWN	0.0911692	0.622797	0	48/71
HSF4	MA0771.1	IVP@FGO	IVP@FGO:DN:sigDOWN	0.146431	0.622626	0	21/43
MAF::NFE2	MA0501.1	IVP@FGO	IVP@FGO:UP:sigDOWN	0.176301	0.622606	0	15/52
MLX	MA0663.1	IVP@FGO	IVP@FGO:LS:sigUP	0.177996	0.622406	0	18/114
SREBF1(var.2)	MA0829.2	IVP@FGO	IVP@FGO:UP:sigDOWN	0.157011	0.622089	0	20/52
SOX10	MA0442.2	IVP@FGO	IVP@FGO:LS:sigDOWN	0.0559739	0.621373	0	63/71
PAX3(var.2)	MA1546.1	IVP@FGO	IVP@FGO:DN:sigUP	0.196837	0.62104	0	6/30
EGR2	MA0472.2	IVP@FGO	IVP@FGO:LS:sigUP	0.143775	0.620436	0	31/114
TP73	MA0861.1	IVP@FGO	IVP@FGO:LS:sigUP	0.174173	0.619944	0	19/114
ZKSCAN1	MA1585.1	IVP@FGO	IVP@FGO:UP:sigUP	0.163274	0.619857	0	14/29
TFEB	MA0692.1	IVP@FGO	IVP@FGO:UP:sigUP	0.162857	0.618626	0	14/29
BHLHE40	MA0464.2	IVP@FGO	IVP@FGO:LS:sigDOWN	0.166345	0.617711	0	19/71
Isl1	MA1608.1	IVP@FGO	IVP@FGO:LS:sigUP	0.0976729	0.617641	0	57/114
Arid3a	MA0151.1	IVP@FGO	IVP@FGO:DN:sigUP	0.0844063	0.616952	0	27/30
HOXA4	MA1496.1	IVP@FGO	IVP@FGO:LS:sigDOWN	0.127836	0.616434	0	32/71
Bhlha15	MA0607.1	IVP@FGO	IVP@FGO:LS:sigUP	0.0624141	0.616051	0	85/114
PPARD	MA1550.1	IVP@FGO	IVP@FGO:UP:sigUP	0.193246	0.616004	0	7/29
TFAP2C(var.3)	MA0815.1	IVP@FGO	IVP@FGO:DN:sigUP	0.157457	0.614972	0	15/30
ELF4	MA0641.1	IVP@FGO	IVP@FGO:UP:sigUP	0.186068	0.614285	0	9/29
HIF1A	MA1106.1	IVP@FGO	IVP@FGO:UP:sigUP	0.18181	0.614097	0	10/29
USF1	MA0093.3	IVP@FGO	IVP@FGO:UP:sigUP	0.155588	0.61339	0	15/29
HES6	MA1493.1	IVP@FGO	IVP@FGO:UP:sigDOWN	0.176442	0.613084	0	14/52
Rhox11	MA0629.1	IVP@FGO	IVP@FGO:UP:sigUP	0.143963	0.612782	0	17/29
KLF17	MA1514.1	IVP@FGO	IVP@FGO:UP:sigDOWN	0.112491	0.6123	0	32/52
MAZ	MA1522.1	IVP@FGO	IVP@FGO:LS:sigUP	0.0688357	0.611941	0	79/114
KLF16	MA0741.1	IVP@FGO	IVP@FGO:LS:sigUP	0.0498865	0.610923	0	95/114
HOXA1	MA1495.1	IVP@FGO	IVP@FGO:DN:sigUP	0.181168	0.610561	0	10/30
RFX7	MA1554.1	IVP@FGO	IVP@FGO:LS:sigUP	0.100234	0.610442	0	54/114
SNAI1	MA1558.1	IVP@FGO	IVP@FGO:LS:sigDOWN	0.0597069	0.610336	0	61/71
ISX	MA0654.1	IVP@FGO	IVP@FGO:UP:sigUP	0.100177	0.609779	0	24/29
LBX2	MA0699.1	IVP@FGO	IVP@FGO:DN:sigUP	0.165765	0.608182	0	13/30
SREBF2	MA0596.1	IVP@FGO	IVP@FGO:LS:sigUP	0.0912648	0.607427	0	60/114
KLF9	MA1107.2	IVP@FGO	IVP@FGO:DN:sigUP	0.065038	0.606109	0	29/30
LBX1	MA0618.1	IVP@FGO	IVP@FGO:LS:sigUP	0.0736441	0.605646	0	74/114
Esrrg	MA0643.1	IVP@FGO	IVP@FGO:UP:sigUP	0.136036	0.605431	0	18/29
NR2F1(var.2)	MA1537.1	IVP@FGO	IVP@FGO:UP:sigUP	0.188967	0.604844	0	7/29
OSR2	MA1646.1	IVP@FGO	IVP@FGO:LS:sigDOWN	0.0589103	0.604807	0	61/71
ELF2	MA1483.1	IVP@FGO	IVP@FGO:UP:sigUP	0.182195	0.604011	0	9/29
ZNF24	MA1124.1	IVP@FGO	IVP@FGO:LS:sigDOWN	0.137292	0.603957	0	27/71
RORC	MA1151.1	IVP@FGO	IVP@FGO:LS:sigDOWN	0.102718	0.603717	0	41/71
IRF3	MA1418.1	IVP@FGO	IVP@FGO:DN:sigUP	0.189568	0.603708	0	5/30
ZIC3	MA0697.1	IVP@FGO	IVP@FGO:DN:sigDOWN	0.156455	0.603056	0	17/43
NKX2-2	MA1645.1	IVP@FGO	IVP@FGO:DN:sigUP	0.108566	0.602341	0	23/30
SOX9	MA0077.1	IVP@FGO	IVP@FGO:LS:sigDOWN	0.109163	0.602257	0	38/71
ESRRA	MA0592.3	IVP@FGO	IVP@FGO:DN:sigDOWN	0.100794	0.602179	0	31/43
ASCL1(var.2)	MA1631.1	IVP@FGO	IVP@FGO:DN:sigUP	0.0891339	0.601613	0	26/30
NKX2-5	MA0063.2	IVP@FGO	IVP@FGO:UP:sigUP	0.134881	0.601354	0	18/29
POU2F3	MA0627.2	IVP@FGO	IVP@FGO:DN:sigUP	0.131218	0.601222	0	19/30
DBP	MA0639.1	IVP@FGO	IVP@FGO:DN:sigUP	0.1872	0.599849	0	7/30
RFX3	MA0798.2	IVP@FGO	IVP@FGO:DN:sigUP	0.146642	0.598473	0	16/30
JDP2(var.2)	MA0656.1	IVP@FGO	IVP@FGO:UP:sigDOWN	0.191238	0.598151	0	6/52
FOSL2::JUND(var.2)	MA1145.1	IVP@FGO	IVP@FGO:DN:sigDOWN	0.170927	0.597892	0	13/43
POU4F2	MA0683.1	IVP@FGO	IVP@FGO:UP:sigUP	0.179519	0.597383	0	9/29
RXRG	MA0856.1	IVP@FGO	IVP@FGO:DN:sigUP	0.183608	0.597213	0	4/30
Rxra	MA0512.2	IVP@FGO	IVP@FGO:LS:sigUP	0.181915	0.596937	0	13/114
SREBF1	MA0595.1	IVP@FGO	IVP@FGO:DN:sigDOWN	0.122598	0.596758	0	25/43
HLF	MA0043.3	IVP@FGO	IVP@FGO:DN:sigDOWN	0.166237	0.596316	0	14/43
TFAP2C(var.2)	MA0814.2	IVP@FGO	IVP@FGO:UP:sigDOWN	0.0835801	0.595903	0	40/52
ZNF282	MA1154.1	IVP@FGO	IVP@FGO:UP:sigDOWN	0.188371	0.595511	0	8/52
GLIS3	MA0737.1	IVP@FGO	IVP@FGO:LS:sigDOWN	0.191396	0.595315	0	7/71
HEY1	MA0823.1	IVP@FGO	IVP@FGO:LS:sigUP	0.127246	0.594788	0	35/114
FOXE1	MA1487.1	IVP@FGO	IVP@FGO:LS:sigUP	0.0897592	0.594612	0	59/114
SREBF2(var.2)	MA0828.1	IVP@FGO	IVP@FGO:UP:sigDOWN	0.182684	0.594175	0	10/52
RXRG(var.2)	MA1556.1	IVP@FGO	IVP@FGO:UP:sigUP	0.185733	0.594142	0	5/29
ATF7	MA0834.1	IVP@FGO	IVP@FGO:UP:sigUP	0.173882	0.593445	0	3/29
Hic1	MA0739.1	IVP@FGO	IVP@FGO:UP:sigUP	0.1154	0.593422	0	21/29
Nkx3-2	MA0122.3	IVP@FGO	IVP@FGO:DN:sigUP	0.134289	0.593121	0	18/30
PROX1	MA0794.1	IVP@FGO	IVP@FGO:LS:sigUP	0.174505	0.593027	0	15/114
RELA	MA0107.1	IVP@FGO	IVP@FGO:DN:sigUP	0.144887	0.592953	0	16/30
KLF14	MA0740.1	IVP@FGO	IVP@FGO:LS:sigUP	0.0998586	0.591182	0	51/114
EHF	MA0598.3	IVP@FGO	IVP@FGO:UP:sigUP	0.0822373	0.590539	0	26/29
GLIS3	MA0737.1	IVP@FGO	IVP@FGO:UP:sigDOWN	0.186902	0.590329	0	5/52
Bhlha15	MA0607.1	IVP@FGO	IVP@FGO:LS:sigDOWN	0.0742773	0.590235	0	53/71
RARA	MA0729.1	IVP@FGO	IVP@FGO:UP:sigDOWN	0.155535	0.589249	0	2/52
RUNX2	MA0511.2	IVP@FGO	IVP@FGO:DN:sigDOWN	0.127997	0.588857	0	23/43
CUX1	MA0754.1	IVP@FGO	IVP@FGO:DN:sigDOWN	0.167168	0.588359	0	13/43
MSC	MA0665.1	IVP@FGO	IVP@FGO:LS:sigDOWN	0.107747	0.588223	0	37/71
ATF3	MA0605.2	IVP@FGO	IVP@FGO:UP:sigDOWN	0.187077	0.587377	0	6/52
CDX2	MA0465.2	IVP@FGO	IVP@FGO:DN:sigDOWN	0.104956	0.587107	0	29/43
ZNF410	MA0752.1	IVP@FGO	IVP@FGO:UP:sigDOWN	0.154798	0.586913	0	2/52
ZNF274	MA1592.1	IVP@FGO	IVP@FGO:UP:sigUP	0.171268	0.586675	0	10/29
ARGFX	MA1463.1	IVP@FGO	IVP@FGO:DN:sigUP	0.147755	0.586091	0	15/30
NR4A2	MA0160.1	IVP@FGO	IVP@FGO:UP:sigDOWN	0.0815494	0.585327	0	40/52
GATA6	MA1104.2	IVP@FGO	IVP@FGO:UP:sigDOWN	0.0966018	0.585262	0	35/52
MEIS1	MA0498.2	IVP@FGO	IVP@FGO:LS:sigDOWN	0.0939319	0.585107	0	43/71
ELF5	MA0136.2	IVP@FGO	IVP@FGO:LS:sigUP	0.0502606	0.584286	0	92/114
ESR1	MA0112.3	IVP@FGO	IVP@FGO:LS:sigUP	0.18847	0.584118	0	6/114
ZNF75D	MA1601.1	IVP@FGO	IVP@FGO:UP:sigDOWN	0.0749259	0.583186	0	42/52
NFIX(var.2)	MA1528.1	IVP@FGO	IVP@FGO:LS:sigUP	0.127217	0.582833	0	33/114
NKX2-5	MA0063.2	IVP@FGO	IVP@FGO:DN:sigUP	0.136357	0.582827	0	17/30
ONECUT2	MA0756.1	IVP@FGO	IVP@FGO:LS:sigDOWN	0.152948	0.582229	0	19/71
Hmx1	MA0896.1	IVP@FGO	IVP@FGO:DN:sigUP	0.156179	0.581945	0	13/30
DUXA	MA0884.1	IVP@FGO	IVP@FGO:LS:sigUP	0.0869172	0.581941	0	59/114
MYF5	MA1641.1	IVP@FGO	IVP@FGO:UP:sigUP	0.128921	0.581434	0	18/29
RUNX2	MA0511.2	IVP@FGO	IVP@FGO:LS:sigDOWN	0.105903	0.581356	0	37/71
ETV1	MA0761.2	IVP@FGO	IVP@FGO:LS:sigUP	0.0406647	0.581311	0	100/114
POU4F3	MA0791.1	IVP@FGO	IVP@FGO:UP:sigDOWN	0.10754	0.581134	0	31/52
ZBTB6	MA1581.1	IVP@FGO	IVP@FGO:LS:sigUP	0.0658814	0.580497	0	77/114
HOXB6	MA1500.1	IVP@FGO	IVP@FGO:UP:sigUP	0.128642	0.580348	0	18/29
EVX1	MA0887.1	IVP@FGO	IVP@FGO:DN:sigUP	0.169309	0.580084	0	10/30
FOXK1	MA0852.2	IVP@FGO	IVP@FGO:LS:sigDOWN	0.0841014	0.577721	0	47/71
LHX9	MA0701.2	IVP@FGO	IVP@FGO:LS:sigUP	0.08459	0.577039	0	60/114
LEF1	MA0768.1	IVP@FGO	IVP@FGO:LS:sigUP	0.0989858	0.576715	0	49/114
ZSCAN4	MA1155.1	IVP@FGO	IVP@FGO:LS:sigUP	0.153507	0.575204	0	20/114
PAX7	MA0680.1	IVP@FGO	IVP@FGO:UP:sigDOWN	0.18146	0.575114	0	7/52
FOXP1	MA0481.3	IVP@FGO	IVP@FGO:UP:sigUP	0.0928124	0.574519	0	24/29
TCFL5	MA0632.2	IVP@FGO	IVP@FGO:LS:sigDOWN	0.113099	0.574447	0	33/71
FOXA1	MA0148.4	IVP@FGO	IVP@FGO:DN:sigDOWN	0.105428	0.574408	0	28/43
Znf281	MA1630.1	IVP@FGO	IVP@FGO:DN:sigDOWN	0.086881	0.57347	0	33/43
Ptf1a(var.2)	MA1619.1	IVP@FGO	IVP@FGO:UP:sigUP	0.115745	0.573344	0	20/29
Stat5b	MA1625.1	IVP@FGO	IVP@FGO:DN:sigUP	0.0960242	0.57315	0	24/30
RXRB(var.2)	MA1555.1	IVP@FGO	IVP@FGO:UP:sigUP	0.177002	0.571151	0	6/29
KLF17	MA1514.1	IVP@FGO	IVP@FGO:UP:sigUP	0.141042	0.57038	0	15/29
Ddit3::Cebpa	MA0019.1	IVP@FGO	IVP@FGO:LS:sigUP	0.0866441	0.569778	0	57/114
Nkx2-5(var.2)	MA0503.1	IVP@FGO	IVP@FGO:DN:sigUP	0.0894464	0.56974	0	25/30
FOSB::JUN	MA1127.1	IVP@FGO	IVP@FGO:DN:sigUP	0.169056	0.569714	0	9/30
FOXA3	MA1683.1	IVP@FGO	IVP@FGO:LS:sigDOWN	0.0842525	0.569148	0	46/71
ZIC1	MA0696.1	IVP@FGO	IVP@FGO:DN:sigDOWN	0.166776	0.568983	0	11/43
ARNT::HIF1A	MA0259.1	IVP@FGO	IVP@FGO:UP:sigDOWN	0.122167	0.568535	0	25/52
POU2F2	MA0507.1	IVP@FGO	IVP@FGO:LS:sigDOWN	0.106638	0.567883	0	35/71
STAT1::STAT2	MA0517.1	IVP@FGO	IVP@FGO:LS:sigUP	0.0512958	0.567796	0	89/114
TBX6	MA1567.1	IVP@FGO	IVP@FGO:LS:sigDOWN	0.0835434	0.566412	0	46/71
Bach1::Mafk	MA0591.1	IVP@FGO	IVP@FGO:UP:sigUP	0.166682	0.564841	0	9/29
EBF3	MA1637.1	IVP@FGO	IVP@FGO:DN:sigUP	0.105103	0.564623	0	22/30
NFATC2	MA0152.1	IVP@FGO	IVP@FGO:DN:sigDOWN	0.0696903	0.564251	0	37/43
NEUROG2(var.2)	MA1642.1	IVP@FGO	IVP@FGO:DN:sigDOWN	0.0848285	0.563766	0	33/43
POU4F1	MA0790.1	IVP@FGO	IVP@FGO:UP:sigDOWN	0.0971618	0.563517	0	33/52
NR2F6(var.3)	MA1539.1	IVP@FGO	IVP@FGO:DN:sigDOWN	0.172159	0.563465	0	4/43
Dmbx1	MA0883.1	IVP@FGO	IVP@FGO:LS:sigDOWN	0.121215	0.562362	0	28/71
TFEC	MA0871.2	IVP@FGO	IVP@FGO:LS:sigUP	0.129831	0.561688	0	28/114
ZNF682	MA1599.1	IVP@FGO	IVP@FGO:DN:sigDOWN	0.10194	0.561379	0	28/43
Lhx3	MA0135.1	IVP@FGO	IVP@FGO:DN:sigUP	0.134292	0.561316	0	16/30
Ebf2	MA1604.1	IVP@FGO	IVP@FGO:DN:sigUP	0.104166	0.561102	0	22/30
TGIF2	MA0797.1	IVP@FGO	IVP@FGO:DN:sigUP	0.171406	0.56067	0	7/30
ZBTB7C	MA0695.1	IVP@FGO	IVP@FGO:LS:sigDOWN	0.0783966	0.56032	0	48/71
Creb5	MA0840.1	IVP@FGO	IVP@FGO:LS:sigUP	0.154956	0.559633	0	17/114
FOSL2::JUNB(var.2)	MA1139.1	IVP@FGO	IVP@FGO:DN:sigUP	0.170902	0.559535	0	7/30
SHOX	MA0630.1	IVP@FGO	IVP@FGO:DN:sigUP	0.15199	0.558128	0	12/30
FOSL2::JUNB	MA1138.1	IVP@FGO	IVP@FGO:LS:sigUP	0.0861248	0.557369	0	55/114
Arx	MA0874.1	IVP@FGO	IVP@FGO:LS:sigDOWN	0.143107	0.557055	0	19/71
EGR2	MA0472.2	IVP@FGO	IVP@FGO:DN:sigUP	0.151355	0.556779	0	12/30
E2F2	MA0864.2	IVP@FGO	IVP@FGO:DN:sigDOWN	0.172558	0.556579	0	7/43
GATA4	MA0482.2	IVP@FGO	IVP@FGO:DN:sigDOWN	0.100397	0.555497	0	28/43
CDX4	MA1473.1	IVP@FGO	IVP@FGO:UP:sigDOWN	0.115077	0.555488	0	26/52
Creb5	MA0840.1	IVP@FGO	IVP@FGO:LS:sigDOWN	0.167761	0.55359	0	10/71
ZBTB18	MA0698.1	IVP@FGO	IVP@FGO:DN:sigUP	0.131547	0.553324	0	16/30
Stat5a	MA1624.1	IVP@FGO	IVP@FGO:LS:sigDOWN	0.0675963	0.553102	0	53/71
RARA::RXRG	MA1149.1	IVP@FGO	IVP@FGO:LS:sigDOWN	0.0862711	0.552658	0	43/71
HOXA7	MA1498.1	IVP@FGO	IVP@FGO:LS:sigUP	0.0724366	0.552632	0	66/114
TFAP2E	MA1569.1	IVP@FGO	IVP@FGO:DN:sigDOWN	0.0787019	0.55159	0	34/43
HOXA6	MA1497.1	IVP@FGO	IVP@FGO:DN:sigDOWN	0.155732	0.55126	0	12/43
E2F7	MA0758.1	IVP@FGO	IVP@FGO:UP:sigUP	0.112018	0.550704	0	1/29
HOXB6	MA1500.1	IVP@FGO	IVP@FGO:LS:sigUP	0.0774245	0.550476	0	61/114
FOXO6	MA0849.1	IVP@FGO	IVP@FGO:LS:sigDOWN	0.0761891	0.550068	0	48/71
Alx4	MA0853.1	IVP@FGO	IVP@FGO:DN:sigDOWN	0.155341	0.55004	0	12/43
PBX2	MA1113.2	IVP@FGO	IVP@FGO:DN:sigUP	0.111236	0.5499	0	20/30
ZBTB32	MA1580.1	IVP@FGO	IVP@FGO:UP:sigUP	0.143275	0.549623	0	13/29
CDX4	MA1473.1	IVP@FGO	IVP@FGO:LS:sigUP	0.0761033	0.549465	0	62/114
REL	MA0101.1	IVP@FGO	IVP@FGO:DN:sigUP	0.115984	0.54942	0	19/30
MAF	MA1520.1	IVP@FGO	IVP@FGO:DN:sigUP	0.148268	0.548739	0	12/30
TGIF1	MA0796.1	IVP@FGO	IVP@FGO:UP:sigUP	0.144247	0.548215	0	2/29
TBX5	MA0807.1	IVP@FGO	IVP@FGO:LS:sigDOWN	0.0737879	0.547374	0	49/71
THRB	MA1574.1	IVP@FGO	IVP@FGO:LS:sigUP	0.0897832	0.547269	0	50/114
Rarg(var.2)	MA0860.1	IVP@FGO	IVP@FGO:UP:sigDOWN	0.143903	0.546862	0	2/52
UNCX	MA0721.1	IVP@FGO	IVP@FGO:DN:sigUP	0.138131	0.545545	0	14/30
NR2C2(var.2)	MA1536.1	IVP@FGO	IVP@FGO:DN:sigDOWN	0.111026	0.545142	0	24/43
SNAI2	MA0745.2	IVP@FGO	IVP@FGO:LS:sigDOWN	0.0679565	0.545122	0	52/71
Mafb	MA0117.2	IVP@FGO	IVP@FGO:DN:sigDOWN	0.100791	0.544512	0	27/43
RXRA::VDR	MA0074.1	IVP@FGO	IVP@FGO:UP:sigUP	0.158193	0.544418	0	9/29
Alx1	MA0854.1	IVP@FGO	IVP@FGO:DN:sigDOWN	0.149512	0.544347	0	13/43
Nr2f6	MA0677.1	IVP@FGO	IVP@FGO:DN:sigUP	0.146293	0.543575	0	12/30
PAX9	MA0781.1	IVP@FGO	IVP@FGO:UP:sigUP	0.111011	0.543445	0	1/29
ELK4	MA0076.2	IVP@FGO	IVP@FGO:LS:sigUP	0.0644075	0.543404	0	72/114
ZSCAN29	MA1602.1	IVP@FGO	IVP@FGO:DN:sigUP	0.15025	0.543051	0	11/30
TCF4	MA0830.2	IVP@FGO	IVP@FGO:DN:sigUP	0.0778165	0.54126	0	26/30
ARNT2	MA1464.1	IVP@FGO	IVP@FGO:LS:sigDOWN	0.126137	0.5406	0	23/71
CENPB	MA0637.1	IVP@FGO	IVP@FGO:UP:sigUP	0.16195	0.539385	0	4/29
FOXI1	MA0042.2	IVP@FGO	IVP@FGO:LS:sigDOWN	0.0631668	0.538811	0	54/71
FOXO4	MA0848.1	IVP@FGO	IVP@FGO:LS:sigDOWN	0.0631668	0.538811	0	54/71
ESR2	MA0258.2	IVP@FGO	IVP@FGO:DN:sigUP	0.0933159	0.538358	0	23/30
POU4F1	MA0790.1	IVP@FGO	IVP@FGO:DN:sigDOWN	0.108808	0.538153	0	24/43
HOXD13	MA0909.2	IVP@FGO	IVP@FGO:LS:sigDOWN	0.130254	0.538147	0	21/71
ZBTB18	MA0698.1	IVP@FGO	IVP@FGO:LS:sigDOWN	0.0940593	0.538012	0	37/71
FOXP3	MA0850.1	IVP@FGO	IVP@FGO:LS:sigDOWN	0.086347	0.537637	0	41/71
Arx	MA0874.1	IVP@FGO	IVP@FGO:UP:sigDOWN	0.139544	0.537621	0	16/52
GLI3	MA1491.1	IVP@FGO	IVP@FGO:UP:sigUP	0.151456	0.537433	0	10/29
CEBPG	MA0838.1	IVP@FGO	IVP@FGO:LS:sigUP	0.150637	0.537179	0	15/114
EGR2	MA0472.2	IVP@FGO	IVP@FGO:UP:sigUP	0.161263	0.537072	0	7/29
FOS::JUN	MA0099.3	IVP@FGO	IVP@FGO:UP:sigDOWN	0.106444	0.537072	0	27/52
HOXA13	MA0650.2	IVP@FGO	IVP@FGO:DN:sigDOWN	0.132322	0.537015	0	17/43
MEF2B	MA0660.1	IVP@FGO	IVP@FGO:LS:sigDOWN	0.160248	0.536739	0	10/71
HOXD12	MA0873.1	IVP@FGO	IVP@FGO:UP:sigDOWN	0.151789	0.536293	0	12/52
NFIA	MA0670.1	IVP@FGO	IVP@FGO:DN:sigDOWN	0.0721441	0.536236	0	35/43
LIN54	MA0619.1	IVP@FGO	IVP@FGO:DN:sigDOWN	0.0719818	0.535085	0	35/43
BCL6B	MA0731.1	IVP@FGO	IVP@FGO:UP:sigDOWN	0.109784	0.534703	0	1/52
E2F3	MA0469.3	IVP@FGO	IVP@FGO:UP:sigDOWN	0.109849	0.534703	0	1/52
SMAD2::SMAD3::SMAD4	MA0513.1	IVP@FGO	IVP@FGO:LS:sigDOWN	0.0624187	0.534512	0	54/71
REL	MA0101.1	IVP@FGO	IVP@FGO:DN:sigDOWN	0.097953	0.534484	0	27/43
PHOX2A	MA0713.1	IVP@FGO	IVP@FGO:UP:sigDOWN	0.102889	0.534353	0	28/52
MEF2D	MA0773.1	IVP@FGO	IVP@FGO:DN:sigUP	0.161856	0.533298	0	5/30
Dlx2	MA0885.1	IVP@FGO	IVP@FGO:DN:sigUP	0.0969512	0.533239	0	22/30
NRF1	MA0506.1	IVP@FGO	IVP@FGO:UP:sigUP	0.149591	0.53284	0	10/29
POU3F2	MA0787.1	IVP@FGO	IVP@FGO:UP:sigDOWN	0.0970166	0.532555	0	30/52
DPRX	MA1480.1	IVP@FGO	IVP@FGO:LS:sigUP	0.0845324	0.532279	0	51/114
SMAD2::SMAD3::SMAD4	MA0513.1	IVP@FGO	IVP@FGO:DN:sigDOWN	0.0779272	0.531492	0	33/43
GBX1	MA0889.1	IVP@FGO	IVP@FGO:UP:sigUP	0.108774	0.531296	0	19/29
PLAG1	MA0163.1	IVP@FGO	IVP@FGO:DN:sigDOWN	0.100346	0.531285	0	26/43
POU4F1	MA0790.1	IVP@FGO	IVP@FGO:UP:sigUP	0.0887789	0.530385	0	23/29
ONECUT1	MA0679.2	IVP@FGO	IVP@FGO:DN:sigDOWN	0.106252	0.529746	0	24/43
FOSL2::JUN(var.2)	MA1131.1	IVP@FGO	IVP@FGO:DN:sigUP	0.148684	0.529409	0	10/30
MSGN1	MA1524.1	IVP@FGO	IVP@FGO:LS:sigUP	0.0626588	0.529345	0	71/114
FOXO3	MA0157.2	IVP@FGO	IVP@FGO:DN:sigUP	0.131529	0.527771	0	14/30
USF2	MA0526.3	IVP@FGO	IVP@FGO:UP:sigUP	0.125789	0.526977	0	15/29
TFEB	MA0692.1	IVP@FGO	IVP@FGO:LS:sigDOWN	0.0986591	0.526699	0	33/71
ZIC5	MA1584.1	IVP@FGO	IVP@FGO:DN:sigUP	0.156737	0.525886	0	7/30
GATA1	MA0035.4	IVP@FGO	IVP@FGO:LS:sigUP	0.0686778	0.525389	0	64/114
HNF1B	MA0153.2	IVP@FGO	IVP@FGO:LS:sigUP	0.0982098	0.525021	0	39/114
NHLH1	MA0048.2	IVP@FGO	IVP@FGO:UP:sigUP	0.115683	0.523821	0	17/29
RXRB(var.2)	MA1555.1	IVP@FGO	IVP@FGO:DN:sigUP	0.15573	0.523743	0	7/30
GRHL1	MA0647.1	IVP@FGO	IVP@FGO:LS:sigDOWN	0.126813	0.52298	0	20/71
Rarg	MA0859.1	IVP@FGO	IVP@FGO:DN:sigDOWN	0.150116	0.522938	0	3/43
HOXD13	MA0909.2	IVP@FGO	IVP@FGO:DN:sigDOWN	0.140414	0.522622	0	13/43
E2F2	MA0864.2	IVP@FGO	IVP@FGO:DN:sigUP	0.157239	0.522353	0	5/30
GSC	MA0648.1	IVP@FGO	IVP@FGO:DN:sigUP	0.107548	0.521983	0	19/30
MEOX1	MA0661.1	IVP@FGO	IVP@FGO:DN:sigUP	0.124891	0.521682	0	15/30
ATF2	MA1632.1	IVP@FGO	IVP@FGO:DN:sigDOWN	0.122634	0.52042	0	18/43
OLIG2	MA0678.1	IVP@FGO	IVP@FGO:DN:sigUP	0.148307	0.519999	0	9/30
NR4A2	MA0160.1	IVP@FGO	IVP@FGO:DN:sigUP	0.0887451	0.519583	0	23/30
RORA	MA0071.1	IVP@FGO	IVP@FGO:UP:sigDOWN	0.078123	0.518566	0	36/52
RFX7	MA1554.1	IVP@FGO	IVP@FGO:LS:sigDOWN	0.0958855	0.517944	0	33/71
HOXD8	MA0910.2	IVP@FGO	IVP@FGO:DN:sigDOWN	0.10868	0.517809	0	22/43
NR2C2(var.2)	MA1536.1	IVP@FGO	IVP@FGO:LS:sigDOWN	0.0844025	0.516895	0	39/71
MNX1	MA0707.1	IVP@FGO	IVP@FGO:DN:sigUP	0.105885	0.516588	0	19/30
NHLH2	MA1529.1	IVP@FGO	IVP@FGO:DN:sigUP	0.146799	0.516333	0	9/30
FOXF2	MA0030.1	IVP@FGO	IVP@FGO:LS:sigDOWN	0.0913397	0.515718	0	35/71
ZNF528	MA1597.1	IVP@FGO	IVP@FGO:LS:sigUP	0.124447	0.515491	0	22/114
PBX1	MA0070.1	IVP@FGO	IVP@FGO:LS:sigUP	0.073355	0.51502	0	57/114
Lhx8	MA0705.1	IVP@FGO	IVP@FGO:UP:sigDOWN	0.127055	0.514423	0	17/52
DMRT3	MA0610.1	IVP@FGO	IVP@FGO:LS:sigDOWN	0.0819188	0.514066	0	40/71
ESX1	MA0644.1	IVP@FGO	IVP@FGO:DN:sigDOWN	0.12333	0.513666	0	17/43
OLIG2	MA0678.1	IVP@FGO	IVP@FGO:LS:sigDOWN	0.125546	0.513513	0	19/71
HOXA10	MA0899.1	IVP@FGO	IVP@FGO:LS:sigUP	0.0427443	0.512568	0	90/114
POU3F4	MA0789.1	IVP@FGO	IVP@FGO:DN:sigUP	0.113202	0.512546	0	17/30
FOXH1	MA0479.1	IVP@FGO	IVP@FGO:LS:sigUP	0.0629033	0.512483	0	67/114
Pparg::Rxra	MA0065.2	IVP@FGO	IVP@FGO:LS:sigUP	0.039158	0.512353	0	94/114
ATF4	MA0833.2	IVP@FGO	IVP@FGO:DN:sigDOWN	0.139185	0.512127	0	12/43
Stat5a::Stat5b	MA0519.1	IVP@FGO	IVP@FGO:DN:sigDOWN	0.0705218	0.511765	0	34/43
TEAD1	MA0090.3	IVP@FGO	IVP@FGO:DN:sigUP	0.0998571	0.511039	0	20/30
ZNF528	MA1597.1	IVP@FGO	IVP@FGO:DN:sigUP	0.150236	0.511039	0	7/30
POU6F1(var.2)	MA1549.1	IVP@FGO	IVP@FGO:LS:sigDOWN	0.0899726	0.511001	0	35/71
HOXA7	MA1498.1	IVP@FGO	IVP@FGO:UP:sigUP	0.102461	0.510497	0	19/29
SOX21	MA0866.1	IVP@FGO	IVP@FGO:DN:sigDOWN	0.13305	0.509898	0	2/43
Tcf12	MA0521.1	IVP@FGO	IVP@FGO:UP:sigUP	0.0839005	0.509845	0	23/29
FOXK1	MA0852.2	IVP@FGO	IVP@FGO:DN:sigUP	0.0951463	0.509734	0	21/30
CUX1	MA0754.1	IVP@FGO	IVP@FGO:UP:sigUP	0.127984	0.509678	0	13/29
FOXG1	MA0613.1	IVP@FGO	IVP@FGO:DN:sigDOWN	0.108967	0.50927	0	21/43
TFAP2A(var.2)	MA0810.1	IVP@FGO	IVP@FGO:UP:sigUP	0.11504	0.509084	0	16/29
RARA(var.2)	MA0730.1	IVP@FGO	IVP@FGO:DN:sigUP	0.144654	0.508783	0	3/30
POU3F1	MA0786.1	IVP@FGO	IVP@FGO:UP:sigDOWN	0.077994	0.508002	0	35/52
TFCP2	MA0145.3	IVP@FGO	IVP@FGO:UP:sigDOWN	0.124222	0.507495	0	17/52
RARA::RXRA	MA0159.1	IVP@FGO	IVP@FGO:UP:sigDOWN	0.0945877	0.507408	0	28/52
MEIS2(var.2)	MA1640.1	IVP@FGO	IVP@FGO:LS:sigUP	0.0513354	0.507388	0	79/114
NRF1	MA0506.1	IVP@FGO	IVP@FGO:DN:sigDOWN	0.0959682	0.50644	0	25/43
Dmbx1	MA0883.1	IVP@FGO	IVP@FGO:DN:sigDOWN	0.120363	0.506051	0	17/43
SNAI1	MA1558.1	IVP@FGO	IVP@FGO:DN:sigDOWN	0.0597364	0.505626	0	37/43
MYCN	MA0104.4	IVP@FGO	IVP@FGO:LS:sigUP	0.0867089	0.505578	0	43/114
TBP	MA0108.2	IVP@FGO	IVP@FGO:UP:sigUP	0.0921008	0.505452	0	21/29
EGR3	MA0732.1	IVP@FGO	IVP@FGO:LS:sigUP	0.119816	0.504483	0	22/114
FOSL2::JUN	MA1130.1	IVP@FGO	IVP@FGO:LS:sigUP	0.068705	0.504367	0	59/114
ZEB1	MA0103.3	IVP@FGO	IVP@FGO:DN:sigUP	0.0593768	0.503729	0	28/30
BARX1	MA0875.1	IVP@FGO	IVP@FGO:DN:sigUP	0.110017	0.503491	0	17/30
ALX3	MA0634.1	IVP@FGO	IVP@FGO:UP:sigUP	0.104432	0.503001	0	18/29
HOXD4	MA1507.1	IVP@FGO	IVP@FGO:DN:sigUP	0.0932143	0.502839	0	21/30
Hmx2	MA0897.1	IVP@FGO	IVP@FGO:DN:sigUP	0.121853	0.502528	0	14/30
TLX2	MA1577.1	IVP@FGO	IVP@FGO:UP:sigUP	0.0867661	0.502488	0	22/29
MEF2B	MA0660.1	IVP@FGO	IVP@FGO:DN:sigUP	0.148816	0.502403	0	5/30
Foxl2	MA1607.1	IVP@FGO	IVP@FGO:LS:sigDOWN	0.0611476	0.502133	0	51/71
TFAP2B(var.3)	MA0813.1	IVP@FGO	IVP@FGO:UP:sigUP	0.136635	0.502001	0	10/29
MAX::MYC	MA0059.1	IVP@FGO	IVP@FGO:LS:sigDOWN	0.0945774	0.501778	0	31/71
TCF12(var.2)	MA1648.1	IVP@FGO	IVP@FGO:DN:sigUP	0.0926741	0.501079	0	21/30
TEAD3	MA0808.1	IVP@FGO	IVP@FGO:UP:sigUP	0.0863408	0.500889	0	22/29
Nr2f6	MA0677.1	IVP@FGO	IVP@FGO:UP:sigUP	0.132391	0.50088	0	11/29
NR1H4::RXRA	MA1146.1	IVP@FGO	IVP@FGO:UP:sigUP	0.132105	0.500306	0	11/29
BHLHE22	MA0818.1	IVP@FGO	IVP@FGO:UP:sigUP	0.139349	0.500086	0	9/29
RFX5	MA0510.2	IVP@FGO	IVP@FGO:UP:sigDOWN	0.147506	0.499	0	7/52
HOXB8	MA1502.1	IVP@FGO	IVP@FGO:LS:sigUP	0.0555912	0.49882	0	72/114
MYOG	MA0500.2	IVP@FGO	IVP@FGO:UP:sigUP	0.0943996	0.498108	0	20/29
EBF3	MA1637.1	IVP@FGO	IVP@FGO:LS:sigDOWN	0.0601872	0.497513	0	51/71
RFX3	MA0798.2	IVP@FGO	IVP@FGO:LS:sigUP	0.0696371	0.496674	0	56/114
FOXG1	MA0613.1	IVP@FGO	IVP@FGO:UP:sigUP	0.0982193	0.496645	0	19/29
MAFK	MA0496.3	IVP@FGO	IVP@FGO:LS:sigDOWN	0.0690203	0.496028	0	45/71
RARA::RXRG	MA1149.1	IVP@FGO	IVP@FGO:UP:sigUP	0.114374	0.495671	0	15/29
ZBTB12	MA1649.1	IVP@FGO	IVP@FGO:DN:sigUP	0.0826806	0.495558	0	23/30
RARA	MA0729.1	IVP@FGO	IVP@FGO:LS:sigUP	0.14005	0.495377	0	3/114
DMRT3	MA0610.1	IVP@FGO	IVP@FGO:DN:sigUP	0.103173	0.495239	0	18/30
CENPB	MA0637.1	IVP@FGO	IVP@FGO:LS:sigDOWN	0.138069	0.494951	0	11/71
GATA5	MA0766.2	IVP@FGO	IVP@FGO:DN:sigDOWN	0.0950587	0.494629	0	24/43
TFAP2A(var.3)	MA0872.1	IVP@FGO	IVP@FGO:LS:sigDOWN	0.0830448	0.494033	0	36/71
YY2	MA0748.2	IVP@FGO	IVP@FGO:DN:sigDOWN	0.103302	0.493452	0	21/43
CEBPE	MA0837.1	IVP@FGO	IVP@FGO:DN:sigDOWN	0.133907	0.493404	0	11/43
TFCP2	MA0145.3	IVP@FGO	IVP@FGO:DN:sigDOWN	0.124598	0.493194	0	14/43
PPARG	MA0066.1	IVP@FGO	IVP@FGO:UP:sigDOWN	0.126691	0.493041	0	14/52
TEAD3	MA0808.1	IVP@FGO	IVP@FGO:LS:sigDOWN	0.0636968	0.492876	0	48/71
EGR3	MA0732.1	IVP@FGO	IVP@FGO:UP:sigUP	0.143773	0.491298	0	5/29
KLF15	MA1513.1	IVP@FGO	IVP@FGO:UP:sigDOWN	0.0826543	0.491189	0	31/52
NFIC	MA0161.2	IVP@FGO	IVP@FGO:UP:sigDOWN	0.0990546	0.491144	0	24/52
Ebf2	MA1604.1	IVP@FGO	IVP@FGO:LS:sigDOWN	0.0587628	0.490957	0	51/71
MEIS1(var.2)	MA1639.1	IVP@FGO	IVP@FGO:LS:sigUP	0.0564864	0.490757	0	69/114
Arid3a	MA0151.1	IVP@FGO	IVP@FGO:UP:sigUP	0.0522975	0.490729	0	28/29
EVX1	MA0887.1	IVP@FGO	IVP@FGO:UP:sigUP	0.124263	0.490633	0	12/29
Spz1	MA0111.1	IVP@FGO	IVP@FGO:DN:sigUP	0.0936319	0.490412	0	20/30
RAX	MA0718.1	IVP@FGO	IVP@FGO:DN:sigUP	0.101561	0.490217	0	18/30
NFATC3	MA0625.1	IVP@FGO	IVP@FGO:LS:sigUP	0.03632	0.489728	0	94/114
FOXD2	MA0847.2	IVP@FGO	IVP@FGO:UP:sigDOWN	0.0623328	0.489676	0	40/52
POU4F3	MA0791.1	IVP@FGO	IVP@FGO:DN:sigDOWN	0.0989081	0.489131	0	22/43
POU2F2	MA0507.1	IVP@FGO	IVP@FGO:DN:sigUP	0.108936	0.489054	0	16/30
SPIC	MA0687.1	IVP@FGO	IVP@FGO:UP:sigUP	0.078711	0.488407	0	23/29
JUN::JUNB	MA1132.1	IVP@FGO	IVP@FGO:LS:sigDOWN	0.0864827	0.488396	0	33/71
HOXC9	MA0485.2	IVP@FGO	IVP@FGO:DN:sigUP	0.137442	0.488167	0	8/30
LHX5	MA1519.1	IVP@FGO	IVP@FGO:DN:sigUP	0.0968722	0.488047	0	19/30
Dux	MA0611.1	IVP@FGO	IVP@FGO:UP:sigUP	0.0870891	0.487472	0	21/29
E2F1	MA0024.3	IVP@FGO	IVP@FGO:UP:sigDOWN	0.141803	0.48715	0	7/52
BHLHE41	MA0636.1	IVP@FGO	IVP@FGO:LS:sigDOWN	0.142721	0.486791	0	7/71
POU5F1B	MA0792.1	IVP@FGO	IVP@FGO:DN:sigDOWN	0.0842415	0.486554	0	27/43
MEF2A	MA0052.4	IVP@FGO	IVP@FGO:DN:sigDOWN	0.0678022	0.485983	0	33/43
NHLH1	MA0048.2	IVP@FGO	IVP@FGO:DN:sigUP	0.09227	0.485726	0	20/30
PBX1	MA0070.1	IVP@FGO	IVP@FGO:DN:sigDOWN	0.109161	0.485578	0	18/43
FOXN3	MA1489.1	IVP@FGO	IVP@FGO:DN:sigUP	0.140182	0.485415	0	4/30
RXRG(var.2)	MA1556.1	IVP@FGO	IVP@FGO:UP:sigDOWN	0.136892	0.485267	0	9/52
MSX2	MA0708.1	IVP@FGO	IVP@FGO:LS:sigUP	0.0488724	0.48499	0	77/114
Nkx3-2	MA0122.3	IVP@FGO	IVP@FGO:UP:sigUP	0.0903944	0.484522	0	20/29
Nkx3-1	MA0124.2	IVP@FGO	IVP@FGO:UP:sigDOWN	0.078471	0.484477	0	32/52
RARB(var.3)	MA1552.1	IVP@FGO	IVP@FGO:UP:sigUP	0.139177	0.482861	0	6/29
MXI1	MA1108.2	IVP@FGO	IVP@FGO:UP:sigDOWN	0.0494757	0.482327	0	45/52
SOX4	MA0867.2	IVP@FGO	IVP@FGO:DN:sigUP	0.0560266	0.481874	0	28/30
THRB	MA1574.1	IVP@FGO	IVP@FGO:DN:sigDOWN	0.0991822	0.481697	0	21/43
Hmx3	MA0898.1	IVP@FGO	IVP@FGO:DN:sigDOWN	0.104564	0.481245	0	19/43
Stat2	MA1623.1	IVP@FGO	IVP@FGO:LS:sigDOWN	0.0334124	0.481179	0	66/71
Arx	MA0874.1	IVP@FGO	IVP@FGO:DN:sigUP	0.1312	0.481051	0	9/30
RARA(var.2)	MA0730.1	IVP@FGO	IVP@FGO:DN:sigDOWN	0.138586	0.481049	0	4/43
KLF10	MA1511.1	IVP@FGO	IVP@FGO:LS:sigDOWN	0.0387428	0.480691	0	63/71
VEZF1	MA1578.1	IVP@FGO	IVP@FGO:LS:sigUP	0.0464465	0.480203	0	79/114
ESRRB	MA0141.3	IVP@FGO	IVP@FGO:DN:sigUP	0.127523	0.480151	0	10/30
RFX2	MA0600.2	IVP@FGO	IVP@FGO:UP:sigDOWN	0.139379	0.479437	0	6/52
ZBTB26	MA1579.1	IVP@FGO	IVP@FGO:UP:sigUP	0.0624972	0.479208	0	26/29
SOHLH2	MA1560.1	IVP@FGO	IVP@FGO:UP:sigDOWN	0.114554	0.477921	0	16/52
ZNF460	MA1596.1	IVP@FGO	IVP@FGO:UP:sigUP	0.103519	0.476916	0	16/29
SNAI3	MA1559.1	IVP@FGO	IVP@FGO:LS:sigDOWN	0.0544474	0.476804	0	52/71
Dmrt1	MA1603.1	IVP@FGO	IVP@FGO:DN:sigUP	0.096902	0.476481	0	18/30
FOXK1	MA0852.2	IVP@FGO	IVP@FGO:UP:sigUP	0.0757318	0.476241	0	23/29
THRB	MA1574.1	IVP@FGO	IVP@FGO:LS:sigDOWN	0.0808867	0.476099	0	34/71
LEF1	MA0768.1	IVP@FGO	IVP@FGO:DN:sigUP	0.118594	0.475815	0	12/30
Rarb	MA0857.1	IVP@FGO	IVP@FGO:DN:sigDOWN	0.122106	0.475226	0	2/43
SOX13	MA1120.1	IVP@FGO	IVP@FGO:LS:sigDOWN	0.0596358	0.474885	0	48/71
Mafb	MA0117.2	IVP@FGO	IVP@FGO:LS:sigUP	0.0484701	0.474727	0	75/114
RXRG	MA0856.1	IVP@FGO	IVP@FGO:LS:sigUP	0.130322	0.474539	0	11/114
BSX	MA0876.1	IVP@FGO	IVP@FGO:UP:sigUP	0.0949383	0.474082	0	18/29
NHLH1	MA0048.2	IVP@FGO	IVP@FGO:LS:sigDOWN	0.0607455	0.473585	0	47/71
HOXC13	MA0907.1	IVP@FGO	IVP@FGO:UP:sigDOWN	0.112498	0.473299	0	16/52
FOSB::JUNB(var.2)	MA1136.1	IVP@FGO	IVP@FGO:DN:sigUP	0.130559	0.473207	0	8/30
KLF6	MA1517.1	IVP@FGO	IVP@FGO:LS:sigDOWN	0.0393582	0.473079	0	62/71
VSX2	MA0726.1	IVP@FGO	IVP@FGO:DN:sigDOWN	0.107076	0.473035	0	17/43
RUNX3	MA0684.2	IVP@FGO	IVP@FGO:LS:sigUP	0.0407337	0.473018	0	85/114
GSX2	MA0893.2	IVP@FGO	IVP@FGO:DN:sigUP	0.0993301	0.472823	0	17/30
SNAI2	MA0745.2	IVP@FGO	IVP@FGO:UP:sigDOWN	0.0648382	0.472671	0	37/52
NR4A2	MA0160.1	IVP@FGO	IVP@FGO:LS:sigUP	0.0427987	0.472186	0	82/114
HNF4A(var.2)	MA1494.1	IVP@FGO	IVP@FGO:UP:sigDOWN	0.134502	0.471678	0	7/52
GATA6	MA1104.2	IVP@FGO	IVP@FGO:DN:sigDOWN	0.0822642	0.471315	0	26/43
FOXG1	MA0613.1	IVP@FGO	IVP@FGO:LS:sigDOWN	0.0793886	0.471292	0	34/71
NR2F1	MA0017.2	IVP@FGO	IVP@FGO:UP:sigDOWN	0.0645263	0.471284	0	37/52
EMX2	MA0886.1	IVP@FGO	IVP@FGO:DN:sigUP	0.10572	0.470779	0	15/30
STAT3	MA0144.2	IVP@FGO	IVP@FGO:DN:sigUP	0.0682985	0.470771	0	25/30
PHOX2A	MA0713.1	IVP@FGO	IVP@FGO:LS:sigUP	0.0528539	0.470332	0	68/114
MSX2	MA0708.1	IVP@FGO	IVP@FGO:UP:sigUP	0.0781962	0.469912	0	22/29
ZNF317	MA1593.1	IVP@FGO	IVP@FGO:LS:sigDOWN	0.0530344	0.469881	0	52/71
NFE2L1	MA0089.2	IVP@FGO	IVP@FGO:LS:sigUP	0.0862246	0.469879	0	34/114
CDX1	MA0878.2	IVP@FGO	IVP@FGO:LS:sigUP	0.0661295	0.46944	0	52/114
Nfe2l2	MA0150.2	IVP@FGO	IVP@FGO:LS:sigUP	0.0751738	0.469412	0	43/114
JUNB	MA0490.2	IVP@FGO	IVP@FGO:LS:sigUP	0.0660832	0.469132	0	52/114
MGA	MA0801.1	IVP@FGO	IVP@FGO:LS:sigDOWN	0.0595884	0.468681	0	47/71
NFAT5	MA0606.1	IVP@FGO	IVP@FGO:DN:sigDOWN	0.0529511	0.467512	0	37/43
TFAP4	MA0691.1	IVP@FGO	IVP@FGO:LS:sigUP	0.066473	0.467458	0	51/114
ZNF684	MA1600.1	IVP@FGO	IVP@FGO:DN:sigUP	0.129974	0.466704	0	7/30
Prdm15	MA1616.1	IVP@FGO	IVP@FGO:UP:sigUP	0.0811415	0.4665	0	21/29
SOX10	MA0442.2	IVP@FGO	IVP@FGO:DN:sigUP	0.0586166	0.466439	0	27/30
Foxj2	MA0614.1	IVP@FGO	IVP@FGO:DN:sigUP	0.0860093	0.465588	0	20/30
EGR2	MA0472.2	IVP@FGO	IVP@FGO:UP:sigDOWN	0.108985	0.465154	0	16/52
MYBL1	MA0776.1	IVP@FGO	IVP@FGO:LS:sigDOWN	0.132791	0.464918	0	6/71
GATA4	MA0482.2	IVP@FGO	IVP@FGO:UP:sigDOWN	0.0668895	0.4647	0	35/52
NEUROD2	MA0668.1	IVP@FGO	IVP@FGO:DN:sigDOWN	0.100892	0.464664	0	18/43
CTCFL	MA1102.2	IVP@FGO	IVP@FGO:DN:sigUP	0.074613	0.464229	0	23/30
Spz1	MA0111.1	IVP@FGO	IVP@FGO:LS:sigUP	0.0499295	0.464012	0	70/114
JUN(var.2)	MA0489.1	IVP@FGO	IVP@FGO:LS:sigUP	0.0608368	0.463302	0	56/114
FOS::JUN(var.2)	MA1126.1	IVP@FGO	IVP@FGO:UP:sigDOWN	0.100538	0.4631	0	19/52
NR1H4::RXRA	MA1146.1	IVP@FGO	IVP@FGO:LS:sigUP	0.0763746	0.462889	0	40/114
SOHLH2	MA1560.1	IVP@FGO	IVP@FGO:LS:sigDOWN	0.095574	0.462332	0	23/71
MYBL1	MA0776.1	IVP@FGO	IVP@FGO:DN:sigDOWN	0.130304	0.462204	0	4/43
Tcf21	MA0832.1	IVP@FGO	IVP@FGO:UP:sigUP	0.129475	0.461922	0	6/29
MAF::NFE2	MA0501.1	IVP@FGO	IVP@FGO:LS:sigUP	0.0872179	0.461921	0	31/114
Rhox11	MA0629.1	IVP@FGO	IVP@FGO:LS:sigUP	0.0595596	0.461759	0	57/114
TEAD3	MA0808.1	IVP@FGO	IVP@FGO:DN:sigDOWN	0.071992	0.461664	0	29/43
GLI2	MA0734.2	IVP@FGO	IVP@FGO:DN:sigUP	0.122122	0.46135	0	9/30
ZBTB18	MA0698.1	IVP@FGO	IVP@FGO:DN:sigDOWN	0.0887073	0.460202	0	22/43
ZNF317	MA1593.1	IVP@FGO	IVP@FGO:UP:sigDOWN	0.0579763	0.460166	0	39/52
TCF21(var.2)	MA1568.1	IVP@FGO	IVP@FGO:UP:sigUP	0.107436	0.458994	0	13/29
EGR1	MA0162.4	IVP@FGO	IVP@FGO:UP:sigDOWN	0.0477835	0.458954	0	44/52
E2F8	MA0865.1	IVP@FGO	IVP@FGO:UP:sigUP	0.125173	0.458746	0	3/29
TBP	MA0108.2	IVP@FGO	IVP@FGO:UP:sigDOWN	0.072933	0.458576	0	31/52
CDX1	MA0878.2	IVP@FGO	IVP@FGO:LS:sigDOWN	0.0879506	0.457552	0	26/71
TFCP2	MA0145.3	IVP@FGO	IVP@FGO:UP:sigUP	0.116812	0.457329	0	10/29
TWIST1	MA1123.2	IVP@FGO	IVP@FGO:LS:sigDOWN	0.0478528	0.457248	0	54/71
Ahr::Arnt	MA0006.1	IVP@FGO	IVP@FGO:DN:sigDOWN	0.0658888	0.457037	0	31/43
JUN::JUNB(var.2)	MA1133.1	IVP@FGO	IVP@FGO:DN:sigDOWN	0.108282	0.456207	0	14/43
ZBTB33	MA0527.1	IVP@FGO	IVP@FGO:DN:sigDOWN	0.11627	0.455778	0	11/43
MZF1(var.2)	MA0057.1	IVP@FGO	IVP@FGO:LS:sigDOWN	0.0423169	0.455663	0	58/71
TFAP2A(var.2)	MA0810.1	IVP@FGO	IVP@FGO:UP:sigDOWN	0.0625946	0.455635	0	36/52
MEF2D	MA0773.1	IVP@FGO	IVP@FGO:LS:sigUP	0.101919	0.455517	0	20/114
RFX4	MA0799.1	IVP@FGO	IVP@FGO:UP:sigUP	0.118652	0.454577	0	9/29
POU2F1	MA0785.1	IVP@FGO	IVP@FGO:DN:sigDOWN	0.0816834	0.454383	0	24/43
Sox1	MA0870.1	IVP@FGO	IVP@FGO:LS:sigDOWN	0.127305	0.454382	0	4/71
MAFA	MA1521.1	IVP@FGO	IVP@FGO:DN:sigUP	0.109263	0.454224	0	12/30
HOXA7	MA1498.1	IVP@FGO	IVP@FGO:DN:sigUP	0.0959002	0.45413	0	16/30
ZNF449	MA1656.1	IVP@FGO	IVP@FGO:DN:sigDOWN	0.0626128	0.453342	0	32/43
YY1	MA0095.2	IVP@FGO	IVP@FGO:LS:sigUP	0.0496188	0.452988	0	67/114
DUXA	MA0884.1	IVP@FGO	IVP@FGO:LS:sigDOWN	0.0809633	0.452591	0	29/71
DLX6	MA0882.1	IVP@FGO	IVP@FGO:DN:sigUP	0.0817744	0.452195	0	20/30
TGIF2LY	MA1572.1	IVP@FGO	IVP@FGO:DN:sigUP	0.111642	0.452106	0	11/30
SMAD5	MA1557.1	IVP@FGO	IVP@FGO:DN:sigUP	0.122978	0.451894	0	7/30
FOSL2::JUNB(var.2)	MA1139.1	IVP@FGO	IVP@FGO:UP:sigUP	0.122722	0.451541	0	7/29
GABPA	MA0062.3	IVP@FGO	IVP@FGO:LS:sigUP	0.0292015	0.451271	0	97/114
ZBTB7C	MA0695.1	IVP@FGO	IVP@FGO:UP:sigUP	0.0937083	0.450237	0	16/29
ATF6	MA1466.1	IVP@FGO	IVP@FGO:LS:sigDOWN	0.125188	0.449894	0	4/71
RUNX2	MA0511.2	IVP@FGO	IVP@FGO:DN:sigUP	0.0941662	0.449563	0	16/30
NEUROG1	MA0623.2	IVP@FGO	IVP@FGO:DN:sigUP	0.123524	0.449297	0	6/30
RFX5	MA0510.2	IVP@FGO	IVP@FGO:UP:sigUP	0.124249	0.449135	0	4/29
GLI3	MA1491.1	IVP@FGO	IVP@FGO:LS:sigDOWN	0.0764971	0.44867	0	31/71
KLF9	MA1107.2	IVP@FGO	IVP@FGO:LS:sigUP	0.0266834	0.448478	0	100/114
FEV	MA0156.2	IVP@FGO	IVP@FGO:UP:sigUP	0.102592	0.447429	0	13/29
POU3F2	MA0787.1	IVP@FGO	IVP@FGO:LS:sigDOWN	0.0696635	0.446183	0	35/71
GATA3	MA0037.3	IVP@FGO	IVP@FGO:DN:sigUP	0.0796734	0.445516	0	20/30
ZNF341	MA1655.1	IVP@FGO	IVP@FGO:DN:sigDOWN	0.0606793	0.445321	0	32/43
HOXA9	MA0594.2	IVP@FGO	IVP@FGO:DN:sigUP	0.121886	0.444059	0	4/30
Sox17	MA0078.1	IVP@FGO	IVP@FGO:UP:sigUP	0.0639031	0.44393	0	24/29
RBPJ	MA1116.1	IVP@FGO	IVP@FGO:UP:sigUP	0.046244	0.44378	0	28/29
HOXC12	MA0906.1	IVP@FGO	IVP@FGO:LS:sigUP	0.0800291	0.443595	0	31/114
CREB1	MA0018.4	IVP@FGO	IVP@FGO:LS:sigUP	0.0473125	0.442967	0	67/114
EVX2	MA0888.1	IVP@FGO	IVP@FGO:DN:sigUP	0.110498	0.442915	0	10/30
NKX2-2	MA1645.1	IVP@FGO	IVP@FGO:UP:sigUP	0.0742879	0.442791	0	21/29
NEUROD2	MA0668.1	IVP@FGO	IVP@FGO:DN:sigUP	0.101085	0.442742	0	13/30
LIN54	MA0619.1	IVP@FGO	IVP@FGO:UP:sigDOWN	0.0448135	0.442161	0	44/52
NEUROD1	MA1109.1	IVP@FGO	IVP@FGO:UP:sigDOWN	0.0572463	0.441776	0	37/52
SMAD5	MA1557.1	IVP@FGO	IVP@FGO:UP:sigUP	0.119695	0.441455	0	6/29
DMRTA2	MA1478.1	IVP@FGO	IVP@FGO:LS:sigDOWN	0.0665929	0.440757	0	36/71
RXRA::VDR	MA0074.1	IVP@FGO	IVP@FGO:LS:sigDOWN	0.0893086	0.438392	0	21/71
TFAP2C	MA0524.2	IVP@FGO	IVP@FGO:LS:sigDOWN	0.0509553	0.43832	0	48/71
ELF1	MA0473.3	IVP@FGO	IVP@FGO:DN:sigDOWN	0.0474898	0.437631	0	37/43
UNCX	MA0721.1	IVP@FGO	IVP@FGO:LS:sigUP	0.0530331	0.437439	0	57/114
ZKSCAN5	MA1652.1	IVP@FGO	IVP@FGO:DN:sigUP	0.0570887	0.437223	0	26/30
EWSR1-FLI1	MA0149.1	IVP@FGO	IVP@FGO:UP:sigDOWN	0.114362	0.436019	0	8/52
Hmx1	MA0896.1	IVP@FGO	IVP@FGO:DN:sigDOWN	0.0939191	0.435922	0	16/43
HNF4A(var.2)	MA1494.1	IVP@FGO	IVP@FGO:LS:sigDOWN	0.113019	0.435824	0	9/71
Rarg(var.2)	MA0860.1	IVP@FGO	IVP@FGO:UP:sigUP	0.0908492	0.435588	0	1/29
MAX	MA0058.3	IVP@FGO	IVP@FGO:LS:sigDOWN	0.07459	0.435475	0	29/71
FOXO6	MA0849.1	IVP@FGO	IVP@FGO:DN:sigUP	0.0731572	0.434935	0	21/30
CDX2	MA0465.2	IVP@FGO	IVP@FGO:LS:sigDOWN	0.0523969	0.43468	0	46/71
Klf1	MA0493.1	IVP@FGO	IVP@FGO:DN:sigDOWN	0.044497	0.434383	0	38/43
ZNF740	MA0753.2	IVP@FGO	IVP@FGO:UP:sigDOWN	0.0503132	0.434064	0	40/52
Znf423	MA0116.1	IVP@FGO	IVP@FGO:DN:sigUP	0.103221	0.433732	0	11/30
TBX2	MA0688.1	IVP@FGO	IVP@FGO:UP:sigUP	0.0748156	0.433724	0	20/29
DLX6	MA0882.1	IVP@FGO	IVP@FGO:LS:sigUP	0.0359029	0.433431	0	82/114
GCM1	MA0646.1	IVP@FGO	IVP@FGO:LS:sigUP	0.0641749	0.433326	0	42/114
HOXB4	MA1499.1	IVP@FGO	IVP@FGO:LS:sigUP	0.0340734	0.433198	0	85/114
GATA1::TAL1	MA0140.2	IVP@FGO	IVP@FGO:DN:sigUP	0.09694	0.43317	0	13/30
TEAD4	MA0809.2	IVP@FGO	IVP@FGO:LS:sigDOWN	0.0508857	0.433126	0	47/71
TFDP1	MA1122.1	IVP@FGO	IVP@FGO:DN:sigUP	0.0786933	0.432962	0	19/30
RFX7	MA1554.1	IVP@FGO	IVP@FGO:DN:sigDOWN	0.0831898	0.432816	0	20/43
CLOCK	MA0819.1	IVP@FGO	IVP@FGO:DN:sigDOWN	0.0950249	0.432803	0	15/43
JUNB(var.2)	MA1140.2	IVP@FGO	IVP@FGO:UP:sigUP	0.114341	0.432733	0	3/29
VEZF1	MA1578.1	IVP@FGO	IVP@FGO:UP:sigUP	0.0776824	0.432727	0	19/29
CUX1	MA0754.1	IVP@FGO	IVP@FGO:LS:sigUP	0.0647207	0.432324	0	41/114
ZNF528	MA1597.1	IVP@FGO	IVP@FGO:UP:sigDOWN	0.105634	0.432209	0	11/52
RARA	MA0729.1	IVP@FGO	IVP@FGO:LS:sigDOWN	0.10713	0.431866	0	2/71
KLF17	MA1514.1	IVP@FGO	IVP@FGO:DN:sigUP	0.0780025	0.431173	0	19/30
Nr5a2	MA0505.1	IVP@FGO	IVP@FGO:DN:sigUP	0.0657621	0.43107	0	23/30
NKX2-3	MA0672.1	IVP@FGO	IVP@FGO:DN:sigUP	0.0625648	0.431058	0	24/30
ZNF382	MA1594.1	IVP@FGO	IVP@FGO:DN:sigUP	0.106393	0.429437	0	2/30
MIXL1	MA0662.1	IVP@FGO	IVP@FGO:LS:sigUP	0.0513786	0.428856	0	56/114
HOXA5	MA0158.2	IVP@FGO	IVP@FGO:LS:sigUP	0.0458548	0.428566	0	64/114
HOXB2	MA0902.2	IVP@FGO	IVP@FGO:DN:sigUP	0.0858684	0.428284	0	16/30
E2F1	MA0024.3	IVP@FGO	IVP@FGO:LS:sigDOWN	0.106952	0.428161	0	10/71
LBX2	MA0699.1	IVP@FGO	IVP@FGO:UP:sigUP	0.0882589	0.428137	0	15/29
PKNOX2	MA0783.1	IVP@FGO	IVP@FGO:UP:sigDOWN	0.11431	0.427385	0	5/52
Rarg	MA0859.1	IVP@FGO	IVP@FGO:UP:sigUP	0.105707	0.42719	0	2/29
TP73	MA0861.1	IVP@FGO	IVP@FGO:DN:sigUP	0.113811	0.427079	0	5/30
RORB	MA1150.1	IVP@FGO	IVP@FGO:UP:sigDOWN	0.0665795	0.427045	0	29/52
Isl1	MA1608.1	IVP@FGO	IVP@FGO:DN:sigDOWN	0.0827058	0.42627	0	19/43
TP73	MA0861.1	IVP@FGO	IVP@FGO:LS:sigDOWN	0.103356	0.425809	0	11/71
CTCF	MA0139.1	IVP@FGO	IVP@FGO:DN:sigDOWN	0.0718288	0.425665	0	24/43
TFEB	MA0692.1	IVP@FGO	IVP@FGO:UP:sigDOWN	0.0748521	0.425421	0	24/52
BSX	MA0876.1	IVP@FGO	IVP@FGO:DN:sigDOWN	0.0780618	0.425374	0	21/43
ZNF682	MA1599.1	IVP@FGO	IVP@FGO:LS:sigDOWN	0.0531631	0.424798	0	43/71
GATA2	MA0036.3	IVP@FGO	IVP@FGO:DN:sigUP	0.072889	0.424633	0	20/30
PAX5	MA0014.3	IVP@FGO	IVP@FGO:UP:sigDOWN	0.0798847	0.423817	0	21/52
ZBTB12	MA1649.1	IVP@FGO	IVP@FGO:UP:sigUP	0.0686639	0.423733	0	21/29
ASCL1(var.2)	MA1631.1	IVP@FGO	IVP@FGO:UP:sigDOWN	0.0446669	0.423105	0	42/52
E2F3	MA0469.3	IVP@FGO	IVP@FGO:LS:sigDOWN	0.0873415	0.422791	0	1/71
ZBTB6	MA1581.1	IVP@FGO	IVP@FGO:DN:sigDOWN	0.0530136	0.42279	0	33/43
FOXD1	MA0031.1	IVP@FGO	IVP@FGO:DN:sigDOWN	0.0953224	0.422789	0	13/43
RXRB	MA0855.1	IVP@FGO	IVP@FGO:DN:sigUP	0.109891	0.422648	0	3/30
MEF2C	MA0497.1	IVP@FGO	IVP@FGO:DN:sigUP	0.0635199	0.422645	0	23/30
KLF5	MA0599.1	IVP@FGO	IVP@FGO:UP:sigDOWN	0.0295329	0.422472	0	50/52
MAF	MA1520.1	IVP@FGO	IVP@FGO:LS:sigDOWN	0.0738451	0.422045	0	26/71
TBR1	MA0802.1	IVP@FGO	IVP@FGO:UP:sigDOWN	0.0645811	0.420894	0	29/52
RELB	MA1117.1	IVP@FGO	IVP@FGO:UP:sigUP	0.0910692	0.420678	0	13/29
SPIC	MA0687.1	IVP@FGO	IVP@FGO:LS:sigDOWN	0.0444403	0.420061	0	50/71
Isl1	MA1608.1	IVP@FGO	IVP@FGO:LS:sigDOWN	0.0661042	0.419995	0	31/71
Creb3l2	MA0608.1	IVP@FGO	IVP@FGO:UP:sigDOWN	0.0882207	0.4197	0	16/52
Pparg::Rxra	MA0065.2	IVP@FGO	IVP@FGO:DN:sigDOWN	0.0419278	0.419564	0	38/43
RARA	MA0729.1	IVP@FGO	IVP@FGO:UP:sigUP	0.0868675	0.419364	0	1/29
NFIC::TLX1	MA0119.1	IVP@FGO	IVP@FGO:UP:sigDOWN	0.0923519	0.419333	0	14/52
CDX1	MA0878.2	IVP@FGO	IVP@FGO:UP:sigDOWN	0.0779686	0.41928	0	21/52
HLF	MA0043.3	IVP@FGO	IVP@FGO:LS:sigDOWN	0.080335	0.418667	0	21/71
XBP1	MA0844.1	IVP@FGO	IVP@FGO:LS:sigDOWN	0.103596	0.418484	0	9/71
SOX2	MA0143.4	IVP@FGO	IVP@FGO:DN:sigDOWN	0.0632969	0.418235	0	27/43
MSGN1	MA1524.1	IVP@FGO	IVP@FGO:UP:sigDOWN	0.0588543	0.418031	0	32/52
EVX1	MA0887.1	IVP@FGO	IVP@FGO:LS:sigUP	0.0623231	0.417952	0	38/114
CREM	MA0609.2	IVP@FGO	IVP@FGO:UP:sigDOWN	0.0894505	0.417811	0	15/52
DUX4	MA0468.1	IVP@FGO	IVP@FGO:DN:sigDOWN	0.0904977	0.417778	0	14/43
FOSL1::JUND	MA1142.1	IVP@FGO	IVP@FGO:LS:sigDOWN	0.0677062	0.417127	0	29/71
E2F7	MA0758.1	IVP@FGO	IVP@FGO:LS:sigUP	0.101181	0.416917	0	2/114
OSR2	MA1646.1	IVP@FGO	IVP@FGO:UP:sigDOWN	0.0401871	0.416843	0	44/52
Crx	MA0467.1	IVP@FGO	IVP@FGO:LS:sigDOWN	0.0562938	0.416607	0	38/71
ZNF740	MA0753.2	IVP@FGO	IVP@FGO:UP:sigUP	0.0722053	0.416595	0	19/29
MSANTD3	MA1523.1	IVP@FGO	IVP@FGO:DN:sigUP	0.0673407	0.416042	0	21/30
MAFG	MA0659.2	IVP@FGO	IVP@FGO:UP:sigUP	0.0691824	0.415948	0	20/29
NFATC1	MA0624.1	IVP@FGO	IVP@FGO:UP:sigDOWN	0.047682	0.415822	0	39/52
ZNF75D	MA1601.1	IVP@FGO	IVP@FGO:DN:sigUP	0.058743	0.415774	0	24/30
Tcf21	MA0832.1	IVP@FGO	IVP@FGO:DN:sigUP	0.106819	0.415664	0	6/30
HOXD10	MA1506.1	IVP@FGO	IVP@FGO:DN:sigUP	0.104881	0.415516	0	7/30
TCF4	MA0830.2	IVP@FGO	IVP@FGO:DN:sigDOWN	0.0431825	0.414766	0	37/43
MEIS1(var.2)	MA1639.1	IVP@FGO	IVP@FGO:DN:sigUP	0.0803391	0.414366	0	16/30
MSX1	MA0666.1	IVP@FGO	IVP@FGO:DN:sigUP	0.0744711	0.413099	0	18/30
MYF5	MA1641.1	IVP@FGO	IVP@FGO:LS:sigDOWN	0.0468238	0.413045	0	46/71
Spz1	MA0111.1	IVP@FGO	IVP@FGO:UP:sigUP	0.0737713	0.413027	0	18/29
Hand1::Tcf3	MA0092.1	IVP@FGO	IVP@FGO:LS:sigUP	0.0289232	0.412398	0	88/114
TCF7L1	MA1421.1	IVP@FGO	IVP@FGO:LS:sigDOWN	0.0619938	0.412146	0	32/71
E2F7	MA0758.1	IVP@FGO	IVP@FGO:DN:sigDOWN	0.0851795	0.412133	0	1/43
NFKB1	MA0105.4	IVP@FGO	IVP@FGO:DN:sigUP	0.0997219	0.41147	0	2/30
Ddit3::Cebpa	MA0019.1	IVP@FGO	IVP@FGO:DN:sigDOWN	0.0745271	0.411403	0	20/43
KLF9	MA1107.2	IVP@FGO	IVP@FGO:DN:sigDOWN	0.033339	0.410692	0	41/43
GFI1	MA0038.2	IVP@FGO	IVP@FGO:UP:sigDOWN	0.0779939	0.410541	0	19/52
Dmrt1	MA1603.1	IVP@FGO	IVP@FGO:UP:sigDOWN	0.0578804	0.410087	0	31/52
MEIS2	MA0774.1	IVP@FGO	IVP@FGO:UP:sigDOWN	0.0462762	0.41	0	39/52
NR1H4	MA1110.1	IVP@FGO	IVP@FGO:DN:sigUP	0.0810397	0.409371	0	15/30
CREB3L4(var.2)	MA1475.1	IVP@FGO	IVP@FGO:LS:sigDOWN	0.0846695	0.409013	0	16/71
Spz1	MA0111.1	IVP@FGO	IVP@FGO:DN:sigDOWN	0.0584964	0.408864	0	28/43
TCF12(var.2)	MA1648.1	IVP@FGO	IVP@FGO:LS:sigDOWN	0.0437412	0.408831	0	48/71
ZFP42	MA1651.1	IVP@FGO	IVP@FGO:UP:sigUP	0.0830855	0.408805	0	14/29
SPIB	MA0081.2	IVP@FGO	IVP@FGO:UP:sigUP	0.0525032	0.408793	0	25/29
IRF6	MA1509.1	IVP@FGO	IVP@FGO:DN:sigUP	0.10452	0.408454	0	5/30
POU2F1	MA0785.1	IVP@FGO	IVP@FGO:DN:sigUP	0.0726719	0.408292	0	18/30
POU2F1	MA0785.1	IVP@FGO	IVP@FGO:LS:sigUP	0.033194	0.408093	0	78/114
RFX4	MA0799.1	IVP@FGO	IVP@FGO:LS:sigUP	0.0652385	0.407824	0	31/114
NKX2-8	MA0673.1	IVP@FGO	IVP@FGO:LS:sigUP	0.0325925	0.407553	0	79/114
Rarg	MA0859.1	IVP@FGO	IVP@FGO:DN:sigUP	0.0980084	0.407117	0	2/30
PBX3	MA1114.1	IVP@FGO	IVP@FGO:DN:sigUP	0.067055	0.407068	0	20/30
NFIB	MA1643.1	IVP@FGO	IVP@FGO:DN:sigDOWN	0.0874193	0.406563	0	13/43
ELF3	MA0640.2	IVP@FGO	IVP@FGO:DN:sigDOWN	0.0374806	0.406258	0	39/43
NKX6-1	MA0674.1	IVP@FGO	IVP@FGO:DN:sigDOWN	0.0644832	0.405143	0	24/43
TCF21(var.2)	MA1568.1	IVP@FGO	IVP@FGO:LS:sigDOWN	0.0656088	0.405009	0	27/71
RARA::RXRA	MA0159.1	IVP@FGO	IVP@FGO:DN:sigDOWN	0.0661623	0.40477	0	23/43
VSX2	MA0726.1	IVP@FGO	IVP@FGO:LS:sigUP	0.044356	0.404737	0	56/114
HES5	MA0821.1	IVP@FGO	IVP@FGO:LS:sigDOWN	0.101608	0.404693	0	3/71
NFE2	MA0841.1	IVP@FGO	IVP@FGO:LS:sigDOWN	0.101672	0.404587	0	6/71
Smad4	MA1153.1	IVP@FGO	IVP@FGO:DN:sigDOWN	0.0428807	0.4036	0	36/43
NKX6-3	MA1530.1	IVP@FGO	IVP@FGO:LS:sigDOWN	0.0491993	0.403576	0	41/71
E2F1	MA0024.3	IVP@FGO	IVP@FGO:UP:sigUP	0.101034	0.402828	0	3/29
FOXP3	MA0850.1	IVP@FGO	IVP@FGO:DN:sigUP	0.0706127	0.402653	0	18/30
BARHL2	MA0635.1	IVP@FGO	IVP@FGO:LS:sigUP	0.0468659	0.402459	0	51/114
TCF3	MA0522.3	IVP@FGO	IVP@FGO:DN:sigUP	0.0654798	0.402411	0	20/30
NR1H4::RXRA	MA1146.1	IVP@FGO	IVP@FGO:DN:sigDOWN	0.0788777	0.402398	0	16/43
IKZF1	MA1508.1	IVP@FGO	IVP@FGO:LS:sigUP	0.0179838	0.402104	0	106/114
BHLHE22	MA0818.1	IVP@FGO	IVP@FGO:LS:sigDOWN	0.0829112	0.401905	0	15/71
FOXC1	MA0032.2	IVP@FGO	IVP@FGO:LS:sigUP	0.0227904	0.401772	0	97/114
E2F2	MA0864.2	IVP@FGO	IVP@FGO:LS:sigUP	0.0890347	0.401521	0	12/114
NEUROG2	MA0669.1	IVP@FGO	IVP@FGO:DN:sigDOWN	0.0936531	0.401323	0	9/43
Nr2f6	MA0677.1	IVP@FGO	IVP@FGO:DN:sigDOWN	0.0781614	0.401098	0	16/43
TBX18	MA1565.1	IVP@FGO	IVP@FGO:LS:sigUP	0.030243	0.400613	0	81/114
ZSCAN4	MA1155.1	IVP@FGO	IVP@FGO:UP:sigDOWN	0.0931475	0.399961	0	9/52
Prdm15	MA1616.1	IVP@FGO	IVP@FGO:DN:sigDOWN	0.0507128	0.399913	0	31/43
HOXA5	MA0158.2	IVP@FGO	IVP@FGO:UP:sigUP	0.0689716	0.399639	0	18/29
Six3	MA0631.1	IVP@FGO	IVP@FGO:LS:sigUP	0.0589172	0.399554	0	34/114
SMAD3	MA0795.1	IVP@FGO	IVP@FGO:UP:sigUP	0.0998295	0.39925	0	5/29
Lhx8	MA0705.1	IVP@FGO	IVP@FGO:DN:sigDOWN	0.0858784	0.399133	0	12/43
FOXA3	MA1683.1	IVP@FGO	IVP@FGO:DN:sigDOWN	0.0569095	0.398477	0	27/43
TFE3	MA0831.2	IVP@FGO	IVP@FGO:UP:sigDOWN	0.0594809	0.397732	0	27/52
HNF4A(var.2)	MA1494.1	IVP@FGO	IVP@FGO:DN:sigUP	0.0995682	0.397695	0	4/30
GSX2	MA0893.2	IVP@FGO	IVP@FGO:UP:sigUP	0.0656729	0.397666	0	19/29
NFATC2	MA0152.1	IVP@FGO	IVP@FGO:DN:sigUP	0.0486367	0.397206	0	26/30
RUNX1	MA0002.2	IVP@FGO	IVP@FGO:DN:sigUP	0.0485434	0.397131	0	26/30
TEAD1	MA0090.3	IVP@FGO	IVP@FGO:DN:sigDOWN	0.0564115	0.396991	0	27/43
MAFG	MA0659.2	IVP@FGO	IVP@FGO:LS:sigDOWN	0.0480885	0.396909	0	40/71
ZFP57	MA1583.1	IVP@FGO	IVP@FGO:LS:sigUP	0.0709116	0.396768	0	22/114
POU1F1	MA0784.1	IVP@FGO	IVP@FGO:LS:sigUP	0.0366359	0.39658	0	66/114
TCFL5	MA0632.2	IVP@FGO	IVP@FGO:LS:sigUP	0.0532769	0.396034	0	39/114
ASCL1	MA1100.2	IVP@FGO	IVP@FGO:LS:sigDOWN	0.0345152	0.395939	0	55/71
GCM1	MA0646.1	IVP@FGO	IVP@FGO:DN:sigUP	0.0802434	0.395904	0	13/30
ESR2	MA0258.2	IVP@FGO	IVP@FGO:UP:sigDOWN	0.0441323	0.395837	0	38/52
Arntl	MA0603.1	IVP@FGO	IVP@FGO:LS:sigUP	0.0546481	0.3955	0	37/114
ZNF16	MA1654.1	IVP@FGO	IVP@FGO:DN:sigUP	0.0984551	0.39548	0	4/30
PLAG1	MA0163.1	IVP@FGO	IVP@FGO:UP:sigDOWN	0.060049	0.395367	0	26/52
TEAD2	MA1121.1	IVP@FGO	IVP@FGO:DN:sigDOWN	0.0573293	0.394698	0	26/43
Rhox11	MA0629.1	IVP@FGO	IVP@FGO:LS:sigDOWN	0.0565222	0.394548	0	31/71
NFIC::TLX1	MA0119.1	IVP@FGO	IVP@FGO:UP:sigUP	0.0935519	0.393793	0	7/29
E2F2	MA0864.2	IVP@FGO	IVP@FGO:UP:sigUP	0.0966205	0.393512	0	3/29
NR6A1	MA1541.1	IVP@FGO	IVP@FGO:LS:sigDOWN	0.0505792	0.392564	0	36/71
KLF13	MA0657.1	IVP@FGO	IVP@FGO:LS:sigDOWN	0.0871999	0.392371	0	10/71
POU5F1	MA1115.1	IVP@FGO	IVP@FGO:DN:sigUP	0.0597217	0.392278	0	21/30
MEOX2	MA0706.1	IVP@FGO	IVP@FGO:LS:sigUP	0.0441831	0.392162	0	50/114
TBX19	MA0804.1	IVP@FGO	IVP@FGO:DN:sigDOWN	0.0942143	0.391913	0	6/43
VDR	MA0693.2	IVP@FGO	IVP@FGO:UP:sigUP	0.0511818	0.390962	0	24/29
MAFG	MA0659.2	IVP@FGO	IVP@FGO:DN:sigDOWN	0.0592575	0.390894	0	24/43
Crx	MA0467.1	IVP@FGO	IVP@FGO:DN:sigDOWN	0.0608389	0.390745	0	23/43
HNF4A	MA0114.4	IVP@FGO	IVP@FGO:LS:sigUP	0.031365	0.390565	0	74/114
Foxf1	MA1606.1	IVP@FGO	IVP@FGO:LS:sigDOWN	0.0390461	0.390071	0	48/71
RXRG	MA0856.1	IVP@FGO	IVP@FGO:UP:sigUP	0.0948084	0.389661	0	3/29
MAX	MA0058.3	IVP@FGO	IVP@FGO:DN:sigDOWN	0.0691302	0.389657	0	18/43
ESRRB	MA0141.3	IVP@FGO	IVP@FGO:LS:sigUP	0.0552473	0.388605	0	33/114
E2F6	MA0471.2	IVP@FGO	IVP@FGO:LS:sigDOWN	0.0261415	0.388087	0	63/71
TCF3	MA0522.3	IVP@FGO	IVP@FGO:LS:sigDOWN	0.0392956	0.387966	0	47/71
BARX1	MA0875.1	IVP@FGO	IVP@FGO:LS:sigDOWN	0.0488405	0.387593	0	36/71
LHX2	MA0700.2	IVP@FGO	IVP@FGO:LS:sigDOWN	0.0477909	0.387238	0	37/71
ARGFX	MA1463.1	IVP@FGO	IVP@FGO:UP:sigUP	0.0641859	0.386873	0	18/29
MZF1(var.2)	MA0057.1	IVP@FGO	IVP@FGO:UP:sigUP	0.0572941	0.386701	0	21/29
Rhox11	MA0629.1	IVP@FGO	IVP@FGO:DN:sigUP	0.0732194	0.385683	0	14/30
ZNF652	MA1657.1	IVP@FGO	IVP@FGO:UP:sigDOWN	0.0508958	0.384889	0	30/52
TFEC	MA0871.2	IVP@FGO	IVP@FGO:LS:sigDOWN	0.067435	0.384697	0	19/71
ZSCAN29	MA1602.1	IVP@FGO	IVP@FGO:UP:sigDOWN	0.0693727	0.384462	0	17/52
ERF	MA0760.1	IVP@FGO	IVP@FGO:DN:sigDOWN	0.0647331	0.383925	0	19/43
Smad2::Smad3	MA1622.1	IVP@FGO	IVP@FGO:LS:sigDOWN	0.0493272	0.383549	0	34/71
SPIB	MA0081.2	IVP@FGO	IVP@FGO:LS:sigDOWN	0.0279627	0.383368	0	60/71
TFAP2C(var.3)	MA0815.1	IVP@FGO	IVP@FGO:UP:sigUP	0.0856918	0.383017	0	8/29
Znf281	MA1630.1	IVP@FGO	IVP@FGO:LS:sigDOWN	0.0348105	0.382909	0	51/71
KLF2	MA1515.1	IVP@FGO	IVP@FGO:DN:sigDOWN	0.0318653	0.382834	0	40/43
Zic1::Zic2	MA1628.1	IVP@FGO	IVP@FGO:UP:sigDOWN	0.0419033	0.382818	0	37/52
ATOH1(var.2)	MA1467.1	IVP@FGO	IVP@FGO:DN:sigDOWN	0.0517341	0.382706	0	27/43
PRRX1	MA0716.1	IVP@FGO	IVP@FGO:DN:sigDOWN	0.0560765	0.382508	0	24/43
PITX2	MA1547.1	IVP@FGO	IVP@FGO:DN:sigDOWN	0.0472448	0.382362	0	30/43
ZNF135	MA1587.1	IVP@FGO	IVP@FGO:UP:sigDOWN	0.0600726	0.38119	0	22/52
SOX2	MA0143.4	IVP@FGO	IVP@FGO:UP:sigDOWN	0.0437371	0.381109	0	35/52
POU3F3	MA0788.1	IVP@FGO	IVP@FGO:UP:sigDOWN	0.0482987	0.380937	0	31/52
HNF4G	MA0484.2	IVP@FGO	IVP@FGO:LS:sigUP	0.0291537	0.380734	0	74/114
Dlx1	MA0879.1	IVP@FGO	IVP@FGO:UP:sigUP	0.0729586	0.380693	0	13/29
ETS1	MA0098.3	IVP@FGO	IVP@FGO:DN:sigDOWN	0.0553894	0.380529	0	24/43
Zfx	MA0146.2	IVP@FGO	IVP@FGO:LS:sigUP	0.0303432	0.380426	0	71/114
KLF4	MA0039.4	IVP@FGO	IVP@FGO:UP:sigUP	0.0461386	0.380344	0	25/29
Hmx2	MA0897.1	IVP@FGO	IVP@FGO:LS:sigUP	0.0366152	0.380274	0	57/114
FOSL1	MA0477.2	IVP@FGO	IVP@FGO:LS:sigDOWN	0.0514686	0.378874	0	30/71
Ptf1a	MA1618.1	IVP@FGO	IVP@FGO:LS:sigDOWN	0.0309182	0.378608	0	55/71
LHX2	MA0700.2	IVP@FGO	IVP@FGO:DN:sigUP	0.0635471	0.378502	0	17/30
NEUROD2	MA0668.1	IVP@FGO	IVP@FGO:LS:sigDOWN	0.0523023	0.378387	0	29/71
BARHL2	MA0635.1	IVP@FGO	IVP@FGO:DN:sigDOWN	0.0674986	0.37837	0	16/43
BHLHE22	MA0818.1	IVP@FGO	IVP@FGO:UP:sigDOWN	0.0751583	0.378351	0	12/52
EOMES	MA0800.1	IVP@FGO	IVP@FGO:UP:sigDOWN	0.0497841	0.378344	0	29/52
ASCL1	MA1100.2	IVP@FGO	IVP@FGO:UP:sigDOWN	0.0384735	0.378114	0	39/52
POU3F1	MA0786.1	IVP@FGO	IVP@FGO:DN:sigUP	0.058989	0.377361	0	19/30
PAX6	MA0069.1	IVP@FGO	IVP@FGO:LS:sigUP	0.0480193	0.377199	0	36/114
KLF2	MA1515.1	IVP@FGO	IVP@FGO:LS:sigUP	0.0218865	0.377198	0	91/114
HSF1	MA0486.2	IVP@FGO	IVP@FGO:UP:sigDOWN	0.0762805	0.376918	0	11/52
ARNT::HIF1A	MA0259.1	IVP@FGO	IVP@FGO:DN:sigDOWN	0.0569315	0.376896	0	22/43
E2F4	MA0470.2	IVP@FGO	IVP@FGO:LS:sigDOWN	0.0839231	0.376785	0	7/71
NR4A1	MA1112.2	IVP@FGO	IVP@FGO:DN:sigDOWN	0.0455215	0.37652	0	30/43
THRB	MA1574.1	IVP@FGO	IVP@FGO:DN:sigUP	0.0689206	0.376295	0	14/30
NR2F1	MA0017.2	IVP@FGO	IVP@FGO:DN:sigUP	0.054482	0.376107	0	21/30
NFKB2	MA0778.1	IVP@FGO	IVP@FGO:DN:sigDOWN	0.0797804	0.375961	0	9/43
POU3F1	MA0786.1	IVP@FGO	IVP@FGO:DN:sigDOWN	0.0522361	0.375917	0	25/43
Gfi1b	MA0483.1	IVP@FGO	IVP@FGO:LS:sigDOWN	0.0331339	0.375652	0	51/71
ATF7	MA0834.1	IVP@FGO	IVP@FGO:UP:sigDOWN	0.0874798	0.37558	0	4/52
BHLHE40	MA0464.2	IVP@FGO	IVP@FGO:DN:sigDOWN	0.0751443	0.375171	0	11/43
VEZF1	MA1578.1	IVP@FGO	IVP@FGO:DN:sigUP	0.0480905	0.375074	0	24/30
Wt1	MA1627.1	IVP@FGO	IVP@FGO:UP:sigDOWN	0.0299732	0.374792	0	46/52
FOXL1	MA0033.2	IVP@FGO	IVP@FGO:LS:sigDOWN	0.0286051	0.374594	0	57/71
NEUROD1	MA1109.1	IVP@FGO	IVP@FGO:DN:sigUP	0.053913	0.37441	0	21/30
NFATC4	MA1525.1	IVP@FGO	IVP@FGO:UP:sigDOWN	0.0352767	0.373699	0	41/52
ERG	MA0474.2	IVP@FGO	IVP@FGO:UP:sigUP	0.0654345	0.373609	0	15/29
GATA6	MA1104.2	IVP@FGO	IVP@FGO:UP:sigUP	0.0510538	0.37348	0	22/29
HIF1A	MA1106.1	IVP@FGO	IVP@FGO:LS:sigUP	0.0457124	0.373274	0	37/114
Znf423	MA0116.1	IVP@FGO	IVP@FGO:LS:sigUP	0.0502574	0.373034	0	31/114
SOX8	MA0868.2	IVP@FGO	IVP@FGO:LS:sigDOWN	0.0360025	0.372909	0	46/71
ONECUT3	MA0757.1	IVP@FGO	IVP@FGO:DN:sigUP	0.0735401	0.372708	0	11/30
NR6A1	MA1541.1	IVP@FGO	IVP@FGO:UP:sigUP	0.065024	0.37262	0	15/29
Pou5f1::Sox2	MA0142.1	IVP@FGO	IVP@FGO:DN:sigUP	0.0609952	0.372232	0	17/30
PPARA::RXRA	MA1148.1	IVP@FGO	IVP@FGO:LS:sigUP	0.0276577	0.37081	0	72/114
MSC	MA0665.1	IVP@FGO	IVP@FGO:DN:sigUP	0.0643416	0.370791	0	15/30
ZBTB32	MA1580.1	IVP@FGO	IVP@FGO:UP:sigDOWN	0.062469	0.370349	0	17/52
KLF13	MA0657.1	IVP@FGO	IVP@FGO:UP:sigUP	0.0850805	0.369513	0	3/29
Nr2f6	MA0677.1	IVP@FGO	IVP@FGO:UP:sigDOWN	0.0588407	0.369038	0	19/52
RARG(var.3)	MA1553.1	IVP@FGO	IVP@FGO:LS:sigUP	0.0576356	0.368393	0	21/114
Zfx	MA0146.2	IVP@FGO	IVP@FGO:UP:sigDOWN	0.0379902	0.368351	0	37/52
PAX3	MA0780.1	IVP@FGO	IVP@FGO:LS:sigUP	0.059666	0.367504	0	19/114
PRDM1	MA0508.3	IVP@FGO	IVP@FGO:UP:sigDOWN	0.0306806	0.36684	0	44/52
NFIA	MA0670.1	IVP@FGO	IVP@FGO:DN:sigUP	0.0458039	0.366831	0	24/30
Dmrt1	MA1603.1	IVP@FGO	IVP@FGO:UP:sigUP	0.0527073	0.366507	0	20/29
GRHL2	MA1105.2	IVP@FGO	IVP@FGO:UP:sigDOWN	0.0394229	0.366501	0	35/52
PRDM1	MA0508.3	IVP@FGO	IVP@FGO:UP:sigUP	0.0429922	0.366488	0	25/29
CREB3	MA0638.1	IVP@FGO	IVP@FGO:DN:sigUP	0.0821858	0.366477	0	5/30
BATF3	MA0835.2	IVP@FGO	IVP@FGO:LS:sigDOWN	0.0413938	0.366346	0	36/71
NFIC(var.2)	MA1527.1	IVP@FGO	IVP@FGO:DN:sigUP	0.0830428	0.366202	0	4/30
MSX2	MA0708.1	IVP@FGO	IVP@FGO:DN:sigUP	0.0565713	0.366017	0	18/30
TCF21(var.2)	MA1568.1	IVP@FGO	IVP@FGO:LS:sigUP	0.0379563	0.365966	0	45/114
BHLHA15(var.2)	MA1472.1	IVP@FGO	IVP@FGO:UP:sigUP	0.0487281	0.365832	0	22/29
IRF4	MA1419.1	IVP@FGO	IVP@FGO:DN:sigUP	0.0728292	0.365279	0	1/30
EN1	MA0027.2	IVP@FGO	IVP@FGO:UP:sigUP	0.0522093	0.36492	0	20/29
ZNF263	MA0528.2	IVP@FGO	IVP@FGO:UP:sigUP	0.0484599	0.364846	0	22/29
TFAP2B(var.2)	MA0812.1	IVP@FGO	IVP@FGO:LS:sigDOWN	0.0350518	0.364784	0	44/71
ELK3	MA0759.1	IVP@FGO	IVP@FGO:UP:sigUP	0.0695132	0.364777	0	11/29
RFX1	MA0509.2	IVP@FGO	IVP@FGO:UP:sigUP	0.0596243	0.364768	0	16/29
MNT	MA0825.1	IVP@FGO	IVP@FGO:DN:sigDOWN	0.0576445	0.364549	0	18/43
E2F4	MA0470.2	IVP@FGO	IVP@FGO:LS:sigUP	0.0727282	0.364509	0	9/114
TFE3	MA0831.2	IVP@FGO	IVP@FGO:LS:sigDOWN	0.0405687	0.364342	0	36/71
ZNF740	MA0753.2	IVP@FGO	IVP@FGO:LS:sigUP	0.0239588	0.364216	0	78/114
MEIS2(var.2)	MA1640.1	IVP@FGO	IVP@FGO:DN:sigUP	0.0557154	0.363791	0	18/30
Nr2f6	MA0677.1	IVP@FGO	IVP@FGO:LS:sigDOWN	0.0487137	0.362986	0	26/71
MYBL2	MA0777.1	IVP@FGO	IVP@FGO:LS:sigDOWN	0.0803838	0.362912	0	4/71
TCF3	MA0522.3	IVP@FGO	IVP@FGO:DN:sigDOWN	0.0425391	0.362899	0	29/43
TEAD4	MA0809.2	IVP@FGO	IVP@FGO:DN:sigUP	0.0518011	0.362873	0	20/30
ZEB1	MA0103.3	IVP@FGO	IVP@FGO:UP:sigDOWN	0.0268524	0.362822	0	47/52
Twist2	MA0633.1	IVP@FGO	IVP@FGO:LS:sigUP	0.0249329	0.36262	0	74/114
ATOH7	MA1468.1	IVP@FGO	IVP@FGO:UP:sigUP	0.0549002	0.362266	0	18/29
GSX2	MA0893.2	IVP@FGO	IVP@FGO:DN:sigDOWN	0.0509903	0.362187	0	22/43
NKX2-3	MA0672.1	IVP@FGO	IVP@FGO:LS:sigUP	0.0203718	0.362056	0	88/114
HOXD12	MA0873.1	IVP@FGO	IVP@FGO:LS:sigUP	0.0483891	0.3618	0	27/114
ARNT::HIF1A	MA0259.1	IVP@FGO	IVP@FGO:DN:sigUP	0.060253	0.361593	0	15/30
NFKB2	MA0778.1	IVP@FGO	IVP@FGO:DN:sigUP	0.0777493	0.361588	0	6/30
Foxj3	MA0851.1	IVP@FGO	IVP@FGO:UP:sigUP	0.0398323	0.361497	0	26/29
FOSL1::JUNB	MA1137.1	IVP@FGO	IVP@FGO:LS:sigDOWN	0.0426543	0.361144	0	32/71
BHLHE40	MA0464.2	IVP@FGO	IVP@FGO:LS:sigUP	0.0506592	0.360901	0	24/114
RBPJ	MA1116.1	IVP@FGO	IVP@FGO:LS:sigDOWN	0.0183979	0.360715	0	68/71
NR3C1	MA0113.3	IVP@FGO	IVP@FGO:LS:sigUP	0.0741027	0.360692	0	7/114
Arid5a	MA0602.1	IVP@FGO	IVP@FGO:DN:sigUP	0.0598029	0.36065	0	15/30
HES7	MA0822.1	IVP@FGO	IVP@FGO:LS:sigUP	0.0757728	0.360457	0	6/114
BHLHE23	MA0817.1	IVP@FGO	IVP@FGO:UP:sigUP	0.0765439	0.359343	0	6/29
TEAD2	MA1121.1	IVP@FGO	IVP@FGO:LS:sigUP	0.0255398	0.359298	0	70/114
CREB3L4(var.2)	MA1475.1	IVP@FGO	IVP@FGO:DN:sigUP	0.0744621	0.358985	0	7/30
FOSB::JUNB(var.2)	MA1136.1	IVP@FGO	IVP@FGO:DN:sigDOWN	0.0680177	0.358942	0	10/43
SOX10	MA0442.2	IVP@FGO	IVP@FGO:UP:sigUP	0.037155	0.358831	0	27/29
BACH1	MA1633.1	IVP@FGO	IVP@FGO:UP:sigUP	0.0570832	0.358792	0	16/29
RFX1	MA0509.2	IVP@FGO	IVP@FGO:LS:sigDOWN	0.0384238	0.358375	0	36/71
TCF7L1	MA1421.1	IVP@FGO	IVP@FGO:DN:sigDOWN	0.0532784	0.358313	0	19/43
PAX6	MA0069.1	IVP@FGO	IVP@FGO:UP:sigUP	0.0681187	0.358215	0	10/29
MEF2A	MA0052.4	IVP@FGO	IVP@FGO:LS:sigDOWN	0.0276829	0.358194	0	53/71
ATF6	MA1466.1	IVP@FGO	IVP@FGO:LS:sigUP	0.0758696	0.357729	0	5/114
Dlx3	MA0880.1	IVP@FGO	IVP@FGO:LS:sigUP	0.0288559	0.357477	0	59/114
TFAP2A(var.3)	MA0872.1	IVP@FGO	IVP@FGO:DN:sigUP	0.0581135	0.356898	0	15/30
Nkx2-5(var.2)	MA0503.1	IVP@FGO	IVP@FGO:UP:sigUP	0.0459932	0.356843	0	22/29
PRDM4	MA1647.1	IVP@FGO	IVP@FGO:LS:sigDOWN	0.0284387	0.356538	0	51/71
CUX1	MA0754.1	IVP@FGO	IVP@FGO:DN:sigUP	0.0691509	0.35653	0	9/30
EBF1	MA0154.4	IVP@FGO	IVP@FGO:UP:sigDOWN	0.0372517	0.356428	0	34/52
HOXD13	MA0909.2	IVP@FGO	IVP@FGO:LS:sigUP	0.0393447	0.356397	0	36/114
TBX5	MA0807.1	IVP@FGO	IVP@FGO:DN:sigUP	0.049253	0.355758	0	20/30
Foxj2	MA0614.1	IVP@FGO	IVP@FGO:LS:sigUP	0.0214765	0.355231	0	80/114
ZNF16	MA1654.1	IVP@FGO	IVP@FGO:UP:sigUP	0.0778563	0.355107	0	3/29
BACH2	MA1101.2	IVP@FGO	IVP@FGO:UP:sigDOWN	0.0727536	0.354907	0	6/52
NKX6-2	MA0675.1	IVP@FGO	IVP@FGO:LS:sigUP	0.0266399	0.354716	0	63/114
NR2F2	MA1111.1	IVP@FGO	IVP@FGO:UP:sigDOWN	0.0366903	0.354596	0	34/52
HOXC12	MA0906.1	IVP@FGO	IVP@FGO:UP:sigDOWN	0.0620665	0.354575	0	12/52
GMEB2	MA0862.1	IVP@FGO	IVP@FGO:LS:sigUP	0.0603061	0.354513	0	13/114
OLIG3	MA0827.1	IVP@FGO	IVP@FGO:LS:sigUP	0.0351509	0.354282	0	42/114
PRDM4	MA1647.1	IVP@FGO	IVP@FGO:DN:sigUP	0.0455684	0.354239	0	22/30
HSF2	MA0770.1	IVP@FGO	IVP@FGO:DN:sigUP	0.0677171	0.354084	0	9/30
JDP2	MA0655.1	IVP@FGO	IVP@FGO:LS:sigUP	0.0441938	0.353215	0	27/114
FOSL2::JUNB(var.2)	MA1139.1	IVP@FGO	IVP@FGO:LS:sigUP	0.0476656	0.353167	0	23/114
NEUROG2(var.2)	MA1642.1	IVP@FGO	IVP@FGO:UP:sigDOWN	0.0320711	0.353032	0	39/52
THRB(var.2)	MA1575.1	IVP@FGO	IVP@FGO:UP:sigDOWN	0.0680887	0.353006	0	8/52
TBX19	MA0804.1	IVP@FGO	IVP@FGO:LS:sigUP	0.0537017	0.35294	0	17/114
LHX6	MA0658.1	IVP@FGO	IVP@FGO:UP:sigDOWN	0.0497872	0.352652	0	20/52
FOSB::JUNB(var.2)	MA1136.1	IVP@FGO	IVP@FGO:UP:sigUP	0.0690035	0.352544	0	8/29
Arntl	MA0603.1	IVP@FGO	IVP@FGO:DN:sigDOWN	0.0546175	0.352387	0	16/43
Lhx8	MA0705.1	IVP@FGO	IVP@FGO:DN:sigUP	0.066668	0.351999	0	9/30
HNF1B	MA0153.2	IVP@FGO	IVP@FGO:UP:sigDOWN	0.0572853	0.35196	0	14/52
Foxq1	MA0040.1	IVP@FGO	IVP@FGO:LS:sigDOWN	0.0334522	0.351483	0	40/71
OTX2	MA0712.2	IVP@FGO	IVP@FGO:DN:sigUP	0.0476662	0.351275	0	20/30
ETV6	MA0645.1	IVP@FGO	IVP@FGO:UP:sigDOWN	0.0364179	0.351212	0	33/52
TFAP2B(var.3)	MA0813.1	IVP@FGO	IVP@FGO:DN:sigUP	0.0554963	0.351158	0	15/30
JUND	MA0491.2	IVP@FGO	IVP@FGO:LS:sigUP	0.031231	0.350071	0	47/114
BHLHE40	MA0464.2	IVP@FGO	IVP@FGO:UP:sigDOWN	0.059386	0.350036	0	12/52
SP8	MA0747.1	IVP@FGO	IVP@FGO:DN:sigDOWN	0.0270907	0.349926	0	40/43
ARNT2	MA1464.1	IVP@FGO	IVP@FGO:UP:sigDOWN	0.054717	0.349882	0	15/52
Nr2e3	MA0164.1	IVP@FGO	IVP@FGO:DN:sigDOWN	0.0435743	0.349791	0	24/43
MYC	MA0147.3	IVP@FGO	IVP@FGO:LS:sigUP	0.0327765	0.349549	0	43/114
PLAG1	MA0163.1	IVP@FGO	IVP@FGO:LS:sigDOWN	0.0333958	0.349472	0	39/71
Klf1	MA0493.1	IVP@FGO	IVP@FGO:LS:sigDOWN	0.0214998	0.349308	0	61/71
JDP2(var.2)	MA0656.1	IVP@FGO	IVP@FGO:UP:sigUP	0.0747451	0.349275	0	3/29
NR4A2::RXRA	MA1147.1	IVP@FGO	IVP@FGO:DN:sigDOWN	0.0573011	0.348928	0	13/43
FOXL1	MA0033.2	IVP@FGO	IVP@FGO:UP:sigUP	0.035443	0.348818	0	27/29
MYOG	MA0500.2	IVP@FGO	IVP@FGO:UP:sigDOWN	0.03246	0.348713	0	37/52
NFE2	MA0841.1	IVP@FGO	IVP@FGO:LS:sigUP	0.0610203	0.348161	0	10/114
PRDM1	MA0508.3	IVP@FGO	IVP@FGO:LS:sigUP	0.016075	0.348126	0	95/114
HIF1A	MA1106.1	IVP@FGO	IVP@FGO:DN:sigDOWN	0.0511905	0.34795	0	17/43
ETV3	MA0763.1	IVP@FGO	IVP@FGO:DN:sigDOWN	0.0484899	0.347665	0	19/43
Wt1	MA1627.1	IVP@FGO	IVP@FGO:LS:sigUP	0.0164134	0.34709	0	93/114
ETV6	MA0645.1	IVP@FGO	IVP@FGO:UP:sigUP	0.0501933	0.346498	0	17/29
SREBF2	MA0596.1	IVP@FGO	IVP@FGO:DN:sigUP	0.0517529	0.346467	0	16/30
ATF3	MA0605.2	IVP@FGO	IVP@FGO:UP:sigUP	0.0730921	0.346347	0	3/29
OLIG1	MA0826.1	IVP@FGO	IVP@FGO:LS:sigUP	0.0468888	0.346271	0	20/114
TBX2	MA0688.1	IVP@FGO	IVP@FGO:DN:sigUP	0.0470795	0.345736	0	19/30
RARA::RXRA	MA0159.1	IVP@FGO	IVP@FGO:LS:sigDOWN	0.0332003	0.345611	0	37/71
TFAP2A(var.3)	MA0872.1	IVP@FGO	IVP@FGO:UP:sigDOWN	0.0441677	0.345528	0	22/52
Atoh1	MA0461.2	IVP@FGO	IVP@FGO:DN:sigUP	0.0576275	0.345326	0	12/30
CREB1	MA0018.4	IVP@FGO	IVP@FGO:UP:sigUP	0.0482038	0.345181	0	18/29
POU6F1	MA0628.1	IVP@FGO	IVP@FGO:LS:sigUP	0.0293668	0.345138	0	47/114
CEBPB	MA0466.2	IVP@FGO	IVP@FGO:DN:sigDOWN	0.0652693	0.344832	0	7/43
Sox17	MA0078.1	IVP@FGO	IVP@FGO:UP:sigDOWN	0.030595	0.34477	0	38/52
FERD3L	MA1485.1	IVP@FGO	IVP@FGO:DN:sigDOWN	0.0613143	0.344177	0	9/43
ONECUT1	MA0679.2	IVP@FGO	IVP@FGO:UP:sigDOWN	0.0355378	0.343827	0	31/52
STAT1::STAT2	MA0517.1	IVP@FGO	IVP@FGO:DN:sigUP	0.0421235	0.34355	0	22/30
Foxd3	MA0041.1	IVP@FGO	IVP@FGO:UP:sigUP	0.0327345	0.343536	0	28/29
FOSL1::JUN	MA1128.1	IVP@FGO	IVP@FGO:UP:sigDOWN	0.0392168	0.342787	0	26/52
MEF2C	MA0497.1	IVP@FGO	IVP@FGO:LS:sigDOWN	0.0255084	0.342755	0	50/71
TEAD1	MA0090.3	IVP@FGO	IVP@FGO:LS:sigDOWN	0.0282494	0.342282	0	44/71
OSR2	MA1646.1	IVP@FGO	IVP@FGO:UP:sigUP	0.0387332	0.342208	0	24/29
Stat5a	MA1624.1	IVP@FGO	IVP@FGO:DN:sigDOWN	0.0339416	0.341667	0	31/43
ZNF24	MA1124.1	IVP@FGO	IVP@FGO:DN:sigDOWN	0.0505502	0.341656	0	15/43
FIGLA	MA0820.1	IVP@FGO	IVP@FGO:DN:sigDOWN	0.0283714	0.340362	0	37/43
NKX2-5	MA0063.2	IVP@FGO	IVP@FGO:UP:sigDOWN	0.0371919	0.339875	0	27/52
CTCF	MA0139.1	IVP@FGO	IVP@FGO:UP:sigDOWN	0.0377324	0.339052	0	26/52
TBX15	MA0803.1	IVP@FGO	IVP@FGO:LS:sigDOWN	0.0253821	0.338894	0	48/71
KLF6	MA1517.1	IVP@FGO	IVP@FGO:DN:sigUP	0.0355234	0.338784	0	26/30
GATA5	MA0766.2	IVP@FGO	IVP@FGO:LS:sigDOWN	0.0300828	0.338396	0	38/71
PROP1	MA0715.1	IVP@FGO	IVP@FGO:DN:sigDOWN	0.0498123	0.337689	0	14/43
RXRG(var.2)	MA1556.1	IVP@FGO	IVP@FGO:DN:sigUP	0.0654514	0.337295	0	5/30
NRF1	MA0506.1	IVP@FGO	IVP@FGO:LS:sigUP	0.0280074	0.337116	0	43/114
CEBPE	MA0837.1	IVP@FGO	IVP@FGO:UP:sigDOWN	0.0504356	0.336997	0	13/52
Sox1	MA0870.1	IVP@FGO	IVP@FGO:UP:sigDOWN	0.0664838	0.33637	0	3/52
Foxj2	MA0614.1	IVP@FGO	IVP@FGO:LS:sigDOWN	0.0268422	0.336292	0	43/71
NRL	MA0842.2	IVP@FGO	IVP@FGO:UP:sigUP	0.0546003	0.336275	0	11/29
TGIF2LX	MA1571.1	IVP@FGO	IVP@FGO:DN:sigDOWN	0.0503966	0.336265	0	13/43
ZNF75D	MA1601.1	IVP@FGO	IVP@FGO:LS:sigDOWN	0.0213425	0.33623	0	56/71
Ptf1a(var.2)	MA1619.1	IVP@FGO	IVP@FGO:LS:sigDOWN	0.0232661	0.335962	0	51/71
ZNF682	MA1599.1	IVP@FGO	IVP@FGO:UP:sigDOWN	0.0343473	0.334703	0	28/52
Nr2e1	MA0676.1	IVP@FGO	IVP@FGO:LS:sigUP	0.0150892	0.33419	0	89/114
Mlxip	MA0622.1	IVP@FGO	IVP@FGO:DN:sigDOWN	0.043162	0.33409	0	18/43
EBF1	MA0154.4	IVP@FGO	IVP@FGO:UP:sigUP	0.0461812	0.333894	0	16/29
CEBPD	MA0836.2	IVP@FGO	IVP@FGO:UP:sigDOWN	0.0371019	0.33383	0	24/52
Arnt	MA0004.1	IVP@FGO	IVP@FGO:DN:sigDOWN	0.0429254	0.333722	0	18/43
POU3F4	MA0789.1	IVP@FGO	IVP@FGO:DN:sigDOWN	0.0398135	0.333521	0	21/43
SRY	MA0084.1	IVP@FGO	IVP@FGO:DN:sigUP	0.0399858	0.333493	0	21/30
TFE3	MA0831.2	IVP@FGO	IVP@FGO:LS:sigUP	0.0223186	0.333463	0	56/114
MEOX1	MA0661.1	IVP@FGO	IVP@FGO:LS:sigUP	0.0215099	0.333421	0	59/114
BSX	MA0876.1	IVP@FGO	IVP@FGO:DN:sigUP	0.0471223	0.333169	0	15/30
GATA4	MA0482.2	IVP@FGO	IVP@FGO:DN:sigUP	0.0421291	0.333153	0	19/30
ZNF341	MA1655.1	IVP@FGO	IVP@FGO:LS:sigDOWN	0.0224976	0.332864	0	51/71
NFYA	MA0060.3	IVP@FGO	IVP@FGO:UP:sigDOWN	0.0355152	0.332045	0	25/52
IRF7	MA0772.1	IVP@FGO	IVP@FGO:DN:sigUP	0.0535934	0.331879	0	10/30
JUNB(var.2)	MA1140.2	IVP@FGO	IVP@FGO:DN:sigUP	0.0652713	0.331673	0	3/30
FOXI1	MA0042.2	IVP@FGO	IVP@FGO:DN:sigUP	0.0370121	0.331223	0	23/30
FOXO4	MA0848.1	IVP@FGO	IVP@FGO:DN:sigUP	0.0370121	0.331223	0	23/30
PRRX2	MA0075.3	IVP@FGO	IVP@FGO:DN:sigDOWN	0.0377467	0.331082	0	22/43
ZNF740	MA0753.2	IVP@FGO	IVP@FGO:DN:sigDOWN	0.0278501	0.330849	0	35/43
FOXN3	MA1489.1	IVP@FGO	IVP@FGO:UP:sigUP	0.0633467	0.330745	0	4/29
PHOX2B	MA0681.2	IVP@FGO	IVP@FGO:UP:sigUP	0.036701	0.330275	0	23/29
PHOX2B	MA0681.2	IVP@FGO	IVP@FGO:DN:sigDOWN	0.0356231	0.330014	0	24/43
NR1I3	MA1534.1	IVP@FGO	IVP@FGO:UP:sigUP	0.0375446	0.329613	0	22/29
DPRX	MA1480.1	IVP@FGO	IVP@FGO:LS:sigDOWN	0.0321331	0.329481	0	28/71
HOXA4	MA1496.1	IVP@FGO	IVP@FGO:LS:sigUP	0.02015	0.32925	0	59/114
ETV2	MA0762.1	IVP@FGO	IVP@FGO:UP:sigUP	0.0505175	0.328833	0	11/29
NOTO	MA0710.1	IVP@FGO	IVP@FGO:DN:sigDOWN	0.035959	0.328726	0	23/43
MITF	MA0620.3	IVP@FGO	IVP@FGO:UP:sigDOWN	0.044271	0.328545	0	14/52
SMAD5	MA1557.1	IVP@FGO	IVP@FGO:DN:sigDOWN	0.0518019	0.328504	0	9/43
Smad2::Smad3	MA1622.1	IVP@FGO	IVP@FGO:LS:sigUP	0.0204143	0.328432	0	57/114
RUNX3	MA0684.2	IVP@FGO	IVP@FGO:DN:sigDOWN	0.0298497	0.328255	0	31/43
BHLHE23	MA0817.1	IVP@FGO	IVP@FGO:LS:sigUP	0.0370394	0.327881	0	19/114
FOSL2::JUNB	MA1138.1	IVP@FGO	IVP@FGO:LS:sigDOWN	0.030119	0.327575	0	30/71
CDX4	MA1473.1	IVP@FGO	IVP@FGO:DN:sigDOWN	0.0397592	0.327282	0	18/43
Sox1	MA0870.1	IVP@FGO	IVP@FGO:LS:sigUP	0.0522039	0.326777	0	7/114
TCFL5	MA0632.2	IVP@FGO	IVP@FGO:UP:sigUP	0.0539633	0.326488	0	8/29
FOXC2	MA0846.1	IVP@FGO	IVP@FGO:DN:sigUP	0.0325845	0.326276	0	26/30
EWSR1-FLI1	MA0149.1	IVP@FGO	IVP@FGO:LS:sigDOWN	0.047472	0.326248	0	10/71
TAL1::TCF3	MA0091.1	IVP@FGO	IVP@FGO:DN:sigUP	0.0424836	0.325886	0	16/30
PAX7	MA0680.1	IVP@FGO	IVP@FGO:DN:sigDOWN	0.0589775	0.325637	0	4/43
SOX14	MA1562.1	IVP@FGO	IVP@FGO:UP:sigDOWN	0.0372078	0.325228	0	19/52
RARG(var.3)	MA1553.1	IVP@FGO	IVP@FGO:UP:sigDOWN	0.0474488	0.325052	0	10/52
Foxf1	MA1606.1	IVP@FGO	IVP@FGO:UP:sigUP	0.0340759	0.324697	0	24/29
REST	MA0138.2	IVP@FGO	IVP@FGO:DN:sigDOWN	0.0510149	0.324571	0	8/43
PPARD	MA1550.1	IVP@FGO	IVP@FGO:DN:sigUP	0.0552733	0.323459	0	6/30
NFIB	MA1643.1	IVP@FGO	IVP@FGO:LS:sigDOWN	0.0345691	0.323415	0	20/71
EGR3	MA0732.1	IVP@FGO	IVP@FGO:UP:sigDOWN	0.0448002	0.323221	0	11/52
SOHLH2	MA1560.1	IVP@FGO	IVP@FGO:DN:sigDOWN	0.0418187	0.323199	0	14/43
NR5A1	MA1540.1	IVP@FGO	IVP@FGO:DN:sigUP	0.0344545	0.322962	0	23/30
Spz1	MA0111.1	IVP@FGO	IVP@FGO:LS:sigDOWN	0.0217313	0.322674	0	45/71
Plagl1	MA1615.1	IVP@FGO	IVP@FGO:UP:sigUP	0.0389094	0.322085	0	18/29
ZNF384	MA1125.1	IVP@FGO	IVP@FGO:DN:sigUP	0.0307147	0.322064	0	27/30
PBX2	MA1113.2	IVP@FGO	IVP@FGO:LS:sigUP	0.0141801	0.32204	0	80/114
SPIB	MA0081.2	IVP@FGO	IVP@FGO:DN:sigDOWN	0.0248448	0.32092	0	36/43
HEY2	MA0649.1	IVP@FGO	IVP@FGO:LS:sigUP	0.0253234	0.320571	0	32/114
Ahr::Arnt	MA0006.1	IVP@FGO	IVP@FGO:LS:sigDOWN	0.0202874	0.32002	0	47/71
TBXT	MA0009.2	IVP@FGO	IVP@FGO:DN:sigUP	0.0586459	0.319921	0	3/30
SRY	MA0084.1	IVP@FGO	IVP@FGO:UP:sigUP	0.0327218	0.319836	0	24/29
OSR2	MA1646.1	IVP@FGO	IVP@FGO:DN:sigUP	0.0318798	0.319754	0	25/30
CLOCK	MA0819.1	IVP@FGO	IVP@FGO:LS:sigDOWN	0.0303994	0.319626	0	23/71
PHOX2A	MA0713.1	IVP@FGO	IVP@FGO:LS:sigDOWN	0.0259842	0.319458	0	31/71
HOXB2	MA0902.2	IVP@FGO	IVP@FGO:LS:sigUP	0.0160827	0.319458	0	64/114
GABPA	MA0062.3	IVP@FGO	IVP@FGO:LS:sigDOWN	0.0163174	0.319301	0	61/71
NFIX(var.2)	MA1528.1	IVP@FGO	IVP@FGO:DN:sigDOWN	0.0385236	0.319183	0	15/43
CREB3L1	MA0839.1	IVP@FGO	IVP@FGO:LS:sigUP	0.0387965	0.318682	0	12/114
MYC	MA0147.3	IVP@FGO	IVP@FGO:LS:sigDOWN	0.0251519	0.318401	0	32/71
CREB3L4	MA1474.1	IVP@FGO	IVP@FGO:LS:sigUP	0.0239392	0.31797	0	32/114
Nr2e3	MA0164.1	IVP@FGO	IVP@FGO:UP:sigUP	0.037131	0.317855	0	18/29
Twist2	MA0633.1	IVP@FGO	IVP@FGO:DN:sigDOWN	0.0299599	0.317821	0	25/43
KLF4	MA0039.4	IVP@FGO	IVP@FGO:DN:sigDOWN	0.0210823	0.317747	0	42/43
ZBTB6	MA1581.1	IVP@FGO	IVP@FGO:DN:sigUP	0.033429	0.317347	0	22/30
MEIS3	MA0775.1	IVP@FGO	IVP@FGO:LS:sigDOWN	0.0184225	0.317141	0	51/71
BARX2	MA1471.1	IVP@FGO	IVP@FGO:DN:sigUP	0.0355967	0.316737	0	19/30
ZNF140	MA1589.1	IVP@FGO	IVP@FGO:DN:sigDOWN	0.0537371	0.316597	0	4/43
TBX15	MA0803.1	IVP@FGO	IVP@FGO:DN:sigUP	0.0345948	0.316272	0	20/30
GLIS2	MA0736.1	IVP@FGO	IVP@FGO:UP:sigDOWN	0.0402886	0.31578	0	11/52
GCM2	MA0767.1	IVP@FGO	IVP@FGO:LS:sigUP	0.0182143	0.315697	0	47/114
HOXC10	MA0905.1	IVP@FGO	IVP@FGO:LS:sigDOWN	0.0242925	0.315581	0	31/71
HOXB4	MA1499.1	IVP@FGO	IVP@FGO:DN:sigUP	0.0342824	0.315483	0	20/30
NR4A1	MA1112.2	IVP@FGO	IVP@FGO:UP:sigUP	0.033013	0.315461	0	22/29
TFAP2E	MA1569.1	IVP@FGO	IVP@FGO:LS:sigUP	0.0147626	0.31481	0	64/114
FOXD1	MA0031.1	IVP@FGO	IVP@FGO:LS:sigDOWN	0.0297435	0.314555	0	20/71
NR2C1	MA1535.1	IVP@FGO	IVP@FGO:LS:sigUP	0.0107481	0.314373	0	95/114
FOS	MA0476.1	IVP@FGO	IVP@FGO:LS:sigDOWN	0.0240915	0.314075	0	30/71
TEAD2	MA1121.1	IVP@FGO	IVP@FGO:LS:sigDOWN	0.0197335	0.313713	0	42/71
Sox6	MA0515.1	IVP@FGO	IVP@FGO:LS:sigUP	0.0104798	0.31358	0	97/114
TBX2	MA0688.1	IVP@FGO	IVP@FGO:UP:sigDOWN	0.0235911	0.313309	0	33/52
TEAD2	MA1121.1	IVP@FGO	IVP@FGO:DN:sigUP	0.0349688	0.313282	0	18/30
MEIS1(var.2)	MA1639.1	IVP@FGO	IVP@FGO:UP:sigDOWN	0.0257292	0.313208	0	28/52
Foxl2	MA1607.1	IVP@FGO	IVP@FGO:DN:sigUP	0.0318582	0.312719	0	22/30
Plagl1	MA1615.1	IVP@FGO	IVP@FGO:DN:sigUP	0.0305371	0.312583	0	24/30
RREB1	MA0073.1	IVP@FGO	IVP@FGO:LS:sigDOWN	0.0151156	0.312346	0	61/71
HIF1A	MA1106.1	IVP@FGO	IVP@FGO:UP:sigDOWN	0.0312822	0.31234	0	18/52
SOX2	MA0143.4	IVP@FGO	IVP@FGO:UP:sigUP	0.0319805	0.312231	0	22/29
MEF2C	MA0497.1	IVP@FGO	IVP@FGO:DN:sigDOWN	0.0251186	0.311771	0	30/43
EBF3	MA1637.1	IVP@FGO	IVP@FGO:LS:sigUP	0.0132667	0.311648	0	68/114
KLF16	MA0741.1	IVP@FGO	IVP@FGO:DN:sigDOWN	0.0211687	0.311403	0	40/43
NFYC	MA1644.1	IVP@FGO	IVP@FGO:DN:sigDOWN	0.0293559	0.310601	0	21/43
NRL	MA0842.2	IVP@FGO	IVP@FGO:LS:sigUP	0.0184255	0.310396	0	38/114
OTX2	MA0712.2	IVP@FGO	IVP@FGO:LS:sigDOWN	0.0177094	0.309745	0	45/71
TWIST1	MA1123.2	IVP@FGO	IVP@FGO:LS:sigUP	0.0109822	0.309624	0	84/114
ZNF263	MA0528.2	IVP@FGO	IVP@FGO:LS:sigUP	0.0104733	0.309565	0	90/114
LHX9	MA0701.2	IVP@FGO	IVP@FGO:DN:sigUP	0.0373287	0.309368	0	13/30
BCL6	MA0463.2	IVP@FGO	IVP@FGO:LS:sigDOWN	0.0213116	0.308957	0	31/71
JUN(var.2)	MA0489.1	IVP@FGO	IVP@FGO:UP:sigDOWN	0.0256097	0.308594	0	24/52
CREB3L4	MA1474.1	IVP@FGO	IVP@FGO:DN:sigDOWN	0.0326266	0.308553	0	15/43
PLAGL2	MA1548.1	IVP@FGO	IVP@FGO:UP:sigDOWN	0.0246469	0.308471	0	26/52
NFAT5	MA0606.1	IVP@FGO	IVP@FGO:UP:sigUP	0.0280633	0.308105	0	27/29
Zfx	MA0146.2	IVP@FGO	IVP@FGO:DN:sigDOWN	0.0224726	0.307825	0	34/43
HES6	MA1493.1	IVP@FGO	IVP@FGO:LS:sigDOWN	0.0280787	0.30774	0	17/71
IRF2	MA0051.1	IVP@FGO	IVP@FGO:LS:sigDOWN	0.0246941	0.307649	0	22/71
[truncated: 2,823 more rows]

## Sheet: IVD@FGO
Motif	Motif.ID	Effect	geneGroup	log2Enr	negLog10Pval	negLog10Pval.adj	NumHits
[truncated: 4,476 more rows]

[truncated: 1 more sheets: IVG@FGO]
