# Supplementary material for: Epigenetic regulation limits competence of pluripotent stem cell‐derived oocytes
Source: EMBO J. 2023 Oct 18;42(23):e113955. doi: 10.15252/embj.2023113955 (PMC10690455; doi:10.15252/embj.2023113955)
Supplement: Supplementary file 11 — Dataset EV7 [file EMBJ-42-e113955-s013.xlsx]

## Sheet: Legend
Dataset EV7
GO term enrichment for genes belonging to clusters in Figure 6B. Enrichment analysis was done for genes in each cluster in Figure 6B using all genes as a background set.

## Sheet: LS1
GO.ID	Term	Annotated	Significant	Expected	Fisher.PValue	Enrichment	N.genes.inCluster	Genes	GO.categ	Cluster.Fig6B
GO:0035821	modulation of process of another organism	11	2	0.06	0.00152522	33.3333	77	Defa29, Defa38	BP	LS1
GO:0050829	defense response to Gram-negative bacterium	45	3	0.24	0.00180836	12.5	77	Defa29, Defa38, Defb15	BP	LS1
GO:0090026	positive regulation of monocyte chemotaxis	12	2	0.06	0.00182389	33.3333	77	Ccr1, Defb25	BP	LS1
GO:1990756	ubiquitin ligase-substrate adaptor activity	53	3	0.28	0.00283482	10.7143	77	Pramel22, Pramel24, Pramel31	MF	LS1
GO:0002385	mucosal immune response	15	2	0.08	0.00287148	25	77	Defa29, Defa38	BP	LS1
GO:0050830	defense response to Gram-positive bacterium	55	3	0.3	0.00321732	10	77	Defa29, Defa38, Defb15	BP	LS1
GO:0048020	CCR chemokine receptor binding	19	2	0.1	0.00454607	20	77	Defb15, Defb48	MF	LS1
GO:0019731	antibacterial humoral response	22	2	0.12	0.00616538	16.6667	77	Defa29, Defa38	BP	LS1
GO:0051020	GTPase binding	290	3	1.55	0.0127381	1.93548	77	Eno1b, Rasgrf1, Rragb	MF	LS1
GO:0061844	antimicrobial humoral immune response mediated by antimicrobial peptide	39	2	0.21	0.0186475	9.52381	77	Defa29, Defa38	BP	LS1
GO:0015485	cholesterol binding	42	2	0.22	0.0211516	9.09091	77	Crp, Pmp2	MF	LS1
GO:0005509	calcium ion binding	421	6	2.25	0.0248576	2.66667	77	Anxa10, Cadps, Crp, Itln1, Ncs1, Proz	MF	LS1
GO:0071219	cellular response to molecule of bacterial origin	127	3	0.68	0.0261531	4.41176	77	Defa29, Defa38, Defb25	BP	LS1
GO:0016247	channel regulator activity	97	2	0.52	0.0262689	3.84615	77	Cnih3, Prss30	MF	LS1
GO:0042742	defense response to bacterium	150	5	0.81	0.0461052	6.17284	77	Defa29, Defa38, Defb15, Defb25, Defb48	BP	LS1
GO:0019888	protein phosphatase regulator activity	66	2	0.35	0.0485638	5.71429	77	Igbp1b, Ppp1r3b	MF	LS1
GO:0010755	regulation of plasminogen activation	10	1	0.05	0.0525981	20	77	Eno1b	BP	LS1
GO:0046058	cAMP metabolic process	10	1	0.05	0.0525981	20	77	Adcy2	BP	LS1
GO:0007190	activation of adenylate cyclase activity	10	1	0.05	0.0525981	20	77	Adcy2	BP	LS1
GO:0010745	negative regulation of macrophage derived foam cell differentiation	10	1	0.05	0.0525981	20	77	Crp	BP	LS1
GO:1901317	regulation of flagellated sperm motility	10	1	0.05	0.0525981	20	77	Tacr3	BP	LS1
GO:0070213	protein auto-ADP-ribosylation	10	1	0.05	0.0525981	20	77	Parp3	BP	LS1
GO:0070206	protein trimerization	10	1	0.05	0.0525981	20	77	Itln1	BP	LS1
GO:0043471	regulation of cellular carbohydrate catabolic process	10	1	0.05	0.0525981	20	77	Ppp1r3b	BP	LS1
GO:0015074	DNA integration	10	1	0.05	0.0525981	20	77	Zfp457	BP	LS1
GO:0050667	homocysteine metabolic process	10	1	0.05	0.0525981	20	77	Nox4	BP	LS1
GO:0006691	leukotriene metabolic process	10	1	0.05	0.0525981	20	77	Cyp4f18	BP	LS1
GO:0003015	heart process	163	4	0.88	0.0559833	4.54545	77	Nox4, Sgcz, Slc4a3, Tacr3	BP	LS1
GO:0042554	superoxide anion generation	31	2	0.17	0.0570082	11.7647	77	Crp, Nox4	BP	LS1
GO:0008179	adenylate cyclase binding	11	1	0.06	0.0572967	16.6667	77	Adcy2	MF	LS1
GO:0050664	oxidoreductase activity, acting on NAD(P)H, oxygen as acceptor	11	1	0.06	0.0572967	16.6667	77	Nox4	MF	LS1
GO:0004653	polypeptide N-acetylgalactosaminyltransferase activity	11	1	0.06	0.0572967	16.6667	77	Galnt13	MF	LS1
GO:0001848	complement binding	11	1	0.06	0.0572967	16.6667	77	Crp	MF	LS1
GO:0061620	glycolytic process through glucose-6-phosphate	11	1	0.06	0.0577054	16.6667	77	Eno1b	BP	LS1
GO:1901569	fatty acid derivative catabolic process	11	1	0.06	0.0577054	16.6667	77	Cyp4f18	BP	LS1
GO:0061760	antifungal innate immune response	11	1	0.06	0.0577054	16.6667	77	Defb15	BP	LS1
GO:0010988	regulation of low-density lipoprotein particle clearance	11	1	0.06	0.0577054	16.6667	77	Crp	BP	LS1
GO:0002638	negative regulation of immunoglobulin production	11	1	0.06	0.0577054	16.6667	77	Parp3	BP	LS1
GO:0042182	ketone catabolic process	11	1	0.06	0.0577054	16.6667	77	Cyp4f18	BP	LS1
GO:1990144	intrinsic apoptotic signaling pathway in response to hypoxia	11	1	0.06	0.0577054	16.6667	77	Eno1b	BP	LS1
GO:0007342	fusion of sperm to egg plasma membrane involved in single fertilization	11	1	0.06	0.0577054	16.6667	77	Spesp1	BP	LS1
GO:1990253	cellular response to leucine starvation	11	1	0.06	0.0577054	16.6667	77	Rragb	BP	LS1
GO:0004197	cysteine-type endopeptidase activity	75	2	0.4	0.0609457	5	77	Usp17la, Usp17le	MF	LS1
GO:0016493	C-C chemokine receptor activity	12	1	0.06	0.0623421	16.6667	77	Ccr1	MF	LS1
GO:0019957	C-C chemokine binding	12	1	0.06	0.0623421	16.6667	77	Ccr1	MF	LS1
GO:2001171	positive regulation of ATP biosynthetic process	12	1	0.06	0.0627855	16.6667	77	Eno1b	BP	LS1
GO:2001034	positive regulation of double-strand break repair via nonhomologous end joining	12	1	0.06	0.0627855	16.6667	77	Parp3	BP	LS1
GO:0021903	rostrocaudal neural tube patterning	12	1	0.06	0.0627855	16.6667	77	En1	BP	LS1
GO:0070307	lens fiber cell development	12	1	0.06	0.0627855	16.6667	77	Bfsp1	BP	LS1
GO:0002890	negative regulation of immunoglobulin mediated immune response	12	1	0.06	0.0627855	16.6667	77	Parp3	BP	LS1
GO:0030502	negative regulation of bone mineralization	12	1	0.06	0.0627855	16.6667	77	Ccr1	BP	LS1
GO:0051974	negative regulation of telomerase activity	12	1	0.06	0.0627855	16.6667	77	Parp3	BP	LS1
GO:0042981	regulation of apoptotic process	1147	7	6.18	0.0644435	1.13269	77	Draxin, En1, Eno1b, Igbp1b, Nox4, Usp17la, Usp17le	BP	LS1
GO:0004843	cysteine-type deubiquitinase activity	78	2	0.42	0.0652897	4.7619	77	Usp17la, Usp17le	MF	LS1
GO:0045933	positive regulation of muscle contraction	32	2	0.17	0.0670186	11.7647	77	Eno1b, Tacr3	BP	LS1
GO:0060632	regulation of microtubule-based movement	38	2	0.2	0.0670478	10	77	Igbp1b, Tacr3	BP	LS1
GO:0008188	neuropeptide receptor activity	13	1	0.07	0.0673608	14.2857	77	Tacr3	MF	LS1
GO:2000311	regulation of AMPA receptor activity	13	1	0.07	0.0678386	14.2857	77	Cnih3	BP	LS1
GO:0005980	glycogen catabolic process	13	1	0.07	0.0678386	14.2857	77	Ppp1r3b	BP	LS1
GO:0050855	regulation of B cell receptor signaling pathway	13	1	0.07	0.0678386	14.2857	77	Nfam1	BP	LS1
GO:0006007	glucose catabolic process	13	1	0.07	0.0678386	14.2857	77	Eno1b	BP	LS1
GO:0042761	very long-chain fatty acid biosynthetic process	13	1	0.07	0.0678386	14.2857	77	Tecrl	BP	LS1
GO:0045087	innate immune response	459	7	2.47	0.0716605	2.83401	77	Ccr1, Crp, Defa29, Defa38, Defb15, Defb25, Ifi209	BP	LS1
GO:0030169	low-density lipoprotein particle binding	14	1	0.07	0.0723531	14.2857	77	Crp	MF	LS1
GO:1990404	NAD+-protein ADP-ribosyltransferase activity	14	1	0.07	0.0723531	14.2857	77	Parp3	MF	LS1
GO:0030247	polysaccharide binding	14	1	0.07	0.0723531	14.2857	77	Ppp1r3b	MF	LS1
GO:1900038	negative regulation of cellular response to hypoxia	14	1	0.08	0.0728649	12.5	77	Eno1b	BP	LS1
GO:0048791	calcium ion-regulated exocytosis of neurotransmitter	14	1	0.08	0.0728649	12.5	77	Cadps	BP	LS1
GO:0045956	positive regulation of calcium ion-dependent exocytosis	14	1	0.08	0.0728649	12.5	77	Cadps	BP	LS1
GO:0004252	serine-type endopeptidase activity	84	2	0.45	0.0742765	4.44444	77	Proz, Prss30	MF	LS1
GO:0070492	oligosaccharide binding	15	1	0.08	0.077319	12.5	77	Itln1	MF	LS1
GO:0009975	cyclase activity	15	1	0.08	0.077319	12.5	77	Adcy2	MF	LS1
GO:0004435	phosphatidylinositol phospholipase C activity	15	1	0.08	0.077319	12.5	77	Ccr1	MF	LS1
GO:0016849	phosphorus-oxygen lyase activity	15	1	0.08	0.077319	12.5	77	Adcy2	MF	LS1
GO:0003950	NAD+ ADP-ribosyltransferase activity	16	1	0.09	0.0822587	11.1111	77	Parp3	MF	LS1
GO:0031683	G-protein beta/gamma-subunit complex binding	16	1	0.09	0.0822587	11.1111	77	Adcy2	MF	LS1
GO:0008201	heparin binding	91	2	0.49	0.0852277	4.08163	77	Defb15, Eva1c	MF	LS1
GO:0015103	inorganic anion transmembrane transporter activity	96	2	0.51	0.0864892	3.92157	77	Ano5, Slc4a3	MF	LS1
GO:0001530	lipopolysaccharide binding	17	1	0.09	0.0871723	11.1111	77	Defb15	MF	LS1
GO:0015106	bicarbonate transmembrane transporter activity	17	1	0.09	0.0871723	11.1111	77	Slc4a3	MF	LS1
GO:0015301	anion:anion antiporter activity	18	1	0.1	0.09206	10	77	Slc4a3	MF	LS1
GO:0042056	chemoattractant activity	19	1	0.1	0.0969219	10	77	Defb48	MF	LS1
GO:0050750	low-density lipoprotein particle receptor binding	21	1	0.11	0.106569	9.09091	77	Crp	MF	LS1
GO:0017080	sodium channel regulator activity	22	1	0.12	0.111354	8.33333	77	Prss30	MF	LS1
GO:0008157	protein phosphatase 1 binding	24	1	0.13	0.120849	7.69231	77	Ppp1r3b	MF	LS1
GO:0008391	arachidonic acid monooxygenase activity	26	1	0.14	0.130244	7.14286	77	Cyp4f18	MF	LS1
GO:0005245	voltage-gated calcium channel activity	27	1	0.14	0.134904	7.14286	77	Ncs1	MF	LS1
GO:1990782	protein tyrosine kinase binding	90	2	0.48	0.147416	4.16667	77	Nox4, Rasgrf1	MF	LS1
GO:0051721	protein phosphatase 2A binding	30	1	0.16	0.148737	6.25	77	Igbp1b	MF	LS1
GO:0036002	pre-mRNA binding	32	1	0.17	0.157838	5.88235	77	Zrsr1	MF	LS1
GO:0001227	DNA-binding transcription repressor activity, RNA polymerase II-specific	261	3	1.4	0.163599	2.14286	77	En1, Eno1b, Zfp457	MF	LS1
GO:0016712	oxidoreductase activity, acting on paired donors, with incorporation or reduction of molecular oxygen, reduced flavin or flavoprotein as one donor, and incorporation of one atom of oxygen	35	1	0.19	0.17131	5.26316	77	Cyp4f18	MF	LS1
GO:0030246	carbohydrate binding	173	4	0.93	0.172625	4.30108	77	Eva1c, Galnt13, Itln1, Ppp1r3b	MF	LS1
GO:0000977	RNA polymerase II transcription regulatory region sequence-specific DNA binding	953	6	5.1	0.192617	1.17647	77	Dmtf1l, En1, Eno1b, Hoxd8, Zfp457, Zscan4f	MF	LS1
GO:0050840	extracellular matrix binding	40	1	0.21	0.193293	4.7619	77	Itga2b	MF	LS1
GO:0005544	calcium-dependent phospholipid binding	41	1	0.22	0.19762	4.54545	77	Anxa10	MF	LS1
GO:0001222	transcription corepressor binding	45	1	0.24	0.2147	4.16667	77	Eno1b	MF	LS1
GO:0005504	fatty acid binding	45	1	0.24	0.2147	4.16667	77	Pmp2	MF	LS1
GO:0016836	hydro-lyase activity	45	1	0.24	0.2147	4.16667	77	Eno1b	MF	LS1
GO:0004867	serine-type endopeptidase inhibitor activity	47	1	0.25	0.223105	4	77	Serpina3a	MF	LS1

## Sheet: LS2
GO.ID	Term	Annotated	Significant	Expected	Fisher.PValue	Enrichment	N.genes.inCluster	Genes	GO.categ	Cluster.Fig6B
GO:0045879	negative regulation of smoothened signaling pathway	32	3	0.19	0.000871211	15.7895	83	Gas1, Sall3, Wnt7b	BP	LS2
GO:0047676	arachidonate-CoA ligase activity	10	2	0.06	0.00156368	33.3333	83	Acsl6, Slc27a2	MF	LS2
GO:0034776	response to histamine	11	2	0.07	0.00183272	28.5714	83	Gabra1, Gabrg2	BP	LS2
GO:0004890	GABA-A receptor activity	11	2	0.07	0.0019037	28.5714	83	Gabra1, Gabrg2	MF	LS2
GO:0033130	acetylcholine receptor binding	11	2	0.07	0.0019037	28.5714	83	Lynx1, Slurp2	MF	LS2
GO:0099095	ligand-gated anion channel activity	11	2	0.07	0.0019037	28.5714	83	Gabra1, Gabrg2	MF	LS2
GO:0030548	acetylcholine receptor regulator activity	12	2	0.07	0.00227553	28.5714	83	Lynx1, Slurp2	MF	LS2
GO:0060033	anatomical structure regression	13	2	0.08	0.00257929	25	83	Slc17a6, Wnt7b	BP	LS2
GO:1904862	inhibitory synapse assembly	13	2	0.08	0.00257929	25	83	Gabra1, Gabrg2	BP	LS2
GO:0060078	regulation of postsynaptic membrane potential	72	3	0.43	0.00294848	6.97674	83	Gabra1, Gabrg2, Neto1	BP	LS2
GO:0002385	mucosal immune response	15	2	0.09	0.00344563	22.2222	83	Ffar3, Rab17	BP	LS2
GO:0030547	signaling receptor inhibitor activity	15	2	0.09	0.00357798	22.2222	83	Lynx1, Slurp2	MF	LS2
GO:0007214	gamma-aminobutyric acid signaling pathway	18	2	0.11	0.00496348	18.1818	83	Gabra1, Gabrg2	BP	LS2
GO:2001240	negative regulation of extrinsic apoptotic signaling pathway in absence of ligand	25	2	0.15	0.00947572	13.3333	83	Gas1, Gfral	BP	LS2
GO:0046486	glycerolipid metabolic process	297	4	1.76	0.0115954	2.27273	83	Acsl6, Gpd1, Inpp4b, Pdgfrb	BP	LS2
GO:1904315	transmitter-gated ion channel activity involved in regulation of postsynaptic membrane potential	28	2	0.17	0.0122453	11.7647	83	Gabra1, Gabrg2	MF	LS2
GO:0000038	very long-chain fatty acid metabolic process	30	2	0.18	0.0134807	11.1111	83	Acsl6, Slc27a2	BP	LS2
GO:0050877	nervous system process	786	6	4.65	0.0192819	1.29032	83	Atp6v1b1, Gabra1, Gabrg2, Neto1, Opn1mw, Tnr	BP	LS2
GO:0051932	synaptic transmission, GABAergic	38	2	0.22	0.0211345	9.09091	83	Gabra1, Gabrg2	BP	LS2
GO:1902476	chloride transmembrane transport	38	2	0.22	0.0211345	9.09091	83	Gabra1, Gabrg2	BP	LS2
GO:0048864	stem cell development	68	2	0.4	0.0232522	5	83	Sema6c, Wnt7b	BP	LS2
GO:0001676	long-chain fatty acid metabolic process	82	3	0.48	0.0239379	6.25	83	Acsl6, Cyp2b9, Slc27a2	BP	LS2
GO:0099601	regulation of neurotransmitter receptor activity	44	2	0.26	0.0278014	7.69231	83	Neto1, Slurp2	BP	LS2
GO:0044539	long-chain fatty acid import into cell	16	2	0.09	0.0288677	22.2222	83	Acsl6, Slc27a2	BP	LS2
GO:0050803	regulation of synapse structure or activity	196	3	1.16	0.0345619	2.58621	83	Pak3, Rab17, Slc17a6	BP	LS2
GO:0031098	stress-activated protein kinase signaling cascade	197	3	1.16	0.0345645	2.58621	83	Gfral, Naip6, Wnt7b	BP	LS2
GO:0005254	chloride channel activity	49	2	0.3	0.0351287	6.66667	83	Gabra1, Gabrg2	MF	LS2
GO:0001756	somitogenesis	52	2	0.31	0.0378107	6.45161	83	Cdx1, Meox2	BP	LS2
GO:0007519	skeletal muscle tissue development	131	3	0.77	0.0413378	3.8961	83	Klhl41, Meox2, Mettl21c	BP	LS2
GO:0007160	cell-matrix adhesion	173	3	1.02	0.0415742	2.94118	83	Bcam, Epdr1, Limch1	BP	LS2
GO:0046625	sphingolipid binding	24	2	0.14	0.0466887	14.2857	83	Epdr1, Tnr	MF	LS2
GO:0032956	regulation of actin cytoskeleton organization	287	4	1.7	0.0482293	2.35294	83	Arhgef19, Limch1, Pak3, Pdgfrb	BP	LS2
GO:0022408	negative regulation of cell-cell adhesion	141	3	0.83	0.0508838	3.61446	83	Cdsn, Muc21, Tnr	BP	LS2
GO:0070252	actin-mediated cell contraction	63	2	0.37	0.0534358	5.40541	83	Epdr1, Limch1	BP	LS2
GO:0005975	carbohydrate metabolic process	449	5	2.65	0.0570408	1.88679	83	Gpd1, Inpp4b, Lancl3, Manba, Sis	BP	LS2
GO:0072044	collecting duct development	10	1	0.06	0.0575765	16.6667	83	Wnt7b	BP	LS2
GO:0072224	metanephric glomerulus development	10	1	0.06	0.0575765	16.6667	83	Pdgfrb	BP	LS2
GO:0002921	negative regulation of humoral immune response	10	1	0.06	0.0575765	16.6667	83	Cr2	BP	LS2
GO:0002923	regulation of humoral immune response mediated by circulating immunoglobulin	10	1	0.06	0.0575765	16.6667	83	Cr2	BP	LS2
GO:0110095	cellular detoxification of aldehyde	10	1	0.06	0.0575765	16.6667	83	Aldh1a7	BP	LS2
GO:0009313	oligosaccharide catabolic process	10	1	0.06	0.0575765	16.6667	83	Sis	BP	LS2
GO:0043589	skin morphogenesis	10	1	0.06	0.0575765	16.6667	83	Cdsn	BP	LS2
GO:1901317	regulation of flagellated sperm motility	10	1	0.06	0.0575765	16.6667	83	Spinkl	BP	LS2
GO:0016045	detection of bacterium	10	1	0.06	0.0575765	16.6667	83	Naip6	BP	LS2
GO:0035336	long-chain fatty-acyl-CoA metabolic process	10	1	0.06	0.0575765	16.6667	83	Acsl6	BP	LS2
GO:0048385	regulation of retinoic acid receptor signaling pathway	10	1	0.06	0.0575765	16.6667	83	Zfp536	BP	LS2
GO:0006957	complement activation, alternative pathway	10	1	0.06	0.0575765	16.6667	83	Cr2	BP	LS2
GO:0019886	antigen processing and presentation of exogenous peptide antigen via MHC class II	10	1	0.06	0.0575765	16.6667	83	H2-DMb2	BP	LS2
GO:2000573	positive regulation of DNA biosynthetic process	66	2	0.39	0.0580337	5.12821	83	Pak3, Pdgfrb	BP	LS2
GO:0015926	glucosidase activity	10	1	0.06	0.0586661	16.6667	83	Sis	MF	LS2
GO:0015245	fatty acid transmembrane transporter activity	10	1	0.06	0.0586661	16.6667	83	Slc27a2	MF	LS2
GO:0060021	roof of mouth development	68	2	0.4	0.0611729	5	83	Gas1, Meox2	BP	LS2
GO:0035641	locomotory exploration behavior	11	1	0.07	0.0631509	14.2857	83	Tnr	BP	LS2
GO:0015911	long-chain fatty acid import across plasma membrane	11	1	0.07	0.0631509	14.2857	83	Acsl6	BP	LS2
GO:1903430	negative regulation of cell maturation	11	1	0.07	0.0631509	14.2857	83	Spinkl	BP	LS2
GO:0060947	cardiac vascular smooth muscle cell differentiation	11	1	0.07	0.0631509	14.2857	83	Pdgfrb	BP	LS2
GO:0035733	hepatic stellate cell activation	11	1	0.07	0.0631509	14.2857	83	Pdgfrb	BP	LS2
GO:0003091	renal water homeostasis	11	1	0.07	0.0631509	14.2857	83	Atp6v1b1	BP	LS2
GO:0003096	renal sodium ion transport	11	1	0.07	0.0631509	14.2857	83	Atp6v1b1	BP	LS2
GO:0042428	serotonin metabolic process	11	1	0.07	0.0631509	14.2857	83	Tph1	BP	LS2
GO:0002638	negative regulation of immunoglobulin production	11	1	0.07	0.0631509	14.2857	83	Siglecg	BP	LS2
GO:0005326	neurotransmitter transmembrane transporter activity	11	1	0.07	0.0643424	14.2857	83	Slc17a6	MF	LS2
GO:0001848	complement binding	11	1	0.07	0.0643424	14.2857	83	Cr2	MF	LS2
GO:0005161	platelet-derived growth factor receptor binding	11	1	0.07	0.0643424	14.2857	83	Pdgfrb	MF	LS2
GO:0140375	immune receptor activity	70	2	0.42	0.069432	4.7619	83	Cr2, Gfral	MF	LS2
GO:0015172	acidic amino acid transmembrane transporter activity	12	1	0.07	0.0699848	14.2857	83	Slc17a6	MF	LS2
GO:0004708	MAP kinase kinase activity	13	1	0.08	0.0755936	12.5	83	Pak3	MF	LS2
GO:0015923	mannosidase activity	13	1	0.08	0.0755936	12.5	83	Manba	MF	LS2
GO:0106019	phosphatidylinositol-4,5-bisphosphate phosphatase activity	13	1	0.08	0.0755936	12.5	83	Inpp4b	MF	LS2
GO:0004869	cysteine-type endopeptidase inhibitor activity	36	2	0.22	0.0803214	9.09091	83	Cstdc5, Naip6	MF	LS2
GO:0004029	aldehyde dehydrogenase (NAD+) activity	14	1	0.08	0.0811691	12.5	83	Aldh1a7	MF	LS2
GO:0050811	GABA receptor binding	14	1	0.08	0.0811691	12.5	83	Gabarapl1	MF	LS2
GO:0005537	mannose binding	14	1	0.08	0.0811691	12.5	83	Manba	MF	LS2
GO:0070330	aromatase activity	15	1	0.09	0.0867113	11.1111	83	Cyp2b9	MF	LS2
GO:0097001	ceramide binding	16	1	0.1	0.0922205	10	83	Epdr1	MF	LS2
GO:0005324	long-chain fatty acid transporter activity	16	1	0.1	0.0922205	10	83	Slc27a2	MF	LS2
GO:0019239	deaminase activity	18	1	0.11	0.103141	9.09091	83	Adad1	MF	LS2
GO:0030215	semaphorin receptor binding	18	1	0.11	0.103141	9.09091	83	Sema6c	MF	LS2
GO:0042056	chemoattractant activity	19	1	0.11	0.108552	9.09091	83	Wnt7b	MF	LS2
GO:0008327	methyl-CpG binding	19	1	0.11	0.108552	9.09091	83	Cdx1	MF	LS2
GO:0000978	RNA polymerase II cis-regulatory region sequence-specific DNA binding	803	8	4.84	0.109767	1.65289	83	Cdx1, Meox2, Olig1, Pax4, Sall3, Zfp536, Zfp658, Zfp981	MF	LS2
GO:0016814	hydrolase activity, acting on carbon-nitrogen (but not peptide) bonds, in cyclic amidines	20	1	0.12	0.113931	8.33333	83	Adad1	MF	LS2
GO:0051861	glycolipid binding	20	1	0.12	0.113931	8.33333	83	Epdr1	MF	LS2
GO:0005506	iron ion binding	96	2	0.58	0.113934	3.44828	83	Cyp2b9, Tph1	MF	LS2
GO:0004497	monooxygenase activity	83	2	0.5	0.118395	4	83	Cyp2b9, Tph1	MF	LS2
GO:0043236	laminin binding	21	1	0.13	0.119278	7.69231	83	Bcam	MF	LS2
GO:0030020	extracellular matrix structural constituent conferring tensile strength	21	1	0.13	0.119278	7.69231	83	Col5a2	MF	LS2
GO:0004930	G protein-coupled receptor activity	200	3	1.21	0.119762	2.47934	83	Ffar3, Gpr25, Opn1mw	MF	LS2
GO:0043027	cysteine-type endopeptidase inhibitor activity involved in apoptotic process	22	1	0.13	0.124593	7.69231	83	Naip6	MF	LS2
GO:0017124	SH3 domain binding	103	2	0.62	0.127848	3.22581	83	Adam19, Pak3	MF	LS2
GO:0045499	chemorepellent activity	23	1	0.14	0.129877	7.14286	83	Sema6c	MF	LS2
GO:0008392	arachidonic acid epoxygenase activity	25	1	0.15	0.140349	6.66667	83	Cyp2b9	MF	LS2
GO:0035255	ionotropic glutamate receptor binding	28	1	0.17	0.155825	5.88235	83	Neto1	MF	LS2
GO:0008200	ion channel inhibitor activity	28	1	0.17	0.155825	5.88235	83	Lynx1	MF	LS2
GO:1990782	protein tyrosine kinase binding	90	2	0.54	0.164772	3.7037	83	Gfral, Phyhip	MF	LS2
GO:0008168	methyltransferase activity	159	2	0.96	0.165564	2.08333	83	Mettl21c, Mettl7a1	MF	LS2
GO:0043548	phosphatidylinositol 3-kinase binding	30	1	0.18	0.16599	5.55556	83	Pdgfrb	MF	LS2
GO:0005109	frizzled binding	30	1	0.18	0.16599	5.55556	83	Wnt7b	MF	LS2
GO:0031406	carboxylic acid binding	126	2	0.76	0.175942	2.63158	83	Epdr1, Siglecg	MF	LS2
GO:0016709	oxidoreductase activity, acting on paired donors, with incorporation or reduction of molecular oxygen, NAD(P)H as one donor, and incorporation of one atom of oxygen	33	1	0.2	0.18101	5	83	Cyp2b9	MF	LS2

## Sheet: LS3
GO.ID	Term	Annotated	Significant	Expected	Fisher.PValue	Enrichment	N.genes.inCluster	Genes	GO.categ	Cluster.Fig6B
GO:0015020	glucuronosyltransferase activity	18	5	0.09	2.65993e-08	55.5556	76	Ugt1a1, Ugt1a10, Ugt1a5, Ugt1a7c, Ugt1a9	MF	LS3
GO:0006805	xenobiotic metabolic process	70	7	0.37	1.72789e-07	18.9189	76	Cyp2c39, Rorc, Ugt1a1, Ugt1a10, Ugt1a5, Ugt1a7c, Ugt1a9	BP	LS3
GO:0021781	glial cell fate commitment	11	3	0.06	2.29883e-05	50	76	Ascl1, Ntf3, Sox9	BP	LS3
GO:0005496	steroid binding	83	5	0.43	2.63685e-05	11.6279	76	Rorc, Ugt1a1, Ugt1a10, Ugt1a7c, Ugt1a9	MF	LS3
GO:0060080	inhibitory postsynaptic potential	16	3	0.08	7.65462e-05	37.5	76	Bdnf, Glra1, Insyn1	BP	LS3
GO:0090103	cochlea morphogenesis	18	3	0.1	0.000110691	30	76	Frzb, Six1, Sox9	BP	LS3
GO:0046982	protein heterodimerization activity	222	7	1.15	0.000148784	6.08696	76	Adra2a, Tenm1, Ugt1a1, Ugt1a10, Ugt1a5, Ugt1a7c, Ugt1a9	MF	LS3
GO:0005080	protein kinase C binding	55	4	0.29	0.000186587	13.7931	76	Cavin3, Ugt1a10, Ugt1a7c, Ugt1a9	MF	LS3
GO:0043425	bHLH transcription factor binding	27	3	0.14	0.000359337	21.4286	76	Ascl1, Klf5, Sox9	MF	LS3
GO:0019439	aromatic compound catabolic process	343	5	1.82	0.000627999	2.74725	76	Ago4, Dio2, Meioc, Ugt1a1, Ugt1a7c	BP	LS3
GO:0014033	neural crest cell differentiation	72	3	0.38	0.000748885	7.89474	76	Frzb, Six1, Sox9	BP	LS3
GO:0032787	monocarboxylic acid metabolic process	458	7	2.43	0.000804309	2.88066	76	Cyp2c39, Sox9, Ugt1a1, Ugt1a10, Ugt1a5, Ugt1a7c, Ugt1a9	BP	LS3
GO:0017121	plasma membrane phospholipid scrambling	10	2	0.05	0.00121796	40	76	Ano3, Xkr9	BP	LS3
GO:0071599	otic vesicle development	10	2	0.05	0.00121796	40	76	Six1, Sox9	BP	LS3
GO:0019886	antigen processing and presentation of exogenous peptide antigen via MHC class II	10	2	0.05	0.00121796	40	76	Ctse, Traf6	BP	LS3
GO:0031996	thioesterase binding	11	2	0.06	0.00142036	33.3333	76	Adra2a, Traf6	MF	LS3
GO:0043584	nose development	11	2	0.06	0.00148351	33.3333	76	Ascl1, Six1	BP	LS3
GO:0005504	fatty acid binding	45	3	0.23	0.00163056	13.0435	76	Ugt1a10, Ugt1a7c, Ugt1a9	MF	LS3
GO:0017128	phospholipid scramblase activity	12	2	0.06	0.00169872	33.3333	76	Ano3, Xkr9	MF	LS3
GO:0042803	protein homodimerization activity	536	9	2.79	0.00174299	3.22581	76	Adra2a, Pank1, Pycard, Tenm1, Ugt1a1, Ugt1a10, Ugt1a5, Ugt1a7c, Ugt1a9	MF	LS3
GO:0061548	ganglion development	12	2	0.06	0.00177411	33.3333	76	Ascl1, Six1	BP	LS3
GO:0090190	positive regulation of branching involved in ureteric bud morphogenesis	12	2	0.06	0.00177411	33.3333	76	Six1, Sox9	BP	LS3
GO:0072079	nephron tubule formation	12	2	0.06	0.00177411	33.3333	76	Six1, Sox9	BP	LS3
GO:1904996	positive regulation of leukocyte adhesion to vascular endothelial cell	12	2	0.06	0.00177411	33.3333	76	Sele, Traf6	BP	LS3
GO:0072189	ureter development	13	2	0.07	0.00208949	28.5714	76	Six1, Sox9	BP	LS3
GO:0007144	female meiosis I	13	2	0.07	0.00208949	28.5714	76	Meiob, Meioc	BP	LS3
GO:0048484	enteric nervous system development	13	2	0.07	0.00208949	28.5714	76	Ascl1, Ntf3	BP	LS3
GO:0005123	death receptor binding	14	2	0.07	0.0023265	28.5714	76	Bdnf, Ntf3	MF	LS3
GO:0005165	neurotrophin receptor binding	14	2	0.07	0.0023265	28.5714	76	Bdnf, Ntf3	MF	LS3
GO:0043586	tongue development	14	2	0.07	0.00242938	28.5714	76	Bdnf, Six1	BP	LS3
GO:0060602	branch elongation of an epithelium	16	2	0.08	0.00318166	25	76	Six1, Sox9	BP	LS3
GO:0043406	positive regulation of MAP kinase activity	99	4	0.53	0.00348422	7.54717	76	Adra2a, Ntf3, Tenm1, Traf6	BP	LS3
GO:0048665	neuron fate specification	17	2	0.09	0.00359354	22.2222	76	Ascl1, Six1	BP	LS3
GO:0008210	estrogen metabolic process	17	2	0.09	0.00359354	22.2222	76	Ugt1a1, Ugt1a7c	BP	LS3
GO:0051145	smooth muscle cell differentiation	59	3	0.31	0.00377416	9.67742	76	Ntf3, Six1, Sox9	BP	LS3
GO:0060004	reflex	18	2	0.1	0.0040289	20	76	Ascl1, Glra1	BP	LS3
GO:0048486	parasympathetic nervous system development	14	2	0.07	0.00524227	28.5714	76	Ascl1, Six1	BP	LS3
GO:0007130	synaptonemal complex assembly	21	2	0.11	0.00547332	18.1818	76	Ago4, Meioc	BP	LS3
GO:0048745	smooth muscle tissue development	21	2	0.11	0.00547332	18.1818	76	Six1, Sox9	BP	LS3
GO:0032148	activation of protein kinase B activity	22	2	0.12	0.00600007	16.6667	76	Adra2a, Ntf3	BP	LS3
GO:0007141	male meiosis I	23	2	0.12	0.00654906	16.6667	76	Meiob, Meioc	BP	LS3
GO:0021675	nerve development	58	3	0.31	0.00696109	9.67742	76	Bdnf, Ntf3, Six1	BP	LS3
GO:0004857	enzyme inhibitor activity	245	5	1.27	0.00696533	3.93701	76	Timp3, Ugt1a1, Ugt1a10, Ugt1a7c, Ugt1a9	MF	LS3
GO:0001709	cell fate determination	25	2	0.13	0.00771275	15.3846	76	Ascl1, Ntf3	BP	LS3
GO:0002092	positive regulation of receptor internalization	26	2	0.14	0.00832697	14.2857	76	Ntf3, Sele	BP	LS3
GO:0033138	positive regulation of peptidyl-serine phosphorylation	82	3	0.44	0.00942725	6.81818	76	Bdnf, Ntf3, Tenm1	BP	LS3
GO:0046330	positive regulation of JNK cascade	82	3	0.44	0.00942725	6.81818	76	Eda2r, Pycard, Traf6	BP	LS3
GO:0002053	positive regulation of mesenchymal cell proliferation	28	2	0.15	0.00961897	13.3333	76	Six1, Sox9	BP	LS3
GO:1990090	cellular response to nerve growth factor stimulus	29	2	0.15	0.0102963	13.3333	76	Bdnf, Ntf3	BP	LS3
GO:0002495	antigen processing and presentation of peptide antigen via MHC class II	12	3	0.06	0.0103061	50	76	Ctse, Pycard, Traf6	BP	LS3
GO:0004888	transmembrane signaling receptor activity	483	8	2.51	0.0103887	3.18725	76	Adra2a, Chrnb3, Eda2r, Glra1, Ros1, Sele, Vldlr, Vmn2r65	MF	LS3
GO:1901361	organic cyclic compound catabolic process	363	5	1.93	0.0120241	2.59067	76	Ago4, Dio2, Meioc, Ugt1a1, Ugt1a7c	BP	LS3
GO:0007157	heterophilic cell-cell adhesion via plasma membrane cell adhesion molecules	32	2	0.17	0.0124506	11.7647	76	Sele, Tenm1	BP	LS3
GO:0021517	ventral spinal cord development	34	2	0.18	0.0139866	11.1111	76	Ascl1, Vldlr	BP	LS3
GO:0033209	tumor necrosis factor-mediated signaling pathway	67	3	0.36	0.0144562	8.33333	76	Eda2r, Pycard, Traf6	BP	LS3
GO:0045664	regulation of neuron differentiation	169	5	0.9	0.0146471	5.55556	76	Ascl1, Bdnf, Ntf3, Six1, Sox9	BP	LS3
GO:0038179	neurotrophin signaling pathway	35	2	0.19	0.0147839	10.5263	76	Bdnf, Ntf3	BP	LS3
GO:0030029	actin filament-based process	627	7	3.33	0.015227	2.1021	76	Cavin3, Fxyd1, Kank4, Ntf3, Pycard, Sele, Tenm1	BP	LS3
GO:0030857	negative regulation of epithelial cell differentiation	37	2	0.2	0.0164357	10	76	Frzb, Sox9	BP	LS3
GO:0001223	transcription coactivator binding	38	2	0.2	0.016588	10	76	Rorc, Six1	MF	LS3
GO:1902476	chloride transmembrane transport	38	2	0.2	0.0172899	10	76	Ano3, Glra1	BP	LS3
GO:0045600	positive regulation of fat cell differentiation	52	3	0.28	0.0177155	10.7143	76	Frzb, Klf5, Six1	BP	LS3
GO:0017022	myosin binding	57	3	0.3	0.0178293	10	76	Fxyd1, Pycard, Rab3c	MF	LS3
GO:0007218	neuropeptide signaling pathway	40	2	0.21	0.0190537	9.52381	76	Glra1, Tenm1	BP	LS3
GO:0010648	negative regulation of cell communication	1030	8	5.47	0.0205872	1.46252	76	Adra2a, Bdnf, Cavin3, Frzb, Glra1, Pycard, Sox9, Timp3	BP	LS3
GO:0005254	chloride channel activity	49	2	0.25	0.0267541	8	76	Ano3, Glra1	MF	LS3
GO:0031406	carboxylic acid binding	126	6	0.65	0.0383967	9.23077	76	Glra1, Sele, Ugt1a1, Ugt1a10, Ugt1a7c, Ugt1a9	MF	LS3
GO:0005231	excitatory extracellular ligand-gated ion channel activity	18	2	0.09	0.0402863	22.2222	76	Chrnb3, Glra1	MF	LS3
GO:0046983	protein dimerization activity	736	11	3.82	0.0437286	2.87958	76	Adra2a, Ano3, Ascl1, Pank1, Pycard, Tenm1, Ugt1a1, Ugt1a10, Ugt1a5, Ugt1a7c, Ugt1a9	MF	LS3
GO:0016725	oxidoreductase activity, acting on CH or CH2 groups	10	1	0.05	0.0507877	20	76	Cyp2c39	MF	LS3
GO:0015464	acetylcholine receptor activity	10	1	0.05	0.0507877	20	76	Chrnb3	MF	LS3
GO:0022848	acetylcholine-gated cation-selective channel activity	10	1	0.05	0.0507877	20	76	Chrnb3	MF	LS3
GO:0005523	tropomyosin binding	10	1	0.05	0.0507877	20	76	Pycard	MF	LS3
GO:0015269	calcium-activated potassium channel activity	10	1	0.05	0.0507877	20	76	Kcnmb1	MF	LS3
GO:0001972	retinoic acid binding	10	1	0.05	0.0507877	20	76	Ugt1a1	MF	LS3
GO:0097157	pre-mRNA intronic binding	10	1	0.05	0.0507877	20	76	Sox9	MF	LS3
GO:0043121	neurotrophin binding	11	1	0.06	0.0557244	16.6667	76	Ntf3	MF	LS3
GO:0070700	BMP receptor binding	11	1	0.06	0.0557244	16.6667	76	Pycard	MF	LS3
GO:0099095	ligand-gated anion channel activity	11	1	0.06	0.0557244	16.6667	76	Glra1	MF	LS3
GO:0008083	growth factor activity	75	2	0.39	0.0579488	5.12821	76	Bdnf, Ntf3	MF	LS3
GO:0008381	mechanosensitive ion channel activity	12	1	0.06	0.0606359	16.6667	76	Tmc8	MF	LS3
GO:0034185	apolipoprotein binding	12	1	0.06	0.0606359	16.6667	76	Vldlr	MF	LS3
GO:0030228	lipoprotein particle receptor activity	12	1	0.06	0.0606359	16.6667	76	Vldlr	MF	LS3
GO:0003841	1-acylglycerol-3-phosphate O-acyltransferase activity	12	1	0.06	0.0606359	16.6667	76	Gpat3	MF	LS3
GO:0042165	neurotransmitter binding	13	1	0.07	0.0655221	14.2857	76	Chrnb3	MF	LS3
GO:0043274	phospholipase binding	14	1	0.07	0.0703833	14.2857	76	Sele	MF	LS3
GO:0005251	delayed rectifier potassium channel activity	14	1	0.07	0.0703833	14.2857	76	Kcnc2	MF	LS3
GO:0016895	exodeoxyribonuclease activity, producing 5'-phosphomonoesters	14	1	0.07	0.0703833	14.2857	76	Meiob	MF	LS3
GO:0030247	polysaccharide binding	14	1	0.07	0.0703833	14.2857	76	Ppp1r3g	MF	LS3
GO:0043422	protein kinase B binding	14	1	0.07	0.0703833	14.2857	76	Traf6	MF	LS3
GO:0070330	aromatase activity	15	1	0.08	0.0752196	12.5	76	Cyp2c39	MF	LS3
GO:0034236	protein kinase A catalytic subunit binding	15	1	0.08	0.0752196	12.5	76	Sox9	MF	LS3
GO:0070492	oligosaccharide binding	15	1	0.08	0.0752196	12.5	76	Sele	MF	LS3
GO:0046703	natural killer cell lectin-like receptor binding	16	1	0.08	0.0800311	12.5	76	Clec2g	MF	LS3
GO:0008227	G protein-coupled amine receptor activity	16	1	0.08	0.0800311	12.5	76	Adra2a	MF	LS3
GO:0031489	myosin V binding	17	1	0.09	0.0848179	11.1111	76	Rab3c	MF	LS3
GO:0031690	adrenergic receptor binding	17	1	0.09	0.0848179	11.1111	76	Adra2a	MF	LS3
GO:0004190	aspartic-type endopeptidase activity	17	1	0.09	0.0848179	11.1111	76	Ctse	MF	LS3
GO:1904315	transmitter-gated ion channel activity involved in regulation of postsynaptic membrane potential	28	2	0.15	0.0884016	13.3333	76	Chrnb3, Glra1	MF	LS3
GO:0005506	iron ion binding	96	2	0.5	0.0889165	4	76	Bbox1, Cyp2c39	MF	LS3

## Sheet: LS4
GO.ID	Term	Annotated	Significant	Expected	Fisher.PValue	Enrichment	N.genes.inCluster	Genes	GO.categ	Cluster.Fig6B
GO:0002486	antigen processing and presentation of endogenous peptide antigen via MHC class I via ER pathway, TAP-independent	13	3	0.05	1.63724e-05	60	54	Gm11127, Gm8909, H2-Q4	BP	LS4
GO:0002476	antigen processing and presentation of endogenous peptide antigen via MHC class Ib	14	3	0.06	2.07791e-05	50	54	Gm11127, Gm8909, H2-Q4	BP	LS4
GO:0042605	peptide antigen binding	17	3	0.07	3.49578e-05	42.8571	54	Gm11127, Gm8909, H2-Q4	MF	LS4
GO:0004984	olfactory receptor activity	59	4	0.23	7.52055e-05	17.3913	54	Olfr1109, Olfr1257, Olfr48, Vmn2r1	MF	LS4
GO:0001916	positive regulation of T cell mediated cytotoxicity	27	3	0.11	0.000160998	27.2727	54	Gm11127, Gm8909, H2-Q4	BP	LS4
GO:0007186	G protein-coupled receptor signaling pathway	472	7	1.87	0.00128849	3.74332	54	Adra1b, Gpr142, Olfr1109, Olfr1257, Olfr48, Prokr1, Vmn2r1	BP	LS4
GO:0043278	response to morphine	15	2	0.06	0.00156725	33.3333	54	Adra1b, Prkce	BP	LS4
GO:0007608	sensory perception of smell	79	3	0.31	0.00376451	9.67742	54	Olfr1109, Olfr1257, Olfr48	BP	LS4
GO:0071889	14-3-3 protein binding	36	2	0.14	0.00838467	14.2857	54	H2-Q4, Prkce	MF	LS4
GO:0001974	blood vessel remodeling	41	2	0.16	0.0114603	12.5	54	Adra1b, Dll4	BP	LS4
GO:0006879	cellular iron ion homeostasis	51	2	0.2	0.0173763	10	54	Fthl17f, Slc39a8	BP	LS4
GO:0002768	immune response-regulating cell surface receptor signaling pathway	138	2	0.55	0.0233496	3.63636	54	Cd40, Fyb	BP	LS4
GO:0004553	hydrolase activity, hydrolyzing O-glycosyl compounds	73	2	0.28	0.0319677	7.14286	54	Fuca2, Klb	MF	LS4
GO:0007229	integrin-mediated signaling pathway	72	2	0.29	0.033048	6.89655	54	Fyb, Itga10	BP	LS4
GO:0016725	oxidoreductase activity, acting on CH or CH2 groups	10	1	0.04	0.0377677	25	54	Cyp2c66	MF	LS4
GO:1901611	phosphatidylglycerol binding	10	1	0.04	0.0377677	25	54	Pitpnc1	MF	LS4
GO:0046978	TAP1 binding	10	1	0.04	0.0377677	25	54	H2-Q4	MF	LS4
GO:0071380	cellular response to prostaglandin E stimulus	10	1	0.04	0.0389656	25	54	Prkce	BP	LS4
GO:0046618	xenobiotic export	10	1	0.04	0.0389656	25	54	Slc17a3	BP	LS4
GO:0006833	water transport	10	1	0.04	0.0389656	25	54	Upk3a	BP	LS4
GO:0043471	regulation of cellular carbohydrate catabolic process	10	1	0.04	0.0389656	25	54	Adra1b	BP	LS4
GO:1905809	negative regulation of synapse organization	10	1	0.04	0.0389656	25	54	Arhgef15	BP	LS4
GO:0045647	negative regulation of erythrocyte differentiation	10	1	0.04	0.0389656	25	54	Mafb	BP	LS4
GO:0009617	response to bacterium	385	4	1.53	0.0405178	2.61438	54	Fuca2, Macrod2, Prkce, Thrsp	BP	LS4
GO:0015295	solute:proton symporter activity	11	1	0.04	0.0414666	25	54	Slc39a8	MF	LS4
GO:0008199	ferric iron binding	11	1	0.04	0.0414666	25	54	Fthl17f	MF	LS4
GO:0008308	voltage-gated anion channel activity	11	1	0.04	0.0414666	25	54	Slc17a3	MF	LS4
GO:0010676	positive regulation of cellular carbohydrate metabolic process	48	2	0.19	0.0421021	10.5263	54	Adra1b, Prkce	BP	LS4
GO:0044344	cellular response to fibroblast growth factor stimulus	71	2	0.28	0.0421734	7.14286	54	Dll4, Klb	BP	LS4
GO:0009084	glutamine family amino acid biosynthetic process	11	1	0.04	0.0427792	25	54	Gls2	BP	LS4
GO:1903587	regulation of blood vessel endothelial cell proliferation involved in sprouting angiogenesis	11	1	0.04	0.0427792	25	54	Dll4	BP	LS4
GO:0090128	regulation of synapse maturation	11	1	0.04	0.0427792	25	54	Arhgef15	BP	LS4
GO:0032230	positive regulation of synaptic transmission, GABAergic	11	1	0.04	0.0427792	25	54	Prkce	BP	LS4
GO:0035641	locomotory exploration behavior	11	1	0.04	0.0427792	25	54	Prkce	BP	LS4
GO:0070255	regulation of mucus secretion	11	1	0.04	0.0427792	25	54	Prkce	BP	LS4
GO:0010917	negative regulation of mitochondrial membrane potential	11	1	0.04	0.0427792	25	54	Prkce	BP	LS4
GO:0002281	macrophage activation involved in immune response	11	1	0.04	0.0427792	25	54	Prkce	BP	LS4
GO:0006590	thyroid hormone generation	11	1	0.04	0.0427792	25	54	Duoxa2	BP	LS4
GO:0048548	regulation of pinocytosis	11	1	0.04	0.0427792	25	54	Prom2	BP	LS4
GO:0019755	one-carbon compound transport	11	1	0.04	0.0427792	25	54	Upk3a	BP	LS4
GO:0046415	urate metabolic process	11	1	0.04	0.0427792	25	54	Slc17a3	BP	LS4
GO:0005540	hyaluronic acid binding	12	1	0.05	0.0451516	20	54	Hapln2	MF	LS4
GO:0042608	T cell receptor binding	12	1	0.05	0.0451516	20	54	H2-Q4	MF	LS4
GO:2000353	positive regulation of endothelial cell apoptotic process	12	1	0.05	0.046578	20	54	Cd40	BP	LS4
GO:0007635	chemosensory behavior	12	1	0.05	0.046578	20	54	Prkce	BP	LS4
GO:0051280	negative regulation of release of sequestered calcium ion into cytosol	12	1	0.05	0.046578	20	54	Prkce	BP	LS4
GO:0001976	nervous system process involved in regulation of systemic arterial blood pressure	12	1	0.05	0.046578	20	54	Adra1b	BP	LS4
GO:0007379	segment specification	12	1	0.05	0.046578	20	54	Mafb	BP	LS4
GO:0008188	neuropeptide receptor activity	13	1	0.05	0.0488227	20	54	Prokr1	MF	LS4
GO:0004698	calcium-dependent protein kinase C activity	13	1	0.05	0.0488227	20	54	Prkce	MF	LS4
GO:0043123	positive regulation of I-kappaB kinase/NF-kappaB signaling	90	2	0.36	0.0495107	5.55556	54	Cd40, Prkce	BP	LS4
GO:0003823	antigen binding	31	4	0.12	0.0495271	33.3333	54	Cd40, Gm11127, Gm8909, H2-Q4	MF	LS4
GO:0010763	positive regulation of fibroblast migration	13	1	0.05	0.050362	20	54	Prkce	BP	LS4
GO:0090036	regulation of protein kinase C signaling	13	1	0.05	0.050362	20	54	Cd40	BP	LS4
GO:0005980	glycogen catabolic process	13	1	0.05	0.050362	20	54	Adra1b	BP	LS4
GO:0016137	glycoside metabolic process	13	1	0.05	0.050362	20	54	Fuca2	BP	LS4
GO:0023035	CD40 signaling pathway	13	1	0.05	0.050362	20	54	Cd40	BP	LS4
GO:0099150	regulation of postsynaptic specialization assembly	13	1	0.05	0.050362	20	54	Nptxr	BP	LS4
GO:0050665	hydrogen peroxide biosynthetic process	13	1	0.05	0.050362	20	54	Duoxa2	BP	LS4
GO:0070831	basement membrane assembly	13	1	0.05	0.050362	20	54	Lamb3	BP	LS4
GO:0035459	vesicle cargo loading	13	1	0.05	0.050362	20	54	Mia2	BP	LS4
GO:0005104	fibroblast growth factor receptor binding	14	1	0.05	0.05248	20	54	Klb	MF	LS4
GO:0090051	negative regulation of cell migration involved in sprouting angiogenesis	14	1	0.06	0.0541313	16.6667	54	Dll4	BP	LS4
GO:1903428	positive regulation of reactive oxygen species biosynthetic process	14	1	0.06	0.0541313	16.6667	54	Duoxa2	BP	LS4
GO:0006525	arginine metabolic process	14	1	0.06	0.0541313	16.6667	54	Slc39a8	BP	LS4
GO:0021513	spinal cord dorsal/ventral patterning	14	1	0.06	0.0541313	16.6667	54	Dll4	BP	LS4
GO:0043395	heparan sulfate proteoglycan binding	15	1	0.06	0.0561235	16.6667	54	Psg23	MF	LS4
GO:0015562	efflux transmembrane transporter activity	15	1	0.06	0.0561235	16.6667	54	Slc17a3	MF	LS4
GO:0015296	anion:cation symporter activity	15	1	0.06	0.0561235	16.6667	54	Slc39a8	MF	LS4
GO:0030280	structural constituent of skin epidermis	15	1	0.06	0.0561235	16.6667	54	Krt78	MF	LS4
GO:0046703	natural killer cell lectin-like receptor binding	16	1	0.06	0.0597532	16.6667	54	H2-Q4	MF	LS4
GO:0070300	phosphatidic acid binding	16	1	0.06	0.0597532	16.6667	54	Pitpnc1	MF	LS4
GO:0008227	G protein-coupled amine receptor activity	16	1	0.06	0.0597532	16.6667	54	Adra1b	MF	LS4
GO:0015106	bicarbonate transmembrane transporter activity	17	1	0.07	0.0633693	14.2857	54	Slc39a8	MF	LS4
GO:0120014	phospholipid transfer activity	17	1	0.07	0.0633693	14.2857	54	Pitpnc1	MF	LS4
GO:0005112	Notch binding	18	1	0.07	0.0669717	14.2857	54	Dll4	MF	LS4
GO:0005385	zinc ion transmembrane transporter activity	18	1	0.07	0.0669717	14.2857	54	Slc39a8	MF	LS4
GO:0042288	MHC class I protein binding	19	1	0.07	0.0705605	14.2857	54	H2-Q4	MF	LS4
GO:0004930	G protein-coupled receptor activity	200	4	0.77	0.0762993	5.19481	54	Adra1b, Gpr142, Prokr1, Vmn2r1	MF	LS4
GO:0003785	actin monomer binding	21	1	0.08	0.0776977	12.5	54	Prkce	MF	LS4
GO:0017134	fibroblast growth factor binding	21	1	0.08	0.0776977	12.5	54	Klb	MF	LS4
GO:0008198	ferrous iron binding	24	1	0.09	0.0883027	11.1111	54	Fthl17f	MF	LS4
GO:0016799	hydrolase activity, hydrolyzing N-glycosyl compounds	24	1	0.09	0.0883027	11.1111	54	Macrod2	MF	LS4
GO:0008392	arachidonic acid epoxygenase activity	25	1	0.1	0.0918111	10	54	Cyp2c66	MF	LS4
GO:0005549	odorant binding	25	1	0.1	0.0918111	10	54	Olfr1109	MF	LS4
GO:0019213	deacetylase activity	26	1	0.1	0.0953062	10	54	Macrod2	MF	LS4
GO:0042910	xenobiotic transmembrane transporter activity	29	1	0.11	0.105713	9.09091	54	Slc17a3	MF	LS4
GO:0043178	alcohol binding	74	2	0.28	0.114199	7.14286	54	Prkce, Prom2	MF	LS4
GO:0098631	cell adhesion mediator activity	33	1	0.13	0.119406	7.69231	54	Itga10	MF	LS4
GO:0008395	steroid hydroxylase activity	34	1	0.13	0.122797	7.69231	54	Cyp2c66	MF	LS4
GO:0015293	symporter activity	95	2	0.36	0.124384	5.55556	54	Slc16a5, Slc39a8	MF	LS4
GO:0016712	oxidoreductase activity, acting on paired donors, with incorporation or reduction of molecular oxygen, reduced flavin or flavoprotein as one donor, and incorporation of one atom of oxygen	35	1	0.13	0.126175	7.69231	54	Cyp2c66	MF	LS4
GO:0004869	cysteine-type endopeptidase inhibitor activity	36	1	0.14	0.12954	7.14286	54	Cst9	MF	LS4
GO:0008028	monocarboxylic acid transmembrane transporter activity	40	1	0.15	0.142875	6.66667	54	Slc16a5	MF	LS4
GO:0005544	calcium-dependent phospholipid binding	41	1	0.16	0.146178	6.25	54	Cpne5	MF	LS4
GO:1901505	carbohydrate derivative transmembrane transporter activity	42	1	0.16	0.149468	6.25	54	Slc17a3	MF	LS4
GO:0015485	cholesterol binding	42	1	0.16	0.149468	6.25	54	Prom2	MF	LS4
GO:0016811	hydrolase activity, acting on carbon-nitrogen (but not peptide) bonds, in linear amides	51	1	0.2	0.178523	5	54	Gls2	MF	LS4
GO:0038024	cargo receptor activity	52	1	0.2	0.18169	5	54	Mia2	MF	LS4
GO:0005518	collagen binding	54	1	0.21	0.18799	4.7619	54	Itga10	MF	LS4

## Sheet: LS5
GO.ID	Term	Annotated	Significant	Expected	Fisher.PValue	Enrichment	N.genes.inCluster	Genes	GO.categ	Cluster.Fig6B
GO:0042572	retinol metabolic process	16	4	0.1	2.61538e-06	40	89	Adh1, Aldh1a1, Dhrs7, Rbp1	BP	LS5
GO:0042573	retinoic acid metabolic process	11	3	0.07	3.94767e-05	42.8571	89	Adh1, Aldh1a1, Rbp1	BP	LS5
GO:0090030	regulation of steroid hormone biosynthetic process	17	3	0.11	0.000158262	27.2727	89	Bmp2, Cyp17a1, Lhcgr	BP	LS5
GO:0017046	peptide hormone binding	31	3	0.2	0.00103458	15	89	Lhcgr, Npr3, Slc40a1	MF	LS5
GO:0035630	bone mineralization involved in bone maturation	10	2	0.06	0.00174	33.3333	89	Bmp2, Grem1	BP	LS5
GO:0016114	terpenoid biosynthetic process	10	2	0.06	0.00174	33.3333	89	Aldh1a1, Rbp1	BP	LS5
GO:0061687	detoxification of inorganic compound	10	2	0.06	0.00174	33.3333	89	Mt2, Mt3	BP	LS5
GO:1903430	negative regulation of cell maturation	11	2	0.07	0.00211789	28.5714	89	Bcl11a, Nppc	BP	LS5
GO:0071294	cellular response to zinc ion	11	2	0.07	0.00211789	28.5714	89	Mt2, Mt3	BP	LS5
GO:0003128	heart field specification	12	2	0.08	0.00253099	25	89	Bmp2, Smarcd3	BP	LS5
GO:0071280	cellular response to copper ion	13	2	0.08	0.00297884	25	89	Mt2, Mt3	BP	LS5
GO:0046886	positive regulation of hormone biosynthetic process	13	2	0.08	0.00297884	25	89	Cyp17a1, Lhcgr	BP	LS5
GO:0006704	glucocorticoid biosynthetic process	13	2	0.08	0.00297884	25	89	Bmp2, Cyp17a1	BP	LS5
GO:2000725	regulation of cardiac muscle cell differentiation	14	2	0.09	0.003461	22.2222	89	Bmp2, Grem1	BP	LS5
GO:0007200	phospholipase C-activating G protein-coupled receptor signaling pathway	48	3	0.31	0.00349277	9.67742	89	Bicd1, Lhcgr, Npr3	BP	LS5
GO:0004029	aldehyde dehydrogenase (NAD+) activity	14	2	0.09	0.00358772	22.2222	89	Aldh1a1, Aldh1b1	MF	LS5
GO:0042308	negative regulation of protein import into nucleus	15	2	0.1	0.00397702	20	89	Mdfic, Pkia	BP	LS5
GO:0005125	cytokine activity	103	4	0.67	0.00445862	5.97015	89	Bmp1, Bmp2, Cmtm7, Grem1	MF	LS5
GO:0042481	regulation of odontogenesis	16	2	0.1	0.00452646	20	89	Bmp2, Cd34	BP	LS5
GO:0046184	aldehyde biosynthetic process	16	2	0.1	0.00452646	20	89	Adh1, Bmp2	BP	LS5
GO:0005518	collagen binding	54	3	0.35	0.00512958	8.57143	89	C1qtnf1, Col6a1, Pcolce	MF	LS5
GO:0048545	response to steroid hormone	159	4	1.01	0.00557812	3.9604	89	Adh1, Mgarp, Paqr7, Pck2	BP	LS5
GO:0007263	nitric oxide mediated signal transduction	18	2	0.11	0.00572387	18.1818	89	Mt2, Ndnf	BP	LS5
GO:0071276	cellular response to cadmium ion	19	2	0.12	0.00637097	16.6667	89	Mt2, Mt3	BP	LS5
GO:0060343	trabecula formation	20	2	0.13	0.00704978	15.3846	89	Grem1, Slc40a1	BP	LS5
GO:1901522	positive regulation of transcription from RNA polymerase II promoter involved in cellular response to chemical stimulus	21	2	0.13	0.00775988	15.3846	89	Bmp2, Mt3	BP	LS5
GO:0060039	pericardium development	21	2	0.13	0.00775988	15.3846	89	Bmp2, Heg1	BP	LS5
GO:2000010	positive regulation of protein localization to cell surface	21	2	0.13	0.00775988	15.3846	89	Snx33, Tmem35a	BP	LS5
GO:0061036	positive regulation of cartilage development	23	2	0.15	0.00927225	13.3333	89	Bmp1, Bmp2	BP	LS5
GO:0006882	cellular zinc ion homeostasis	24	2	0.15	0.0100737	13.3333	89	Mt2, Mt3	BP	LS5
GO:0033688	regulation of osteoblast proliferation	25	3	0.16	0.0124027	18.75	89	Bmp2, Grem1, Npr3	BP	LS5
GO:0003209	cardiac atrium morphogenesis	28	2	0.18	0.013572	11.1111	89	Bmp2, Heg1	BP	LS5
GO:0001556	oocyte maturation	29	2	0.18	0.0145177	11.1111	89	Insl3, Nppc	BP	LS5
GO:0072330	monocarboxylic acid biosynthetic process	145	3	0.92	0.0153965	3.26087	89	Aldh1a1, Rbp1, Scd1	BP	LS5
GO:0051154	negative regulation of striated muscle cell differentiation	30	2	0.19	0.0154911	10.5263	89	Bmp2, Hdac5	BP	LS5
GO:0070839	metal ion export	30	2	0.19	0.0154911	10.5263	89	Atp1b2, Slc40a1	BP	LS5
GO:0043178	alcohol binding	74	3	0.48	0.0178462	6.25	89	Adh1, Gramd1a, Rbp1	MF	LS5
GO:0120163	negative regulation of cold-induced thermogenesis	37	2	0.24	0.0230483	8.33333	89	Aldh1a1, Npr3	BP	LS5
GO:0046164	alcohol catabolic process	37	2	0.24	0.0230483	8.33333	89	Adh1, Mt3	BP	LS5
GO:0098609	cell-cell adhesion	558	7	3.55	0.0242751	1.97183	89	Atp1b2, Bmp2, C1qtnf1, Cd34, F11r, Igdcc4, Ntng2	BP	LS5
GO:0061333	renal tubule morphogenesis	56	3	0.36	0.0247067	8.33333	89	Bmp2, Grem1, Hdac5	BP	LS5
GO:0071901	negative regulation of protein serine/threonine kinase activity	86	3	0.55	0.0262532	5.45455	89	Bmp2, Heg1, Pkia	BP	LS5
GO:0045668	negative regulation of osteoblast differentiation	40	2	0.25	0.0266653	8	89	Grem1, Hdac5	BP	LS5
GO:0140115	export across plasma membrane	43	2	0.27	0.0304954	7.40741	89	Atp1b2, Slc40a1	BP	LS5
GO:0007193	adenylate cyclase-inhibiting G protein-coupled receptor signaling pathway	46	2	0.29	0.0345294	6.89655	89	Insl3, Npr3	BP	LS5
GO:0050878	regulation of body fluid levels	229	6	1.46	0.0359768	4.10959	89	C1qtnf1, Cd34, F11r, Heg1, Npr3, Scd1	BP	LS5
GO:0090101	negative regulation of transmembrane receptor protein serine/threonine kinase signaling pathway	83	3	0.53	0.0369011	5.66038	89	Bmp2, Dact2, Grem1	BP	LS5
GO:0005254	chloride channel activity	49	2	0.32	0.0400707	6.25	89	Gabrr1, Slc26a7	MF	LS5
GO:0051287	NAD binding	50	2	0.32	0.0415683	6.25	89	Adh1, Aldh1a1	MF	LS5
GO:0071375	cellular response to peptide hormone stimulus	218	3	1.39	0.0417337	2.15827	89	Lhcgr, Mgarp, Pck2	BP	LS5
GO:0032350	regulation of hormone metabolic process	36	4	0.23	0.0422617	17.3913	89	Bmp2, Cyp17a1, Gnb3, Lhcgr	BP	LS5
GO:0005179	hormone activity	53	2	0.34	0.0461848	5.88235	89	Insl3, Nppc	MF	LS5
GO:0048662	negative regulation of smooth muscle cell proliferation	54	2	0.34	0.0462168	5.88235	89	Bmp2, Npr3	BP	LS5
GO:0045669	positive regulation of osteoblast differentiation	54	2	0.34	0.0462168	5.88235	89	Bmp2, Nppc	BP	LS5
GO:0045940	positive regulation of steroid metabolic process	33	2	0.21	0.0492875	9.52381	89	Cyp17a1, Scd1	BP	LS5
GO:0005080	protein kinase C binding	55	2	0.36	0.0493625	5.55556	89	Dact2, Hdac5	MF	LS5
GO:0050900	leukocyte migration	238	3	1.51	0.0494572	1.98675	89	Cd34, F11r, Grem1	BP	LS5
GO:0090330	regulation of platelet aggregation	20	2	0.13	0.0552206	15.3846	89	C1qtnf1, F11r	BP	LS5
GO:0016614	oxidoreductase activity, acting on CH-OH group of donors	117	3	0.76	0.055981	3.94737	89	Adh1, Dhrs7, Hao2	MF	LS5
GO:0008528	G protein-coupled peptide receptor activity	61	2	0.4	0.0593479	5	89	Lhcgr, Npr3	MF	LS5
GO:0042802	identical protein binding	1707	18	11.06	0.0608344	1.62749	89	Adh1, Aldh1a1, Bcl11a, Bmp1, Bmp2, C1qtnf1, Crybb2, F11r, Gabrr1, Grem1, Hao2, Hdac5, Hspb8, Lhcgr, Npr3, Pdlim4, Slc40a1, Snx33	MF	LS5
GO:0045761	regulation of adenylate cyclase activity	27	2	0.17	0.0611938	11.7647	89	Lhcgr, Npr3	BP	LS5
GO:0036122	BMP binding	10	1	0.06	0.0629386	16.6667	89	Grem1	MF	LS5
GO:0016717	oxidoreductase activity, acting on paired donors, with oxidation of a pair of donors resulting in the reduction of molecular oxygen to two molecules of water	11	1	0.07	0.0690129	14.2857	89	Scd1	MF	LS5
GO:0070700	BMP receptor binding	11	1	0.07	0.0690129	14.2857	89	Bmp2	MF	LS5
GO:0004890	GABA-A receptor activity	11	1	0.07	0.0690129	14.2857	89	Gabrr1	MF	LS5
GO:0052650	NADP-retinol dehydrogenase activity	11	1	0.07	0.0690129	14.2857	89	Dhrs7	MF	LS5
GO:0016918	retinal binding	11	1	0.07	0.0690129	14.2857	89	Rbp1	MF	LS5
GO:0010181	FMN binding	12	1	0.08	0.0750482	12.5	89	Hao2	MF	LS5
GO:0019865	immunoglobulin binding	12	1	0.08	0.0750482	12.5	89	Fcgrt	MF	LS5
GO:0003707	nuclear steroid receptor activity	12	1	0.08	0.0750482	12.5	89	Paqr7	MF	LS5
GO:0051371	muscle alpha-actinin binding	12	1	0.08	0.0750482	12.5	89	Pdlim4	MF	LS5
GO:0015116	sulfate transmembrane transporter activity	12	1	0.08	0.0750482	12.5	89	Slc26a7	MF	LS5
GO:0016500	protein-hormone receptor activity	12	1	0.08	0.0750482	12.5	89	Lhcgr	MF	LS5
GO:0030548	acetylcholine receptor regulator activity	12	1	0.08	0.0750482	12.5	89	Tmem35a	MF	LS5
GO:0051427	hormone receptor binding	13	1	0.08	0.0810449	12.5	89	Nppc	MF	LS5
GO:0016832	aldehyde-lyase activity	13	1	0.08	0.0810449	12.5	89	Cyp17a1	MF	LS5
GO:0008083	growth factor activity	75	2	0.49	0.0849853	4.08163	89	Bmp1, Bmp2	MF	LS5
GO:0004745	NAD-retinol dehydrogenase activity	14	1	0.09	0.0870031	11.1111	89	Adh1	MF	LS5
GO:0030296	protein tyrosine kinase activator activity	14	1	0.09	0.0870031	11.1111	89	Grem1	MF	LS5
GO:0043395	heparan sulfate proteoglycan binding	15	1	0.1	0.0929232	10	89	Grem1	MF	LS5
GO:0010314	phosphatidylinositol-5-phosphate binding	15	1	0.1	0.0929232	10	89	Phlda3	MF	LS5
GO:0034236	protein kinase A catalytic subunit binding	15	1	0.1	0.0929232	10	89	Pkia	MF	LS5
GO:0120020	cholesterol transfer activity	16	1	0.1	0.0988053	10	89	Gramd1a	MF	LS5
GO:0051117	ATPase binding	84	2	0.54	0.102924	3.7037	89	Atp1b2, Lhcgr	MF	LS5
GO:0015106	bicarbonate transmembrane transporter activity	17	1	0.11	0.10465	9.09091	89	Slc26a7	MF	LS5
GO:0042605	peptide antigen binding	17	1	0.11	0.10465	9.09091	89	H2-L	MF	LS5
GO:0004407	histone deacetylase activity	17	1	0.11	0.10465	9.09091	89	Hdac5	MF	LS5
GO:0061629	RNA polymerase II-specific DNA-binding transcription factor binding	305	4	1.98	0.106837	2.0202	89	Cd34, Hdac5, Mdfic, Smarcd3	MF	LS5
GO:0015301	anion:anion antiporter activity	18	1	0.12	0.110457	8.33333	89	Slc26a7	MF	LS5
GO:0043325	phosphatidylinositol-3,4-bisphosphate binding	19	1	0.12	0.116226	8.33333	89	Phlda3	MF	LS5
GO:0008201	heparin binding	91	2	0.59	0.117526	3.38983	89	Ndnf, Pcolce	MF	LS5
GO:0019211	phosphatase activator activity	20	1	0.13	0.121959	7.69231	89	Bmp2	MF	LS5
GO:0004602	glutathione peroxidase activity	21	1	0.14	0.127655	7.14286	89	Gpx8	MF	LS5
GO:0030020	extracellular matrix structural constituent conferring tensile strength	21	1	0.14	0.127655	7.14286	89	Col6a1	MF	LS5
GO:0001671	ATPase activator activity	21	1	0.14	0.127655	7.14286	89	Atp1b2	MF	LS5
GO:0005506	iron ion binding	96	2	0.62	0.128258	3.22581	89	Cyp17a1, Scd1	MF	LS5
GO:0070840	dynein complex binding	22	1	0.14	0.133315	7.14286	89	Bicd1	MF	LS5
GO:0043027	cysteine-type endopeptidase inhibitor activity involved in apoptotic process	22	1	0.14	0.133315	7.14286	89	Mt3	MF	LS5
GO:0042803	protein homodimerization activity	536	6	3.47	0.133869	1.72911	89	Bcl11a, F11r, Grem1, Hspb8, Npr3, Pdlim4	MF	LS5

## Sheet: LS6
GO.ID	Term	Annotated	Significant	Expected	Fisher.PValue	Enrichment	N.genes.inCluster	Genes	GO.categ	Cluster.Fig6B
GO:0005178	integrin binding	105	5	0.43	7.14274e-05	11.6279	59	Fermt1, Fermt3, Itga3, Itgad, Spp1	MF	LS6
GO:0007229	integrin-mediated signaling pathway	72	4	0.29	0.000185675	13.7931	59	Fermt1, Fermt3, Itga3, Itgad	BP	LS6
GO:0034605	cellular response to heat	40	3	0.16	0.000524383	18.75	59	Bag3, Hspa1a, Scara5	BP	LS6
GO:0002087	regulation of respiratory gaseous exchange by nervous system process	10	2	0.04	0.000680266	50	59	Adora1, Nlgn2	BP	LS6
GO:1903792	negative regulation of anion transport	16	2	0.06	0.0017866	33.3333	59	Adora1, Ano9	BP	LS6
GO:0034620	cellular response to unfolded protein	72	3	0.29	0.00219999	10.3448	59	Bag3, Bok, Hspa1a	BP	LS6
GO:0033627	cell adhesion mediated by integrin	57	4	0.23	0.00235481	17.3913	59	Fermt1, Fermt3, Itga3, Itgad	BP	LS6
GO:0050840	extracellular matrix binding	40	3	0.17	0.00266428	17.6471	59	Itga3, Olfml2b, Spp1	MF	LS6
GO:0007160	cell-matrix adhesion	173	4	0.69	0.00269197	5.7971	59	Fermt1, Fermt3, Itga3, Itgad	BP	LS6
GO:0097192	extrinsic apoptotic signaling pathway in absence of ligand	58	3	0.23	0.0029896	13.0435	59	Bag3, Bok, Hspa1a	BP	LS6
GO:0002793	positive regulation of peptide secretion	85	3	0.34	0.00383978	8.82353	59	Adora1, C2cd2l, Nlgn2	BP	LS6
GO:0097205	renal filtration	23	2	0.09	0.00389688	22.2222	59	Adora1, Itga3	BP	LS6
GO:0071260	cellular response to mechanical stimulus	31	2	0.12	0.00666496	16.6667	59	Bag3, Col1a1	BP	LS6
GO:0042633	hair cycle	102	2	0.4	0.0117134	5	59	Fermt1, Ptch2	BP	LS6
GO:0046982	protein heterodimerization activity	222	4	0.92	0.0133389	4.34783	59	Adora1, Arnt2, Bok, Itga3	MF	LS6
GO:0042330	taxis	422	2	1.67	0.0159696	1.1976	59	Nlgn2, Spp1	BP	LS6
GO:0033622	integrin activation	22	2	0.09	0.0193288	22.2222	59	Fermt1, Fermt3	BP	LS6
GO:0015276	ligand-gated ion channel activity	74	2	0.31	0.0202787	6.45161	59	Clca2, P2rx1	MF	LS6
GO:0006919	activation of cysteine-type endopeptidase activity involved in apoptotic process	56	2	0.22	0.0207258	9.09091	59	Bok, P2rx1	BP	LS6
GO:0110148	biomineralization	120	3	0.48	0.0228741	6.25	59	Adora1, Col1a1, Spp1	BP	LS6
GO:0010811	positive regulation of cell-substrate adhesion	112	3	0.44	0.0229235	6.81818	59	Fermt1, Itga3, Spp1	BP	LS6
GO:0006836	neurotransmitter transport	167	4	0.66	0.0335689	6.06061	59	Cplx2, P2rx1, Slc6a5, Slc6a8	BP	LS6
GO:0098656	anion transmembrane transport	146	3	0.58	0.0347256	5.17241	59	Ano9, Slc6a5, Slc6a8	BP	LS6
GO:0033157	regulation of intracellular protein transport	178	3	0.71	0.0379899	4.22535	59	Bag3, Fermt1, Septin8	BP	LS6
GO:0072044	collecting duct development	10	1	0.04	0.0389656	25	59	Spp1	BP	LS6
GO:0017121	plasma membrane phospholipid scrambling	10	1	0.04	0.0389656	25	59	Ano9	BP	LS6
GO:0043589	skin morphogenesis	10	1	0.04	0.0389656	25	59	Col1a1	BP	LS6
GO:0006691	leukotriene metabolic process	10	1	0.04	0.0389656	25	59	Cyp4f13	BP	LS6
GO:0090084	negative regulation of inclusion body assembly	10	1	0.04	0.0389656	25	59	Hspa1a	BP	LS6
GO:0030320	cellular monovalent inorganic anion homeostasis	10	1	0.04	0.0389656	25	59	Spp1	BP	LS6
GO:0038065	collagen-activated signaling pathway	10	1	0.04	0.0389656	25	59	Col1a1	BP	LS6
GO:0003056	regulation of vascular associated smooth muscle contraction	10	1	0.04	0.0389656	25	59	P2rx1	BP	LS6
GO:0031953	negative regulation of protein autophosphorylation	10	1	0.04	0.0389656	25	59	Nlrp12	BP	LS6
GO:0010968	regulation of microtubule nucleation	10	1	0.04	0.0389656	25	59	Hspa1a	BP	LS6
GO:1901030	positive regulation of mitochondrial outer membrane permeabilization involved in apoptotic signaling pathway	10	1	0.04	0.0389656	25	59	Bok	BP	LS6
GO:0070206	protein trimerization	10	1	0.04	0.0389656	25	59	Scara5	BP	LS6
GO:0001664	G protein-coupled receptor binding	181	3	0.75	0.038993	4	59	Adora1, Hspa1a, Ptch2	MF	LS6
GO:0051400	BH domain binding	10	1	0.04	0.0406748	25	59	Bok	MF	LS6
GO:0047834	D-threo-aldose 1-dehydrogenase activity	10	1	0.04	0.0406748	25	59	Kcnab2	MF	LS6
GO:0030554	adenyl nucleotide binding	1178	5	4.88	0.0413432	1.02459	59	Alpk1, Bag3, Hspa1a, Nlrp12, P2rx1	MF	LS6
GO:0035640	exploration behavior	22	2	0.09	0.0420217	22.2222	59	Itga3, Nlgn2	BP	LS6
GO:0035641	locomotory exploration behavior	11	1	0.04	0.0427792	25	59	Nlgn2	BP	LS6
GO:0071636	positive regulation of transforming growth factor beta production	11	1	0.04	0.0427792	25	59	Fermt1	BP	LS6
GO:0044557	relaxation of smooth muscle	11	1	0.04	0.0427792	25	59	Adora1	BP	LS6
GO:0019321	pentose metabolic process	11	1	0.04	0.0427792	25	59	Cbr2	BP	LS6
GO:0061430	bone trabecula morphogenesis	11	1	0.04	0.0427792	25	59	Col1a1	BP	LS6
GO:0032230	positive regulation of synaptic transmission, GABAergic	11	1	0.04	0.0427792	25	59	Nlgn2	BP	LS6
GO:0097201	negative regulation of transcription from RNA polymerase II promoter in response to stress	11	1	0.04	0.0427792	25	59	Bag3	BP	LS6
GO:0046415	urate metabolic process	11	1	0.04	0.0427792	25	59	Spp1	BP	LS6
GO:0003093	regulation of glomerular filtration	11	1	0.04	0.0427792	25	59	Adora1	BP	LS6
GO:0042640	anagen	11	1	0.04	0.0427792	25	59	Fermt1	BP	LS6
GO:1901142	insulin metabolic process	11	1	0.04	0.0427792	25	59	Nlgn2	BP	LS6
GO:0070255	regulation of mucus secretion	11	1	0.04	0.0427792	25	59	Adora1	BP	LS6
GO:0016918	retinal binding	11	1	0.05	0.0446518	20	59	Rbp2	MF	LS6
GO:0030111	regulation of Wnt signaling pathway	252	3	1	0.0456602	3	59	Col1a1, Fermt1, Itga3	BP	LS6
GO:0031589	cell-substrate adhesion	289	7	1.15	0.0457049	6.08696	59	Col1a1, Fat2, Fermt1, Fermt3, Itga3, Itgad, Spp1	BP	LS6
GO:0062208	positive regulation of pattern recognition receptor signaling pathway	35	2	0.14	0.0457951	14.2857	59	Hspa1a, Treml4	BP	LS6
GO:2000060	positive regulation of ubiquitin-dependent protein catabolic process	94	2	0.37	0.0459942	5.40541	59	Hspa1a, Trim67	BP	LS6
GO:0032239	regulation of nucleobase-containing compound transport	12	1	0.05	0.046578	20	59	Adora1	BP	LS6
GO:0017128	phospholipid scramblase activity	12	1	0.05	0.0486126	20	59	Ano9	MF	LS6
GO:0005229	intracellular calcium activated chloride channel activity	12	1	0.05	0.0486126	20	59	Clca2	MF	LS6
GO:0031994	insulin-like growth factor I binding	12	1	0.05	0.0486126	20	59	Igfbp4	MF	LS6
GO:0042043	neurexin family protein binding	12	1	0.05	0.0486126	20	59	Nlgn2	MF	LS6
GO:0005540	hyaluronic acid binding	12	1	0.05	0.0486126	20	59	Hapln3	MF	LS6
GO:0019865	immunoglobulin binding	12	1	0.05	0.0486126	20	59	Cd300lg	MF	LS6
GO:0016755	aminoacyltransferase activity	13	1	0.05	0.0525573	20	59	Tgm6	MF	LS6
GO:0070742	C2H2 zinc finger domain binding	14	1	0.06	0.0564859	16.6667	59	Ebf1	MF	LS6
GO:0072349	modified amino acid transmembrane transporter activity	15	1	0.06	0.0603986	16.6667	59	Slc6a8	MF	LS6
GO:0005343	organic acid:sodium symporter activity	16	1	0.07	0.0642953	14.2857	59	Slc6a5	MF	LS6
GO:0031683	G-protein beta/gamma-subunit complex binding	16	1	0.07	0.0642953	14.2857	59	Adora1	MF	LS6
GO:0036094	small molecule binding	1872	10	7.75	0.0663473	1.29032	59	Adora1, Alpk1, Aox4, Bag3, Hspa1a, Nlrp12, P2rx1, Rbp2, Septin8, Zbtb38	MF	LS6
GO:0120014	phospholipid transfer activity	17	1	0.07	0.0681761	14.2857	59	C2cd2l	MF	LS6
GO:0005231	excitatory extracellular ligand-gated ion channel activity	18	1	0.07	0.0720411	14.2857	59	P2rx1	MF	LS6
GO:0051537	2 iron, 2 sulfur cluster binding	19	1	0.08	0.0758904	12.5	59	Aox4	MF	LS6
GO:0017075	syntaxin-1 binding	19	1	0.08	0.0758904	12.5	59	Cplx2	MF	LS6
GO:0008327	methyl-CpG binding	19	1	0.08	0.0758904	12.5	59	Zbtb38	MF	LS6
GO:0031072	heat shock protein binding	113	2	0.47	0.0796899	4.25532	59	Adora1, Hspa1a	MF	LS6
GO:0043236	laminin binding	21	1	0.09	0.083542	11.1111	59	Itga3	MF	LS6
GO:0030020	extracellular matrix structural constituent conferring tensile strength	21	1	0.09	0.083542	11.1111	59	Col1a1	MF	LS6
GO:0015101	organic cation transmembrane transporter activity	22	1	0.09	0.0873445	11.1111	59	Slc6a8	MF	LS6
GO:0008266	poly(U) RNA binding	22	1	0.09	0.0873445	11.1111	59	Pabpc4l	MF	LS6
GO:0051787	misfolded protein binding	22	1	0.09	0.0873445	11.1111	59	Hspa1a	MF	LS6
GO:0002020	protease binding	121	2	0.5	0.0895619	4	59	Col1a1, Itga3	MF	LS6
GO:0038023	signaling receptor activity	614	6	2.54	0.0935045	2.3622	59	Adora1, Cd300lg, Nlgn2, P2rx1, Ptch2, Treml4	MF	LS6
GO:0004033	aldo-keto reductase (NADP) activity	24	1	0.1	0.094903	10	59	Kcnab2	MF	LS6
GO:0005044	scavenger receptor activity	24	1	0.1	0.094903	10	59	Scara5	MF	LS6
GO:0000149	SNARE binding	85	3	0.35	0.0956535	8.57143	59	Cplx2, Septin8, Txlnb	MF	LS6
GO:0008392	arachidonic acid epoxygenase activity	25	1	0.1	0.0986591	10	59	Cyp2j9	MF	LS6
GO:0015370	solute:sodium symporter activity	42	2	0.17	0.100747	11.7647	59	Slc6a5, Slc6a8	MF	LS6
GO:0015175	neutral amino acid transmembrane transporter activity	26	1	0.11	0.1024	9.09091	59	Slc6a5	MF	LS6
GO:0001968	fibronectin binding	27	1	0.11	0.106126	9.09091	59	Itga3	MF	LS6
GO:0008514	organic anion transmembrane transporter activity	134	2	0.56	0.106321	3.57143	59	Slc6a5, Slc6a8	MF	LS6
GO:0008143	poly(A) binding	28	1	0.12	0.109836	8.33333	59	Pabpc4l	MF	LS6
GO:0004888	transmembrane signaling receptor activity	483	4	2	0.111454	2	59	Adora1, Cd300lg, P2rx1, Ptch2	MF	LS6
GO:0044183	protein folding chaperone	31	1	0.13	0.120877	7.69231	59	Hspa1a	MF	LS6
GO:0017046	peptide hormone binding	31	1	0.13	0.120877	7.69231	59	C2cd2l	MF	LS6
GO:0071949	FAD binding	32	1	0.13	0.124527	7.69231	59	Aox4	MF	LS6
GO:0008395	steroid hydroxylase activity	34	1	0.14	0.131783	7.14286	59	Cyp2j9	MF	LS6
GO:0015459	potassium channel regulator activity	34	1	0.14	0.131783	7.14286	59	Kcnab2	MF	LS6
GO:0008146	sulfotransferase activity	35	1	0.14	0.135389	7.14286	59	Hs6st2	MF	LS6

## Sheet: UP1
GO.ID	Term	Annotated	Significant	Expected	Fisher.PValue	Enrichment	N.genes.inCluster	Genes	GO.categ	Cluster.Fig6B
GO:0007155	cell adhesion	969	18	4.2	1.53132e-10	4.28571	60	Adam23, Adam8, Cntn5, Itgb4, Pcdha1, Pcdha10, Pcdha11, Pcdha12, Pcdha2, Pcdha3, Pcdha4, Pcdha5, Pcdha7, Pcdha8, Pcdha9, Pcdhac1, Pcdhac2, Plxnb3	BP	UP1
GO:0007156	homophilic cell adhesion via plasma membrane adhesion molecules	75	6	0.33	8.18188e-07	18.1818	60	Cntn5, Pcdha10, Pcdha4, Pcdha7, Pcdha9, Plxnb3	BP	UP1
GO:0051004	regulation of lipoprotein lipase activity	13	2	0.06	0.00139985	33.3333	60	Apoh, Gpihbp1	BP	UP1
GO:0071813	lipoprotein particle binding	21	2	0.08	0.00312767	25	60	Gpihbp1, Pon1	MF	UP1
GO:0006958	complement activation, classical pathway	20	2	0.09	0.00334405	22.2222	60	C1rl, C9	BP	UP1
GO:0010875	positive regulation of cholesterol efflux	24	2	0.1	0.00480392	20	60	Ces1d, Pon1	BP	UP1
GO:0098632	cell-cell adhesion mediator activity	28	2	0.11	0.00553023	18.1818	60	Cntn5, Plxnb3	MF	UP1
GO:0005509	calcium ion binding	421	6	1.68	0.0063913	3.57143	60	Adam8, Pcdha10, Pcdha4, Pcdha7, Pcdha9, Pon1	MF	UP1
GO:0060193	positive regulation of lipase activity	34	2	0.15	0.00949722	13.3333	60	Apoh, Gpihbp1	BP	UP1
GO:0051092	positive regulation of NF-kappaB transcription factor activity	122	3	0.53	0.0159014	5.66038	60	Adam8, Nts, Prkcb	BP	UP1
GO:0004984	olfactory receptor activity	59	2	0.24	0.0231397	8.33333	60	Olfr805, Vmn2r26	MF	UP1
GO:0004222	metalloendopeptidase activity	67	2	0.27	0.0293044	7.40741	60	Adam23, Adam8	MF	UP1
GO:0042632	cholesterol homeostasis	69	2	0.3	0.0360635	6.66667	60	Ces1d, Gpihbp1	BP	UP1
GO:0048729	tissue morphogenesis	511	3	2.22	0.0371345	1.35135	60	Adam8, Gcnt3, Klk14	BP	UP1
GO:0046464	acylglycerol catabolic process	30	3	0.13	0.0371501	23.0769	60	Apoh, Ces1d, Gpihbp1	BP	UP1
GO:0019433	triglyceride catabolic process	21	2	0.09	0.0377772	22.2222	60	Apoh, Gpihbp1	BP	UP1
GO:0015245	fatty acid transmembrane transporter activity	10	1	0.04	0.0392222	25	60	Slc22a30	MF	UP1
GO:0004993	G protein-coupled serotonin receptor activity	10	1	0.04	0.0392222	25	60	Htr4	MF	UP1
GO:0017154	semaphorin receptor activity	10	1	0.04	0.0392222	25	60	Plxnb3	MF	UP1
GO:0036122	BMP binding	10	1	0.04	0.0392222	25	60	Chrdl1	MF	UP1
GO:0004955	prostaglandin receptor activity	10	1	0.04	0.0392222	25	60	Slc22a22	MF	UP1
GO:0043176	amine binding	10	1	0.04	0.0392222	25	60	Htr4	MF	UP1
GO:0044703	multi-organism reproductive process	106	2	0.46	0.0421472	4.34783	60	Itgb4, Klk14	BP	UP1
GO:0006957	complement activation, alternative pathway	10	1	0.04	0.0425701	25	60	C9	BP	UP1
GO:0019835	cytolysis	10	1	0.04	0.0425701	25	60	C9	BP	UP1
GO:0072378	blood coagulation, fibrin clot formation	10	1	0.04	0.0425701	25	60	Apoh	BP	UP1
GO:1904251	regulation of bile acid metabolic process	10	1	0.04	0.0425701	25	60	Ces1d	BP	UP1
GO:0097113	AMPA glutamate receptor clustering	10	1	0.04	0.0425701	25	60	Chrdl1	BP	UP1
GO:0043589	skin morphogenesis	10	1	0.04	0.0425701	25	60	Itgb4	BP	UP1
GO:0060263	regulation of respiratory burst	10	1	0.04	0.0425701	25	60	Apoh	BP	UP1
GO:0071855	neuropeptide receptor binding	11	1	0.04	0.0430604	25	60	Nts	MF	UP1
GO:0004252	serine-type endopeptidase activity	84	2	0.34	0.0442707	5.88235	60	C1rl, Klk14	MF	UP1
GO:0032098	regulation of appetite	11	1	0.05	0.0467279	20	60	Htr4	BP	UP1
GO:0090205	positive regulation of cholesterol metabolic process	11	1	0.05	0.0467279	20	60	Ces1d	BP	UP1
GO:0072672	neutrophil extravasation	11	1	0.05	0.0467279	20	60	Adam8	BP	UP1
GO:0033033	negative regulation of myeloid cell apoptotic process	11	1	0.05	0.0467279	20	60	Apoh	BP	UP1
GO:0061450	trophoblast cell migration	11	1	0.05	0.0467279	20	60	Itgb4	BP	UP1
GO:0043011	myeloid dendritic cell differentiation	11	1	0.05	0.0467279	20	60	Batf3	BP	UP1
GO:0070486	leukocyte aggregation	11	1	0.05	0.0467279	20	60	Adam8	BP	UP1
GO:0051044	positive regulation of membrane protein ectodomain proteolysis	11	1	0.05	0.0467279	20	60	Adam8	BP	UP1
GO:0030548	acetylcholine receptor regulator activity	12	1	0.05	0.0468835	20	60	Pate11	MF	UP1
GO:0004806	triglyceride lipase activity	12	1	0.05	0.0468835	20	60	Ces1d	MF	UP1
GO:0031994	insulin-like growth factor I binding	12	1	0.05	0.0468835	20	60	Itgb4	MF	UP1
GO:0015347	sodium-independent organic anion transmembrane transporter activity	12	1	0.05	0.0468835	20	60	Slc22a30	MF	UP1
GO:0051897	positive regulation of protein kinase B signaling	83	2	0.36	0.050347	5.55556	60	Adam8, Nts	BP	UP1
GO:0007188	adenylate cyclase-modulating G protein-coupled receptor signaling pathway	134	2	0.58	0.0504613	3.44828	60	Gnat3, Htr4	BP	UP1
GO:0004698	calcium-dependent protein kinase C activity	13	1	0.05	0.0506917	20	60	Prkcb	MF	UP1
GO:0009615	response to virus	224	2	0.97	0.0507986	2.06186	60	Batf3, Ddx60	BP	UP1
GO:0072677	eosinophil migration	12	1	0.05	0.0508679	20	60	Adam8	BP	UP1
GO:0035994	response to muscle stretch	12	1	0.05	0.0508679	20	60	Fos	BP	UP1
GO:0050907	detection of chemical stimulus involved in sensory perception	12	1	0.05	0.0508679	20	60	Gnat3	BP	UP1
GO:0010896	regulation of triglyceride catabolic process	12	1	0.05	0.0508679	20	60	Apoh	BP	UP1
GO:0030949	positive regulation of vascular endothelial growth factor receptor signaling pathway	12	1	0.05	0.0508679	20	60	Prkcb	BP	UP1
GO:0035173	histone kinase activity	14	1	0.06	0.0544849	16.6667	60	Prkcb	MF	UP1
GO:0050855	regulation of B cell receptor signaling pathway	13	1	0.06	0.0549902	16.6667	60	Prkcb	BP	UP1
GO:0002523	leukocyte migration involved in inflammatory response	13	1	0.06	0.0549902	16.6667	60	Adam8	BP	UP1
GO:0070243	regulation of thymocyte apoptotic process	13	1	0.06	0.0549902	16.6667	60	Adam8	BP	UP1
GO:0070230	positive regulation of lymphocyte apoptotic process	13	1	0.06	0.0549902	16.6667	60	Adam8	BP	UP1
GO:0002675	positive regulation of acute inflammatory response	13	1	0.06	0.0549902	16.6667	60	Adam8	BP	UP1
GO:0051791	medium-chain fatty acid metabolic process	13	1	0.06	0.0549902	16.6667	60	Ces1d	BP	UP1
GO:0034392	negative regulation of smooth muscle cell apoptotic process	13	1	0.06	0.0549902	16.6667	60	Apoh	BP	UP1
GO:0071397	cellular response to cholesterol	14	1	0.06	0.0590949	16.6667	60	Ces1d	BP	UP1
GO:0030194	positive regulation of blood coagulation	14	1	0.06	0.0590949	16.6667	60	Apoh	BP	UP1
GO:0010885	regulation of cholesterol storage	14	1	0.06	0.0590949	16.6667	60	Ces1d	BP	UP1
GO:0071404	cellular response to low-density lipoprotein particle stimulus	14	1	0.06	0.0590949	16.6667	60	Ces1d	BP	UP1
GO:0010984	regulation of lipoprotein particle clearance	14	1	0.06	0.0590949	16.6667	60	Gpihbp1	BP	UP1
GO:0070417	cellular response to cold	14	1	0.06	0.0590949	16.6667	60	Ces1d	BP	UP1
GO:0031683	G-protein beta/gamma-subunit complex binding	16	1	0.06	0.0620268	16.6667	60	Gnat3	MF	UP1
GO:1902287	semaphorin-plexin signaling pathway involved in axon guidance	15	1	0.07	0.0631822	14.2857	60	Plxnb3	BP	UP1
GO:0002385	mucosal immune response	15	1	0.07	0.0631822	14.2857	60	Gcnt3	BP	UP1
GO:0000030	mannosyltransferase activity	17	1	0.07	0.0657756	14.2857	60	Dpy19l2	MF	UP1
GO:0140318	protein transporter activity	17	1	0.07	0.0657756	14.2857	60	Gpihbp1	MF	UP1
GO:0050431	transforming growth factor beta binding	17	1	0.07	0.0657756	14.2857	60	Chrdl1	MF	UP1
GO:0120014	phospholipid transfer activity	17	1	0.07	0.0657756	14.2857	60	Prelid2	MF	UP1
GO:0005178	integrin binding	105	2	0.42	0.065794	4.7619	60	Adam8, Itgb4	MF	UP1
GO:0015301	anion:anion antiporter activity	18	1	0.07	0.0695097	14.2857	60	Slc22a30	MF	UP1
GO:0140103	catalytic activity, acting on a glycoprotein	18	1	0.07	0.0695097	14.2857	60	Gcnt3	MF	UP1
GO:0090482	vitamin transmembrane transporter activity	20	1	0.08	0.076934	12.5	60	Slc22a14	MF	UP1
GO:0070412	R-SMAD binding	21	1	0.08	0.0806243	12.5	60	Fos	MF	UP1
GO:0000979	RNA polymerase II core promoter sequence-specific DNA binding	22	1	0.09	0.0843001	11.1111	60	Fos	MF	UP1
GO:0008392	arachidonic acid epoxygenase activity	25	1	0.1	0.0952413	10	60	Cyp2t4	MF	UP1
GO:0050681	nuclear androgen receptor binding	27	1	0.11	0.102464	9.09091	60	Prkcb	MF	UP1
GO:0005246	calcium channel regulator activity	29	1	0.12	0.10963	8.33333	60	Prkcb	MF	UP1
GO:0008395	steroid hydroxylase activity	34	1	0.14	0.127301	7.14286	60	Cyp2t4	MF	UP1
GO:0016712	oxidoreductase activity, acting on paired donors, with incorporation or reduction of molecular oxygen, reduced flavin or flavoprotein as one donor, and incorporation of one atom of oxygen	35	1	0.14	0.130794	7.14286	60	Cyp2t4	MF	UP1
GO:0008375	acetylglucosaminyltransferase activity	38	1	0.15	0.14119	6.66667	60	Gcnt3	MF	UP1
GO:0001664	G protein-coupled receptor binding	181	3	0.72	0.143222	4.16667	60	Gnat3, Itgb4, Nts	MF	UP1
GO:0005249	voltage-gated potassium channel activity	39	1	0.16	0.144628	6.25	60	Kcns3	MF	UP1
GO:0030374	nuclear receptor coactivator activity	43	1	0.17	0.158246	5.88235	60	Prkcb	MF	UP1
GO:0030594	neurotransmitter receptor activity	50	1	0.2	0.181567	5	60	Htr4	MF	UP1
GO:0005179	hormone activity	53	1	0.21	0.191366	4.7619	60	Nts	MF	UP1
GO:0005080	protein kinase C binding	55	1	0.22	0.197835	4.54545	60	Prkcb	MF	UP1
GO:0022857	transmembrane transporter activity	719	4	2.87	0.224825	1.39373	60	Kcns3, Slc22a14, Slc22a22, Slc22a30	MF	UP1
GO:0003725	double-stranded RNA binding	67	1	0.27	0.235597	3.7037	60	Ddx60	MF	UP1
GO:0043169	cation binding	2758	9	11.01	0.239312	0.817439	60	Adam8, Gnat3, Htr4, Pcdha10, Pcdha4, Pcdha7, Pcdha9, Pon1, Prkcb	MF	UP1
GO:0003690	double-stranded DNA binding	1142	4	4.56	0.274579	0.877193	60	Batf3, Dach2, Ddx60, Fos	MF	UP1
GO:0003727	single-stranded RNA binding	81	1	0.32	0.277451	3.125	60	Ddx60	MF	UP1
GO:0052689	carboxylic ester hydrolase activity	101	2	0.4	0.295834	5	60	Ces1d, Pon1	MF	UP1
GO:0008201	heparin binding	91	1	0.36	0.305962	2.77778	60	Apoh	MF	UP1
GO:0020037	heme binding	92	1	0.37	0.308752	2.7027	60	Cyp2t4	MF	UP1

## Sheet: UP2
GO.ID	Term	Annotated	Significant	Expected	Fisher.PValue	Enrichment	N.genes.inCluster	Genes	GO.categ	Cluster.Fig6B
GO:0009880	embryonic pattern specification	59	4	0.4	0.000362647	10	95	Erbb4, Fgf10, Pcsk6, Ripply3	BP	UP2
GO:0016339	calcium-dependent cell-cell adhesion via plasma membrane cell adhesion molecules	24	3	0.16	0.000557116	18.75	95	Cdh18, Cdh23, Selp	BP	UP2
GO:0007157	heterophilic cell-cell adhesion via plasma membrane cell adhesion molecules	32	3	0.22	0.0013126	13.6364	95	Igsf21, Selp, Umod	BP	UP2
GO:0006954	inflammatory response	464	9	3.16	0.00193736	2.8481	95	Ccl4, Cxcl13, Dnase1l3, Hgf, Il17c, Selp, Serpinb1a, Tlr8, Umod	BP	UP2
GO:0061844	antimicrobial humoral immune response mediated by antimicrobial peptide	39	3	0.27	0.00233685	11.1111	95	Cxcl13, Defa39, Reg1	BP	UP2
GO:0005509	calcium ion binding	421	9	2.89	0.00234444	3.11419	95	Cdh18, Cdh23, Egfem1, Pla2g12b, Selp, Syt10, Syt13, Tubb4a, Umod	MF	UP2
GO:0035821	modulation of process of another organism	11	2	0.07	0.00242281	28.5714	95	Defa39, Reg1	BP	UP2
GO:0070374	positive regulation of ERK1 and ERK2 cascade	139	5	0.95	0.00257267	5.26316	95	Ccl4, Cysltr2, Erbb4, Fgf10, Scimp	BP	UP2
GO:0032940	secretion by cell	642	6	4.37	0.00291209	1.373	95	Fgf10, Nmu, Nrn1, Pcsk6, Syt10, Syt13	BP	UP2
GO:0008201	heparin binding	91	4	0.62	0.00350486	6.45161	95	Cxcl13, Fgf10, Pcsk6, Selp	MF	UP2
GO:2001014	regulation of skeletal muscle cell differentiation	14	2	0.1	0.00395576	20	95	Myocd, Rbfox1	BP	UP2
GO:0008009	chemokine activity	14	2	0.1	0.00400754	20	95	Ccl4, Cxcl13	MF	UP2
GO:0070492	oligosaccharide binding	15	2	0.1	0.00460354	20	95	Reg1, Selp	MF	UP2
GO:0006873	cellular ion homeostasis	476	5	3.24	0.00674889	1.54321	95	Cdh23, Cxcl13, Nmu, Rhcg, Umod	BP	UP2
GO:0014068	positive regulation of phosphatidylinositol 3-kinase signaling	58	3	0.39	0.00719008	7.69231	95	Erbb4, Hgf, Selp	BP	UP2
GO:0038083	peptidyl-tyrosine autophosphorylation	19	2	0.13	0.00727094	15.3846	95	Bmx, Erbb4	BP	UP2
GO:0045987	positive regulation of smooth muscle contraction	19	2	0.13	0.00727094	15.3846	95	Myocd, Nmu	BP	UP2
GO:0048020	CCR chemokine receptor binding	19	2	0.13	0.00736504	15.3846	95	Ccl4, Cxcl13	MF	UP2
GO:0042056	chemoattractant activity	19	2	0.13	0.00736504	15.3846	95	Fgf10, Hgf	MF	UP2
GO:0060074	synapse maturation	20	2	0.14	0.00804326	14.2857	95	Erbb4, Igsf21	BP	UP2
GO:0060445	branching involved in salivary gland morphogenesis	23	2	0.16	0.0105696	12.5	95	Fgf10, Hgf	BP	UP2
GO:0014059	regulation of dopamine secretion	25	2	0.17	0.0124233	11.7647	95	Syt10, Syt13	BP	UP2
GO:0005549	odorant binding	25	2	0.17	0.0125818	11.7647	95	Olfr1104, Vmn1r202	MF	UP2
GO:0008083	growth factor activity	75	3	0.51	0.0147451	5.88235	95	Fgf10, Hgf, Reg1	MF	UP2
GO:0007608	sensory perception of smell	79	3	0.54	0.0166395	5.55556	95	Olfr1104, Olfr288, Syt10	BP	UP2
GO:0004252	serine-type endopeptidase activity	84	3	0.58	0.0199137	5.17241	95	Gzmc, Hgf, Pcsk6	MF	UP2
GO:0070098	chemokine-mediated signaling pathway	32	2	0.22	0.0199181	9.09091	95	Ccl4, Cxcl13	BP	UP2
GO:0002251	organ or tissue specific immune response	18	2	0.12	0.0200887	16.6667	95	Defa39, Umod	BP	UP2
GO:0050731	positive regulation of peptidyl-tyrosine phosphorylation	122	4	0.83	0.0222633	4.81928	95	Erbb4, Fgf10, Gfra1, Hgf	BP	UP2
GO:0006811	ion transport	1010	12	6.88	0.0254749	1.74419	95	Cdh23, Nkain3, Pla2g12b, Rhcg, Sfxn4, Slc16a11, Slc22a27, Slc6a15, Syt10, Syt13, Tmc7, Umod	BP	UP2
GO:0007218	neuropeptide signaling pathway	40	2	0.27	0.030246	7.40741	95	Cysltr2, Nmu	BP	UP2
GO:0005544	calcium-dependent phospholipid binding	41	2	0.28	0.0320478	7.14286	95	Syt10, Syt13	MF	UP2
GO:0033623	regulation of integrin activation	17	2	0.12	0.0332515	16.6667	95	Cxcl13, Selp	BP	UP2
GO:0048286	lung alveolus development	43	2	0.29	0.0345605	6.89655	95	Fgf10, Myocd	BP	UP2
GO:0050885	neuromuscular process controlling balance	44	2	0.3	0.0360488	6.66667	95	Cdh23, Rbfox1	BP	UP2
GO:0060688	regulation of morphogenesis of a branching structure	44	2	0.3	0.0360488	6.66667	95	Fgf10, Hgf	BP	UP2
GO:0050829	defense response to Gram-negative bacterium	45	2	0.31	0.0375616	6.45161	95	Defa39, Umod	BP	UP2
GO:1905330	regulation of morphogenesis of an epithelium	46	2	0.31	0.0390985	6.45161	95	Fgf10, Hgf	BP	UP2
GO:0001786	phosphatidylserine binding	46	2	0.32	0.0395735	6.25	95	Syt10, Syt13	MF	UP2
GO:0072001	renal system development	257	4	1.75	0.0395973	2.28571	95	Erbb4, Fgf10, Myocd, Umod	BP	UP2
GO:0044342	type B pancreatic cell proliferation	18	2	0.12	0.0397694	16.6667	95	Reg1, Serpinb1a	BP	UP2
GO:0015075	ion transmembrane transporter activity	541	6	3.71	0.0398265	1.61725	95	Rhcg, Sfxn4, Slc16a11, Slc22a27, Slc6a15, Tmc7	MF	UP2
GO:0035195	miRNA-mediated gene silencing	57	2	0.39	0.039884	5.12821	95	Mov10, Myocd	BP	UP2
GO:0048762	mesenchymal cell differentiation	186	4	1.27	0.045798	3.14961	95	Epha3, Erbb4, Fgf10, Myocd	BP	UP2
GO:0030276	clathrin binding	50	2	0.34	0.046026	5.88235	95	Syt10, Syt13	MF	UP2
GO:0030593	neutrophil chemotaxis	51	2	0.35	0.04713	5.71429	95	Ccl4, Cxcl13	BP	UP2
GO:0007267	cell-cell signaling	1118	9	7.61	0.0473704	1.18265	95	Cntnap4, Cxcl13, Erbb4, Fgf10, Hgf, Nmu, Nrn1, Syt10, Syt13	BP	UP2
GO:0000902	cell morphogenesis	880	8	5.99	0.0534978	1.33556	95	Cdh18, Cdh23, Epha3, Hgf, Mov10, Nrn1, Reg1, Sult4a1	BP	UP2
GO:0071277	cellular response to calcium ion	56	2	0.38	0.0557059	5.26316	95	Syt10, Syt13	BP	UP2
GO:0050766	positive regulation of phagocytosis	57	2	0.39	0.0574824	5.12821	95	Gm9733, Sirpb1c	BP	UP2
GO:0004984	olfactory receptor activity	59	2	0.4	0.0618135	5	95	Olfr1104, Olfr288	MF	UP2
GO:0045296	cadherin binding	59	2	0.4	0.0618135	5	95	Cdh18, Cdh23	MF	UP2
GO:0006644	phospholipid metabolic process	294	4	2	0.0642508	2	95	Erbb4, Pla2g12b, Plbd1, Plppr5	BP	UP2
GO:0048247	lymphocyte chemotaxis	26	2	0.18	0.0654283	11.1111	95	Ccl4, Cxcl13	BP	UP2
GO:0051046	regulation of secretion	493	5	3.36	0.0655374	1.4881	95	Fgf10, Nmu, Nrn1, Syt10, Syt13	BP	UP2
GO:0005546	phosphatidylinositol-4,5-bisphosphate binding	61	2	0.42	0.0655406	4.7619	95	Frmpd4, Syt10	MF	UP2
GO:0030223	neutrophil differentiation	10	1	0.07	0.0660563	14.2857	95	Il17c	BP	UP2
GO:0016114	terpenoid biosynthetic process	10	1	0.07	0.0660563	14.2857	95	Rdh16	BP	UP2
GO:1903727	positive regulation of phospholipid metabolic process	10	1	0.07	0.0660563	14.2857	95	Erbb4	BP	UP2
GO:0071599	otic vesicle development	10	1	0.07	0.0660563	14.2857	95	Fgf10	BP	UP2
GO:0072044	collecting duct development	10	1	0.07	0.0660563	14.2857	95	Umod	BP	UP2
GO:0098693	regulation of synaptic vesicle cycle	10	1	0.07	0.0660563	14.2857	95	Bsn	BP	UP2
GO:0030320	cellular monovalent inorganic anion homeostasis	10	1	0.07	0.0660563	14.2857	95	Umod	BP	UP2
GO:0071372	cellular response to follicle-stimulating hormone stimulus	10	1	0.07	0.0660563	14.2857	95	Epha3	BP	UP2
GO:0140131	positive regulation of lymphocyte chemotaxis	10	1	0.07	0.0660563	14.2857	95	Cxcl13	BP	UP2
GO:0060601	lateral sprouting from an epithelium	10	1	0.07	0.0660563	14.2857	95	Fgf10	BP	UP2
GO:0016888	endodeoxyribonuclease activity, producing 5'-phosphomonoesters	10	1	0.07	0.0664857	14.2857	95	Dnase1l3	MF	UP2
GO:0005005	transmembrane-ephrin receptor activity	10	1	0.07	0.0664857	14.2857	95	Epha3	MF	UP2
GO:0045503	dynein light chain binding	10	1	0.07	0.0664857	14.2857	95	Bsn	MF	UP2
GO:0015245	fatty acid transmembrane transporter activity	10	1	0.07	0.0664857	14.2857	95	Slc22a27	MF	UP2
GO:0043121	neurotrophin binding	11	1	0.08	0.0728887	12.5	95	Pcsk6	MF	UP2
GO:0004953	icosanoid receptor activity	11	1	0.08	0.0728887	12.5	95	Cysltr2	MF	UP2
GO:0008195	phosphatidate phosphatase activity	11	1	0.08	0.0728887	12.5	95	Plppr5	MF	UP2
GO:0071855	neuropeptide receptor binding	11	1	0.08	0.0728887	12.5	95	Nmu	MF	UP2
GO:0042577	lipid phosphatase activity	12	1	0.08	0.0792484	12.5	95	Plppr5	MF	UP2
GO:0015929	hexosaminidase activity	12	1	0.08	0.0792484	12.5	95	Hyal5	MF	UP2
GO:0050145	nucleoside monophosphate kinase activity	12	1	0.08	0.0792484	12.5	95	Ak5	MF	UP2
GO:0008381	mechanosensitive ion channel activity	12	1	0.08	0.0792484	12.5	95	Tmc7	MF	UP2
GO:0008373	sialyltransferase activity	12	1	0.08	0.0792484	12.5	95	St6galnac3	MF	UP2
GO:0015347	sodium-independent organic anion transmembrane transporter activity	12	1	0.08	0.0792484	12.5	95	Slc22a27	MF	UP2
GO:0019865	immunoglobulin binding	12	1	0.08	0.0792484	12.5	95	Umod	MF	UP2
GO:0008188	neuropeptide receptor activity	13	1	0.09	0.0855649	11.1111	95	Nmbr	MF	UP2
GO:0030506	ankyrin binding	14	1	0.1	0.0918385	10	95	Rhcg	MF	UP2
GO:0050811	GABA receptor binding	14	1	0.1	0.0918385	10	95	Erbb4	MF	UP2
GO:0005104	fibroblast growth factor receptor binding	14	1	0.1	0.0918385	10	95	Fgf10	MF	UP2
GO:0004550	nucleoside diphosphate kinase activity	14	1	0.1	0.0918385	10	95	Ak5	MF	UP2
GO:0004745	NAD-retinol dehydrogenase activity	14	1	0.1	0.0918385	10	95	Rdh16	MF	UP2
GO:0070330	aromatase activity	15	1	0.1	0.0980696	10	95	Cyp2a12	MF	UP2
GO:0038187	pattern recognition receptor activity	15	1	0.1	0.0980696	10	95	Tlr8	MF	UP2
GO:0019838	growth factor binding	113	4	0.77	0.102979	5.19481	95	Cxcl13, Epha3, Erbb4, Pcsk6	MF	UP2
GO:0005343	organic acid:sodium symporter activity	16	1	0.11	0.104258	9.09091	95	Slc6a15	MF	UP2
GO:0001530	lipopolysaccharide binding	17	1	0.12	0.110405	8.33333	95	Selp	MF	UP2
GO:0030552	cAMP binding	17	1	0.12	0.110405	8.33333	95	Popdc2	MF	UP2
GO:0015020	glucuronosyltransferase activity	18	1	0.12	0.11651	8.33333	95	Ugt2b38	MF	UP2
GO:0015301	anion:anion antiporter activity	18	1	0.12	0.11651	8.33333	95	Slc22a27	MF	UP2
GO:0005125	cytokine activity	103	4	0.71	0.120084	5.6338	95	Ccl4, Cmtm8, Cxcl13, Il17c	MF	UP2
GO:0098918	structural constituent of synapse	20	1	0.14	0.128596	7.14286	95	Bsn	MF	UP2
GO:0070412	R-SMAD binding	21	1	0.14	0.134578	7.14286	95	Myocd	MF	UP2
GO:0017134	fibroblast growth factor binding	21	1	0.14	0.134578	7.14286	95	Cxcl13	MF	UP2
GO:0004623	phospholipase A2 activity	22	1	0.15	0.140519	6.66667	95	Pla2g12b	MF	UP2

## Sheet: UP3
GO.ID	Term	Annotated	Significant	Expected	Fisher.PValue	Enrichment	N.genes.inCluster	Genes	GO.categ	Cluster.Fig6B
GO:0046415	urate metabolic process	11	3	0.05	1.60297e-05	60	68	Abcg3, Slc2a9, Urad	BP	UP3
GO:0050852	T cell receptor signaling pathway	93	4	0.44	0.000956116	9.09091	68	Nfkbiz, Themis, Themis3, Tnfrsf21	BP	UP3
GO:0030889	negative regulation of B cell proliferation	10	2	0.05	0.00096028	40	68	Lyn, Tnfrsf21	BP	UP3
GO:0002250	adaptive immune response	265	5	1.25	0.00159376	4	68	Il33, Lyn, Nfkbiz, Themis, Tnfrsf21	BP	UP3
GO:0015301	anion:anion antiporter activity	18	2	0.09	0.00343285	22.2222	68	Slc22a28, Slc26a5	MF	UP3
GO:0008645	hexose transmembrane transport	87	3	0.41	0.00459337	7.31707	68	Ffar4, Slc26a5, Slc2a9	BP	UP3
GO:0050729	positive regulation of inflammatory response	78	3	0.37	0.00590511	8.10811	68	Ccl1, Il33, Nfkbiz	BP	UP3
GO:0009154	purine ribonucleotide catabolic process	29	2	0.14	0.00817907	14.2857	68	Entpd1, Urad	BP	UP3
GO:0001937	negative regulation of endothelial cell proliferation	36	2	0.17	0.0124264	11.7647	68	Cxcr3, Prl8a2	BP	UP3
GO:0008146	sulfotransferase activity	35	2	0.17	0.0126555	11.7647	68	Chst5, Sult2b1	MF	UP3
GO:0032656	regulation of interleukin-13 production	13	2	0.06	0.0138628	33.3333	68	Il33, Tnfrsf21	BP	UP3
GO:0001783	B cell apoptotic process	17	2	0.08	0.0138669	25	68	Lyn, Tnfrsf21	BP	UP3
GO:1903706	regulation of hemopoiesis	262	5	1.23	0.0178851	4.06504	68	Cd101, Lyn, Nfkbiz, Prxl2a, Tcim	BP	UP3
GO:0015485	cholesterol binding	42	2	0.21	0.0179164	9.52381	68	Cyp11a1, Sult2b1	MF	UP3
GO:0002263	cell activation involved in immune response	185	4	0.87	0.0180807	4.5977	68	Il33, Lyn, Nfkbiz, Tcim	BP	UP3
GO:0070664	negative regulation of leukocyte proliferation	55	3	0.26	0.0182017	11.5385	68	Il33, Lyn, Tnfrsf21	BP	UP3
GO:0032674	regulation of interleukin-5 production	14	2	0.07	0.0184416	28.5714	68	Il33, Tnfrsf21	BP	UP3
GO:0090025	regulation of monocyte chemotaxis	17	2	0.08	0.0230029	25	68	Ccl1, Lyn	BP	UP3
GO:0005126	cytokine receptor binding	156	4	0.76	0.0244143	5.26316	68	Ccl1, Il33, Lyn, Prl8a2	MF	UP3
GO:0016209	antioxidant activity	54	2	0.26	0.0286837	7.69231	68	Gsto2, Prxl2a	MF	UP3
GO:0006820	anion transport	333	5	1.57	0.0312522	3.18471	68	Abcg3, Slc22a18, Slc22a28, Slc26a5, Slc2a9	BP	UP3
GO:0071346	cellular response to interferon-gamma	64	2	0.3	0.0365614	6.66667	68	Ccl1, Gbp8	BP	UP3
GO:0009169	purine ribonucleoside monophosphate catabolic process	10	1	0.05	0.0461625	20	68	Urad	BP	UP3
GO:0038092	nodal signaling pathway	10	1	0.05	0.0461625	20	68	Dmrt1	BP	UP3
GO:0046054	dGMP metabolic process	10	1	0.05	0.0461625	20	68	Urad	BP	UP3
GO:0009120	deoxyribonucleoside metabolic process	10	1	0.05	0.0461625	20	68	Urad	BP	UP3
GO:2000319	regulation of T-helper 17 cell differentiation	10	1	0.05	0.0461625	20	68	Nfkbiz	BP	UP3
GO:0046618	xenobiotic export	10	1	0.05	0.0461625	20	68	Slc22a18	BP	UP3
GO:0002176	male germ cell proliferation	10	1	0.05	0.0461625	20	68	Dmrt1	BP	UP3
GO:0032754	positive regulation of interleukin-5 production	10	1	0.05	0.0461625	20	68	Il33	BP	UP3
GO:0042454	ribonucleoside catabolic process	10	1	0.05	0.0461625	20	68	Urad	BP	UP3
GO:0032736	positive regulation of interleukin-13 production	10	1	0.05	0.0461625	20	68	Il33	BP	UP3
GO:0033604	negative regulation of catecholamine secretion	10	1	0.05	0.0461625	20	68	Entpd1	BP	UP3
GO:0045346	regulation of MHC class II biosynthetic process	10	1	0.05	0.0461625	20	68	Il33	BP	UP3
GO:2000018	regulation of male gonad development	10	1	0.05	0.0461625	20	68	Dmrt1	BP	UP3
GO:0034650	cortisol metabolic process	10	1	0.05	0.0461625	20	68	Cyp11a1	BP	UP3
GO:0002830	positive regulation of type 2 immune response	10	1	0.05	0.0461625	20	68	Il33	BP	UP3
GO:0043436	oxoacid metabolic process	684	3	3.22	0.0470518	0.931677	68	Gsto2, Hpd, Sult2b1	BP	UP3
GO:0017110	nucleoside-diphosphatase activity	10	1	0.05	0.0479081	20	68	Entpd1	MF	UP3
GO:0015245	fatty acid transmembrane transporter activity	10	1	0.05	0.0479081	20	68	Slc22a28	MF	UP3
GO:0002685	regulation of leukocyte migration	145	4	0.68	0.0487815	5.88235	68	Ccl1, Cxcr3, Il33, Lyn	BP	UP3
GO:0035641	locomotory exploration behavior	11	1	0.05	0.0506617	20	68	Lsamp	BP	UP3
GO:0010818	T cell chemotaxis	11	1	0.05	0.0506617	20	68	Cxcr3	BP	UP3
GO:0002638	negative regulation of immunoglobulin production	11	1	0.05	0.0506617	20	68	Il33	BP	UP3
GO:0002281	macrophage activation involved in immune response	11	1	0.05	0.0506617	20	68	Il33	BP	UP3
GO:0032693	negative regulation of interleukin-10 production	11	1	0.05	0.0506617	20	68	Tnfrsf21	BP	UP3
GO:0060368	regulation of Fc receptor mediated stimulatory signaling pathway	11	1	0.05	0.0506617	20	68	Lyn	BP	UP3
GO:0005161	platelet-derived growth factor receptor binding	11	1	0.05	0.0525728	20	68	Lyn	MF	UP3
GO:0090026	positive regulation of monocyte chemotaxis	12	1	0.06	0.05514	16.6667	68	Ccl1	BP	UP3
GO:0072677	eosinophil migration	12	1	0.06	0.05514	16.6667	68	Ccl1	BP	UP3
GO:0009155	purine deoxyribonucleotide catabolic process	12	1	0.06	0.05514	16.6667	68	Urad	BP	UP3
GO:0010738	regulation of protein kinase A signaling	12	1	0.06	0.05514	16.6667	68	Tcim	BP	UP3
GO:0032753	positive regulation of interleukin-4 production	12	1	0.06	0.05514	16.6667	68	Il33	BP	UP3
GO:0030238	male sex determination	12	1	0.06	0.05514	16.6667	68	Dmrt1	BP	UP3
GO:0001821	histamine secretion	12	1	0.06	0.05514	16.6667	68	Lyn	BP	UP3
GO:0003841	1-acylglycerol-3-phosphate O-acyltransferase activity	12	1	0.06	0.0572149	16.6667	68	Agpat4	MF	UP3
GO:0015116	sulfate transmembrane transporter activity	12	1	0.06	0.0572149	16.6667	68	Slc26a5	MF	UP3
GO:0005540	hyaluronic acid binding	12	1	0.06	0.0572149	16.6667	68	2300002M23Rik	MF	UP3
GO:0015347	sodium-independent organic anion transmembrane transporter activity	12	1	0.06	0.0572149	16.6667	68	Slc22a28	MF	UP3
GO:0016493	C-C chemokine receptor activity	12	1	0.06	0.0572149	16.6667	68	Cxcr3	MF	UP3
GO:0019957	C-C chemokine binding	12	1	0.06	0.0572149	16.6667	68	Cxcr3	MF	UP3
GO:0014009	glial cell proliferation	45	2	0.21	0.0588147	9.52381	68	Il33, Lyn	BP	UP3
GO:0009159	deoxyribonucleoside monophosphate catabolic process	13	1	0.06	0.0595976	16.6667	68	Urad	BP	UP3
GO:0045793	positive regulation of cell size	13	1	0.06	0.0595976	16.6667	68	Slc26a5	BP	UP3
GO:0004745	NAD-retinol dehydrogenase activity	14	1	0.07	0.0664322	14.2857	68	Sdr9c7	MF	UP3
GO:0008009	chemokine activity	14	1	0.07	0.0664322	14.2857	68	Ccl1	MF	UP3
GO:0030506	ankyrin binding	14	1	0.07	0.0664322	14.2857	68	Nrcam	MF	UP3
GO:0015562	efflux transmembrane transporter activity	15	1	0.07	0.0710074	14.2857	68	Abcg3	MF	UP3
GO:0005521	lamin binding	15	1	0.07	0.0710074	14.2857	68	Ifi27	MF	UP3
GO:0005355	glucose transmembrane transporter activity	15	1	0.07	0.0710074	14.2857	68	Slc2a9	MF	UP3
GO:0051219	phosphoprotein binding	90	2	0.44	0.071824	4.54545	68	Lyn, Tox3	MF	UP3
GO:0008559	ABC-type xenobiotic transporter activity	16	1	0.08	0.0755606	12.5	68	Abcg3	MF	UP3
GO:0016702	oxidoreductase activity, acting on single donors with incorporation of molecular oxygen, incorporation of two atoms of oxygen	16	1	0.08	0.0755606	12.5	68	Hpd	MF	UP3
GO:0016887	ATP hydrolysis activity	204	3	1	0.0781773	3	68	Abca12, Entpd1, Iqca1l	MF	UP3
GO:0015106	bicarbonate transmembrane transporter activity	17	1	0.08	0.0800919	12.5	68	Slc26a5	MF	UP3
GO:0005112	Notch binding	18	1	0.09	0.0846012	11.1111	68	Tcim	MF	UP3
GO:0008514	organic anion transmembrane transporter activity	134	4	0.66	0.0890221	6.06061	68	Abcg3, Slc22a18, Slc22a28, Slc26a5	MF	UP3
GO:0048020	CCR chemokine receptor binding	19	1	0.09	0.0890888	11.1111	68	Ccl1	MF	UP3
GO:0051861	glycolipid binding	20	1	0.1	0.0935547	10	68	Lyn	MF	UP3
GO:0090482	vitamin transmembrane transporter activity	20	1	0.1	0.0935547	10	68	Abcg3	MF	UP3
GO:0019706	protein-cysteine S-palmitoyltransferase activity	20	1	0.1	0.0935547	10	68	Zdhhc15	MF	UP3
GO:0043236	laminin binding	21	1	0.1	0.0979991	10	68	2300002M23Rik	MF	UP3
GO:0004181	metallocarboxypeptidase activity	22	1	0.11	0.102422	9.09091	68	Cpn1	MF	UP3
GO:0005310	dicarboxylic acid transmembrane transporter activity	23	1	0.11	0.106824	9.09091	68	Slc26a5	MF	UP3
GO:0046625	sphingolipid binding	24	1	0.12	0.111204	8.33333	68	Lyn	MF	UP3
GO:0004364	glutathione transferase activity	24	1	0.12	0.111204	8.33333	68	Gsto2	MF	UP3
GO:0016831	carboxy-lyase activity	24	1	0.12	0.111204	8.33333	68	Urad	MF	UP3
GO:0030507	spectrin binding	24	1	0.12	0.111204	8.33333	68	Slc26a5	MF	UP3
GO:0140326	ATPase-coupled intramembrane lipid transporter activity	25	1	0.12	0.115563	8.33333	68	Abca12	MF	UP3
GO:0001968	fibronectin binding	27	1	0.13	0.124218	7.69231	68	2300002M23Rik	MF	UP3
GO:0005539	glycosaminoglycan binding	129	2	0.63	0.127573	3.1746	68	2300002M23Rik, Mamdc2	MF	UP3
GO:0098632	cell-cell adhesion mediator activity	28	1	0.14	0.128515	7.14286	68	Nrcam	MF	UP3
GO:0004715	non-membrane spanning protein tyrosine kinase activity	29	1	0.14	0.13279	7.14286	68	Lyn	MF	UP3
GO:0043015	gamma-tubulin binding	29	1	0.14	0.13279	7.14286	68	Lyn	MF	UP3
GO:0046875	ephrin receptor binding	29	1	0.14	0.13279	7.14286	68	Lyn	MF	UP3
GO:0004930	G protein-coupled receptor activity	200	3	0.98	0.145636	3.06122	68	Cxcr3, Ffar4, Vmn2r51	MF	UP3
GO:0016709	oxidoreductase activity, acting on paired donors, with incorporation or reduction of molecular oxygen, NAD(P)H as one donor, and incorporation of one atom of oxygen	33	1	0.16	0.149687	6.25	68	Fmo6	MF	UP3
GO:0015036	disulfide oxidoreductase activity	34	1	0.17	0.15386	5.88235	68	Gsto2	MF	UP3
GO:0008395	steroid hydroxylase activity	34	1	0.17	0.15386	5.88235	68	Cyp11a1	MF	UP3
GO:0005504	fatty acid binding	45	1	0.22	0.198455	4.54545	68	Ffar4	MF	UP3

[truncated: 12 more sheets: UP4, UP5, DN1, DN2, DN3, DN4, DN5, HS1, HS2, HS3, HS4, HS5]
