# Supplementary material for: Epigenetic regulation limits competence of pluripotent stem cell‐derived oocytes
Source: EMBO J. 2023 Oct 18;42(23):e113955. doi: 10.15252/embj.2023113955 (PMC10690455; doi:10.15252/embj.2023113955)
Supplement: Supplementary file 12 — Source Data for Expanded View and Appendix [file EMBJ-42-e113955-s005.zip]

Archive with 6 entries (6 files):
- Figure_Appendix_S1.zip
- Figure_EV1.zip
- Figure_EV2.zip
- Figure_EV3.zip
- Figure_EV4.zip
- Figure_EV5.zip
