# Supplementary material for: Epigenetic regulation limits competence of pluripotent stem cell‐derived oocytes
Source: EMBO J. 2023 Oct 18;42(23):e113955. doi: 10.15252/embj.2023113955 (PMC10690455; doi:10.15252/embj.2023113955)
Supplement: Supplementary file 14 — Source Data for Figure 1 [file EMBJ-42-e113955-s019.zip]

Archive with 34 entries (29 files):
- Figure_1/
- Figure_1/1B/
- Figure_1/1B/BVSC-ESC_Blimp1-Stella.fcs
- Figure_1/1B/BVSC-ESC_SSEA1-IntegrinB3.fcs
- Figure_1/1B/BVSC-iPSC_Blimp1-Stella.fcs
- Figure_1/1B/E12.5gonad_SSEA1-IntegrinB3.fcs
- Figure_1/1B/GFP-ESC_SSEA1-IntegrinB3.fcs
- Figure_1/1B/SourceDataFigure1B.xlsx
- Figure_1/1C/
- Figure_1/1C/Fig1C_d10_BF.tif
- Figure_1/1C/Fig1C_d10_SC.tif
- Figure_1/1C/Fig1C_d13_BF.tif
- Figure_1/1C/Fig1C_d13_SC.tif
- Figure_1/1C/Fig1C_d17_BF.tif
- Figure_1/1C/Fig1C_d17_SC.tif
- Figure_1/1C/Fig1C_d20_BF.tif
- Figure_1/1C/Fig1C_d20_SC.tif
- Figure_1/1C/Fig1C_d23_BF.tif
- Figure_1/1C/Fig1C_d23_SC.tif
- Figure_1/1C/Fig1C_d27_BF.tif
- Figure_1/1C/Fig1C_d27_SC.tif
- Figure_1/1C/Fig1C_d31_BF.tif
- Figure_1/1C/Fig1C_d31_BF_oocytes.tif
- Figure_1/1C/Fig1C_d31_SC.tif
- Figure_1/1C/Fig1C_d31_SC_oocytes.tif
- Figure_1/1C/Thumbs.db
- Figure_1/1D/
- Figure_1/1D/SourceDataFigure1D.xlsx
- Figure_1/1E/
- Figure_1/1E/Fig1E_d44.tif
- Figure_1/1E/Fig1E_d45_COC.tif
- Figure_1/1E/Fig1E_d45_Oocytes.tif
- Figure_1/1E/Fig1E_vivo.tif
- Figure_1/1E/Thumbs.db
