# Supplementary material for: Epigenetic regulation limits competence of pluripotent stem cell‐derived oocytes
Source: EMBO J. 2023 Oct 18;42(23):e113955. doi: 10.15252/embj.2023113955 (PMC10690455; doi:10.15252/embj.2023113955)
Supplement: Supplementary file 14 — Source Data for Figure 1 [file EMBJ-42-e113955-s019.zip › Figure_1/1B/SourceDataFigure1B.xlsx]

## Sheet: Fig1B
Sample	All number	Number gated	Percentage gated
BVSC-iPSC_Blimp1-Stella	36935	1867	5.05
BVSC-ESC_Blimp1-Stella	36564	408	1.12
BVSC-ESC_SSEA1-IntegrinB3	42132	1803	4.28
GFP-ESC_SSEA1-IntegrinB3	43046	2597	6.03
E12.5gonad_SSEA1-IntegrinB3	10089	2580	25.57
