# Supplementary material for: Epigenetic regulation limits competence of pluripotent stem cell‐derived oocytes
Source: EMBO J. 2023 Oct 18;42(23):e113955. doi: 10.15252/embj.2023113955 (PMC10690455; doi:10.15252/embj.2023113955)
Supplement: Supplementary file 14 — Source Data for Figure 1 [file EMBJ-42-e113955-s019.zip › Figure_1/1D/SourceDataFigure1D.xlsx]

## Sheet: Follicle and Oocyte size
Diameter (um)
iPSC-derived, day 31		in vivo-derived, 3 dpp		in vivo-derived, 6 dpp		in vivo-derived, 9 dpp
Follicle	Oocyte	Follicle	Oocyte	Follicle	Oocyte	Follicle	Oocyte
90.2	63.4	47.7	33.1	63.3	41.8	127.6	65.3
80.2	61.7	58.7	42.1	63.1	43.2	126.5	64.4
98.7	66.6	48.9	34.2	52.2	33.5	63.2	46.8
79.7	45.4	56.4	32.6	57.7	43.7	81.6	50.8
59.1	40	49.2	27.9	76.8	45.2	104.8	59.4
64.8	55.8	50.5	33.7	89.3	54.2	99.7	58
76.1	55.4	59.6	32.6	58.5	40.9	126.1	66
81.9	53.6	59.6	39.6	58.7	40.3	105.5	62.8
44.9	26	56.5	31.8	91.9	53	78.9	50.8
68.3	43.2	59.9	30.1	74.5	51.4	109	62.6
50.2	33.4	58.2	32.1	79.6	47.2	113.5	62.3
60.8	46.9	57.2	32.5	87.9	57.3	132.6	58.7
93.1	62.6	51.2	29.7	71	46.1	111.6	65
86	56.9	57.5	35.9	86.6	58.2	71.9	48.9
101.3	63.5	36.5	21.9	72	46.1	125.6	58.7
93	62.2	54	33	62.6	35.7	89.3	51.1
74.7	47.5	39.7	25.1	67.7	42.2	73	45.5
65.7	41.4	51.6	29.3	94.4	63.6	74.8	48
84.8	57.2	41.8	30.3	97	62.6	63.8	46
51.8	36.4	43.4	29.6	93.9	55.8	110	58.5
98	70.7	36.8	25.1	66.8	37.6	98.9	58.6
93.9	61.3	46.3	35.1	63.3	40.1	127.3	67.6
84.6	56.7	35.3	24.4	70.2	42.7	95.9	55.8
102.4	64.6	58.8	33.1	66.5	37.2	99.9	65.5
103.3	63	54.7	31.2	64.4	38.1	84.5	49.7
75.5	52	47.2	27.2	66.2	43	117	54.1
80.3	54.7	54.6	35	83	59.9	104.1	62.4
76.5	52.6	59.6	35.4	88.2	59	77.3	57
70	51	65.9	41.9	72.5	40.4	83.4	53
79.1	50	43.9	32.2	66.8	48.3	100.9	54.6
68.6	49.6	67.9	40	84.2	48.4	118.8	62.2
65.9	49.8	47.4	27.7	65	35.5	104.2	61.3
82.9	63.6	50.8	31.5	59	30.7	112.9	63.6
54.8	34	52.2	34.5	80.9	52.8	113.7	66.3
90.9	61.7	66.6	43.8	75.6	45.5	117.1	62.2
101.7	70.3	59	38.7	82.4	56	89.8	50
103.7	72.1	83.4	54.1	74.4	51.1	114.6	64.1
79.1	61.3	70.7	36.9	89	54.5	116.9	64.9
101.6	69.3	82	43.7	80.9	54.5	102.9	57.9
75.5	52.8	60.9	40.7	57.3	36.3	95.8	61.6
109.9	69.4	61.1	39.8	83.5	57.7	82.4	50.8
69.9	50	84.1	49.9	69.9	48.8	101.5	58.6
112.3	70.8	46.3	30	58.2	38.6	87.7	58.7
96.2	64.3	63.4	42.2	95.2	49	112.5	64.3
89.8	66.3	63.2	33	53.2	40.1	95.9	64.4
99.7	65	77.1	45.5	89.7	53.6	112.6	63.3
98.9	66.8	60.7	32.6	79.6	53.1	72.5	41.8
87.5	59.8	67.7	46.7	75.7	55.1	90.1	60.3
83.7	56.4	67.8	40.1	74.9	50.8	93.3	63.3
95.4	65.1	72	42.8	109.4	56.8	101.3	62.3
89.2	63.8	75.7	52.3	87.3	56	103.3	62.6
91.6	66	72.7	42.5	61.5	40.4	104.3	65.1
90.3	62.4	81.5	53.7	71.2	43	98.4	60.3
67.4	54.2	51.8	29.7	78.5	52.5	75.8	43.7
88.1	57.5	43.2	25.7	99	66.6	103.4	63.7
98.2	54.5	56.3	37.7	96	55	79	44
83.2	57.8	49.7	26.8	105.7	65	105.9	63
110.2	69.2	47.2	26	65.2	37.5	96	63.2
82.3	58.5	53	27.3	96.1	60.8	122	60.4
109.7	64.4	57.1	32.9	61.5	37.7	116.5	61.9
94.9	59.7	41.1	28.3	103.7	63.6	104.2	56.1
90.5	63.5	30.8	21.4	88.9	57	91.8	57.7
120.3	69.3	37.4	26.1	61.4	40.6	95	57.8
63.1	46.6	91	54.4	99.3	65.9	109.1	66.8
99.1	64.9	63.6	36.6	68.3	43.6	106.6	58.5
78.8	51.3	49.4	34.6	78.3	47.5	95.6	61.7
92.3	66.8	55.2	34.4	107.3	63.7	115.7	59.1
76.9	56.3	60.5	41.9	86.8	58.9	110.2	60.5
94.6	59.9	38.4	27.3	87.7	50.7	114.7	69.3
78	51.5	75.5	50.4	76.3	47.7	77.2	51.1
57.4	35.1	54	36	72.7	51.1	106.7	63.5
106.9	70.1	54.2	33.9	86.9	62.3	92.3	58.3
95	64.7	49.4	31.1	77.2	48.5	98	55.8
76.4	62.4	37.1	23.7	94.4	68.3	83.1	56.3
68.7	56.6	83.5	48.8	60.5	46.7	100.8	65.6
81.4	63.4	79.1	50	58.2	44.6	113.8	64.2
72.5	45.6	61.6	41.7	69.4	50.9	79.4	47.3
86.7	60.9	53.1	26	95.6	64.1	73.5	48.5
78.5	54.9	44.7	31.2	89.7	59.4	77.2	52.4
92.4	61	41.4	24.4	70.9	46.1	95.5	51.3
95.9	67.8	46.5	28.9	102.2	53.8	94.4	62.9
91.7	63.7	34.3	24	81.7	50.7	91.5	49
101.5	65.9	41.9	26.7	65.7	35.1	98.8	59.4
85.7	57.2	30.7	22.4	106.8	64.7	91.8	49.9
67.2	47.2	29.8	20	95.4	64	104.6	57.8
92.4	65.4	42	30.9	77.8	54.6	95.1	45.2
61.5	45.1	35.9	23.2	70.8	52.6	115.1	66.5
43.5	29.5	39.2	23.3	54	36.3	117.7	64.3
87.6	57	46.6	30.6	61.7	41.9	80.5	48.8
72.3	56.4	40.9	25.8	76.4	54.7	88.4	53
64.4	55.3	44	30.1	100.8	58.5	100.6	56
86.2	63.3	39.4	27.9	88.6	52	101.7	58.4
79.5	56.9	36	24.3	87.4	53.5	115.4	67.5
72.7	45.5	30.1	21	76	52.9	121.9	62.3
97.5	64.6	50	33.1	88.5	51.7	94.7	53.2
66	41.4	37	24	88.5	64.1	101.1	57.7
81.1	53.9	47.6	31.4	73.3	40.6	92.5	59.7
97.7	65	59.4	38.4	70.6	52.7	99.1	60.5
91.1	66.7	47	23.4	77.7	55.9	112.6	61.3
85.4	58	44	23.9	57.9	43.6	103.2	65.3
