# Supplementary material for: Epigenetic regulation limits competence of pluripotent stem cell‐derived oocytes
Source: EMBO J. 2023 Oct 18;42(23):e113955. doi: 10.15252/embj.2023113955 (PMC10690455; doi:10.15252/embj.2023113955)
Supplement: Supplementary file 15 — Source Data for Figure 2 [file EMBJ-42-e113955-s011.zip]

Archive with 29 entries (25 files):
- Figure_2/
- Figure_2/2B/
- Figure_2/2B/Fig2B_2cell.tif
- Figure_2/2B/Fig2B_4cell.tif
- Figure_2/2B/Fig2B_Blast.tif
- Figure_2/2B/Fig2B_IVF.tif
- Figure_2/2B/Fig2B_Morula.tif
- Figure_2/2C/
- Figure_2/2C/Fig2C_Gonad-der_IVD_d16.tif
- Figure_2/2C/Fig2C_Gonad-der_IVD_d2.tif
- Figure_2/2C/Fig2C_Gonad-der_IVD_d23.tif
- Figure_2/2C/Fig2C_Gonad-der_IVD_d8.tif
- Figure_2/2C/Fig2C_Gonad-der_IVG_d23.tif
- Figure_2/2C/Fig2C_Gonad-der_IVG_d29.tif
- Figure_2/2C/Fig2C_Gonad-der_IVG_d31.tif
- Figure_2/2C/Fig2C_Gonad-der_IVG_d34.tif
- Figure_2/2C/Fig2C_Gonad-der_Preim_2cell.tif
- Figure_2/2C/Fig2C_Gonad-der_Preim_4cell.tif
- Figure_2/2C/Fig2C_Gonad-der_Preim_Blast.tif
- Figure_2/2C/Fig2C_Gonad-der_Preim_Morula.tif
- Figure_2/2D/
- Figure_2/2D/Fig2D_Fol-der_2cell.tif
- Figure_2/2D/Fig2D_Fol-der_4cell.tif
- Figure_2/2D/Fig2D_Fol-der_8cell.tif
- Figure_2/2D/Fig2D_Fol-der_Blast.tif
- Figure_2/2D/Fig2D_Fol-der_IVG-d0.tif
- Figure_2/2D/Fig2D_Fol-der_IVG-d12.tif
- Figure_2/2D/Fig2D_Fol-der_IVG-d4.tif
- Figure_2/2D/Fig2D_Fol-der_IVG-d8.tif
