# Supplementary material for: Epigenetic regulation limits competence of pluripotent stem cell‐derived oocytes
Source: EMBO J. 2023 Oct 18;42(23):e113955. doi: 10.15252/embj.2023113955 (PMC10690455; doi:10.15252/embj.2023113955)
Supplement: Supplementary file 16 — Source Data for Figure 3 [file EMBJ-42-e113955-s020.zip]

Archive with 7 entries (3 files):
- Figure_3/
- Figure_3/3A/
- Figure_3/3A/SourceDataFigure3A,EV2B.xlsx
- Figure_3/3B/
- Figure_3/3B/README.txt
- Figure_3/3C-E/
- Figure_3/3C-E/SourceDataFigure3C-E.xlsx
