# Supplementary material for: Epigenetic regulation limits competence of pluripotent stem cell‐derived oocytes
Source: EMBO J. 2023 Oct 18;42(23):e113955. doi: 10.15252/embj.2023113955 (PMC10690455; doi:10.15252/embj.2023113955)
Supplement: Supplementary file 16 — Source Data for Figure 3 [file EMBJ-42-e113955-s020.zip › Figure_3/3A/SourceDataFigure3A,EV2B.xlsx]

## Sheet: Follicle size
			Number of follicles for each size
Experiment no.	Source	Protocol	0 - 200um	200 - 400um	Over 400um	Total follicle number
1	BVSC-iPSC	1-3 follicles	148	34	20	202
2	BVSC-iPSC	1-3 follicles	135	66	23	224
3	BVSC-iPSC	1-3 follicles	119	62	34	215
		(Total)	402	162	77	641
1	BVSC-iPSC	4-10 follicles	147	40	38	225
2	BVSC-iPSC	4-10 follicles	120	42	27	189
3	BVSC-iPSC	4-10 follicles	103	52	35	190
4	BVSC-iPSC	4-10 follicles	208	155	65	428
5	BVSC-iPSC	4-10 follicles	63	124	103	290
6	BVSC-iPSC	4-10 follicles	279	78	63	420
7	BVSC-iPSC	4-10 follicles	231	63	69	363
8	BVSC-iPSC	4-10 follicles	286	53	97	436
		(Total)	1437	607	497	2541
1	Gonad	4-10 follicles	186	25	46	257
2	Gonad	4-10 follicles	180	25	55	260
3	Gonad	4-10 follicles	128	87	93	308
4	Gonad	4-10 follicles	206	74	74	354
		(Total)	700	211	268	1179
1	6 dpp follicle	4-10 follicles	113	102	147	362
2	6 dpp follicle	4-10 follicles	22	89	162	273
		(Total)	135	191	309	635
