# Supplementary material for: Epigenetic regulation limits competence of pluripotent stem cell‐derived oocytes
Source: EMBO J. 2023 Oct 18;42(23):e113955. doi: 10.15252/embj.2023113955 (PMC10690455; doi:10.15252/embj.2023113955)
Supplement: Supplementary file 16 — Source Data for Figure 3 [file EMBJ-42-e113955-s020.zip › Figure_3/3B/README.txt]

The source data of Figure 3B is Table 1.
