# Supplementary material for: Epigenetic regulation limits competence of pluripotent stem cell‐derived oocytes
Source: EMBO J. 2023 Oct 18;42(23):e113955. doi: 10.15252/embj.2023113955 (PMC10690455; doi:10.15252/embj.2023113955)
Supplement: Supplementary file 16 — Source Data for Figure 3 [file EMBJ-42-e113955-s020.zip › Figure_3/3C-E/SourceDataFigure3C-E.xlsx]

## Sheet: Cell number and Dev ratio
Cell number summary
IVF or PA	Source of oocytes	Experiment no.	rOvary number	all oocyte number	MII oocyte number	2-cell number	4-cell number	8-cell / Morula number	Blastocyst number
IVF	In vivo	1	-	37	-	27	22	20	18
		2	-	23	-	19	15	11	8
		3	-	91	-	69	67	66	58
	(Total)	3	-	151	-	115	104	97	84
	6 dpp follicle	1	-	343	-	220	145	110	63
		2	-	396	-	227	152	139	48
	(Total)	2	-	739	-	447	297	249	111
	E12.5 gonad	1	12	169	-	70	14	13	2
		2	14	415	-	51	17	11	3
	(Total)	2	26	584	-	121	31	24	5
	BVSC-iPSC	1	14	48	-	3	1	0	0
		2	34	475	-	148	62	39	11
		3	24	315	-	57	22	10	3
	(Total)	3	72	838	-	208	85	49	14
PA	In vivo	1	-	135	131	63	43	34	22
		2	-	59	56	38	21	16	5
	(Total)	2	-	194	187	101	64	50	27
	BVSC-iPSC	1	26	844	44	21	4	3	0
		2	12	465	30	7	3	1	0
		3	24	284	39	10	2	0	0
		4	34	850	206	171	8	1	0
		5	21	397	31	39	0	0	0
		6	21	137	11	16	1	1	0
		7	30	560	36	109	4	0	0
		8	36	135	16	27	0	0	0
		9	28	109	1	0	0	0	0
		10	21	57	6	8	0	0	0
		11	21	49	4	2	0	0	0
		12	21	258	5	18	2	0	0
		13	14	286	10	22	10	0	0
		14	24	580	189	15	6	0	0
		15	30	220	48	5	0	0	0
		16	16	185	3	3	0	0	0
		17	21	215	20	10	3	0	0
		18	16	70	23	0	0	0	0
	(Total)	18	416	5701	722	483	43	6	0
All oocyte to 2-cell
Developmental ratio (%)
IVF				PA
In vivo	6 dpp follicle	E12.5 gonad	BVSC-iPSC	In vivo	BVSC-iPSC
72.973	68.5131	41.4201	6.25	46.6667	2.48815
82.6087	57.3232	12.2892	31.1579	64.4068	1.50538
75.8242			18.0952		3.52113
					20.1176
					9.82368
					11.6788
					19.4643
					20
					0
					14.0351
					4.08163
					6.97674
					7.69231
					2.58621
					2.27273
					1.62162
					4.65116
					0
2-cell to 4-cell
Developmental ratio (%)
IVF				PA
In vivo	6 dpp follicle	E12.5 gonad	BVSC-iPSC	In vivo	BVSC-iPSC
81.4815	61.7021	20	33.3333	68.254	19.0476
78.9474	66.9604	33.3333	41.8919	55.2632	42.8571
97.1014			38.5965		20
					4.67836
					0
					6.25
					3.66972
					0
					-
					0
					0
					11.1111
					45.4545
					40
					0
					0
					30
					-
4-cell to 8-cell / Morula
Developmental ratio (%)
IVF				PA
In vivo	6 dpp follicle	E12.5 gonad	BVSC-iPSC	In vivo	BVSC-iPSC
90.9091	75.8621	92.8571	0	79.0698	75
73.3333	91.4474	64.7059	62.9032	76.1905	33.3333
98.5075			45.4545		0
					12.5
					-
					100
					0
					-
					-
					-
					-
					0
					0
					0
					-
					-
					0
					-
