# Supplementary material for: Epigenetic regulation limits competence of pluripotent stem cell‐derived oocytes
Source: EMBO J. 2023 Oct 18;42(23):e113955. doi: 10.15252/embj.2023113955 (PMC10690455; doi:10.15252/embj.2023113955)
Supplement: Supplementary file 17 — Source Data for Figure 4 [file EMBJ-42-e113955-s009.zip]

Archive with 48 entries (39 files):
- Figure_4/
- Figure_4/4A/
- Figure_4/4A/Fig4A_iPSC-bottom_BrUTP.tif
- Figure_4/4A/Fig4A_iPSC-bottom_DAPI.tif
- Figure_4/4A/Fig4A_iPSC-top_BrUTP.tif
- Figure_4/4A/Fig4A_iPSC-top_DAPI.tif
- Figure_4/4A/Fig4A_vivo_BrUTP.tif
- Figure_4/4A/Fig4A_vivo_DAPI.tif
- Figure_4/4B/
- Figure_4/4B/SourceDataFigure4B.xlsx
- Figure_4/4C/
- Figure_4/4C/Fig4C_iPSC-bottom_DAPI.tif
- Figure_4/4C/Fig4C_iPSC-bottom_pPDH.tif
- Figure_4/4C/Fig4C_iPSC-bottom_TotalPDH.tif
- Figure_4/4C/Fig4C_iPSC-top_DAPI.tif
- Figure_4/4C/Fig4C_iPSC-top_pPDH.tif
- Figure_4/4C/Fig4C_iPSC-top_TotalPDH.tif
- Figure_4/4C/Fig4C_vivo_DAPI.tif
- Figure_4/4C/Fig4C_vivo_pPDH.tif
- Figure_4/4C/Fig4C_vivo_TotalPDH.tif
- Figure_4/4D/
- Figure_4/4D/SourceDataFigure4D.xlsx
- Figure_4/4E/
- Figure_4/4E/Fig4E_iPSC_5hmC.tif
- Figure_4/4E/Fig4E_iPSC_5mC.tif
- Figure_4/4E/Fig4E_iPSC_DAPI.tif
- Figure_4/4E/Fig4E_vivo_5hmC.tif
- Figure_4/4E/Fig4E_vivo_5mC.tif
- Figure_4/4E/Fig4E_vivo_DAPI.tif
- Figure_4/4E/Fig4E_Zygote_5hmC.tif
- Figure_4/4E/Fig4E_Zygote_5mC.tif
- Figure_4/4E/Fig4E_Zygote_DAPI.tif
- Figure_4/4F/
- Figure_4/4F/SourceDataFigure4F.xlsx
- Figure_4/4G/
- Figure_4/4G/Fig4G_iPSC-bottom_DAPI.tif
- Figure_4/4G/Fig4G_iPSC-bottom_H3K9me2.tif
- Figure_4/4G/Fig4G_iPSC-bottom_Stella-ECFP.tif
- Figure_4/4G/Fig4G_iPSC-bottom_STELLA.tif
- Figure_4/4G/Fig4G_iPSC-top_DAPI.tif
- Figure_4/4G/Fig4G_iPSC-top_H3K9me2.tif
- Figure_4/4G/Fig4G_iPSC-top_Stella-ECFP.tif
- Figure_4/4G/Fig4G_iPSC-top_STELLA.tif
- Figure_4/4G/Fig4G_vivo_DAPI.tif
- Figure_4/4G/Fig4G_vivo_H3K9me2.tif
- Figure_4/4G/Fig4G_vivo_STELLA.tif
- Figure_4/4H/
- Figure_4/4H/SourceDataFigure4H.xlsx
