# Supplementary material for: Epigenetic regulation limits competence of pluripotent stem cell‐derived oocytes
Source: EMBO J. 2023 Oct 18;42(23):e113955. doi: 10.15252/embj.2023113955 (PMC10690455; doi:10.15252/embj.2023113955)
Supplement: Supplementary file 17 — Source Data for Figure 4 [file EMBJ-42-e113955-s009.zip › Figure_4/4B/SourceDataFigure4B.xlsx]

## Sheet: BrUTP
BrUTP
In vivo-derived	iPSC-derived
72.6	2.4
46.4	-1.8
72.7	-1.9
80.8	3.3
86.4	-4.3
71.9	-3.7
79	2.6
47.7	-0.9
57.7	16.1
83.5	49.5
9.9	65
37.1	31.6
-4.6	17.1
49.7	-13.1
24.3	-6.6
6.1	-12
	66.3
	-2.2
	-14.3
	-15.9
	-7
	-8.8
	-19
	-8.3
