# Supplementary material for: Epigenetic regulation limits competence of pluripotent stem cell‐derived oocytes
Source: EMBO J. 2023 Oct 18;42(23):e113955. doi: 10.15252/embj.2023113955 (PMC10690455; doi:10.15252/embj.2023113955)
Supplement: Supplementary file 17 — Source Data for Figure 4 [file EMBJ-42-e113955-s009.zip › Figure_4/4D/SourceDataFigure4D.xlsx]

## Sheet: PDH
PDH
In vivo-derived		iPSC-derived
pPDH	Total PDH	pPDH	Total PDH
-12.9	16.2	-28	-3.4
-13.1	6	-16.1	12.8
-12.6	17.5	-21.1	6.6
-9.2	22.5	-8.2	24.7
-16.5	12.9	-17.4	19.9
-13.9	26.9	-31.3	-9.2
-19.8	28.4	-19.6	-12.5
-25.9	33.5	-33.3	-21.6
-13.9	28.6	-18.7	4.5
-12.1	17.7	-22	-14.7
-18.4	20.2	-21.6	-22.4
-12.7	32.8	-26.5	-27.7
-16.9	31.1	-30.3	-33.9
-20.4	24	-31.1	-33.1
-23.4	16.1	-25	2.9
-20.2	24.9	-17.9	0.9
-16.9	13.2	-13.2	-1.5
-14.5	21.6	-7.1	9.4
-17.1	26.2	-9.8	7.8
