# Supplementary material for: Epigenetic regulation limits competence of pluripotent stem cell‐derived oocytes
Source: EMBO J. 2023 Oct 18;42(23):e113955. doi: 10.15252/embj.2023113955 (PMC10690455; doi:10.15252/embj.2023113955)
Supplement: Supplementary file 17 — Source Data for Figure 4 [file EMBJ-42-e113955-s009.zip › Figure_4/4F/SourceDataFigure4F.xlsx]

## Sheet: 5mC,5hmC
5mC, 5hmC
In vivo-derived		iPSC-derived
5mC	5hmC	5mC	5hmC
81.4	-3.7	97.9	36.8
90	-2.1	99.4	42.1
62.9	5.9	67.6	38.4
111.4	2.8	70.3	20.4
96.7	7.2	91.5	44.3
70.7	-2.4	50.8	11.8
58.5	7.9	75.7	40.3
55.7	1.2	116.1	41.4
61.3	8.5	65.9	29.5
48.3	3.2	88.3	32
70.5	2.6	70.6	26.9
57.9	3.1	70.6	53.3
55	0.4	63	-0.1
42	1.8	69.1	32
52.2	0	73.2	1.2
39.4	-3.1	90.4	25.4
79.7	-0.8	80.7	12.8
59.2	-2.9	98.7	29.2
83.1	7.2
91.4	5.2
118.1	12.9
