# Supplementary material for: Epigenetic regulation limits competence of pluripotent stem cell‐derived oocytes
Source: EMBO J. 2023 Oct 18;42(23):e113955. doi: 10.15252/embj.2023113955 (PMC10690455; doi:10.15252/embj.2023113955)
Supplement: Supplementary file 17 — Source Data for Figure 4 [file EMBJ-42-e113955-s009.zip › Figure_4/4H/SourceDataFigure4H.xlsx]

## Sheet: H3K9me2,STELLA
H3K9me2, STELLA
In vivo-derived		iPSC-derived
H3K9me2	STELLA	H3K9me2	STELLA
76.8	72.7	103.3	124.1
76.5	75.8	77	23.8
96.4	90.2	65.1	9.6
86.1	94.1	56.2	6.1
85.1	92	90.9	44.8
97.2	91.8	58.4	74.5
73.8	102.1	85.9	23.7
101	96	70.2	42.4
88.4	67.1	97.8	121.3
92	75.9	136.8	103.6
95	108.5	62.2	0.2
78.9	87.8	90.5	115.5
110.1	105.9	91.4	52.4
87.9	91.2	59.8	111.6
89.3	97	95.5	40.8
84.2	72.5	131.6	76.3
80.4	83.5	114	37.4
69.9	115.4	102.6	95.2
		109.4	72.2
		113	105.4
		77.1	128.4
		102.7	25.5
		72.7	113.7
		139	78.1
