# Supplementary material for: Epigenetic regulation limits competence of pluripotent stem cell‐derived oocytes
Source: EMBO J. 2023 Oct 18;42(23):e113955. doi: 10.15252/embj.2023113955 (PMC10690455; doi:10.15252/embj.2023113955)
Supplement: Supplementary file 18 — Source Data for Figure 5 [file EMBJ-42-e113955-s002.zip › Figure_5/README.txt]

The source data for Fig 5B are RNA-seq datasets of this study (GEO:GSE223479), related to Datasets EV3 and 4.

The source data for Figs 5C-F are RNA-seq datasets of this study (GEO:GSE223479), related to Datasets EV4.
