# Supplementary material for: Epigenetic regulation limits competence of pluripotent stem cell‐derived oocytes
Source: EMBO J. 2023 Oct 18;42(23):e113955. doi: 10.15252/embj.2023113955 (PMC10690455; doi:10.15252/embj.2023113955)
Supplement: Supplementary file 19 — Source Data for Figure 6 [file EMBJ-42-e113955-s001.zip › Figure_6/README.txt]

The source data for Fig 6A are RNA-seq datasets of this study (GEO:GSE223479), and histone modification data in Kurimoto et al., 2015 (GEO:GSE60204), Hanna et al., 2018b (GEO:GSE93941), Kawabata et al., 2019 (DDBJ:DRA006633) and Mei et al., 2021 (GEO:GSE153496).

The source data for Fig 6B are RNA-seq datasets of this study (GEO:GSE223479), related to Datasets EV4.

The source data for Figs 6C-E are RNA-seq datasets of this study (GEO:GSE223479), and histone modification data in Kurimoto et al., 2015 (GEO:GSE60204), Hanna et al., 2018b (GEO:GSE93941), Kawabata et al., 2019 (DDBJ:DRA006633) and Mei et al., 2021 (GEO:GSE153496).

The source data for Fig 6F are RNA-seq datasets of this study (GEO:GSE223479), related to Datasets EV4.
